# Supplementary material for: Enhanced Proteomic Coverage in Tissue Microenvironment by Immune Cell Subtype Library-Assisted DIA-MS
Source: Mol Cell Proteomics. 2024 May 27;23(7):100792. doi: 10.1016/j.mcpro.2024.100792 (PMC11260568; doi:10.1016/j.mcpro.2024.100792)
Supplement: supplemental Table S1 [file mmc1.xlsx]

## Sheet: CD4
Table S1A: Summary of proteins included in the CD4+ T cell spectral library
UniProt ID	Protein Name	Protein Description	No. Unique Peptides	Sequence Coverage (%)
Q9WVA4	TAGL2_MOUSE	Transgelin-2	16	54.8
P01899	HA11_MOUSE	H-2 class I histocompatibility antigen, D-B alpha chain	5	5
P25976	UBF1_MOUSE	Nucleolar transcription factor 1	34	31.5
Q9ESJ0	XPO4_MOUSE	Exportin-4	5	4.5
Q8K268	ABCF3_MOUSE	ATP-binding cassette sub-family F member 3	15	20.3
Q99PV0	PRP8_MOUSE	Pre-mRNA-processing-splicing factor 8	100	38.2
O35638	STAG2_MOUSE	Cohesin subunit SA-2	18	14.1
Q6ZQI3	MLEC_MOUSE	Malectin	12	35.4
P35564	CALX_MOUSE	Calnexin	27	37.2
O89053	COR1A_MOUSE	Coronin-1A	30	37.3
P62082	RS7_MOUSE	40S ribosomal protein S7	10	47.4
Q8BZW8	NHLC2_MOUSE	NHL repeat-containing protein 2	10	16.3
P48036	ANXA5_MOUSE	Annexin A5	22	65.2
P26443	DHE3_MOUSE	Glutamate dehydrogenase 1, mitochondrial	42	52.3
B1AZA5	TM245_MOUSE	Transmembrane protein 245	1	0.8
Q9CQC6	BZW1_MOUSE	Basic leucine zipper and W2 domain-containing protein 1	13	25.1
P37040	NCPR_MOUSE	NADPH--cytochrome P450 reductase	29	35.7
Q7TN29	SMAP2_MOUSE	Stromal membrane-associated protein 2	6	16.6
Q61624	ZN148_MOUSE	Zinc finger protein 148	15	24.1
Q80TY0	FNBP1_MOUSE	Formin-binding protein 1	22	39.1
P11499	HS90B_MOUSE	Heat shock protein HSP 90-beta	40	35.5
Q7TPR4	ACTN1_MOUSE	Alpha-actinin-1	65	46.3
Q9CX11	UTP23_MOUSE	rRNA-processing protein UTP23 homolog	4	17.3
Q922J3	CLIP1_MOUSE	CAP-Gly domain-containing linker protein 1	42	30
Q9CWW7	CXXC1_MOUSE	CXXC-type zinc finger protein 1	7	9.7
Q9CXW4	RL11_MOUSE	60S ribosomal protein L11	9	49.4
A2AR02	PPIG_MOUSE	Peptidyl-prolyl cis-trans isomerase G	10	12.9
Q99L27	GMPR2_MOUSE	GMP reductase 2	6	16.1
Q9CZY3	UB2V1_MOUSE	Ubiquitin-conjugating enzyme E2 variant 1	4	25.2
Q9WTL4	INSRR_MOUSE	Insulin receptor-related protein	1	0.5
Q921M7	CYRIB_MOUSE	CYFIP-related Rac1 interactor B	26	66.7
Q69ZA1	CDK13_MOUSE	Cyclin-dependent kinase 13	9	8.5
P63325	RS10_MOUSE	40S ribosomal protein S10	7	33.9
Q9JIK5	DDX21_MOUSE	Nucleolar RNA helicase 2	50	50.8
Q9CR63	COX16_MOUSE	Cytochrome c oxidase assembly protein COX16 homolog, mitochondrial	3	22.6
Q80TZ9	RERE_MOUSE	Arginine-glutamic acid dipeptide repeats protein	2	1.3
Q91VE6	MK67I_MOUSE	MKI67 FHA domain-interacting nucleolar phosphoprotein	9	31.9
O55128	SAP18_MOUSE	Histone deacetylase complex subunit SAP18	11	47.7
Q920D3	MED28_MOUSE	Mediator of RNA polymerase II transcription subunit 28	1	3.9
Q8VIJ6	SFPQ_MOUSE	Splicing factor, proline- and glutamine-rich	57	37.5
Q8CIE6	COPA_MOUSE	Coatomer subunit alpha	35	30.6
Q9CQY5	MAGT1_MOUSE	Magnesium transporter protein 1	4	10.4
P35235	PTN11_MOUSE	Tyrosine-protein phosphatase non-receptor type 11	16	25.1
Q60676	PPP5_MOUSE	Serine/threonine-protein phosphatase 5	14	31.3
Q9WUP7	UCHL5_MOUSE	Ubiquitin carboxyl-terminal hydrolase isozyme L5	17	52.3
Q8BU31	RAP2C_MOUSE	Ras-related protein Rap-2c	3	14.2
P22892	AP1G1_MOUSE	AP-1 complex subunit gamma-1	11	14.4
P35821	PTN1_MOUSE	Tyrosine-protein phosphatase non-receptor type 1	21	51.4
Q61768	KINH_MOUSE	Kinesin-1 heavy chain	33	34
P23116	EIF3A_MOUSE	Eukaryotic translation initiation factor 3 subunit A	64	39.2
Q7TNC4	LC7L2_MOUSE	Putative RNA-binding protein Luc7-like 2	15	24.2
P11679	K2C8_MOUSE	Keratin, type II cytoskeletal 8	8	13.9
Q9JLV6	PNKP_MOUSE	Bifunctional polynucleotide phosphatase/kinase	22	39.5
Q8BSN5	PHF23_MOUSE	PHD finger protein 23	6	14.5
Q8BHN3	GANAB_MOUSE	Neutral alpha-glucosidase AB	39	37.3
Q6P4S8	INT1_MOUSE	Integrator complex subunit 1	30	14.8
Q8K4G5	ABLM1_MOUSE	Actin-binding LIM protein 1	21	20.8
Q8CG48	SMC2_MOUSE	Structural maintenance of chromosomes protein 2	21	19.9
Q8K4J6	MRTFA_MOUSE	Myocardin-related transcription factor A	3	4.9
Q8BVA5	LDAH_MOUSE	Lipid droplet-associated hydrolase	10	26.7
P62962	PROF1_MOUSE	Profilin-1	21	89.3
Q8CCF0	PRP31_MOUSE	U4/U6 small nuclear ribonucleoprotein Prp31	28	40.5
P14869	RLA0_MOUSE	60S acidic ribosomal protein P0	16	47.6
Q6P5D4	CP135_MOUSE	Centrosomal protein of 135 kDa	22	18.3
P18760	COF1_MOUSE	Cofilin-1	13	60.8
Q6ZQ58	LARP1_MOUSE	La-related protein 1	28	31.7
Q8CI95	OSB11_MOUSE	Oxysterol-binding protein-related protein 11	3	2.8
Q9CQI7	RU2B_MOUSE	U2 small nuclear ribonucleoprotein B''	9	32.9
P61290	PSME3_MOUSE	Proteasome activator complex subunit 3	16	50.4
Q9DAR7	DCPS_MOUSE	m7GpppX diphosphatase	16	47
P14733	LMNB1_MOUSE	Lamin-B1	58	66.2
Q9EPU4	CPSF1_MOUSE	Cleavage and polyadenylation specificity factor subunit 1	26	18
P52480	KPYM_MOUSE	Pyruvate kinase PKM	58	65.2
Q8R1B4	EIF3C_MOUSE	Eukaryotic translation initiation factor 3 subunit C	32	26.6
Q9JIF7	COPB_MOUSE	Coatomer subunit beta	50	47.2
P16546	SPTN1_MOUSE	Spectrin alpha chain, non-erythrocytic 1	161	56
Q3U319	BRE1B_MOUSE	E3 ubiquitin-protein ligase BRE1B	26	28.5
Q9QXZ0	MACF1_MOUSE	Microtubule-actin cross-linking factor 1	87	13.4
Q61210	ARHG1_MOUSE	Rho guanine nucleotide exchange factor 1	58	49.3
P24668	MPRD_MOUSE	Cation-dependent mannose-6-phosphate receptor	7	24.8
Q60790	RASA3_MOUSE	Ras GTPase-activating protein 3	29	36.6
Q9DD18	DTD1_MOUSE	D-aminoacyl-tRNA deacylase 1	6	37.8
P09405	NUCL_MOUSE	Nucleolin	24	31
Q9EQ06	DHB11_MOUSE	Estradiol 17-beta-dehydrogenase 11	2	5.4
P53996	CNBP_MOUSE	Cellular nucleic acid-binding protein	11	48.9
Q6P4T2	U520_MOUSE	U5 small nuclear ribonucleoprotein 200 kDa helicase	111	41.9
Q9DCD6	GBRAP_MOUSE	Gamma-aminobutyric acid receptor-associated protein	1	6
Q99LX5	MMTA2_MOUSE	Multiple myeloma tumor-associated protein 2 homolog	5	21.2
Q8VHH5	AGAP3_MOUSE	Arf-GAP with GTPase, ANK repeat and PH domain-containing protein 3	3	3.1
Q9Z103	ADNP_MOUSE	Activity-dependent neuroprotector homeobox protein	25	25.5
Q8C2E7	WASC5_MOUSE	WASH complex subunit 5	10	7.4
Q9CYX7	RRP15_MOUSE	RRP15-like protein	3	9.3
O35857	TIM44_MOUSE	Mitochondrial import inner membrane translocase subunit TIM44	19	35.4
O54962	BAF_MOUSE	Barrier-to-autointegration factor	12	66.3
Q9R0X4	ACOT9_MOUSE	Acyl-coenzyme A thioesterase 9, mitochondrial	12	21.6
P05784	K1C18_MOUSE	Keratin, type I cytoskeletal 18	4	9.2
Q8R4N0	CLYBL_MOUSE	Citramalyl-CoA lyase, mitochondrial	8	28.7
O55098	STK10_MOUSE	Serine/threonine-protein kinase 10	37	33.7
Q6PDG5	SMRC2_MOUSE	SWI/SNF complex subunit SMARCC2	37	25.1
Q8C754	VPS52_MOUSE	Vacuolar protein sorting-associated protein 52 homolog	4	5.8
O70133	DHX9_MOUSE	ATP-dependent RNA helicase A	55	31.2
Q9CT10	RANB3_MOUSE	Ran-binding protein 3	25	49.3
Q8BP27	SFR1_MOUSE	Swi5-dependent recombination DNA repair protein 1 homolog	6	18.5
Q8C0C0	ZHX2_MOUSE	Zinc fingers and homeoboxes protein 2	6	7.8
P43247	MSH2_MOUSE	DNA mismatch repair protein Msh2	27	32.4
Q61171	PRDX2_MOUSE	Peroxiredoxin-2	12	64.6
Q9QXN3	TRIP4_MOUSE	Activating signal cointegrator 1	4	7.2
Q6P6L0	FIL1L_MOUSE	Filamin A-interacting protein 1-like	4	3.4
Q921T2	TOIP1_MOUSE	Torsin-1A-interacting protein 1	24	32.3
Q9D855	QCR7_MOUSE	Cytochrome b-c1 complex subunit 7	8	40.5
Q9WU78	PDC6I_MOUSE	Programmed cell death 6-interacting protein	52	50.6
P14824	ANXA6_MOUSE	Annexin A6	70	62.1
E9Q7G0	NUMA1_MOUSE	Nuclear mitotic apparatus protein 1	117	52.9
Q6ZPV2	INO80_MOUSE	Chromatin-remodeling ATPase INO80	5	3.8
Q9D8B3	CHM4B_MOUSE	Charged multivesicular body protein 4b	15	54.5
Q8K4P0	WDR33_MOUSE	pre-mRNA 3' end processing protein WDR33	15	14.7
O70400	PDLI1_MOUSE	PDZ and LIM domain protein 1	28	68.5
Q6PEE3	RIR2B_MOUSE	Ribonucleoside-diphosphate reductase subunit M2 B	3	10
Q9D787	PPIL2_MOUSE	RING-type E3 ubiquitin-protein ligase PPIL2	10	26.7
P42567	EPS15_MOUSE	Epidermal growth factor receptor substrate 15	33	37.7
P21619	LMNB2_MOUSE	Lamin-B2	40	59.6
P61255	RL26_MOUSE	60S ribosomal protein L26	10	37.9
P11881	ITPR1_MOUSE	Inositol 1,4,5-trisphosphate receptor type 1	8	3.9
Q8BVL9	JKIP1_MOUSE	Janus kinase and microtubule-interacting protein 1	14	19.3
Q921M3	SF3B3_MOUSE	Splicing factor 3B subunit 3	54	32.9
Q6NXI6	RPRD2_MOUSE	Regulation of nuclear pre-mRNA domain-containing protein 2	25	23.5
Q6IRU2	TPM4_MOUSE	Tropomyosin alpha-4 chain	13	42.7
P09103	PDIA1_MOUSE	Protein disulfide-isomerase	27	39.3
Q3TZZ7	ESYT2_MOUSE	Extended synaptotagmin-2	30	39.8
Q9ER69	FL2D_MOUSE	Pre-mRNA-splicing regulator WTAP	11	30.3
Q9DCH6	ZFAN6_MOUSE	AN1-type zinc finger protein 6	4	26
Q9CPW7	ZMAT2_MOUSE	Zinc finger matrin-type protein 2	3	19.6
Q9WUK2	IF4H_MOUSE	Eukaryotic translation initiation factor 4H	12	35.5
P14211	CALR_MOUSE	Calreticulin	28	51.9
Q8BX17	GEMI5_MOUSE	Gem-associated protein 5	6	4.3
Q9D757	DAPL1_MOUSE	Death-associated protein-like 1	6	44.9
O88967	YMEL1_MOUSE	ATP-dependent zinc metalloprotease YME1L1	20	25.9
Q8R001	MARE2_MOUSE	Microtubule-associated protein RP/EB family member 2	4	12.3
Q8VDY9	CAAP1_MOUSE	Caspase activity and apoptosis inhibitor 1	3	8.4
Q61107	GBP4_MOUSE	Guanylate-binding protein 4	11	14
O70305	ATX2_MOUSE	Ataxin-2	6	4.5
Q91WQ3	SYYC_MOUSE	Tyrosine--tRNA ligase, cytoplasmic	30	53.8
P20029	BIP_MOUSE	Endoplasmic reticulum chaperone BiP	40	49.2
Q80ZV0	RNH2B_MOUSE	Ribonuclease H2 subunit B	5	14.6
P51859	HDGF_MOUSE	Hepatoma-derived growth factor	20	65
Q9WUB0	HOIL1_MOUSE	RanBP-type and C3HC4-type zinc finger-containing protein 1	8	16.5
Q8R332	NUP58_MOUSE	Nucleoporin p58/p45	12	21
Q9CR68	UCRI_MOUSE	Cytochrome b-c1 complex subunit Rieske, mitochondrial	19	59.9
Q9QXS1	PLEC_MOUSE	Plectin	155	34.7
O35904	PK3CD_MOUSE	Phosphatidylinositol 4,5-bisphosphate 3-kinase catalytic subunit delta isoform	25	26.4
O35892	SP100_MOUSE	Nuclear autoantigen Sp-100	17	28.8
P84104	SRSF3_MOUSE	Serine/arginine-rich splicing factor 3	7	40.2
Q8BH57	WDR48_MOUSE	WD repeat-containing protein 48	7	14.2
Q9DCD2	SYF1_MOUSE	Pre-mRNA-splicing factor SYF1	20	23.9
Q3ULD5	MCCB_MOUSE	Methylcrotonoyl-CoA carboxylase beta chain, mitochondrial	11	23.1
P27612	PLAP_MOUSE	Phospholipase A-2-activating protein	31	41.2
O35250	EXOC7_MOUSE	Exocyst complex component 7	14	20.4
P61979	HNRPK_MOUSE	Heterogeneous nuclear ribonucleoprotein K	36	57.9
Q0VBL3	RBM15_MOUSE	RNA-binding protein 15	23	27.1
F6ZDS4	TPR_MOUSE	Nucleoprotein TPR	96	34.4
Q60875	ARHG2_MOUSE	Rho guanine nucleotide exchange factor 2	19	18.9
Q9JI11	STK4_MOUSE	Serine/threonine-protein kinase 4	29	33.9
O35648	CETN3_MOUSE	Centrin-3	6	29.3
Q9DBY8	NVL_MOUSE	Nuclear valosin-containing protein-like	16	21.1
Q6P5D8	SMHD1_MOUSE	Structural maintenance of chromosomes flexible hinge domain-containing protein 1	71	37.2
E9PZM4	CHD2_MOUSE	Chromodomain-helicase-DNA-binding protein 2	16	9.4
Q9CXL3	CG050_MOUSE	Uncharacterized protein C7orf50 homolog	4	22.1
Q9D379	HYEP_MOUSE	Epoxide hydrolase 1	21	42.9
P58252	EF2_MOUSE	Elongation factor 2	66	45.7
Q61687	ATRX_MOUSE	Transcriptional regulator ATRX	37	13.6
P58281	OPA1_MOUSE	Dynamin-like 120 kDa protein, mitochondrial	28	31.1
Q2TPA8	HSDL2_MOUSE	Hydroxysteroid dehydrogenase-like protein 2	15	42
Q91Y86	MK08_MOUSE	Mitogen-activated protein kinase 8	1	2.1
Q8R5C8	ZMY11_MOUSE	Zinc finger MYND domain-containing protein 11	7	17.8
Q8CJG0	AGO2_MOUSE	Protein argonaute-2	19	24.8
E9Q557	DESP_MOUSE	Desmoplakin	22	8
Q64378	FKBP5_MOUSE	Peptidyl-prolyl cis-trans isomerase FKBP5	22	53.5
P60487	PLPP_MOUSE	Pyridoxal phosphate phosphatase	4	14.7
Q9Z1Z0	USO1_MOUSE	General vesicular transport factor p115	32	33.2
Q80UM7	MOGS_MOUSE	Mannosyl-oligosaccharide glucosidase	20	26
Q9JLI8	SART3_MOUSE	Squamous cell carcinoma antigen recognized by T-cells 3	39	40.5
Q91VR8	BRK1_MOUSE	Protein BRICK1	5	54.7
P63323	RS12_MOUSE	40S ribosomal protein S12	8	58.3
O08539	BIN1_MOUSE	Myc box-dependent-interacting protein 1	16	28.6
Q9QYI3	DNJC7_MOUSE	DnaJ homolog subfamily C member 7	25	50.8
Q8C2K1	DEFI6_MOUSE	Differentially expressed in FDCP 6	15	24.6
Q8R409	HEXI1_MOUSE	Protein HEXIM1	11	35.7
Q9CZJ1	UTP11_MOUSE	Probable U3 small nucleolar RNA-associated protein 11	4	16.2
Q9D5D8	CDYL2_MOUSE	Chromodomain Y-like protein 2	3	6.2
Q6KCD5	NIPBL_MOUSE	Nipped-B-like protein	38	15
Q60864	STIP1_MOUSE	Stress-induced-phosphoprotein 1	56	54.5
Q9R020	ZRAB2_MOUSE	Zinc finger Ran-binding domain-containing protein 2	8	25.5
Q9CY58	PAIRB_MOUSE	Plasminogen activator inhibitor 1 RNA-binding protein	30	58
Q8BMA6	SRP68_MOUSE	Signal recognition particle subunit SRP68	18	32.6
Q6Y7W8	GGYF2_MOUSE	GRB10-interacting GYF protein 2	8	7.4
Q60611	SATB1_MOUSE	DNA-binding protein SATB1	24	28.9
Q9CU62	SMC1A_MOUSE	Structural maintenance of chromosomes protein 1A	73	48.4
Q9WUU8	TNIP1_MOUSE	TNFAIP3-interacting protein 1	6	10.5
Q91YW3	DNJC3_MOUSE	DnaJ homolog subfamily C member 3	16	35.1
Q64511	TOP2B_MOUSE	DNA topoisomerase 2-beta	73	40.2
Q64521	GPDM_MOUSE	Glycerol-3-phosphate dehydrogenase, mitochondrial	37	48.6
Q8K2R5	ZN668_MOUSE	Zinc finger protein 668	2	2.6
P55194	3BP1_MOUSE	SH3 domain-binding protein 1	30	43.5
Q8CIS0	CAR11_MOUSE	Caspase recruitment domain-containing protein 11	19	19.1
Q9CXG3	PPIL4_MOUSE	Peptidyl-prolyl cis-trans isomerase-like 4	17	30.5
Q8C050	KS6A5_MOUSE	Ribosomal protein S6 kinase alpha-5	6	10.2
Q9JKX6	NUDT5_MOUSE	ADP-sugar pyrophosphatase	12	47.2
Q8VDN2	AT1A1_MOUSE	Sodium/potassium-transporting ATPase subunit alpha-1	32	22.1
Q9JKF1	IQGA1_MOUSE	Ras GTPase-activating-like protein IQGAP1	76	41.9
Q9EST4	PSMG2_MOUSE	Proteasome assembly chaperone 2	4	14
P70224	GIMA1_MOUSE	GTPase IMAP family member 1	10	34.3
Q9JHI7	EXOS9_MOUSE	Exosome complex component RRP45	8	20.8
P51125	ICAL_MOUSE	Calpastatin	30	41.9
Q9DBR7	MYPT1_MOUSE	Protein phosphatase 1 regulatory subunit 12A	23	22.2
P58501	PAXB1_MOUSE	PAX3- and PAX7-binding protein 1	17	21.4
Q8VDQ9	KRI1_MOUSE	Protein KRI1 homolog	17	21.4
P07356	ANXA2_MOUSE	Annexin A2	23	54
Q62018	CTR9_MOUSE	RNA polymerase-associated protein CTR9 homolog	10	9.7
Q8CDN6	TXNL1_MOUSE	Thioredoxin-like protein 1	19	63.3
Q6PGC1	DHX29_MOUSE	ATP-dependent RNA helicase DHX29	19	15.5
Q7TMY4	THOC7_MOUSE	THO complex subunit 7 homolog	7	34.8
Q64518	AT2A3_MOUSE	Sarcoplasmic/endoplasmic reticulum calcium ATPase 3	33	27.6
Q6ZQF7	JADE2_MOUSE	E3 ubiquitin-protein ligase Jade-2	7	10.4
Q99PL5	RRBP1_MOUSE	Ribosome-binding protein 1	22	17.5
A6H8H2	DEN4C_MOUSE	DENN domain-containing protein 4C	10	5.5
Q5EG47	AAPK1_MOUSE	5'-AMP-activated protein kinase catalytic subunit alpha-1	10	19.9
E9Q784	ZC3HD_MOUSE	Zinc finger CCCH domain-containing protein 13	12	6.8
Q62504	MINT_MOUSE	Msx2-interacting protein	11	4.1
Q9CWL8	CTBL1_MOUSE	Beta-catenin-like protein 1	21	27.7
Q8BHB4	WDR3_MOUSE	WD repeat-containing protein 3	14	19
Q9Z329	ITPR2_MOUSE	Inositol 1,4,5-trisphosphate receptor type 2	29	10.9
Q91WN1	DNJC9_MOUSE	DnaJ homolog subfamily C member 9	14	48.3
O08585	CLCA_MOUSE	Clathrin light chain A	6	17.9
Q04750	TOP1_MOUSE	DNA topoisomerase 1	34	33
Q9CQ06	RM24_MOUSE	39S ribosomal protein L24, mitochondrial	7	29.2
Q99JT9	MTND_MOUSE	1,2-dihydroxy-3-keto-5-methylthiopentene dioxygenase	8	49.7
Q8VED5	K2C79_MOUSE	Keratin, type II cytoskeletal 79	3	4.1
Q8K194	SNR27_MOUSE	U4/U6.U5 small nuclear ribonucleoprotein 27 kDa protein	8	36.1
Q8R4I1	ATX7_MOUSE	Ataxin-7	1	1.2
Q8C147	DOCK8_MOUSE	Dedicator of cytokinesis protein 8	51	26.2
P40201	CHD1_MOUSE	Chromodomain-helicase-DNA-binding protein 1	11	9.4
Q9QYE6	GOGA5_MOUSE	Golgin subfamily A member 5	11	15.8
Q8CI11	GNL3_MOUSE	Guanine nucleotide-binding protein-like 3	19	31
Q3UMB9	WASC4_MOUSE	WASH complex subunit 4	8	7.7
Q7TNP2	2AAB_MOUSE	Serine/threonine-protein phosphatase 2A 65 kDa regulatory subunit A beta isoform	13	22.8
Q61316	HSP74_MOUSE	Heat shock 70 kDa protein 4	60	54.2
Q9DBT5	AMPD2_MOUSE	AMP deaminase 2	11	13.2
E9Q6J5	BD1L1_MOUSE	Biorientation of chromosomes in cell division protein 1-like 1	25	13.4
Q924W5	SMC6_MOUSE	Structural maintenance of chromosomes protein 6	20	21.6
Q8CH25	SLTM_MOUSE	SAFB-like transcription modulator	36	34.9
P70279	SURF6_MOUSE	Surfeit locus protein 6	12	28.2
Q9Z2K1	K1C16_MOUSE	Keratin, type I cytoskeletal 16	8	10.9
P57780	ACTN4_MOUSE	Alpha-actinin-4	56	45.6
P59017	B2L13_MOUSE	Bcl-2-like protein 13	6	18.2
Q9Z0W3	NU160_MOUSE	Nuclear pore complex protein Nup160	22	15.4
Q60974	NCOR1_MOUSE	Nuclear receptor corepressor 1	28	13.9
Q9D3E6	STAG1_MOUSE	Cohesin subunit SA-1	12	10.2
Q640Q5	PAN3_MOUSE	PAN2-PAN3 deadenylation complex subunit Pan3	6	8.5
Q8VCW8	ACSF2_MOUSE	Medium-chain acyl-CoA ligase ACSF2, mitochondrial	17	28
Q80YV3	TRRAP_MOUSE	Transformation/transcription domain-associated protein	34	14.8
Q6ZQ08	CNOT1_MOUSE	CCR4-NOT transcription complex subunit 1	48	22.5
Q9QUI0	RHOA_MOUSE	Transforming protein RhoA	1	5.2
Q9CQS5	RIOK2_MOUSE	Serine/threonine-protein kinase RIO2	3	8.2
Q9CX34	SGT1_MOUSE	Protein SGT1 homolog	20	56
Q9EPE9	AT131_MOUSE	Endoplasmic reticulum transmembrane helix translocase	13	12.2
D3Z6Q9	BIN2_MOUSE	Bridging integrator 2	19	37.8
Q8CH02	SUGP1_MOUSE	SURP and G-patch domain-containing protein 1	10	17.7
P23198	CBX3_MOUSE	Chromobox protein homolog 3	6	20.2
E9Q8I9	FRY_MOUSE	Protein furry homolog	6	1.6
O70551	SRPK1_MOUSE	SRSF protein kinase 1	14	30.4
P70460	VASP_MOUSE	Vasodilator-stimulated phosphoprotein	20	46.7
P70398	USP9X_MOUSE	Probable ubiquitin carboxyl-terminal hydrolase FAF-X	32	13.4
P48725	PCNT_MOUSE	Pericentrin	25	9.1
Q61458	CCNH_MOUSE	Cyclin-H	6	18
P70365	NCOA1_MOUSE	Nuclear receptor coactivator 1	1	0.7
Q91VL9	ZBTB1_MOUSE	Zinc finger and BTB domain-containing protein 1	2	3.8
P84099	RL19_MOUSE	60S ribosomal protein L19	8	22.4
Q924C1	XPO5_MOUSE	Exportin-5	23	20.3
Q9D662	SC23B_MOUSE	Protein transport protein Sec23B	13	19.4
E9PVX6	KI67_MOUSE	Proliferation marker protein Ki-67	28	12.6
Q6IRU5	CLCB_MOUSE	Clathrin light chain B	7	23.1
P46662	MERL_MOUSE	Merlin	2	4.5
Q8C6L5	CGAS_MOUSE	Cyclic GMP-AMP synthase	2	4.3
P32020	SCP2_MOUSE	Sterol carrier protein 2	17	24.9
Q8BTI8	SRRM2_MOUSE	Serine/arginine repetitive matrix protein 2	59	22.4
Q9WUM3	COR1B_MOUSE	Coronin-1B	18	28.1
Q9QZS8	SH2D3_MOUSE	SH2 domain-containing protein 3C	6	8.4
Q9CW03	SMC3_MOUSE	Structural maintenance of chromosomes protein 3	68	41.2
Q9ERA6	TFP11_MOUSE	Tuftelin-interacting protein 11	18	23.3
Q7TQH0	ATX2L_MOUSE	Ataxin-2-like protein	23	27.4
B2RXR6	ANR44_MOUSE	Serine/threonine-protein phosphatase 6 regulatory ankyrin repeat subunit B	32	38.1
Q921C5	BICD2_MOUSE	Protein bicaudal D homolog 2	7	9.9
Q6P5F9	XPO1_MOUSE	Exportin-1	40	28.9
Q61543	GSLG1_MOUSE	Golgi apparatus protein 1	17	15.6
Q99MD9	NASP_MOUSE	Nuclear autoantigenic sperm protein	26	36
P54775	PRS6B_MOUSE	26S proteasome regulatory subunit 6B	30	60.3
P70388	RAD50_MOUSE	DNA repair protein RAD50	21	17.6
Q923K4	GTPB3_MOUSE	tRNA modification GTPase GTPBP3, mitochondrial	3	6.3
Q91Z96	BMP2K_MOUSE	BMP-2-inducible protein kinase	2	1.8
Q9D0K2	SCOT1_MOUSE	Succinyl-CoA:3-ketoacid coenzyme A transferase 1, mitochondrial	22	33.5
Q3UZA1	CPZIP_MOUSE	CapZ-interacting protein	15	39.8
P29351	PTN6_MOUSE	Tyrosine-protein phosphatase non-receptor type 6	33	49.2
Q62448	IF4G2_MOUSE	Eukaryotic translation initiation factor 4 gamma 2	27	32.2
Q99NB9	SF3B1_MOUSE	Splicing factor 3B subunit 1	68	45.3
P08730	K1C13_MOUSE	Keratin, type I cytoskeletal 13	1	2.7
Q8N7N5	DCAF8_MOUSE	DDB1- and CUL4-associated factor 8	7	15.6
P00493	HPRT_MOUSE	Hypoxanthine-guanine phosphoribosyltransferase	14	59.2
P54822	PUR8_MOUSE	Adenylosuccinate lyase	23	36
Q9ERU9	RBP2_MOUSE	E3 SUMO-protein ligase RanBP2	93	34.3
A2A6A1	GPTC8_MOUSE	G patch domain-containing protein 8	15	10.5
B2RUP2	UN13D_MOUSE	Protein unc-13 homolog D	13	13.6
Q99L45	IF2B_MOUSE	Eukaryotic translation initiation factor 2 subunit 2	24	55.3
P04370	MBP_MOUSE	Myelin basic protein	4	16.4
Q93092	TALDO_MOUSE	Transaldolase	20	41.5
P62301	RS13_MOUSE	40S ribosomal protein S13	10	45.7
Q5SV77	GGNB2_MOUSE	Gametogenetin-binding protein 2	1	1.4
A2AWA9	RBGP1_MOUSE	Rab GTPase-activating protein 1	12	16.4
Q9D786	HAUS5_MOUSE	HAUS augmin-like complex subunit 5	6	13.1
Q9D0E1	HNRPM_MOUSE	Heterogeneous nuclear ribonucleoprotein M	77	55
P97814	PPIP1_MOUSE	Proline-serine-threonine phosphatase-interacting protein 1	17	44.3
Q8R1F9	RPP40_MOUSE	Ribonuclease P protein subunit p40	4	10.7
P49717	MCM4_MOUSE	DNA replication licensing factor MCM4	26	30.7
A6H6A9	RBG1L_MOUSE	Rab GTPase-activating protein 1-like	4	5.5
Q9Z315	SNUT1_MOUSE	U4/U6.U5 tri-snRNP-associated protein 1	41	45.3
Q80WJ7	LYRIC_MOUSE	Protein LYRIC	14	24.9
P35601	RFC1_MOUSE	Replication factor C subunit 1	13	12.9
Q61043	NIN_MOUSE	Ninein	18	8.4
P50580	PA2G4_MOUSE	Proliferation-associated protein 2G4	37	68.8
Q80U44	ZFY16_MOUSE	Zinc finger FYVE domain-containing protein 16	1	0.8
Q9CWN7	CNO11_MOUSE	CCR4-NOT transcription complex subunit 11	5	13.1
Q8C3J5	DOCK2_MOUSE	Dedicator of cytokinesis protein 2	91	38.8
Q61699	HS105_MOUSE	Heat shock protein 105 kDa	48	54.4
Q9JI90	RNF14_MOUSE	E3 ubiquitin-protein ligase RNF14	4	12.6
Q6NSQ7	LTV1_MOUSE	Protein LTV1 homolog	8	20.4
P24527	LKHA4_MOUSE	Leukotriene A-4 hydrolase	54	62.4
Q60973	RBBP7_MOUSE	Histone-binding protein RBBP7	11	24.5
Q8CI75	DI3L2_MOUSE	DIS3-like exonuclease 2	9	12
Q91VL8	TE2IP_MOUSE	Telomeric repeat-binding factor 2-interacting protein 1	15	33.6
Q9JMH9	MY18A_MOUSE	Unconventional myosin-XVIIIa	36	19.3
Q9D287	SPF27_MOUSE	Pre-mRNA-splicing factor SPF27	10	36.9
P33610	PRI2_MOUSE	DNA primase large subunit	1	2
Q8BI84	TGO1_MOUSE	Transport and Golgi organization protein 1 homolog	30	19.2
Q8BR65	SDS3_MOUSE	Sin3 histone deacetylase corepressor complex component SDS3	8	25.6
Q9DBC7	KAP0_MOUSE	cAMP-dependent protein kinase type I-alpha regulatory subunit	18	33.1
Q80UP3	DGKZ_MOUSE	Diacylglycerol kinase zeta	14	18.8
Q6ZQ88	KDM1A_MOUSE	Lysine-specific histone demethylase 1A	15	18.3
Q99K95	RTF2_MOUSE	Replication termination factor 2	5	17.9
P16045	LEG1_MOUSE	Galectin-1	13	60
P80314	TCPB_MOUSE	T-complex protein 1 subunit beta	52	72.1
Q3TDD9	PPR21_MOUSE	Protein phosphatase 1 regulatory subunit 21	10	14.2
Q9QX47	SON_MOUSE	Protein SON	45	23
Q8BGC0	HTSF1_MOUSE	HIV Tat-specific factor 1 homolog	21	22.9
Q61733	RT31_MOUSE	28S ribosomal protein S31, mitochondrial	6	15.1
Q9WVJ2	PSD13_MOUSE	26S proteasome non-ATPase regulatory subunit 13	23	52.1
Q91WK2	EIF3H_MOUSE	Eukaryotic translation initiation factor 3 subunit H	13	31.2
Q9CQU3	RER1_MOUSE	Protein RER1	3	19.9
Q91VW5	GOGA4_MOUSE	Golgin subfamily A member 4	18	8.8
Q8CCJ9	P20L1_MOUSE	PHD finger protein 20-like protein 1	9	9.8
Q7TPH6	MYCB2_MOUSE	E3 ubiquitin-protein ligase MYCBP2	24	5.6
P21107	TPM3_MOUSE	Tropomyosin alpha-3 chain	13	26.7
Q9Z204	HNRPC_MOUSE	Heterogeneous nuclear ribonucleoproteins C1/C2	16	32.9
Q8BLR5	PSD4_MOUSE	PH and SEC7 domain-containing protein 4	22	24.2
Q8BGW0	THMS1_MOUSE	Protein THEMIS	15	25.3
Q8BVF7	APH1A_MOUSE	Gamma-secretase subunit APH-1A	1	4.9
Q8CBY3	LENG8_MOUSE	Leukocyte receptor cluster member 8 homolog	8	10.2
D0QMC3	MNDAL_MOUSE	Myeloid cell nuclear differentiation antigen-like protein	18	29.9
Q8K4I3	ARHG6_MOUSE	Rho guanine nucleotide exchange factor 6	32	46.8
Q9R0Q4	MO4L2_MOUSE	Mortality factor 4-like protein 2	3	11.5
Q9JJT9	PHAX_MOUSE	Phosphorylated adapter RNA export protein	8	22.6
Q9QYC0	ADDA_MOUSE	Alpha-adducin	26	37.1
Q5SQX6	CYFP2_MOUSE	Cytoplasmic FMR1-interacting protein 2	16	11.9
P47809	MP2K4_MOUSE	Dual specificity mitogen-activated protein kinase kinase 4	6	19.4
Q8VDT9	RM50_MOUSE	39S ribosomal protein L50, mitochondrial	6	49.1
Q4VA53	PDS5B_MOUSE	Sister chromatid cohesion protein PDS5 homolog B	41	25.4
O70318	E41L2_MOUSE	Band 4.1-like protein 2	21	25.6
Q9R0P5	DEST_MOUSE	Destrin	6	43.6
Q7TQK5	CCD93_MOUSE	Coiled-coil domain-containing protein 93	17	28.3
P08249	MDHM_MOUSE	Malate dehydrogenase, mitochondrial	29	65.7
Q7TSC1	PRC2A_MOUSE	Protein PRRC2A	18	12.3
Q8BVE3	VATH_MOUSE	V-type proton ATPase subunit H	7	16.1
P55258	RAB8A_MOUSE	Ras-related protein Rab-8A	6	19.3
Q8C5P7	TDRP_MOUSE	Testis development-related protein	10	55.5
Q9DBH5	LMAN2_MOUSE	Vesicular integral-membrane protein VIP36	9	19
Q99N96	RM01_MOUSE	39S ribosomal protein L1, mitochondrial	7	24.7
P97304	RPAC2_MOUSE	DNA-directed RNA polymerases I and III subunit RPAC2	4	36.8
P13405	RB_MOUSE	Retinoblastoma-associated protein	2	2.9
Q9CPW4	ARPC5_MOUSE	Actin-related protein 2/3 complex subunit 5	8	52.3
Q3U155	CC174_MOUSE	Coiled-coil domain-containing protein 174	3	6.6
P70399	TP53B_MOUSE	TP53-binding protein 1	32	27
Q9DBN9	DDX59_MOUSE	Probable ATP-dependent RNA helicase DDX59	2	3.1
P26040	EZRI_MOUSE	Ezrin	34	36.3
Q8BWQ6	VP35L_MOUSE	VPS35 endosomal protein-sorting factor-like	5	5.2
P26187	MGMT_MOUSE	Methylated-DNA--protein-cysteine methyltransferase	2	13.7
Q3UEB3	PUF60_MOUSE	Poly(U)-binding-splicing factor PUF60	34	47.5
Q9EQP2	EHD4_MOUSE	EH domain-containing protein 4	4	8.7
P25799	NFKB1_MOUSE	Nuclear factor NF-kappa-B p105 subunit	32	32.6
O88811	STAM2_MOUSE	Signal transducing adapter molecule 2	7	18.2
Q3THK7	GUAA_MOUSE	GMP synthase [glutamine-hydrolyzing]	27	39.5
Q99K51	PLST_MOUSE	Plastin-3	2	3.5
P26039	TLN1_MOUSE	Talin-1	144	48.4
P19001	K1C19_MOUSE	Keratin, type I cytoskeletal 19	3	5.5
Q9WTX6	CUL1_MOUSE	Cullin-1	21	29.8
Q02257	PLAK_MOUSE	Junction plakoglobin	9	14.9
P42225	STAT1_MOUSE	Signal transducer and activator of transcription 1	50	46.3
Q8CFQ3	AQR_MOUSE	RNA helicase aquarius	29	20.7
P28667	MRP_MOUSE	MARCKS-related protein	3	31
Q9JMA1	UBP14_MOUSE	Ubiquitin carboxyl-terminal hydrolase 14	22	35.3
Q9D1Q1	MPH6_MOUSE	M-phase phosphoprotein 6	4	32.3
Q9CS00	CATIN_MOUSE	Cactin	9	14.2
Q8BHJ9	SLU7_MOUSE	Pre-mRNA-splicing factor SLU7	14	23.4
P61028	RAB8B_MOUSE	Ras-related protein Rab-8B	6	22.7
P70347	TANK_MOUSE	TRAF family member-associated NF-kappa-B activator	6	16.7
Q8BZ05	ARAP2_MOUSE	Arf-GAP with Rho-GAP domain, ANK repeat and PH domain-containing protein 2	2	1.5
Q9CQ49	NCBP2_MOUSE	Nuclear cap-binding protein subunit 2	5	23.7
Q923J1	TRPM7_MOUSE	Transient receptor potential cation channel subfamily M member 7	1	0.6
P33609	DPOLA_MOUSE	DNA polymerase alpha catalytic subunit	6	3.8
Q91YR7	PRP6_MOUSE	Pre-mRNA-processing factor 6	31	32.1
Q99MJ9	DDX50_MOUSE	ATP-dependent RNA helicase DDX50	7	11.3
Q61233	PLSL_MOUSE	Plastin-2	55	60
Q8C9B9	DIDO1_MOUSE	Death-inducer obliterator 1	32	17.3
Q9ESN2	TRI39_MOUSE	E3 ubiquitin-protein ligase TRIM39	1	2.3
B9EJ86	OSBL8_MOUSE	Oxysterol-binding protein-related protein 8	12	19.3
Q9CQA8	CEP19_MOUSE	Centrosomal protein of 19 kDa	1	7.4
Q8BVK9	SP110_MOUSE	Sp110 nuclear body protein	28	47.9
Q9WVE8	PACN2_MOUSE	Protein kinase C and casein kinase substrate in neurons protein 2	8	17.1
Q8R3B7	BRD8_MOUSE	Bromodomain-containing protein 8	8	10.6
P70227	ITPR3_MOUSE	Inositol 1,4,5-trisphosphate receptor type 3	45	20.3
Q9Z2N8	ACL6A_MOUSE	Actin-like protein 6A	14	23.1
P18337	LYAM1_MOUSE	L-selectin	3	8.9
Q62073	M3K7_MOUSE	Mitogen-activated protein kinase kinase kinase 7	2	3.8
Q9WU84	CCS_MOUSE	Copper chaperone for superoxide dismutase	4	19
Q9ESU6	BRD4_MOUSE	Bromodomain-containing protein 4	27	18.4
Q9DBT3	CCD97_MOUSE	Coiled-coil domain-containing protein 97	2	7.1
Q99JF8	PSIP1_MOUSE	PC4 and SFRS1-interacting protein	32	43.4
Q8CD10	MICU2_MOUSE	Calcium uptake protein 2, mitochondrial	3	9.7
Q6PDI5	ECM29_MOUSE	Proteasome adapter and scaffold protein ECM29	17	12.2
Q8C503	SIT1_MOUSE	Signaling threshold-regulating transmembrane adapter 1	5	35
Q6P2L6	NSD3_MOUSE	Histone-lysine N-methyltransferase NSD3	11	10.4
Q9CYR6	AGM1_MOUSE	Phosphoacetylglucosamine mutase	7	14.2
Q8BTM8	FLNA_MOUSE	Filamin-A	153	58.5
P57080	UBP25_MOUSE	Ubiquitin carboxyl-terminal hydrolase 25	12	12.5
Q8BZN6	DOC10_MOUSE	Dedicator of cytokinesis protein 10	29	15.3
P97742	CPT1A_MOUSE	Carnitine O-palmitoyltransferase 1, liver isoform	11	16.8
Q8VE18	SMG8_MOUSE	Protein SMG8	8	9.1
Q5SV85	SYNRG_MOUSE	Synergin gamma	10	11.5
Q7TMQ7	WDR91_MOUSE	WD repeat-containing protein 91	5	7.8
Q921M4	GOGA2_MOUSE	Golgin subfamily A member 2	7	6.7
Q8BGT6	MILK1_MOUSE	MICAL-like protein 1	9	12.1
O35887	CALU_MOUSE	Calumenin	19	50.5
Q6ZPZ3	ZC3H4_MOUSE	Zinc finger CCCH domain-containing protein 4	15	17.6
Q6PDK2	KMT2D_MOUSE	Histone-lysine N-methyltransferase 2D	19	5.2
Q9WTX5	SKP1_MOUSE	S-phase kinase-associated protein 1	15	62.6
P17751	TPIS_MOUSE	Triosephosphate isomerase	24	67.9
Q3TFK5	GPTC4_MOUSE	G patch domain-containing protein 4	4	12.3
Q8BX80	ENASE_MOUSE	Cytosolic endo-beta-N-acetylglucosaminidase	5	6.8
Q569Z6	TR150_MOUSE	Thyroid hormone receptor-associated protein 3	42	32.2
Q9ERR7	SEP15_MOUSE	Selenoprotein F	4	30.9
Q8VDD5	MYH9_MOUSE	Myosin-9	182	44
Q8VHR5	P66B_MOUSE	Transcriptional repressor p66-beta	22	34.8
Q5DTW7	RESF1_MOUSE	Retroelement silencing factor 1	2	2.3
Q8BFR5	EFTU_MOUSE	Elongation factor Tu, mitochondrial	51	65.3
Q99MP8	BRAP_MOUSE	BRCA1-associated protein	6	13.7
P83510	TNIK_MOUSE	Traf2 and NCK-interacting protein kinase	5	5.3
Q7TMY8	HUWE1_MOUSE	E3 ubiquitin-protein ligase HUWE1	58	15.5
Q9D1C9	RRP7A_MOUSE	Ribosomal RNA-processing protein 7 homolog A	11	42.1
Q8VEK3	HNRPU_MOUSE	Heterogeneous nuclear ribonucleoprotein U	39	27.5
Q8CJF7	ELYS_MOUSE	Protein ELYS	49	25.5
Q9ERE7	MESD_MOUSE	LRP chaperone MESD	8	25
P56394	COX17_MOUSE	Cytochrome c oxidase copper chaperone	3	57.1
Q8BG32	PSD11_MOUSE	26S proteasome non-ATPase regulatory subunit 11	36	58.5
P48193	EPB41_MOUSE	Protein 4.1	18	26.2
Q9JKR6	HYOU1_MOUSE	Hypoxia up-regulated protein 1	42	41.7
Q6PDQ2	CHD4_MOUSE	Chromodomain-helicase-DNA-binding protein 4	40	20.3
A2AL36	CNTRL_MOUSE	Centriolin	27	12.9
Q6P7W0	SENP6_MOUSE	Sentrin-specific protease 6	2	2.7
Q8CDG3	VCIP1_MOUSE	Deubiquitinating protein VCPIP1	19	19.8
P15702	LEUK_MOUSE	Leukosialin	11	24.1
Q0GNC1	INF2_MOUSE	Inverted formin-2	5	4.9
Q61464	ZN638_MOUSE	Zinc finger protein 638	34	23
O88569	ROA2_MOUSE	Heterogeneous nuclear ribonucleoproteins A2/B1	42	64.6
Q9CQJ4	RING2_MOUSE	E3 ubiquitin-protein ligase RING2	4	12.5
Q3TVW5	TCHP_MOUSE	Trichoplein keratin filament-binding protein	1	2.6
P06332	CD4_MOUSE	T-cell surface glycoprotein CD4	14	28
B1AZI6	THOC2_MOUSE	THO complex subunit 2	23	14.9
Q9JKM7	RAB37_MOUSE	Ras-related protein Rab-37	2	12.1
Q62261	SPTB2_MOUSE	Spectrin beta chain, non-erythrocytic 1	155	53.6
Q80X90	FLNB_MOUSE	Filamin-B	67	32.2
P83741	WNK1_MOUSE	Serine/threonine-protein kinase WNK1	19	9.3
O70279	ESS2_MOUSE	Splicing factor ESS-2 homolog	7	23.8
Q9CZ30	OLA1_MOUSE	Obg-like ATPase 1	21	50
Q6NZM9	HDAC4_MOUSE	Histone deacetylase 4	4	3
Q6Y685	TACC1_MOUSE	Transforming acidic coiled-coil-containing protein 1	7	12.4
Q6DFW4	NOP58_MOUSE	Nucleolar protein 58	31	41.4
Q62418	DBNL_MOUSE	Drebrin-like protein	26	48.6
Q80Z37	TOPRS_MOUSE	E3 ubiquitin-protein ligase Topors	2	2.8
P35689	ERCC5_MOUSE	DNA repair protein complementing XP-G cells homolog	4	3.9
Q5H8C4	VP13A_MOUSE	Vacuolar protein sorting-associated protein 13A	16	5.9
Q62351	TFR1_MOUSE	Transferrin receptor protein 1	5	5.8
Q9QYB5	ADDG_MOUSE	Gamma-adducin	35	44.3
P62960	YBOX1_MOUSE	Y-box-binding protein 1	16	51.6
Q9JHC9	ELF2_MOUSE	ETS-related transcription factor Elf-2	8	21.8
P63158	HMGB1_MOUSE	High mobility group protein B1	13	29.8
A3KGF7	PLCB2_MOUSE	1-phosphatidylinositol 4,5-bisphosphate phosphodiesterase beta-2	9	9.6
Q7TMK9	HNRPQ_MOUSE	Heterogeneous nuclear ribonucleoprotein Q	30	38.5
Q8CHG3	GCC2_MOUSE	GRIP and coiled-coil domain-containing protein 2	5	3
Q9CVD2	ATX3_MOUSE	Ataxin-3	7	23.1
Q80T85	DCAF5_MOUSE	DDB1- and CUL4-associated factor 5	4	5.5
Q64345	IFIT3_MOUSE	Interferon-induced protein with tetratricopeptide repeats 3	2	6
P54103	DNJC2_MOUSE	DnaJ homolog subfamily C member 2	15	30.4
P49312	ROA1_MOUSE	Heterogeneous nuclear ribonucleoprotein A1	22	45
Q9JHU4	DYHC1_MOUSE	Cytoplasmic dynein 1 heavy chain 1	171	35.2
Q6A065	CE170_MOUSE	Centrosomal protein of 170 kDa	2	1.5
Q62445	SP4_MOUSE	Transcription factor Sp4	5	8.6
Q8BH74	NU107_MOUSE	Nuclear pore complex protein Nup107	32	31.5
Q8BGF3	WDR92_MOUSE	WD repeat-containing protein 92	2	11.5
Q3TKT4	SMCA4_MOUSE	Transcription activator BRG1	26	15.3
Q99P31	HPBP1_MOUSE	Hsp70-binding protein 1	9	31.7
Q9Z1F9	SAE2_MOUSE	SUMO-activating enzyme subunit 2	28	38.2
P62900	RL31_MOUSE	60S ribosomal protein L31	7	39.2
Q9JL26	FMNL1_MOUSE	Formin-like protein 1	51	36
Q91YD3	DCP1A_MOUSE	mRNA-decapping enzyme 1A	12	22.1
Q3UZ39	LRRF1_MOUSE	Leucine-rich repeat flightless-interacting protein 1	30	51.6
Q8BJU9	RF1ML_MOUSE	Peptide chain release factor 1-like, mitochondrial	2	7.2
Q7TSH6	SCAF4_MOUSE	SR-related and CTD-associated factor 4	12	11.4
Q9JL35	HMGN5_MOUSE	High mobility group nucleosome-binding domain-containing protein 5	10	21.4
Q8BZQ7	ANC2_MOUSE	Anaphase-promoting complex subunit 2	5	7.4
Q3UJD6	UBP19_MOUSE	Ubiquitin carboxyl-terminal hydrolase 19	9	9
Q6PGG2	GMIP_MOUSE	GEM-interacting protein	24	25
Q80VI1	TRI56_MOUSE	E3 ubiquitin-protein ligase TRIM56	3	4.4
Q8CI94	PYGB_MOUSE	Glycogen phosphorylase, brain form	20	27.5
P59110	SENP1_MOUSE	Sentrin-specific protease 1	6	10.5
Q3V3V9	CARL2_MOUSE	Capping protein, Arp2/3 and myosin-I linker protein 2	8	7.8
Q8R3C6	RBM19_MOUSE	Probable RNA-binding protein 19	10	12.8
P16254	SRP14_MOUSE	Signal recognition particle 14 kDa protein	6	41.8
Q78PY7	SND1_MOUSE	Staphylococcal nuclease domain-containing protein 1	35	40.5
Q03267	IKZF1_MOUSE	DNA-binding protein Ikaros	17	27.5
Q8BH24	TM9S4_MOUSE	Transmembrane 9 superfamily member 4	4	6.1
Q80UG5	SEPT9_MOUSE	Septin-9	34	54.2
Q60739	BAG1_MOUSE	BAG family molecular chaperone regulator 1	14	40
O54824	IL16_MOUSE	Pro-interleukin-16	44	28.9
Q8BK64	AHSA1_MOUSE	Activator of 90 kDa heat shock protein ATPase homolog 1	17	60.9
P68368	TBA4A_MOUSE	Tubulin alpha-4A chain	5	10
Q80TP3	UBR5_MOUSE	E3 ubiquitin-protein ligase UBR5	8	2.9
Q3TDN2	FAF2_MOUSE	FAS-associated factor 2	11	24.9
Q571C7	BDP1_MOUSE	Transcription factor TFIIIB component B'' homolog	1	0.6
O88559	MEN1_MOUSE	Menin	7	12.1
Q8VDJ3	VIGLN_MOUSE	Vigilin	32	30.3
Q62093	SRSF2_MOUSE	Serine/arginine-rich splicing factor 2	20	26.7
B2RY56	RBM25_MOUSE	RNA-binding protein 25	32	27.3
Q91ZW3	SMCA5_MOUSE	SWI/SNF-related matrix-associated actin-dependent regulator of chromatin subfamily A member 5	32	28.2
Q9CQV7	TIM14_MOUSE	Mitochondrial import inner membrane translocase subunit TIM14	3	35.3
P97480	EYA3_MOUSE	Eyes absent homolog 3	2	5.5
Q9DBJ1	PGAM1_MOUSE	Phosphoglycerate mutase 1	15	46.9
Q99L48	NMD3_MOUSE	60S ribosomal export protein NMD3	4	10.1
Q8VDP4	CCAR2_MOUSE	Cell cycle and apoptosis regulator protein 2	32	39
P42859	HD_MOUSE	Huntingtin	13	4.5
Q6NVE8	WDR44_MOUSE	WD repeat-containing protein 44	15	22.3
Q9CSH3	RRP44_MOUSE	Exosome complex exonuclease RRP44	29	31.7
Q9ESV0	DDX24_MOUSE	ATP-dependent RNA helicase DDX24	16	20.3
Q99MN1	SYK_MOUSE	Lysine--tRNA ligase	29	39.5
P68404	KPCB_MOUSE	Protein kinase C beta type	15	21.3
P28352	APEX1_MOUSE	DNA-(apurinic or apyrimidinic site) endonuclease	15	46.7
P54729	NUB1_MOUSE	NEDD8 ultimate buster 1	16	30.1
Q6GQT9	NOMO1_MOUSE	Nodal modulator 1	13	11.4
P48678	LMNA_MOUSE	Prelamin-A/C	25	42.4
P19157	GSTP1_MOUSE	Glutathione S-transferase P 1	11	19
Q8CDM1	ATAD2_MOUSE	ATPase family AAA domain-containing protein 2	13	16.2
Q9JJ48	ZC3H8_MOUSE	Zinc finger CCCH domain-containing protein 8	2	8.2
Q8K1I7	WIPF1_MOUSE	WAS/WASL-interacting protein family member 1	18	49.1
Q6NZB0	DNJC8_MOUSE	DnaJ homolog subfamily C member 8	13	39.9
Q99NF3	CEP41_MOUSE	Centrosomal protein of 41 kDa	6	18.5
P48755	FOSL1_MOUSE	Fos-related antigen 1	1	5.5
Q99PT3	IN80B_MOUSE	INO80 complex subunit B	1	4.3
Q60605	MYL6_MOUSE	Myosin light polypeptide 6	10	45.7
Q6P9R1	DDX51_MOUSE	ATP-dependent RNA helicase DDX51	12	21.9
P63005	LIS1_MOUSE	Platelet-activating factor acetylhydrolase IB subunit beta	17	44.4
Q9EQS3	MYCBP_MOUSE	c-Myc-binding protein	8	62.1
Q640N3	RHG30_MOUSE	Rho GTPase-activating protein 30	25	25.2
Q9D051	ODPB_MOUSE	Pyruvate dehydrogenase E1 component subunit beta, mitochondrial	24	39
P49443	PPM1A_MOUSE	Protein phosphatase 1A	7	26.2
E9Q555	RN213_MOUSE	E3 ubiquitin-protein ligase RNF213	83	17.8
Q9CWZ3	RBM8A_MOUSE	RNA-binding protein 8A	12	45.4
Q6A009	LTN1_MOUSE	E3 ubiquitin-protein ligase listerin	8	4.6
Q9QYF9	NDRG3_MOUSE	Protein NDRG3	9	35.2
Q58A65	JIP4_MOUSE	C-Jun-amino-terminal kinase-interacting protein 4	13	11.4
O70481	UBR1_MOUSE	E3 ubiquitin-protein ligase UBR1	5	3
Q9D8E6	RL4_MOUSE	60S ribosomal protein L4	35	46.3
P17182	ENOA_MOUSE	Alpha-enolase	32	48.8
Q9DAU1	CNPY3_MOUSE	Protein canopy homolog 3	4	15.9
P35550	FBRL_MOUSE	rRNA 2'-O-methyltransferase fibrillarin	12	29.1
O88379	BAZ1A_MOUSE	Bromodomain adjacent to zinc finger domain protein 1A	14	12.2
P97496	SMRC1_MOUSE	SWI/SNF complex subunit SMARCC1	19	15.5
Q8CGF7	TCRG1_MOUSE	Transcription elongation regulator 1	44	28.2
Q99JX7	NXF1_MOUSE	Nuclear RNA export factor 1	26	38.5
Q922B2	SYDC_MOUSE	Aspartate--tRNA ligase, cytoplasmic	37	63.3
Q9D5V6	SYAP1_MOUSE	Synapse-associated protein 1	8	25.5
Q6PFD9	NUP98_MOUSE	Nuclear pore complex protein Nup98-Nup96	50	26.3
Q9Z2X2	PSD10_MOUSE	26S proteasome non-ATPase regulatory subunit 10	11	47.2
P04202	TGFB1_MOUSE	Transforming growth factor beta-1 proprotein	3	7.9
Q9R1T2	SAE1_MOUSE	SUMO-activating enzyme subunit 1	17	40.3
P70302	STIM1_MOUSE	Stromal interaction molecule 1	24	34.5
Q8CEC6	PPWD1_MOUSE	Peptidylprolyl isomerase domain and WD repeat-containing protein 1	17	25.1
Q6A026	PDS5A_MOUSE	Sister chromatid cohesion protein PDS5 homolog A	52	34.5
P53986	MOT1_MOUSE	Monocarboxylate transporter 1	3	8.5
P97855	G3BP1_MOUSE	Ras GTPase-activating protein-binding protein 1	30	56.6
Q8BGD9	IF4B_MOUSE	Eukaryotic translation initiation factor 4B	18	32.2
Q8BKC5	IPO5_MOUSE	Importin-5	36	30.8
Q8BSQ9	PB1_MOUSE	Protein polybromo-1	31	20.3
P63038	CH60_MOUSE	60 kDa heat shock protein, mitochondrial	50	68.6
Q9DB98	LENG1_MOUSE	Leukocyte receptor cluster member 1 homolog	4	23.8
P67778	PHB_MOUSE	Prohibitin	21	73.2
Q8VE22	RT23_MOUSE	28S ribosomal protein S23, mitochondrial	8	53.1
P80318	TCPG_MOUSE	T-complex protein 1 subunit gamma	62	61.7
Q810V0	MPP10_MOUSE	U3 small nucleolar ribonucleoprotein protein MPP10	11	20
Q9Z1X4	ILF3_MOUSE	Interleukin enhancer-binding factor 3	34	42.7
Q8C129	LCAP_MOUSE	Leucyl-cystinyl aminopeptidase	32	27.2
P80316	TCPE_MOUSE	T-complex protein 1 subunit epsilon	40	46.8
Q5I043	UBP28_MOUSE	Ubiquitin carboxyl-terminal hydrolase 28	5	6.3
D3YXK2	SAFB1_MOUSE	Scaffold attachment factor B1	19	20.5
Q8VEJ9	VPS4A_MOUSE	Vacuolar protein sorting-associated protein 4A	8	21.5
Q9JIX8	ACINU_MOUSE	Apoptotic chromatin condensation inducer in the nucleus	44	33.2
Q9CVB6	ARPC2_MOUSE	Actin-related protein 2/3 complex subunit 2	29	48
P17225	PTBP1_MOUSE	Polypyrimidine tract-binding protein 1	13	32.1
Q01853	TERA_MOUSE	Transitional endoplasmic reticulum ATPase	72	61.4
Q9CWX9	DDX47_MOUSE	Probable ATP-dependent RNA helicase DDX47	21	45.3
P16858	G3P_MOUSE	Glyceraldehyde-3-phosphate dehydrogenase	43	48.6
Q8R3P6	INT14_MOUSE	Integrator complex subunit 14	6	15.5
O55135	IF6_MOUSE	Eukaryotic translation initiation factor 6	10	48.6
Q8C0L0	TMX4_MOUSE	Thioredoxin-related transmembrane protein 4	6	30.7
Q9QYJ0	DNJA2_MOUSE	DnaJ homolog subfamily A member 2	21	43.2
Q9CZ44	NSF1C_MOUSE	NSFL1 cofactor p47	25	60
P63242	IF5A1_MOUSE	Eukaryotic translation initiation factor 5A-1	4	21.4
Q3UMY5	EMAL4_MOUSE	Echinoderm microtubule-associated protein-like 4	14	15.9
O88342	WDR1_MOUSE	WD repeat-containing protein 1	36	56.4
Q8BMQ2	TF3C4_MOUSE	General transcription factor 3C polypeptide 4	13	18.5
Q8R081	HNRPL_MOUSE	Heterogeneous nuclear ribonucleoprotein L	44	45.6
P97379	G3BP2_MOUSE	Ras GTPase-activating protein-binding protein 2	13	30.3
P14206	RSSA_MOUSE	40S ribosomal protein SA	14	46.4
Q0P678	ZCH18_MOUSE	Zinc finger CCCH domain-containing protein 18	15	20
P18608	HMGN1_MOUSE	Non-histone chromosomal protein HMG-14	2	31.2
Q3TEA8	HP1B3_MOUSE	Heterochromatin protein 1-binding protein 3	29	42.2
Q99KR7	PPIF_MOUSE	Peptidyl-prolyl cis-trans isomerase F, mitochondrial	8	50.5
O08915	AIP_MOUSE	AH receptor-interacting protein	14	41.2
Q8VD31	TPSNR_MOUSE	Tapasin-related protein	6	16.2
Q69Z99	ZN512_MOUSE	Zinc finger protein 512	14	31.9
Q9WTN0	GGPPS_MOUSE	Geranylgeranyl pyrophosphate synthase	7	18.3
Q9D0R2	SYTC_MOUSE	Threonine--tRNA ligase 1, cytoplasmic	26	36.3
P43346	DCK_MOUSE	Deoxycytidine kinase	9	28.8
Q8BMG7	RBGPR_MOUSE	Rab3 GTPase-activating protein non-catalytic subunit	9	5.6
Q9DBR1	XRN2_MOUSE	5'-3' exoribonuclease 2	27	27.4
Q60692	PSB6_MOUSE	Proteasome subunit beta type-6	9	36.1
Q9JI75	NQO2_MOUSE	Ribosyldihydronicotinamide dehydrogenase [quinone]	4	20.3
Q9EPU0	RENT1_MOUSE	Regulator of nonsense transcripts 1	36	39.9
Q9ESE1	LRBA_MOUSE	Lipopolysaccharide-responsive and beige-like anchor protein	24	11.9
P97313	PRKDC_MOUSE	DNA-dependent protein kinase catalytic subunit	21	5.6
O35963	RB33B_MOUSE	Ras-related protein Rab-33B	1	3.5
Q8K1R3	PNPT1_MOUSE	Polyribonucleotide nucleotidyltransferase 1, mitochondrial	8	8.2
Q63850	NUP62_MOUSE	Nuclear pore glycoprotein p62	12	27
Q99KK7	DPP3_MOUSE	Dipeptidyl peptidase 3	36	42.5
P03975	IGEB_MOUSE	IgE-binding protein	1	1.4
A2BDX3	MOCS3_MOUSE	Adenylyltransferase and sulfurtransferase MOCS3	7	17.4
P10711	TCEA1_MOUSE	Transcription elongation factor A protein 1	15	38.9
P54728	RD23B_MOUSE	UV excision repair protein RAD23 homolog B	13	27.6
P47856	GFPT1_MOUSE	Glutamine--fructose-6-phosphate aminotransferase [isomerizing] 1	9	14.5
Q8CI32	BAG5_MOUSE	BAG family molecular chaperone regulator 5	11	27.3
A2AQ19	RTF1_MOUSE	RNA polymerase-associated protein RTF1 homolog	18	26.7
Q9QZE5	COPG1_MOUSE	Coatomer subunit gamma-1	26	31.4
Q9DCS3	MECR_MOUSE	Enoyl-[acyl-carrier-protein] reductase, mitochondrial	10	35.4
P26450	P85A_MOUSE	Phosphatidylinositol 3-kinase regulatory subunit alpha	16	24.4
Q8BRT1	CLAP2_MOUSE	CLIP-associating protein 2	11	9.4
Q811M1	RHG15_MOUSE	Rho GTPase-activating protein 15	15	31
P63017	HSP7C_MOUSE	Heat shock cognate 71 kDa protein	44	43
Q05816	FABP5_MOUSE	Fatty acid-binding protein 5	7	58.5
P04184	KITH_MOUSE	Thymidine kinase, cytosolic	1	4.3
Q8CFJ9	WDR24_MOUSE	GATOR complex protein WDR24	1	1.3
Q68FL6	SYMC_MOUSE	Methionine--tRNA ligase, cytoplasmic	31	32.9
Q8CJG1	AGO1_MOUSE	Protein argonaute-1	11	16.3
Q80TR8	DCAF1_MOUSE	DDB1- and CUL4-associated factor 1	15	10.3
Q9QXG4	ACSA_MOUSE	Acetyl-coenzyme A synthetase, cytoplasmic	14	20.7
Q8K019	BCLF1_MOUSE	Bcl-2-associated transcription factor 1	20	17.6
P63321	RALA_MOUSE	Ras-related protein Ral-A	3	17.5
Q2EMV9	PAR14_MOUSE	Protein mono-ADP-ribosyltransferase PARP14	25	16.5
Q8VCN9	TBCC_MOUSE	Tubulin-specific chaperone C	7	22.3
Q8K4L3	SVIL_MOUSE	Supervillin	21	13.4
Q8BIX3	AL14E_MOUSE	ARL14 effector protein	2	8.3
E9Q7E2	ARID2_MOUSE	AT-rich interactive domain-containing protein 2	5	3.1
Q62377	U2AFM_MOUSE	U2 small nuclear ribonucleoprotein auxiliary factor 35 kDa subunit-related protein 2	1	1.7
Q571B6	WHAMM_MOUSE	WASP homolog-associated protein with actin, membranes and microtubules	1	1.3
Q8VDK1	NIT1_MOUSE	Deaminated glutathione amidase	10	27.9
P09055	ITB1_MOUSE	Integrin beta-1	3	4.8
G3X9K3	BIG1_MOUSE	Brefeldin A-inhibited guanine nucleotide-exchange protein 1	5	3
E9Q5F9	SETD2_MOUSE	Histone-lysine N-methyltransferase SETD2	11	5.4
Q922Q4	P5CR2_MOUSE	Pyrroline-5-carboxylate reductase 2	12	28.1
O54988	SLK_MOUSE	STE20-like serine/threonine-protein kinase	18	22.2
Q01730	RSU1_MOUSE	Ras suppressor protein 1	10	32.5
Q9JK91	MLH1_MOUSE	DNA mismatch repair protein Mlh1	10	16.4
Q8CBC4	CNST_MOUSE	Consortin	5	9.4
O08528	HXK2_MOUSE	Hexokinase-2	2	2.4
Q5I012	S38AA_MOUSE	Putative sodium-coupled neutral amino acid transporter 10	2	2.1
Q8C8N2	SCAI_MOUSE	Protein SCAI	1	1.8
Q9QYB1	CLIC4_MOUSE	Chloride intracellular channel protein 4	9	43.5
Q9CZW5	TOM70_MOUSE	Mitochondrial import receptor subunit TOM70	16	25.9
Q8K3G9	DP13B_MOUSE	DCC-interacting protein 13-beta	1	1.8
Q80TQ2	CYLD_MOUSE	Ubiquitin carboxyl-terminal hydrolase CYLD	13	14.5
Q80SU7	GVIN1_MOUSE	Interferon-induced very large GTPase 1	26	11.3
Q9CQJ6	DENR_MOUSE	Density-regulated protein	7	33.8
Q6A4J8	UBP7_MOUSE	Ubiquitin carboxyl-terminal hydrolase 7	47	40.6
P62908	RS3_MOUSE	40S ribosomal protein S3	28	72.4
P62141	PP1B_MOUSE	Serine/threonine-protein phosphatase PP1-beta catalytic subunit	8	22
P05064	ALDOA_MOUSE	Fructose-bisphosphate aldolase A	33	65.4
P26516	PSMD7_MOUSE	26S proteasome non-ATPase regulatory subunit 7	16	49.8
Q9CQT2	RBM7_MOUSE	RNA-binding protein 7	10	38.9
Q91WV0	NC2B_MOUSE	Protein Dr1	5	27.8
Q9CZN7	GLYM_MOUSE	Serine hydroxymethyltransferase, mitochondrial	31	48
Q569L8	CENPJ_MOUSE	Centromere protein J	1	0.5
Q99LN9	DOHH_MOUSE	Deoxyhypusine hydroxylase	3	12.6
Q8BUH8	SENP7_MOUSE	Sentrin-specific protease 7	20	27.3
Q99MR6	SRRT_MOUSE	Serrate RNA effector molecule homolog	34	31.2
O35071	KIF1C_MOUSE	Kinesin-like protein KIF1C	1	0.7
Q9JL62	GLTP_MOUSE	Glycolipid transfer protein	12	52.2
P55200	KMT2A_MOUSE	Histone-lysine N-methyltransferase 2A	10	2.7
Q6DVA0	LEMD2_MOUSE	LEM domain-containing protein 2	11	19.8
Q91YE7	RBM5_MOUSE	RNA-binding protein 5	10	14.6
Q9DB85	RRP8_MOUSE	Ribosomal RNA-processing protein 8	9	22.8
Q80UU9	PGRC2_MOUSE	Membrane-associated progesterone receptor component 2	9	45.2
O35344	IMA4_MOUSE	Importin subunit alpha-4	9	14.4
Q9JII6	AK1A1_MOUSE	Aldo-keto reductase family 1 member A1	17	52.9
Q91VY6	CYTIP_MOUSE	Cytohesin-interacting protein	5	14.8
P35980	RL18_MOUSE	60S ribosomal protein L18	8	41.5
P25444	RS2_MOUSE	40S ribosomal protein S2	19	46.4
Q61881	MCM7_MOUSE	DNA replication licensing factor MCM7	33	41.4
Q91XC8	DAP1_MOUSE	Death-associated protein 1	4	37.3
P06151	LDHA_MOUSE	L-lactate dehydrogenase A chain	24	34.6
P26883	FKB1A_MOUSE	Peptidyl-prolyl cis-trans isomerase FKBP1A	11	41.7
Q9JMG1	EDF1_MOUSE	Endothelial differentiation-related factor 1	5	40.5
P97393	RHG05_MOUSE	Rho GTPase-activating protein 5	3	2.2
Q8CH40	NUDT6_MOUSE	Nucleoside diphosphate-linked moiety X motif 6	2	6.1
Q61457	CCNE1_MOUSE	G1/S-specific cyclin-E1	1	2.5
Q9QYJ3	DNJB1_MOUSE	DnaJ homolog subfamily B member 1	19	42.4
Q8C0L6	PAOX_MOUSE	Peroxisomal N(1)-acetyl-spermine/spermidine oxidase	4	9.7
Q3US17	ZNF48_MOUSE	Zinc finger protein 48	2	5.8
P59114	CAPAM_MOUSE	mRNA (2'-O-methyladenosine-N(6)-)-methyltransferase	17	28
O88512	AP1G2_MOUSE	AP-1 complex subunit gamma-like 2	17	27.8
Q62383	SPT6H_MOUSE	Transcription elongation factor SPT6	48	28.3
Q8R0J7	VP37B_MOUSE	Vacuolar protein sorting-associated protein 37B	3	10.9
Q9R210	TFEB_MOUSE	Transcription factor EB	3	8.6
Q9DBG3	AP2B1_MOUSE	AP-2 complex subunit beta	20	21.3
Q922U2	K2C5_MOUSE	Keratin, type II cytoskeletal 5	21	17.9
Q3U1T3	BRM1L_MOUSE	Breast cancer metastasis-suppressor 1-like protein	5	17.3
Q64433	CH10_MOUSE	10 kDa heat shock protein, mitochondrial	8	55.9
Q9CQN1	TRAP1_MOUSE	Heat shock protein 75 kDa, mitochondrial	31	46
P27773	PDIA3_MOUSE	Protein disulfide-isomerase A3	39	56.6
Q80W00	PP1RA_MOUSE	Serine/threonine-protein phosphatase 1 regulatory subunit 10	11	14.4
Q8BJ05	ZC3HE_MOUSE	Zinc finger CCCH domain-containing protein 14	23	36.2
Q9JI44	DMAP1_MOUSE	DNA methyltransferase 1-associated protein 1	12	30.3
P40630	TFAM_MOUSE	Transcription factor A, mitochondrial	12	34.6
Q9EQH2	ERAP1_MOUSE	Endoplasmic reticulum aminopeptidase 1	39	38.4
A3KGB4	TBC8B_MOUSE	TBC1 domain family member 8B	4	4.1
P61226	RAP2B_MOUSE	Ras-related protein Rap-2b	5	23.5
Q9Z0H3	SNF5_MOUSE	SWI/SNF-related matrix-associated actin-dependent regulator of chromatin subfamily B member 1	11	23.1
Q9WV02	RBMX_MOUSE	RNA-binding motif protein, X chromosome	2	4.1
Q8VEE4	RFA1_MOUSE	Replication protein A 70 kDa DNA-binding subunit	23	42.1
Q7TNS2	MIC10_MOUSE	MICOS complex subunit Mic10	2	19.7
Q9D1E6	TBCB_MOUSE	Tubulin-folding cofactor B	9	37.7
Q60631	GRB2_MOUSE	Growth factor receptor-bound protein 2	14	49.8
Q3UHX9	CI114_MOUSE	Putative methyltransferase C9orf114 homolog	5	15.6
Q8BH59	CMC1_MOUSE	Calcium-binding mitochondrial carrier protein Aralar1	31	42.7
Q9WVA3	BUB3_MOUSE	Mitotic checkpoint protein BUB3	16	46.9
Q9Z1B8	PHF1_MOUSE	PHD finger protein 1	2	3.4
P97450	ATP5J_MOUSE	ATP synthase-coupling factor 6, mitochondrial	6	33.3
P80313	TCPH_MOUSE	T-complex protein 1 subunit eta	32	52.9
Q922E4	PCY2_MOUSE	Ethanolamine-phosphate cytidylyltransferase	12	28.5
Q7JJ13	BRD2_MOUSE	Bromodomain-containing protein 2	16	23.7
Q9JLQ0	CD2AP_MOUSE	CD2-associated protein	20	31.9
Q3TYS2	CYBC1_MOUSE	Cytochrome b-245 chaperone 1	9	30.5
P43352	RAD52_MOUSE	DNA repair protein RAD52 homolog	1	1.9
Q9D819	IPYR_MOUSE	Inorganic pyrophosphatase	19	61.9
Q5SSI6	UTP18_MOUSE	U3 small nucleolar RNA-associated protein 18 homolog	15	27
P14152	MDHC_MOUSE	Malate dehydrogenase, cytoplasmic	19	39.5
O88522	NEMO_MOUSE	NF-kappa-B essential modulator	11	21.1
P19426	NELFE_MOUSE	Negative elongation factor E	12	42.7
Q8C0D5	EFL1_MOUSE	Elongation factor-like GTPase 1	14	14.8
P68037	UB2L3_MOUSE	Ubiquitin-conjugating enzyme E2 L3	7	49.4
O88673	DGKA_MOUSE	Diacylglycerol kinase alpha	27	39
Q922D4	PP6R3_MOUSE	Serine/threonine-protein phosphatase 6 regulatory subunit 3	24	30.2
Q8BV49	IFIX_MOUSE	Pyrin and HIN domain-containing protein 1	11	20.2
Q9JJL8	SYSM_MOUSE	Serine--tRNA ligase, mitochondrial	7	18.1
Q8BYW1	RHG25_MOUSE	Rho GTPase-activating protein 25	35	57.3
Q5DTM8	BRE1A_MOUSE	E3 ubiquitin-protein ligase BRE1A	22	22.9
P40124	CAP1_MOUSE	Adenylyl cyclase-associated protein 1	38	63.5
Q9D4H2	GCC1_MOUSE	GRIP and coiled-coil domain-containing protein 1	9	10.8
Q6VGS5	DAPLE_MOUSE	Protein Daple	10	5.2
O55013	TPPC3_MOUSE	Trafficking protein particle complex subunit 3	6	27.8
Q8CHC4	SYNJ1_MOUSE	Synaptojanin-1	14	9.8
P27601	GNA13_MOUSE	Guanine nucleotide-binding protein subunit alpha-13	17	37.9
Q8CG72	ADPRS_MOUSE	ADP-ribose glycohydrolase ARH3	10	21.9
Q01405	SC23A_MOUSE	Protein transport protein Sec23A	12	15.2
Q3U0V1	FUBP2_MOUSE	Far upstream element-binding protein 2	36	49.5
Q9QYF1	RDH11_MOUSE	Retinol dehydrogenase 11	2	6.3
O08749	DLDH_MOUSE	Dihydrolipoyl dehydrogenase, mitochondrial	18	36.1
O70435	PSA3_MOUSE	Proteasome subunit alpha type-3	18	49.8
Q8CBW3	ABI1_MOUSE	Abl interactor 1	12	23.5
Q6P5E4	UGGG1_MOUSE	UDP-glucose:glycoprotein glucosyltransferase 1	58	32.2
Q9ERI6	RDH14_MOUSE	Retinol dehydrogenase 14	10	39.5
Q9QVP9	FAK2_MOUSE	Protein-tyrosine kinase 2-beta	25	28
P20152	VIME_MOUSE	Vimentin	53	62.7
O35691	PININ_MOUSE	Pinin	38	35.9
Q9EQK5	MVP_MOUSE	Major vault protein	26	32.4
O08788	DCTN1_MOUSE	Dynactin subunit 1	37	32.5
Q8R344	CCD12_MOUSE	Coiled-coil domain-containing protein 12	5	36.1
Q9ESZ8	GTF2I_MOUSE	General transcription factor II-I	30	33.2
Q8CGC7	SYEP_MOUSE	Bifunctional glutamate/proline--tRNA ligase	59	33.4
B1AXP6	TOM5_MOUSE	Mitochondrial import receptor subunit TOM5 homolog	5	43.1
Q8K400	STXB5_MOUSE	Syntaxin-binding protein 5	4	4.2
P97311	MCM6_MOUSE	DNA replication licensing factor MCM6	33	40.1
Q02053	UBA1_MOUSE	Ubiquitin-like modifier-activating enzyme 1	47	38.8
P97352	S10AD_MOUSE	Protein S100-A13	5	40.8
P31786	ACBP_MOUSE	Acyl-CoA-binding protein	3	47.1
Q3TVP5	OTULL_MOUSE	Inactive ubiquitin thioesterase OTULINL	6	17.3
Q6KAR6	EXOC3_MOUSE	Exocyst complex component 3	12	19.1
Q9DB05	SNAA_MOUSE	Alpha-soluble NSF attachment protein	15	60.3
P70671	IRF3_MOUSE	Interferon regulatory factor 3	6	21.2
P59708	SF3B6_MOUSE	Splicing factor 3B subunit 6	9	60
P36371	TAP2_MOUSE	Antigen peptide transporter 2	27	37
P62281	RS11_MOUSE	40S ribosomal protein S11	15	54.4
Q99MU3	DSRAD_MOUSE	Double-stranded RNA-specific adenosine deaminase	16	18.2
P32921	SYWC_MOUSE	Tryptophan--tRNA ligase, cytoplasmic	20	37.8
Q6Q899	DDX58_MOUSE	Antiviral innate immune response receptor RIG-I	32	29.9
Q9D8Y0	EFHD2_MOUSE	EF-hand domain-containing protein D2	10	33.3
Q7TSV4	PGM2_MOUSE	Phosphoglucomutase-2	26	36.3
Q9CQM5	TXD17_MOUSE	Thioredoxin domain-containing protein 17	7	58.5
Q99KE1	MAOM_MOUSE	NAD-dependent malic enzyme, mitochondrial	39	52.8
Q923D5	WBP11_MOUSE	WW domain-binding protein 11	23	28.2
P47962	RL5_MOUSE	60S ribosomal protein L5	24	44.8
P51855	GSHB_MOUSE	Glutathione synthetase	9	24.5
Q8CEI1	BOLA3_MOUSE	BolA-like protein 3	4	42.7
Q5SFM8	RBM27_MOUSE	RNA-binding protein 27	21	21.7
P08030	APT_MOUSE	Adenine phosphoribosyltransferase	6	35
P26041	MOES_MOUSE	Moesin	47	47.7
Q8BRG8	TM209_MOUSE	Transmembrane protein 209	8	16.9
Q9Z0P5	TWF2_MOUSE	Twinfilin-2	16	46.1
Q8JZQ2	AFG32_MOUSE	AFG3-like protein 2	19	22.7
Q6DID3	SCAF8_MOUSE	SR-related and CTD-associated factor 8	16	15
Q61425	HCDH_MOUSE	Hydroxyacyl-coenzyme A dehydrogenase, mitochondrial	7	25.2
Q8CFK2	TF3B_MOUSE	Transcription factor IIIB 90 kDa subunit	4	7.5
Q3UIU2	NDUB6_MOUSE	NADH dehydrogenase [ubiquinone] 1 beta subcomplex subunit 6	7	43
Q91VM9	IPYR2_MOUSE	Inorganic pyrophosphatase 2, mitochondrial	17	44.8
Q9Z2B9	KS6A4_MOUSE	Ribosomal protein S6 kinase alpha-4	11	17.9
Q91W39	NCOA5_MOUSE	Nuclear receptor coactivator 5	20	37.7
Q8R2U4	NTM1A_MOUSE	N-terminal Xaa-Pro-Lys N-methyltransferase 1	1	3.6
O54946	DNJB6_MOUSE	DnaJ homolog subfamily B member 6	4	12.3
Q9ESW4	AGK_MOUSE	Acylglycerol kinase, mitochondrial	19	46.1
Q80XI4	PI42B_MOUSE	Phosphatidylinositol 5-phosphate 4-kinase type-2 beta	4	9.6
Q64514	TPP2_MOUSE	Tripeptidyl-peptidase 2	42	40.1
P62774	MTPN_MOUSE	Myotrophin	6	44.1
Q9D842	APLF_MOUSE	Aprataxin and PNK-like factor	2	4.2
Q8R0G9	NU133_MOUSE	Nuclear pore complex protein Nup133	44	37.4
Q9WV70	NOC2L_MOUSE	Nucleolar complex protein 2 homolog	9	10.4
P50172	DHI1_MOUSE	Corticosteroid 11-beta-dehydrogenase isozyme 1	9	27.7
E9Q4F7	ANR11_MOUSE	Ankyrin repeat domain-containing protein 11	6	2.9
Q9WTX8	MD1L1_MOUSE	Mitotic spindle assembly checkpoint protein MAD1	22	33.8
Q3TWW8	SRSF6_MOUSE	Serine/arginine-rich splicing factor 6	7	18.9
Q566J8	COQ8B_MOUSE	Atypical kinase COQ8B, mitochondrial	6	10.3
O70492	SNX3_MOUSE	Sorting nexin-3	5	30.2
Q3U9G9	LBR_MOUSE	Delta(14)-sterol reductase LBR	22	25.2
Q99JY3	GIMA4_MOUSE	GTPase IMAP family member 4	47	66.2
Q9JI19	FIBP_MOUSE	Acidic fibroblast growth factor intracellular-binding protein	4	11.2
Q05D44	IF2P_MOUSE	Eukaryotic translation initiation factor 5B	34	31.2
P47802	MTX1_MOUSE	Metaxin-1	8	27.8
Q62167	DDX3X_MOUSE	ATP-dependent RNA helicase DDX3X	2	2.4
Q8K411	PREP_MOUSE	Presequence protease, mitochondrial	25	28.3
P54227	STMN1_MOUSE	Stathmin	4	22.1
Q9D0T1	NH2L1_MOUSE	NHP2-like protein 1	9	52.3
Q921G7	ETFD_MOUSE	Electron transfer flavoprotein-ubiquinone oxidoreductase, mitochondrial	20	39.4
P59325	IF5_MOUSE	Eukaryotic translation initiation factor 5	17	40.6
P46062	SIPA1_MOUSE	Signal-induced proliferation-associated protein 1	19	22.2
Q61206	PA1B2_MOUSE	Platelet-activating factor acetylhydrolase IB subunit alpha2	4	25.3
P48455	PP2BC_MOUSE	Serine/threonine-protein phosphatase 2B catalytic subunit gamma isoform	3	6.8
Q64520	KGUA_MOUSE	Guanylate kinase	5	29.3
Q80TL7	MON2_MOUSE	Protein MON2 homolog	7	4.6
Q61578	ADRO_MOUSE	NADPH:adrenodoxin oxidoreductase, mitochondrial	16	38.9
Q8K1M6	DNM1L_MOUSE	Dynamin-1-like protein	34	51.5
Q9QZQ8	H2AY_MOUSE	Core histone macro-H2A.1	22	44.4
A2AKX3	SETX_MOUSE	Probable helicase senataxin	22	10
Q3UKC1	TAXB1_MOUSE	Tax1-binding protein 1 homolog	9	13.5
P0DJE0	PT100_MOUSE	Protein PET100 homolog, mitochondrial	1	9.2
Q6A068	CDC5L_MOUSE	Cell division cycle 5-like protein	42	45
P27659	RL3_MOUSE	60S ribosomal protein L3	24	40.9
Q9CR16	PPID_MOUSE	Peptidyl-prolyl cis-trans isomerase D	19	51.6
Q9QXK3	COPG2_MOUSE	Coatomer subunit gamma-2	16	21.7
P06800	PTPRC_MOUSE	Receptor-type tyrosine-protein phosphatase C	67	38.4
P62270	RS18_MOUSE	40S ribosomal protein S18	13	57.2
Q60767	LY75_MOUSE	Lymphocyte antigen 75	14	8.6
Q3URS9	MITOK_MOUSE	Mitochondrial potassium channel	5	9.1
Q60664	IRAG2_MOUSE	Inositol 1,4,5-triphosphate receptor associated 2	5	11.3
Q61419	CMAH_MOUSE	Cytidine monophosphate-N-acetylneuraminic acid hydroxylase	9	14.9
Q3UQ44	IQGA2_MOUSE	Ras GTPase-activating-like protein IQGAP2	38	27
P12382	PFKAL_MOUSE	ATP-dependent 6-phosphofructokinase, liver type	15	18.7
P54726	RD23A_MOUSE	UV excision repair protein RAD23 homolog A	8	23.1
Q8CGZ0	CHERP_MOUSE	Calcium homeostasis endoplasmic reticulum protein	21	20.3
Q8VCD5	MED17_MOUSE	Mediator of RNA polymerase II transcription subunit 17	7	11.9
P62192	PRS4_MOUSE	26S proteasome regulatory subunit 4	24	46.8
A2RTL5	RSRC2_MOUSE	Arginine/serine-rich coiled-coil protein 2	5	14.6
A2AIV2	VIR_MOUSE	Protein virilizer homolog	14	8.6
P47753	CAZA1_MOUSE	F-actin-capping protein subunit alpha-1	13	53.8
Q60865	CAPR1_MOUSE	Caprin-1	11	17.1
Q9CR00	PSMD9_MOUSE	26S proteasome non-ATPase regulatory subunit 9	9	42.3
P59016	VP33B_MOUSE	Vacuolar protein sorting-associated protein 33B	14	22.9
Q3TXS7	PSMD1_MOUSE	26S proteasome non-ATPase regulatory subunit 1	44	43.4
Q921F2	TADBP_MOUSE	TAR DNA-binding protein 43	20	34.1
Q6P1E1	ZMIZ1_MOUSE	Zinc finger MIZ domain-containing protein 1	3	2.9
Q8VD65	PI3R4_MOUSE	Phosphoinositide 3-kinase regulatory subunit 4	16	14.6
Q8JZQ9	EIF3B_MOUSE	Eukaryotic translation initiation factor 3 subunit B	35	44
Q8K310	MATR3_MOUSE	Matrin-3	36	34.2
P16125	LDHB_MOUSE	L-lactate dehydrogenase B chain	17	39.5
E9QAM5	HELZ2_MOUSE	Helicase with zinc finger domain 2	15	5.2
Q9Z0R6	ITSN2_MOUSE	Intersectin-2	23	13.7
Q9D773	RM02_MOUSE	39S ribosomal protein L2, mitochondrial	2	6.5
Q8BGQ7	SYAC_MOUSE	Alanine--tRNA ligase, cytoplasmic	26	33.1
Q80TV8	CLAP1_MOUSE	CLIP-associating protein 1	3	2.3
Q9DBG5	PLIN3_MOUSE	Perilipin-3	16	45.3
Q8BIZ6	SNIP1_MOUSE	Smad nuclear-interacting protein 1	5	15.7
Q8R2M2	TDIF2_MOUSE	Deoxynucleotidyltransferase terminal-interacting protein 2	23	41.8
P06339	HA15_MOUSE	H-2 class I histocompatibility antigen, D-37 alpha chain	1	2.2
Q8BHG1	NRDC_MOUSE	Nardilysin	21	19.9
Q9D0B0	SRSF9_MOUSE	Serine/arginine-rich splicing factor 9	8	34.2
Q61656	DDX5_MOUSE	Probable ATP-dependent RNA helicase DDX5	29	39.1
Q9WV55	VAPA_MOUSE	Vesicle-associated membrane protein-associated protein A	15	34.5
Q91VJ4	STK38_MOUSE	Serine/threonine-protein kinase 38	10	22.6
P70335	ROCK1_MOUSE	Rho-associated protein kinase 1	34	24.6
Q9DBF1	AL7A1_MOUSE	Alpha-aminoadipic semialdehyde dehydrogenase	3	9.5
Q9CR41	HYPK_MOUSE	Huntingtin-interacting protein K	5	36.4
Q99PG2	OGFR_MOUSE	Opioid growth factor receptor	11	27
Q3TDQ1	STT3B_MOUSE	Dolichyl-diphosphooligosaccharide--protein glycosyltransferase subunit STT3B	5	4.6
Q99MR1	GGYF1_MOUSE	GRB10-interacting GYF protein 1	9	10.1
Q6A0A2	LAR4B_MOUSE	La-related protein 4B	12	18.9
Q8C2Q3	RBM14_MOUSE	RNA-binding protein 14	24	33.3
Q00PI9	HNRL2_MOUSE	Heterogeneous nuclear ribonucleoprotein U-like protein 2	40	35.4
Q9Z1M8	RED_MOUSE	Protein Red	17	32.1
Q99LJ1	FUCO_MOUSE	Tissue alpha-L-fucosidase	3	6.6
P70336	ROCK2_MOUSE	Rho-associated protein kinase 2	13	11.4
E9Q286	ICE1_MOUSE	Little elongation complex subunit 1	4	1.5
Q9JM13	RABX5_MOUSE	Rab5 GDP/GTP exchange factor	8	18.7
Q80SY5	PR38B_MOUSE	Pre-mRNA-splicing factor 38B	10	20.3
Q69ZQ2	ISY1_MOUSE	Pre-mRNA-splicing factor ISY1 homolog	6	26.7
P62627	DLRB1_MOUSE	Dynein light chain roadblock-type 1	9	81.2
Q9CXY6	ILF2_MOUSE	Interleukin enhancer-binding factor 2	23	46.9
Q62095	DDX3Y_MOUSE	ATP-dependent RNA helicase DDX3Y	7	9.9
Q91XU3	PI42C_MOUSE	Phosphatidylinositol 5-phosphate 4-kinase type-2 gamma	5	9.3
Q68FG3	SPT2_MOUSE	Protein SPT2 homolog	6	9.1
Q9CPT4	MYDGF_MOUSE	Myeloid-derived growth factor	3	16.9
Q3U3Q1	ULK3_MOUSE	Serine/threonine-protein kinase ULK3	2	3.8
P52825	CPT2_MOUSE	Carnitine O-palmitoyltransferase 2, mitochondrial	9	15.8
P62334	PRS10_MOUSE	26S proteasome regulatory subunit 10B	30	63.8
Q6PCM2	INT6_MOUSE	Integrator complex subunit 6	8	9.3
E9PVA8	GCN1_MOUSE	eIF-2-alpha kinase activator GCN1	64	26.3
O88544	CSN4_MOUSE	COP9 signalosome complex subunit 4	24	57.1
Q5NCR9	NSRP1_MOUSE	Nuclear speckle splicing regulatory protein 1	8	15.3
Q6PIJ4	NFRKB_MOUSE	Nuclear factor related to kappa-B-binding protein	17	18.9
Q9DCL8	IPP2_MOUSE	Protein phosphatase inhibitor 2	4	21.8
Q8C2K5	RASL3_MOUSE	RAS protein activator like-3	39	36.6
Q8CHT0	AL4A1_MOUSE	Delta-1-pyrroline-5-carboxylate dehydrogenase, mitochondrial	13	30.2
Q8K4Z5	SF3A1_MOUSE	Splicing factor 3A subunit 1	41	41.1
Q99MS7	EH1L1_MOUSE	EH domain-binding protein 1-like protein 1	2	1.7
Q80XI3	IF4G3_MOUSE	Eukaryotic translation initiation factor 4 gamma 3	17	12.7
Q9CPR4	RL17_MOUSE	60S ribosomal protein L17	12	46.2
Q9D5V5	CUL5_MOUSE	Cullin-5	18	22.1
Q99ME9	NOG1_MOUSE	Nucleolar GTP-binding protein 1	23	31.9
Q80UY2	KCMF1_MOUSE	E3 ubiquitin-protein ligase KCMF1	3	8.1
O70493	SNX12_MOUSE	Sorting nexin-12	11	44.2
Q8BQM4	HEAT3_MOUSE	HEAT repeat-containing protein 3	10	19.7
O09131	GSTO1_MOUSE	Glutathione S-transferase omega-1	6	22.9
P59470	RPC2_MOUSE	DNA-directed RNA polymerase III subunit RPC2	3	2.1
Q8CIE2	ZMIZ2_MOUSE	Zinc finger MIZ domain-containing protein 2	2	1.8
Q8VDS8	STX18_MOUSE	Syntaxin-18	4	14.4
Q9D0R4	DDX56_MOUSE	Probable ATP-dependent RNA helicase DDX56	11	19.2
Q8K224	NAT10_MOUSE	RNA cytidine acetyltransferase	23	24.4
Q8BP78	F10C1_MOUSE	Protein FRA10AC1 homolog	3	8.9
Q9ERK4	XPO2_MOUSE	Exportin-2	42	37.3
Q8R3H9	TTC4_MOUSE	Tetratricopeptide repeat protein 4	3	6.7
Q9DBM2	ECHP_MOUSE	Peroxisomal bifunctional enzyme	5	7
Q9JIH2	NUP50_MOUSE	Nuclear pore complex protein Nup50	18	50
Q80TA6	MTMRC_MOUSE	Myotubularin-related protein 12	8	11.5
Q8CCS6	PABP2_MOUSE	Polyadenylate-binding protein 2	5	29.8
Q6ZQ38	CAND1_MOUSE	Cullin-associated NEDD8-dissociated protein 1	49	35.4
O88597	BECN1_MOUSE	Beclin-1	7	18.5
Q3U0J8	TBD2B_MOUSE	TBC1 domain family member 2B	5	6.3
Q9Z2U1	PSA5_MOUSE	Proteasome subunit alpha type-5	19	65.1
O88520	SHOC2_MOUSE	Leucine-rich repeat protein SHOC-2	9	14.4
Q8BU30	SYIC_MOUSE	Isoleucine--tRNA ligase, cytoplasmic	28	22.2
Q61033	LAP2A_MOUSE	Lamina-associated polypeptide 2, isoforms alpha/zeta	13	22.4
Q4VC33	MAEA_MOUSE	E3 ubiquitin-protein transferase MAEA	5	14.6
Q9D8X2	CC124_MOUSE	Coiled-coil domain-containing protein 124	9	39.2
Q9CR02	TMA16_MOUSE	Translation machinery-associated protein 16	7	32.1
Q8K3J1	NDUS8_MOUSE	NADH dehydrogenase [ubiquinone] iron-sulfur protein 8, mitochondrial	7	29.2
Q922D8	C1TC_MOUSE	C-1-tetrahydrofolate synthase, cytoplasmic	45	46.4
P38647	GRP75_MOUSE	Stress-70 protein, mitochondrial	48	54.2
Q3UPL0	SC31A_MOUSE	Protein transport protein Sec31A	37	31.1
Q6PDM2	SRSF1_MOUSE	Serine/arginine-rich splicing factor 1	13	43.1
Q9D0I9	SYRC_MOUSE	Arginine--tRNA ligase, cytoplasmic	35	47.1
Q9Z2L7	CRLF3_MOUSE	Cytokine receptor-like factor 3	21	48.2
Q8VD04	GRAP1_MOUSE	GRIP1-associated protein 1	14	21.7
Q921Q3	ALG1_MOUSE	Chitobiosyldiphosphodolichol beta-mannosyltransferase	1	1.7
Q61035	HARS1_MOUSE	Histidine--tRNA ligase, cytoplasmic	16	28.7
P17665	COX7C_MOUSE	Cytochrome c oxidase subunit 7C, mitochondrial	2	28.6
Q99LS3	SERB_MOUSE	Phosphoserine phosphatase	10	43.1
Q9D710	TMX2_MOUSE	Thioredoxin-related transmembrane protein 2	6	22.4
Q8R5H1	UBP15_MOUSE	Ubiquitin carboxyl-terminal hydrolase 15	15	16.5
Q922Q8	LRC59_MOUSE	Leucine-rich repeat-containing protein 59	11	40.4
P97376	FRG1_MOUSE	Protein FRG1	15	44.2
Q64152	BTF3_MOUSE	Transcription factor BTF3	7	53.9
Q3V0C5	UBP48_MOUSE	Ubiquitin carboxyl-terminal hydrolase 48	3	2.4
Q91VK1	BZW2_MOUSE	Basic leucine zipper and W2 domain-containing protein 2	17	33.2
Q91YQ5	RPN1_MOUSE	Dolichyl-diphosphooligosaccharide--protein glycosyltransferase subunit 1	26	44.2
Q8BTV2	CPSF7_MOUSE	Cleavage and polyadenylation specificity factor subunit 7	12	25.3
Q8BHN5	RBM45_MOUSE	RNA-binding protein 45	3	4.6
Q9D5K4	S1PBP_MOUSE	S100P-binding protein	2	4.8
Q99JB2	STML2_MOUSE	Stomatin-like protein 2, mitochondrial	11	36
Q8K2B3	SDHA_MOUSE	Succinate dehydrogenase [ubiquinone] flavoprotein subunit, mitochondrial	33	43.5
P62869	ELOB_MOUSE	Elongin-B	12	70.3
Q9JLV5	CUL3_MOUSE	Cullin-3	20	29
O08808	DIAP1_MOUSE	Protein diaphanous homolog 1	33	25.4
Q9CQC8	SPG21_MOUSE	Maspardin	2	6.8
A2AN08	UBR4_MOUSE	E3 ubiquitin-protein ligase UBR4	47	11.4
Q8VBV3	EXOS2_MOUSE	Exosome complex component RRP4	14	42.3
Q9D735	TRIR_MOUSE	Telomerase RNA component interacting RNase	4	27.7
A6H5Y3	METH_MOUSE	Methionine synthase	11	9.6
P24161	CD3Z_MOUSE	T-cell surface glycoprotein CD3 zeta chain	12	49.4
Q6ZPL9	DDX55_MOUSE	ATP-dependent RNA helicase DDX55	9	16.5
Q3TCN2	PLBL2_MOUSE	Putative phospholipase B-like 2	6	12.8
Q99LB0	TDIF1_MOUSE	Deoxynucleotidyltransferase terminal-interacting protein 1	7	19.2
O88508	DNM3A_MOUSE	DNA (cytosine-5)-methyltransferase 3A	9	13.2
P63028	TCTP_MOUSE	Translationally-controlled tumor protein	12	34.9
P63037	DNJA1_MOUSE	DnaJ homolog subfamily A member 1	20	45.3
Q8CAK3	SHFL_MOUSE	Shiftless antiviral inhibitor of ribosomal frameshifting protein homolog	1	3.1
Q9JI38	PUS3_MOUSE	tRNA pseudouridine(38/39) synthase	6	11.9
Q3TC33	CC127_MOUSE	Coiled-coil domain-containing protein 127	4	15
Q7TQ95	LNP_MOUSE	Endoplasmic reticulum junction formation protein lunapark	8	22.4
Q3UMT1	PP12C_MOUSE	Protein phosphatase 1 regulatory subunit 12C	5	7.2
Q3UL36	ARGL1_MOUSE	Arginine and glutamate-rich protein 1	5	14.4
P42128	FOXK1_MOUSE	Forkhead box protein K1	14	24.6
Q91ZV0	MIA2_MOUSE	Melanoma inhibitory activity protein 2	14	11.5
Q69ZC8	GPAM1_MOUSE	GPALPP motifs-containing protein 1	5	12.7
Q8BUN5	SMAD3_MOUSE	Mothers against decapentaplegic homolog 3	3	4.7
Q9CQW1	YKT6_MOUSE	Synaptobrevin homolog YKT6	7	31.8
Q8R016	BLMH_MOUSE	Bleomycin hydrolase	23	46.2
Q8VDM4	PSMD2_MOUSE	26S proteasome non-ATPase regulatory subunit 2	45	42.2
O35218	CPSF2_MOUSE	Cleavage and polyadenylation specificity factor subunit 2	25	35.5
Q3TTY5	K22E_MOUSE	Keratin, type II cytoskeletal 2 epidermal	9	5.7
O88895	HDAC3_MOUSE	Histone deacetylase 3	5	11.8
Q8BTT6	DIEXF_MOUSE	Digestive organ expansion factor homolog	8	10.8
Q99MK9	RASF1_MOUSE	Ras association domain-containing protein 1	5	9.4
Q9D6K9	CERS5_MOUSE	Ceramide synthase 5	1	2.2
Q8R1R3	STAR7_MOUSE	StAR-related lipid transfer protein 7, mitochondrial	1	2.1
P58468	F207A_MOUSE	Protein FAM207A	5	22.8
Q9CY45	EFMT1_MOUSE	EEF1A lysine methyltransferase 1	5	24.3
Q5EBH1	RASF5_MOUSE	Ras association domain-containing protein 5	11	31.2
Q8C6G8	WDR26_MOUSE	WD repeat-containing protein 26	3	3.9
P35279	RAB6A_MOUSE	Ras-related protein Rab-6A	5	27.4
P11103	PARP1_MOUSE	Poly [ADP-ribose] polymerase 1	35	28.3
Q9EQ61	PESC_MOUSE	Pescadillo homolog	11	17.1
Q8R3N1	NOP14_MOUSE	Nucleolar protein 14	17	20.9
Q99PU7	BAP1_MOUSE	Ubiquitin carboxyl-terminal hydrolase BAP1	2	2.9
Q7TNE3	SPAG7_MOUSE	Sperm-associated antigen 7	7	36.6
Q9Z110	P5CS_MOUSE	Delta-1-pyrroline-5-carboxylate synthase	31	42.1
Q9CPV4	GLOD4_MOUSE	Glyoxalase domain-containing protein 4	22	63.8
Q9R0I7	YLPM1_MOUSE	YLP motif-containing protein 1	20	15.5
Q6P5E6	GGA2_MOUSE	ADP-ribosylation factor-binding protein GGA2	1	1.5
Q62376	RU17_MOUSE	U1 small nuclear ribonucleoprotein 70 kDa	15	37.3
Q7TNV0	DEK_MOUSE	Protein DEK	22	38.2
Q64324	STXB2_MOUSE	Syntaxin-binding protein 2	13	25.8
P10922	H10_MOUSE	Histone H1.0	9	26.3
A2AWL7	MGAP_MOUSE	MAX gene-associated protein	4	1.9
P42932	TCPQ_MOUSE	T-complex protein 1 subunit theta	50	69.9
Q9DBG7	SRPRA_MOUSE	Signal recognition particle receptor subunit alpha	8	16.7
O55222	ILK_MOUSE	Integrin-linked protein kinase	17	32.7
Q64010	CRK_MOUSE	Adapter molecule crk	4	16.8
P26323	FLI1_MOUSE	Friend leukemia integration 1 transcription factor	11	40.7
P08003	PDIA4_MOUSE	Protein disulfide-isomerase A4	34	47.2
O88974	SETB1_MOUSE	Histone-lysine N-methyltransferase SETDB1	7	4.7
O35704	SPTC1_MOUSE	Serine palmitoyltransferase 1	7	14.8
Q8K199	COXM2_MOUSE	COX assembly mitochondrial protein 2 homolog	1	12.7
Q8BHG2	CZIB_MOUSE	CXXC motif containing zinc binding protein	7	43.1
P70268	PKN1_MOUSE	Serine/threonine-protein kinase N1	25	29.1
Q99JT2	STK26_MOUSE	Serine/threonine-protein kinase 26	10	27.6
Q9D4H9	PHF14_MOUSE	PHD finger protein 14	7	11.9
P01901	HA1B_MOUSE	H-2 class I histocompatibility antigen, K-B alpha chain	4	11.7
P10852	4F2_MOUSE	4F2 cell-surface antigen heavy chain	13	23
Q9D172	GAL3A_MOUSE	Glutamine amidotransferase-like class 1 domain-containing protein 3A, mitochondrial	14	46.6
Q8K3A9	MEPCE_MOUSE	7SK snRNA methylphosphate capping enzyme	12	27.6
P46061	RAGP1_MOUSE	Ran GTPase-activating protein 1	25	39.4
Q80X82	SYMPK_MOUSE	Symplekin	38	30.9
Q64012	RALY_MOUSE	RNA-binding protein Raly	12	35.6
P40237	CD82_MOUSE	CD82 antigen	5	12
Q8CFI5	SYPM_MOUSE	Probable proline--tRNA ligase, mitochondrial	9	22.7
Q8BMI3	GGA3_MOUSE	ADP-ribosylation factor-binding protein GGA3	5	9.6
E9Q394	AKP13_MOUSE	A-kinase anchor protein 13	57	26.4
Q60770	STXB3_MOUSE	Syntaxin-binding protein 3	11	20.6
A2A4P0	DHX8_MOUSE	ATP-dependent RNA helicase DHX8	17	14.5
Q9CQ69	QCR8_MOUSE	Cytochrome b-c1 complex subunit 8	5	45.1
Q99J79	DDB2_MOUSE	DNA damage-binding protein 2	5	10.9
Q80W37	SPN1_MOUSE	Snurportin-1	2	5.6
O35309	NMI_MOUSE	N-myc-interactor	13	41.4
Q6A028	SWP70_MOUSE	Switch-associated protein 70	4	6.7
Q9WTM5	RUVB2_MOUSE	RuvB-like 2	37	59.2
Q80VD1	FA98B_MOUSE	Protein FAM98B	13	27
Q9Z2D6	MECP2_MOUSE	Methyl-CpG-binding protein 2	30	46.3
Q9CPT3	NANP_MOUSE	N-acylneuraminate-9-phosphatase	4	16.5
Q61187	TS101_MOUSE	Tumor susceptibility gene 101 protein	11	28.1
Q8BIH0	SP130_MOUSE	Histone deacetylase complex subunit SAP130	7	6.1
P48428	TBCA_MOUSE	Tubulin-specific chaperone A	8	39.8
Q99K48	NONO_MOUSE	Non-POU domain-containing octamer-binding protein	53	38.7
O70293	GRK6_MOUSE	G protein-coupled receptor kinase 6	11	24
Q921D4	MED6_MOUSE	Mediator of RNA polymerase II transcription subunit 6	2	7.7
Q8R4K2	IRAK4_MOUSE	Interleukin-1 receptor-associated kinase 4	7	18.5
Q8CFK6	DEN1C_MOUSE	DENN domain-containing protein 1C	6	10.2
Q3UHX0	NOL8_MOUSE	Nucleolar protein 8	10	11.7
Q8R3F9	STPAP_MOUSE	Speckle targeted PIP5K1A-regulated poly(A) polymerase	10	16.1
Q6IE82	JADE3_MOUSE	Protein Jade-3	1	1.2
Q7TT18	MCAF1_MOUSE	Activating transcription factor 7-interacting protein 1	19	19.4
Q9D024	CCD47_MOUSE	PAT complex subunit CCDC47	17	26.7
Q3USH5	SFSWA_MOUSE	Splicing factor, suppressor of white-apricot homolog	12	12.9
Q91VC9	GHITM_MOUSE	Growth hormone-inducible transmembrane protein	6	11.8
O35601	FYB1_MOUSE	FYN-binding protein 1	29	32.6
Q8BHG9	CGBP1_MOUSE	CGG triplet repeat-binding protein 1	13	72.5
P50396	GDIA_MOUSE	Rab GDP dissociation inhibitor alpha	25	41.6
Q8R0H9	GGA1_MOUSE	ADP-ribosylation factor-binding protein GGA1	7	10.9
Q99LH1	NOG2_MOUSE	Nucleolar GTP-binding protein 2	10	16.3
Q9DBR0	AKAP8_MOUSE	A-kinase anchor protein 8	16	30.7
Q8CIN4	PAK2_MOUSE	Serine/threonine-protein kinase PAK 2	26	39.3
Q78IK4	MIC27_MOUSE	MICOS complex subunit Mic27	16	50.2
Q03249	GALT_MOUSE	Galactose-1-phosphate uridylyltransferase	2	5.8
P15327	PMGE_MOUSE	Bisphosphoglycerate mutase	2	8.5
Q8QZV7	INT13_MOUSE	Integrator complex subunit 13	16	23.8
P26350	PTMA_MOUSE	Prothymosin alpha	3	21.6
Q9JLJ2	AL9A1_MOUSE	4-trimethylaminobutyraldehyde dehydrogenase	25	46
Q8CE96	TRM6_MOUSE	tRNA (adenine(58)-N(1))-methyltransferase non-catalytic subunit TRM6	12	29.2
Q8VDI1	ESIP1_MOUSE	Epithelial-stromal interaction protein 1	5	16.2
Q9D394	RUFY3_MOUSE	Protein RUFY3	2	3.8
Q00420	GABP1_MOUSE	GA-binding protein subunit beta-1	4	7.6
Q3UDE2	TTL12_MOUSE	Tubulin--tyrosine ligase-like protein 12	20	37.2
Q3V1V3	ESF1_MOUSE	ESF1 homolog	12	14.3
Q9CQR2	RS21_MOUSE	40S ribosomal protein S21	11	57.8
Q80U95	UBE3C_MOUSE	Ubiquitin-protein ligase E3C	5	4.4
P56371	RAB4A_MOUSE	Ras-related protein Rab-4A	3	15.6
Q80Y84	KDM5B_MOUSE	Lysine-specific demethylase 5B	3	2.5
Q8CGY8	OGT1_MOUSE	UDP-N-acetylglucosamine--peptide N-acetylglucosaminyltransferase 110 kDa subunit	25	25.9
Q7M6Y3	PICAL_MOUSE	Phosphatidylinositol-binding clathrin assembly protein	17	31.2
Q6PD26	PIGS_MOUSE	GPI transamidase component PIG-S	12	19.6
Q60634	FLOT2_MOUSE	Flotillin-2	9	29.7
Q9CQE7	ERGI3_MOUSE	Endoplasmic reticulum-Golgi intermediate compartment protein 3	1	2.9
E9Q137	TX264_MOUSE	Testis-expressed protein 264 homolog	5	23.9
P84084	ARF5_MOUSE	ADP-ribosylation factor 5	8	22.2
Q60I26	AL2CL_MOUSE	ALS2 C-terminal-like protein	7	7.1
P83093	STIM2_MOUSE	Stromal interaction molecule 2	10	13
Q8CIV8	TBCE_MOUSE	Tubulin-specific chaperone E	7	16
Q9DBX6	CP2S1_MOUSE	Cytochrome P450 2S1	5	9.6
Q4PJX1	ODR4_MOUSE	Protein odr-4 homolog	3	7.4
Q8R149	BUD13_MOUSE	BUD13 homolog	7	15.7
Q6PB66	LPPRC_MOUSE	Leucine-rich PPR motif-containing protein, mitochondrial	52	38.4
Q8CAQ8	MIC60_MOUSE	MICOS complex subunit Mic60	49	57.3
O89100	GRAP2_MOUSE	GRB2-related adaptor protein 2	25	72.7
P0C7N9	PSMG4_MOUSE	Proteasome assembly chaperone 4	4	52.8
P70271	PDLI4_MOUSE	PDZ and LIM domain protein 4	15	48.8
Q7TSI3	PP6R1_MOUSE	Serine/threonine-protein phosphatase 6 regulatory subunit 1	26	37.5
Q9CQ18	RNH2C_MOUSE	Ribonuclease H2 subunit C	3	17.5
Q80YR5	SAFB2_MOUSE	Scaffold attachment factor B2	29	27.7
Q3UYV9	NCBP1_MOUSE	Nuclear cap-binding protein subunit 1	19	26.8
P14576	SRP54_MOUSE	Signal recognition particle 54 kDa protein	22	40.1
P35486	ODPA_MOUSE	Pyruvate dehydrogenase E1 component subunit alpha, somatic form, mitochondrial	21	41.8
Q8CGK3	LONM_MOUSE	Lon protease homolog, mitochondrial	32	33.4
Q8K2C8	GPAT4_MOUSE	Glycerol-3-phosphate acyltransferase 4	2	4.4
Q9CYA6	ZCHC8_MOUSE	Zinc finger CCHC domain-containing protein 8	15	23.3
Q8CFE2	HPF1_MOUSE	Histone PARylation factor 1	11	32.1
P54731	FAF1_MOUSE	FAS-associated factor 1	7	10.6
Q9WV80	SNX1_MOUSE	Sorting nexin-1	19	36
Q80TG1	KANL1_MOUSE	KAT8 regulatory NSL complex subunit 1	3	2.9
Q8K4L0	DDX54_MOUSE	ATP-dependent RNA helicase DDX54	10	12.6
Q9CX53	GEMI6_MOUSE	Gem-associated protein 6	3	20.5
Q6PR54	RIF1_MOUSE	Telomere-associated protein RIF1	17	9.3
Q68FD5	CLH1_MOUSE	Clathrin heavy chain 1	72	41.9
P04212	TVB4_MOUSE	T-cell receptor beta chain V region LB2	2	17.6
Q5XG73	ACBD5_MOUSE	Acyl-CoA-binding domain-containing protein 5	4	10.4
Q9Z1E3	IKBA_MOUSE	NF-kappa-B inhibitor alpha	3	10.8
Q61409	PDE3B_MOUSE	cGMP-inhibited 3',5'-cyclic phosphodiesterase B	6	5.9
Q9WTP7	KAD3_MOUSE	GTP:AMP phosphotransferase AK3, mitochondrial	13	56.8
O08663	MAP2_MOUSE	Methionine aminopeptidase 2	13	25.5
Q4VBD2	TAPT1_MOUSE	Transmembrane anterior posterior transformation protein 1	5	10.5
Q0VGB7	PP4R2_MOUSE	Serine/threonine-protein phosphatase 4 regulatory subunit 2	14	45.1
Q8CHQ0	FBX4_MOUSE	F-box only protein 4	2	6.8
Q6NS46	RRP5_MOUSE	Protein RRP5 homolog	36	19.8
Q9CY52	THG1_MOUSE	Probable tRNA(His) guanylyltransferase	3	10.1
P56399	UBP5_MOUSE	Ubiquitin carboxyl-terminal hydrolase 5	36	41.5
Q9Z1P6	NDUA7_MOUSE	NADH dehydrogenase [ubiquinone] 1 alpha subcomplex subunit 7	6	46.9
Q9CSN1	SNW1_MOUSE	SNW domain-containing protein 1	23	37.7
Q99M31	HSP7E_MOUSE	Heat shock 70 kDa protein 14	19	38.3
Q61335	BAP31_MOUSE	B-cell receptor-associated protein 31	13	28.6
A6H630	ARMT1_MOUSE	Damage-control phosphatase ARMT1	8	19.4
Q8BMS9	RASF2_MOUSE	Ras association domain-containing protein 2	28	62.9
Q61686	CBX5_MOUSE	Chromobox protein homolog 5	11	31.9
Q62048	PEA15_MOUSE	Astrocytic phosphoprotein PEA-15	1	7.7
Q70FJ1	AKAP9_MOUSE	A-kinase anchor protein 9	17	5.7
P56581	TDG_MOUSE	G/T mismatch-specific thymine DNA glycosylase	2	7.6
P32067	LA_MOUSE	Lupus La protein homolog	26	45.1
Q9WUM4	COR1C_MOUSE	Coronin-1C	10	19.4
Q9CXW3	CYBP_MOUSE	Calcyclin-binding protein	16	58.1
O70566	DIAP2_MOUSE	Protein diaphanous homolog 2	8	7.9
Q69ZF8	MSL2_MOUSE	E3 ubiquitin-protein ligase MSL2	5	10.2
Q62446	FKBP3_MOUSE	Peptidyl-prolyl cis-trans isomerase FKBP3	8	43.3
Q80XC2	TRM61_MOUSE	tRNA (adenine(58)-N(1))-methyltransferase catalytic subunit TRMT61A	5	24.1
Q80WW9	DDRGK_MOUSE	DDRGK domain-containing protein 1	5	21.3
Q59J78	NDUF2_MOUSE	NADH dehydrogenase [ubiquinone] 1 alpha subcomplex assembly factor 2	5	27.4
O35286	DHX15_MOUSE	Pre-mRNA-splicing factor ATP-dependent RNA helicase DHX15	47	39.2
P61089	UBE2N_MOUSE	Ubiquitin-conjugating enzyme E2 N	9	47.4
P24788	CD11B_MOUSE	Cyclin-dependent kinase 11B	21	26.1
O89086	RBM3_MOUSE	RNA-binding protein 3	9	39.2
Q60953	PML_MOUSE	Protein PML	28	34.8
Q61179	IRF9_MOUSE	Interferon regulatory factor 9	5	18
Q61216	MRE11_MOUSE	Double-strand break repair protein MRE11	15	23.1
P21958	TAP1_MOUSE	Antigen peptide transporter 1	28	33.7
Q6P9R4	ARHGI_MOUSE	Rho guanine nucleotide exchange factor 18	26	25.9
B2RQC6	PYR1_MOUSE	CAD protein	54	31.9
Q8K1J5	SDE2_MOUSE	Replication stress response regulator SDE2	4	13.8
Q9D9K3	AVEN_MOUSE	Cell death regulator Aven	4	15.8
Q9D4H8	CUL2_MOUSE	Cullin-2	7	10.7
Q3ULF4	SPG7_MOUSE	Paraplegin	4	5.2
Q8CHY6	P66A_MOUSE	Transcriptional repressor p66 alpha	19	34.3
O35382	EXOC4_MOUSE	Exocyst complex component 4	12	14.8
Q9D898	ARP5L_MOUSE	Actin-related protein 2/3 complex subunit 5-like protein	8	55.6
Q9EQ20	MMSA_MOUSE	Methylmalonate-semialdehyde dehydrogenase [acylating], mitochondrial	14	29.5
P63300	SELW_MOUSE	Selenoprotein W	2	12.5
Q08288	LYAR_MOUSE	Cell growth-regulating nucleolar protein	6	17.5
O08600	NUCG_MOUSE	Endonuclease G, mitochondrial	7	28.9
Q9JHK4	PGTA_MOUSE	Geranylgeranyl transferase type-2 subunit alpha	9	18.2
Q67FY2	BCL9L_MOUSE	B-cell CLL/lymphoma 9-like protein	4	2.7
Q99LD4	CSN1_MOUSE	COP9 signalosome complex subunit 1	13	32.5
Q3UFM5	NOM1_MOUSE	Nucleolar MIF4G domain-containing protein 1	10	11.1
Q91YE3	EGLN1_MOUSE	Egl nine homolog 1	3	8.8
Q9ES00	UBE4B_MOUSE	Ubiquitin conjugation factor E4 B	18	15.9
Q4QRL3	CC88B_MOUSE	Coiled-coil domain-containing protein 88B	47	35.2
Q61655	DD19A_MOUSE	ATP-dependent RNA helicase DDX19A	21	38.3
Q8C7R4	UBA6_MOUSE	Ubiquitin-like modifier-activating enzyme 6	33	37.7
Q61584	FXR1_MOUSE	Fragile X mental retardation syndrome-related protein 1	10	16.7
P29341	PABP1_MOUSE	Polyadenylate-binding protein 1	29	36.9
Q60823	AKT2_MOUSE	RAC-beta serine/threonine-protein kinase	4	8.1
Q91WG2	RABE2_MOUSE	Rab GTPase-binding effector protein 2	7	14.6
P83887	TBG1_MOUSE	Tubulin gamma-1 chain	2	6.2
Q6P8I4	PCNP_MOUSE	PEST proteolytic signal-containing nuclear protein	5	25.3
Q5U5Q9	UIMC1_MOUSE	BRCA1-A complex subunit RAP80	8	14.3
Q65Z40	WAPL_MOUSE	Wings apart-like protein homolog	14	17
Q8K2Y9	CCM2_MOUSE	Cerebral cavernous malformations protein 2 homolog	16	42.6
P97346	NXN_MOUSE	Nucleoredoxin	2	6.2
Q6ZWR6	SYNE1_MOUSE	Nesprin-1	26	3.6
Q8VEJ4	NLE1_MOUSE	Notchless protein homolog 1	4	10.5
Q7TPQ3	SHPRH_MOUSE	E3 ubiquitin-protein ligase SHPRH	4	2.7
Q9DC61	MPPA_MOUSE	Mitochondrial-processing peptidase subunit alpha	18	31.3
Q3UMU9	HDGR2_MOUSE	Hepatoma-derived growth factor-related protein 2	11	17
Q9CWK8	SNX2_MOUSE	Sorting nexin-2	22	45.9
Q921N6	DDX27_MOUSE	Probable ATP-dependent RNA helicase DDX27	18	22.4
Q9D0L8	MCES_MOUSE	mRNA cap guanine-N7 methyltransferase	24	55.7
Q8BFY9	TNPO1_MOUSE	Transportin-1	22	29
Q91XD6	VPS36_MOUSE	Vacuolar protein-sorting-associated protein 36	12	30.3
Q3UFB2	BCD1_MOUSE	Box C/D snoRNA protein 1	2	3.7
Q9D3P8	PLRKT_MOUSE	Plasminogen receptor (KT)	3	21.8
Q8BPM0	DAAM1_MOUSE	Disheveled-associated activator of morphogenesis 1	3	2.6
Q9D7N3	RT09_MOUSE	28S ribosomal protein S9, mitochondrial	10	27.7
Q9R0L7	AKP8L_MOUSE	A-kinase anchor protein 8-like	11	19.5
Q91WE2	PIP30_MOUSE	PSME3-interacting protein	8	28.7
Q99PP7	TRI33_MOUSE	E3 ubiquitin-protein ligase TRIM33	16	18.6
Q9DAW9	CNN3_MOUSE	Calponin-3	9	22.7
Q9QZE7	TSNAX_MOUSE	Translin-associated protein X	18	50
Q64735	CR1L_MOUSE	Complement component receptor 1-like protein	9	17
Q920B9	SP16H_MOUSE	FACT complex subunit SPT16	42	33.5
O35368	IFI3_MOUSE	Interferon-activable protein 203	10	21.8
Q6ZQ29	TAOK2_MOUSE	Serine/threonine-protein kinase TAO2	3	3.1
Q4FZC9	SYNE3_MOUSE	Nesprin-3	12	14.4
Q9R0A0	PEX14_MOUSE	Peroxisomal membrane protein PEX14	3	16.8
Q9JHS9	CWC15_MOUSE	Spliceosome-associated protein CWC15 homolog	8	29.3
Q1HFZ0	NSUN2_MOUSE	RNA cytosine C(5)-methyltransferase NSUN2	39	51.9
Q9QXE2	DPOLL_MOUSE	DNA polymerase lambda	7	13.6
Q80X85	RT07_MOUSE	28S ribosomal protein S7, mitochondrial	6	23.6
P36536	SAR1A_MOUSE	GTP-binding protein SAR1a	1	5.6
Q99JX1	TAF11_MOUSE	Transcription initiation factor TFIID subunit 11	6	37.9
Q9QY76	VAPB_MOUSE	Vesicle-associated membrane protein-associated protein B	8	35.4
O88487	DC1I2_MOUSE	Cytoplasmic dynein 1 intermediate chain 2	13	30.4
Q8BK30	NDUV3_MOUSE	NADH dehydrogenase [ubiquinone] flavoprotein 3, mitochondrial	1	10.6
A2A8Z1	OSBL9_MOUSE	Oxysterol-binding protein-related protein 9	8	14.5
Q8K2H4	ACAP1_MOUSE	Arf-GAP with coiled-coil, ANK repeat and PH domain-containing protein 1	23	38.2
Q99KY4	GAK_MOUSE	Cyclin-G-associated kinase	22	16.3
Q6PGL7	WASC2_MOUSE	WASH complex subunit 2	22	26.3
P62196	PRS8_MOUSE	26S proteasome regulatory subunit 8	27	60.8
Q75N62	GIMA8_MOUSE	GTPase IMAP family member 8	25	38.7
Q69Z37	SAM9L_MOUSE	Sterile alpha motif domain-containing protein 9-like	3	2.4
Q61823	PDCD4_MOUSE	Programmed cell death protein 4	32	46.5
Q6ZPY7	KDM3B_MOUSE	Lysine-specific demethylase 3B	11	10
Q99M87	DNJA3_MOUSE	DnaJ homolog subfamily A member 3, mitochondrial	8	20
O88491	NSD1_MOUSE	Histone-lysine N-methyltransferase, H3 lysine-36 specific	3	1.4
P60824	CIRBP_MOUSE	Cold-inducible RNA-binding protein	5	38.4
P70429	EVL_MOUSE	Ena/VASP-like protein	27	51.2
Q8R0F6	ILKAP_MOUSE	Integrin-linked kinase-associated serine/threonine phosphatase 2C	16	39.3
A2BH40	ARI1A_MOUSE	AT-rich interactive domain-containing protein 1A	48	22.1
A2AF47	DOC11_MOUSE	Dedicator of cytokinesis protein 11	44	19.5
Q9D1H7	GET4_MOUSE	Golgi to ER traffic protein 4 homolog	6	15.6
Q922M5	CDA7L_MOUSE	Cell division cycle-associated 7-like protein	4	10.7
Q8R151	ZNFX1_MOUSE	NFX1-type zinc finger-containing protein 1	7	3.7
Q3TIR3	RIC8A_MOUSE	Synembryn-A	19	35.3
Q8VE97	SRSF4_MOUSE	Serine/arginine-rich splicing factor 4	7	10.4
P17742	PPIA_MOUSE	Peptidyl-prolyl cis-trans isomerase A	20	63.4
Q921R4	DJC14_MOUSE	DnaJ homolog subfamily C member 14	1	1.4
Q9DA08	SGF29_MOUSE	SAGA-associated factor 29	4	13.7
Q9D8T7	SLIRP_MOUSE	SRA stem-loop-interacting RNA-binding protein, mitochondrial	6	45.5
Q3U186	SYRM_MOUSE	Probable arginine--tRNA ligase, mitochondrial	3	6.1
Q810A7	DDX42_MOUSE	ATP-dependent RNA helicase DDX42	22	30.4
Q8BX57	PXK_MOUSE	PX domain-containing protein kinase-like protein	7	13.2
Q91XV3	BASP1_MOUSE	Brain acid soluble protein 1	3	25.7
Q8BZ21	KAT6A_MOUSE	Histone acetyltransferase KAT6A	11	8.1
Q6P5D3	DHX57_MOUSE	Putative ATP-dependent RNA helicase DHX57	1	0.8
Q6NSR8	PEPL1_MOUSE	Probable aminopeptidase NPEPL1	16	32.4
G5E870	TRIPC_MOUSE	E3 ubiquitin-protein ligase TRIP12	41	23.8
Q3U1Y4	DEN4B_MOUSE	DENN domain-containing protein 4B	6	5.2
Q8BTE0	SDHF4_MOUSE	Succinate dehydrogenase assembly factor 4, mitochondrial	2	10.6
P56812	PDCD5_MOUSE	Programmed cell death protein 5	9	52.4
Q8K1B8	URP2_MOUSE	Fermitin family homolog 3	41	45.7
Q3TLD5	RMP_MOUSE	Unconventional prefoldin RPB5 interactor	9	25.2
Q91W50	CSDE1_MOUSE	Cold shock domain-containing protein E1	21	28.3
P97431	IRF6_MOUSE	Interferon regulatory factor 6	3	6.6
Q8BX10	PGAM5_MOUSE	Serine/threonine-protein phosphatase PGAM5, mitochondrial	7	24.3
O88271	CFDP1_MOUSE	Craniofacial development protein 1	8	29.5
Q9DB96	NGDN_MOUSE	Neuroguidin	7	27
Q9JM90	STAP1_MOUSE	Signal-transducing adaptor protein 1	2	6.1
Q9D2E2	TOE1_MOUSE	Target of EGR1 protein 1	7	13.7
Q9D198	SYF2_MOUSE	Pre-mRNA-splicing factor SYF2	10	36.8
Q91WJ8	FUBP1_MOUSE	Far upstream element-binding protein 1	29	35
Q9CPW2	FDX2_MOUSE	Ferredoxin-2, mitochondrial	2	13.8
Q8JZX3	POC1A_MOUSE	POC1 centriolar protein homolog A	1	3
Q8BGQ1	SPE39_MOUSE	Spermatogenesis-defective protein 39 homolog	9	20.2
Q60862	ORC2_MOUSE	Origin recognition complex subunit 2	5	8.5
Q8WTY4	CPIN1_MOUSE	Anamorsin	8	35
Q922R5	P4R3B_MOUSE	Serine/threonine-protein phosphatase 4 regulatory subunit 3B	7	10
Q5BLK4	TUT7_MOUSE	Terminal uridylyltransferase 7	16	15.3
Q99JI4	PSMD6_MOUSE	26S proteasome non-ATPase regulatory subunit 6	20	43.4
Q00899	TYY1_MOUSE	Transcriptional repressor protein YY1	10	28.5
Q9QY24	ZBP1_MOUSE	Z-DNA-binding protein 1	18	46
O55106	STRN_MOUSE	Striatin	31	40.8
O54941	SMCE1_MOUSE	SWI/SNF-related matrix-associated actin-dependent regulator of chromatin subfamily E member 1	24	42.1
P47758	SRPRB_MOUSE	Signal recognition particle receptor subunit beta	8	36.4
Q8CHI8	EP400_MOUSE	E1A-binding protein p400	31	10.6
Q80Y55	BSDC1_MOUSE	BSD domain-containing protein 1	2	8.9
Q9R1P4	PSA1_MOUSE	Proteasome subunit alpha type-1	22	53.2
Q9Z2I8	SUCB2_MOUSE	Succinate--CoA ligase [GDP-forming] subunit beta, mitochondrial	25	52.7
Q7TPE5	S7A6O_MOUSE	Probable RNA polymerase II nuclear localization protein SLC7A6OS	4	16.7
E9Q5C9	NOLC1_MOUSE	Nucleolar and coiled-body phosphoprotein 1	9	12
Q9JHS4	CLPX_MOUSE	ATP-dependent Clp protease ATP-binding subunit clpX-like, mitochondrial	11	18.1
Q8BKS9	PUM3_MOUSE	Pumilio homolog 3	21	29.8
Q99N87	RT05_MOUSE	28S ribosomal protein S5, mitochondrial	8	20.1
Q6ZWQ0	SYNE2_MOUSE	Nesprin-2	10	1.7
Q5XJY5	COPD_MOUSE	Coatomer subunit delta	20	36.4
Q80WT5	AFTIN_MOUSE	Aftiphilin	8	12.6
O88447	KLC1_MOUSE	Kinesin light chain 1	8	15.9
P62046	LRCH1_MOUSE	Leucine-rich repeat and calponin homology domain-containing protein 1	12	21.6
P46471	PRS7_MOUSE	26S proteasome regulatory subunit 7	39	62.8
Q8R502	LRC8C_MOUSE	Volume-regulated anion channel subunit LRRC8C	12	16.7
Q923G2	RPAB3_MOUSE	DNA-directed RNA polymerases I, II, and III subunit RPABC3	9	59.3
P97429	ANXA4_MOUSE	Annexin A4	4	16.9
Q05CL8	LARP7_MOUSE	La-related protein 7	15	24.2
P27782	LEF1_MOUSE	Lymphoid enhancer-binding factor 1	7	26.4
Q8K3J5	ZN131_MOUSE	Zinc finger protein 131	5	13.6
Q8K2F0	BRD3_MOUSE	Bromodomain-containing protein 3	10	17.1
Q8VEK0	CC50A_MOUSE	Cell cycle control protein 50A	5	19.2
O08664	BCL7C_MOUSE	B-cell CLL/lymphoma 7 protein family member C	2	12.4
Q923B1	DBR1_MOUSE	Lariat debranching enzyme	7	15.1
Q8CEE7	RDH13_MOUSE	Retinol dehydrogenase 13	4	20.1
Q6PGH2	JUPI2_MOUSE	Jupiter microtubule associated homolog 2	3	26.3
Q9Z2A5	ATE1_MOUSE	Arginyl-tRNA--protein transferase 1	8	20.9
Q3TCH7	CUL4A_MOUSE	Cullin-4A	4	5.4
P57725	SAMN1_MOUSE	SAM domain-containing protein SAMSN-1	2	8.3
P08775	RPB1_MOUSE	DNA-directed RNA polymerase II subunit RPB1	52	27.5
Q7TPV4	MBB1A_MOUSE	Myb-binding protein 1A	60	38.3
Q9JJX7	TYDP2_MOUSE	Tyrosyl-DNA phosphodiesterase 2	2	8.4
Q6R891	NEB2_MOUSE	Neurabin-2	13	14.8
Q9D924	ISCA1_MOUSE	Iron-sulfur cluster assembly 1 homolog, mitochondrial	4	41.1
Q8BI72	CARF_MOUSE	CDKN2A-interacting protein	17	31.6
Q8BX09	RBBP5_MOUSE	Retinoblastoma-binding protein 5	7	17.5
E9Q309	CE350_MOUSE	Centrosome-associated protein 350	17	7
Q4FZF3	DDX49_MOUSE	Probable ATP-dependent RNA helicase DDX49	4	10
Q91YK2	RRP1B_MOUSE	Ribosomal RNA processing protein 1 homolog B	13	21.3
Q8BYC6	TAOK3_MOUSE	Serine/threonine-protein kinase TAO3	12	14.8
Q91W40	KLC3_MOUSE	Kinesin light chain 3	5	16.7
O70310	NMT1_MOUSE	Glycylpeptide N-tetradecanoyltransferase 1	9	16.9
E9PZJ8	ASCC3_MOUSE	Activating signal cointegrator 1 complex subunit 3	9	4.6
P56480	ATPB_MOUSE	ATP synthase subunit beta, mitochondrial	42	55.8
P61027	RAB10_MOUSE	Ras-related protein Rab-10	9	33
P47754	CAZA2_MOUSE	F-actin-capping protein subunit alpha-2	14	61.5
Q8C4J7	TBL3_MOUSE	Transducin beta-like protein 3	14	24.1
Q811S7	UBIP1_MOUSE	Upstream-binding protein 1	3	7.6
B2RS91	RRN3_MOUSE	RNA polymerase I-specific transcription initiation factor RRN3	1	1.8
P35922	FMR1_MOUSE	Synaptic functional regulator FMR1	8	13
O89016	ABCD4_MOUSE	Lysosomal cobalamin transporter ABCD4	1	2.1
Q9CZ92	CENPP_MOUSE	Centromere protein P	1	4.2
Q9DAT5	MTU1_MOUSE	Mitochondrial tRNA-specific 2-thiouridylase 1	2	6
Q8BMP6	GCP60_MOUSE	Golgi resident protein GCP60	4	8.6
Q8R0F5	RBMX2_MOUSE	RNA-binding motif protein, X-linked 2	2	6.4
P97868	RBBP6_MOUSE	E3 ubiquitin-protein ligase RBBP6	15	9.7
Q68FE8	Z280D_MOUSE	Zinc finger protein 280D	2	2.2
Q8CB44	GRAM4_MOUSE	GRAM domain-containing protein 4	7	12.3
O54825	BYST_MOUSE	Bystin	13	28.4
Q6P1G2	KDM2B_MOUSE	Lysine-specific demethylase 2B	2	1.8
P62077	TIM8B_MOUSE	Mitochondrial import inner membrane translocase subunit Tim8 B	2	28.9
Q00262	STX2_MOUSE	Syntaxin-2	2	10
Q9D937	CK098_MOUSE	Uncharacterized protein C11orf98 homolog	8	36.6
Q1H9T6	TZAP_MOUSE	Telomere zinc finger-associated protein	1	1.8
Q3UFY8	TM10C_MOUSE	tRNA methyltransferase 10 homolog C	11	30.7
Q9Z0X1	AIFM1_MOUSE	Apoptosis-inducing factor 1, mitochondrial	22	36.6
Q80WQ2	VAC14_MOUSE	Protein VAC14 homolog	16	22.4
O89032	SPD2A_MOUSE	SH3 and PX domain-containing protein 2A	5	6.4
Q80Y44	DDX10_MOUSE	Probable ATP-dependent RNA helicase DDX10	15	19.9
P26645	MARCS_MOUSE	Myristoylated alanine-rich C-kinase substrate	1	5.2
Q99J83	ATG5_MOUSE	Autophagy protein 5	7	29.8
P56212	ARP19_MOUSE	cAMP-regulated phosphoprotein 19	5	50
Q6PB44	PTN23_MOUSE	Tyrosine-protein phosphatase non-receptor type 23	5	3.5
A2CG63	ARI4B_MOUSE	AT-rich interactive domain-containing protein 4B	4	3.7
O08759	UBE3A_MOUSE	Ubiquitin-protein ligase E3A	20	23.2
P27641	XRCC5_MOUSE	X-ray repair cross-complementing protein 5	19	26
Q6ZQH8	NU188_MOUSE	Nucleoporin NUP188	14	10
Q8BJ71	NUP93_MOUSE	Nuclear pore complex protein Nup93	33	34.3
A2BE28	LAS1L_MOUSE	Ribosomal biogenesis protein LAS1L	14	17
Q8K0Q5	RHG18_MOUSE	Rho GTPase-activating protein 18	5	7.8
Q9Z127	LAT1_MOUSE	Large neutral amino acids transporter small subunit 1	2	5.7
Q18PI6	SLAF5_MOUSE	SLAM family member 5	6	17.9
D3Z7P3	GLSK_MOUSE	Glutaminase kidney isoform, mitochondrial	21	31.9
Q8K1Y2	KPCD3_MOUSE	Serine/threonine-protein kinase D3	2	4
Q7TQI3	OTUB1_MOUSE	Ubiquitin thioesterase OTUB1	15	49.8
Q9D0F9	PGM1_MOUSE	Phosphoglucomutase-1	26	41.5
Q8K337	I5P2_MOUSE	Type II inositol 1,4,5-trisphosphate 5-phosphatase	15	14.5
Q8R3F5	FABD_MOUSE	Malonyl-CoA-acyl carrier protein transacylase, mitochondrial	10	34.9
Q9D6K7	TTC33_MOUSE	Tetratricopeptide repeat protein 33	3	16
Q9D3U0	PUS10_MOUSE	tRNA pseudouridine synthase Pus10	6	15.7
Q9JHR7	IDE_MOUSE	Insulin-degrading enzyme	19	17.8
O35954	PITM1_MOUSE	Membrane-associated phosphatidylinositol transfer protein 1	10	9.1
P30416	FKBP4_MOUSE	Peptidyl-prolyl cis-trans isomerase FKBP4	25	56.3
Q9D125	RT25_MOUSE	28S ribosomal protein S25, mitochondrial	5	27.5
Q8BWD8	CDK19_MOUSE	Cyclin-dependent kinase 19	5	7.6
Q9EQG9	CERT_MOUSE	Ceramide transfer protein	5	8.7
P70452	STX4_MOUSE	Syntaxin-4	2	8.1
Q80Y98	DDHD2_MOUSE	Phospholipase DDHD2	1	2
Q8BJW6	EIF2A_MOUSE	Eukaryotic translation initiation factor 2A	15	29.6
Q80YV2	NIPA_MOUSE	Nuclear-interacting partner of ALK	11	29.3
A2A8L1	CHD5_MOUSE	Chromodomain-helicase-DNA-binding protein 5	2	1.2
Q9QUJ7	ACSL4_MOUSE	Long-chain-fatty-acid--CoA ligase 4	5	7.6
P62700	YPEL5_MOUSE	Protein yippee-like 5	2	23.1
P37913	DNLI1_MOUSE	DNA ligase 1	17	20.9
Q8BFU3	RN214_MOUSE	RING finger protein 214	4	7.8
Q02819	NUCB1_MOUSE	Nucleobindin-1	18	37.5
O35350	CAN1_MOUSE	Calpain-1 catalytic subunit	39	45.4
Q6A0D4	RFTN1_MOUSE	Raftlin	14	26
Q91VU7	PUS7_MOUSE	Pseudouridylate synthase 7 homolog	10	19.5
Q9CPY7	AMPL_MOUSE	Cytosol aminopeptidase	22	43.7
Q9CYI4	LUC7L_MOUSE	Putative RNA-binding protein Luc7-like 1	11	19.1
Q8BH50	CR025_MOUSE	Uncharacterized protein C18orf25 homolog	2	10.6
Q8BL66	EEA1_MOUSE	Early endosome antigen 1	4	3
Q5DW34	EHMT1_MOUSE	Histone-lysine N-methyltransferase EHMT1	6	5.4
Q3THK3	T2FA_MOUSE	General transcription factor IIF subunit 1	16	24.4
Q7TMY7	IPO8_MOUSE	Importin-8	5	5.7
Q8BQ30	PPR18_MOUSE	Phostensin	17	30.3
Q99L13	3HIDH_MOUSE	3-hydroxyisobutyrate dehydrogenase, mitochondrial	5	21.2
P51949	MAT1_MOUSE	CDK-activating kinase assembly factor MAT1	5	17.5
P56183	RRP1_MOUSE	Ribosomal RNA processing protein 1 homolog A	7	13.8
Q8CIG3	KDM1B_MOUSE	Lysine-specific histone demethylase 1B	2	3.3
Q8CE46	PUS7L_MOUSE	Pseudouridylate synthase 7 homolog-like protein	13	21.4
Q61334	BAP29_MOUSE	B-cell receptor-associated protein 29	5	18.8
Q69ZS7	HBS1L_MOUSE	HBS1-like protein	3	4.5
Q32NY4	CNNM3_MOUSE	Metal transporter CNNM3	4	6.6
Q99J45	NRBP_MOUSE	Nuclear receptor-binding protein	12	28.6
B2RR83	YTDC2_MOUSE	3'-5' RNA helicase YTHDC2	4	3.2
P09926	SURF2_MOUSE	Surfeit locus protein 2	4	17.9
Q9WTQ5	AKA12_MOUSE	A-kinase anchor protein 12	7	6.2
Q14AX6	CDK12_MOUSE	Cyclin-dependent kinase 12	9	8
Q9CQF4	MRES1_MOUSE	Mitochondrial transcription rescue factor 1	2	11.7
Q5SRX1	TM1L2_MOUSE	TOM1-like protein 2	1	3
Q8R3C0	MCMBP_MOUSE	Mini-chromosome maintenance complex-binding protein	15	24.9
Q4KMM3	OXR1_MOUSE	Oxidation resistance protein 1	8	11.9
Q8BKJ9	SIR7_MOUSE	NAD-dependent protein deacetylase sirtuin-7	11	33.8
Q9JM93	AR6P4_MOUSE	ADP-ribosylation factor-like protein 6-interacting protein 4	2	12.2
Q9JHW4	SELB_MOUSE	Selenocysteine-specific elongation factor	19	35
Q61550	RAD21_MOUSE	Double-strand-break repair protein rad21 homolog	29	33.7
Q3U0K8	OGFD1_MOUSE	Prolyl 3-hydroxylase OGFOD1	6	14.7
Q61599	GDIR2_MOUSE	Rho GDP-dissociation inhibitor 2	18	69
Q8K2V1	PP4R1_MOUSE	Serine/threonine-protein phosphatase 4 regulatory subunit 1	7	9.5
O35516	NOTC2_MOUSE	Neurogenic locus notch homolog protein 2	1	0.6
Q3TBD2	HMHA1_MOUSE	Rho GTPase-activating protein 45	44	32.6
Q3UFS4	GPT11_MOUSE	G patch domain-containing protein 11	6	21.8
Q8BHZ4	ZN592_MOUSE	Zinc finger protein 592	10	12.6
Q6P1G0	HEAT6_MOUSE	HEAT repeat-containing protein 6	1	1.4
Q9D9Z5	DDA1_MOUSE	DET1- and DDB1-associated protein 1	4	27.5
Q8R307	VPS18_MOUSE	Vacuolar protein sorting-associated protein 18 homolog	2	2.8
Q9Z1D1	EIF3G_MOUSE	Eukaryotic translation initiation factor 3 subunit G	13	47.5
Q99JR8	SMRD2_MOUSE	SWI/SNF-related matrix-associated actin-dependent regulator of chromatin subfamily D member 2	26	41.4
P28704	RXRB_MOUSE	Retinoic acid receptor RXR-beta	3	7.9
O70546	KDM6A_MOUSE	Lysine-specific demethylase 6A	1	1.2
Q9WTK5	NFKB2_MOUSE	Nuclear factor NF-kappa-B p100 subunit	17	25.4
Q6DIC0	SMCA2_MOUSE	Probable global transcription activator SNF2L2	18	11.5
P70168	IMB1_MOUSE	Importin subunit beta-1	60	45.8
Q8BVE8	NSD2_MOUSE	Histone-lysine N-methyltransferase NSD2	1	1.2
Q6P5B0	RRP12_MOUSE	RRP12-like protein	32	23.1
P41971	ELK3_MOUSE	ETS domain-containing protein Elk-3	2	6.4
Q8VIM9	IRGQ_MOUSE	Immunity-related GTPase family Q protein	2	6.3
Q9D6Z1	NOP56_MOUSE	Nucleolar protein 56	42	61.2
P70441	NHRF1_MOUSE	Na(+)/H(+) exchange regulatory cofactor NHE-RF1	23	70.4
Q9Z2X1	HNRPF_MOUSE	Heterogeneous nuclear ribonucleoprotein F	35	37.8
P97300	NPTN_MOUSE	Neuroplastin	3	8.8
Q91VV4	DEN2D_MOUSE	DENN domain-containing protein 2D	11	24.3
Q69ZF3	GBA2_MOUSE	Non-lysosomal glucosylceramidase	2	3.4
Q9ESX5	DKC1_MOUSE	H/ACA ribonucleoprotein complex subunit DKC1	27	44.4
Q9CQI6	COTL1_MOUSE	Coactosin-like protein	12	66.2
Q9JK24	P2R3C_MOUSE	Serine/threonine-protein phosphatase 2A regulatory subunit B'' subunit gamma	2	5.7
P58871	TB182_MOUSE	182 kDa tankyrase-1-binding protein	11	9.5
Q8C854	MYEF2_MOUSE	Myelin expression factor 2	10	17.6
P61406	EST1A_MOUSE	Telomerase-binding protein EST1A	8	5.6
Q91WG4	ELP2_MOUSE	Elongator complex protein 2	6	8.1
O70494	SP3_MOUSE	Transcription factor Sp3	5	6.8
Q80YR4	ZN598_MOUSE	E3 ubiquitin-protein ligase ZNF598	4	6.3
O35295	PURB_MOUSE	Transcriptional activator protein Pur-beta	10	32.7
Q7TSG2	CTDP1_MOUSE	RNA polymerase II subunit A C-terminal domain phosphatase	21	32.5
Q8CII2	CD123_MOUSE	Cell division cycle protein 123 homolog	4	11.3
P62488	RPB7_MOUSE	DNA-directed RNA polymerase II subunit RPB7	11	59.3
Q9CZ83	RM55_MOUSE	39S ribosomal protein L55, mitochondrial	2	24.4
Q8VDD9	PHIP_MOUSE	PH-interacting protein	12	9.7
Q8BY71	HAT1_MOUSE	Histone acetyltransferase type B catalytic subunit	6	15.6
Q921F4	HNRLL_MOUSE	Heterogeneous nuclear ribonucleoprotein L-like	24	38.7
Q8CB62	CNTRB_MOUSE	Centrobin	4	5
P39749	FEN1_MOUSE	Flap endonuclease 1	12	22.8
Q9ES52	SHIP1_MOUSE	Phosphatidylinositol 3,4,5-trisphosphate 5-phosphatase 1	46	37.4
Q9CRB2	NHP2_MOUSE	H/ACA ribonucleoprotein complex subunit 2	10	49
Q5SW19	CLU_MOUSE	Clustered mitochondria protein homolog	7	7.8
Q76I79	SSH1_MOUSE	Protein phosphatase Slingshot homolog 1	2	2.7
Q9JKB3	YBOX3_MOUSE	Y-box-binding protein 3	2	8.9
Q61074	PPM1G_MOUSE	Protein phosphatase 1G	23	39.5
P15379	CD44_MOUSE	CD44 antigen	3	3.6
P13864	DNMT1_MOUSE	DNA (cytosine-5)-methyltransferase 1	46	31.7
Q3TSG4	ALKB5_MOUSE	RNA demethylase ALKBH5	4	11.9
Q99LG2	TNPO2_MOUSE	Transportin-2	9	7.8
Q99KW3	TARA_MOUSE	TRIO and F-actin-binding protein	2	1.6
Q91XI1	DUS3L_MOUSE	tRNA-dihydrouridine(47) synthase [NAD(P)(+)]-like	12	20.6
Q9JIY2	HAKAI_MOUSE	E3 ubiquitin-protein ligase Hakai	8	22.6
P61202	CSN2_MOUSE	COP9 signalosome complex subunit 2	14	30.9
Q9CYA0	CREL2_MOUSE	Protein disulfide isomerase Creld2	1	4.6
Q8VIG1	REST_MOUSE	RE1-silencing transcription factor	1	1.7
Q80VP0	TCPR1_MOUSE	Tectonin beta-propeller repeat-containing protein 1	17	15.4
O08648	M3K4_MOUSE	Mitogen-activated protein kinase kinase kinase 4	4	2.2
Q06138	CAB39_MOUSE	Calcium-binding protein 39	11	29.6
Q01320	TOP2A_MOUSE	DNA topoisomerase 2-alpha	16	11.5
Q9D824	FIP1_MOUSE	Pre-mRNA 3'-end-processing factor FIP1	12	22.9
Q9CQE5	RGS10_MOUSE	Regulator of G-protein signaling 10	14	54.7
P49769	PSN1_MOUSE	Presenilin-1	1	3.4
Q8VBW6	ULA1_MOUSE	NEDD8-activating enzyme E1 regulatory subunit	14	29.2
Q924K8	MTA3_MOUSE	Metastasis-associated protein MTA3	9	14.6
Q99LE6	ABCF2_MOUSE	ATP-binding cassette sub-family F member 2	16	23.9
F7BJB9	MORC3_MOUSE	MORC family CW-type zinc finger protein 3	21	27.5
Q4VAA2	CDV3_MOUSE	Protein CDV3	5	26.7
Q8K3G5	VRK3_MOUSE	Inactive serine/threonine-protein kinase VRK3	20	43.7
O54910	IKBE_MOUSE	NF-kappa-B inhibitor epsilon	3	12.1
Q8VE19	MIO_MOUSE	GATOR complex protein MIOS	9	13.7
P30681	HMGB2_MOUSE	High mobility group protein B2	11	29
Q3TLH4	PRC2C_MOUSE	Protein PRRC2C	45	18.9
P68181	KAPCB_MOUSE	cAMP-dependent protein kinase catalytic subunit beta	5	12.8
P05132	KAPCA_MOUSE	cAMP-dependent protein kinase catalytic subunit alpha	2	8.3
Q8K382	DEN1A_MOUSE	DENN domain-containing protein 1A	2	2.8
P83917	CBX1_MOUSE	Chromobox protein homolog 1	9	28.6
Q9CWG9	BL1S2_MOUSE	Biogenesis of lysosome-related organelles complex 1 subunit 2	4	34.3
Q8VC31	CCDC9_MOUSE	Coiled-coil domain-containing protein 9	6	10.5
Q9D479	UVSSA_MOUSE	UV-stimulated scaffold protein A	5	9.2
F8VPQ2	ARI4A_MOUSE	AT-rich interactive domain-containing protein 4A	18	18
Q61164	CTCF_MOUSE	Transcriptional repressor CTCF	24	33
Q9CXK9	RBM33_MOUSE	RNA-binding protein 33	8	8.1
Q922Y1	UBXN1_MOUSE	UBX domain-containing protein 1	6	19.9
Q9JIQ3	DBLOH_MOUSE	Diablo homolog, mitochondrial	10	30.8
O55022	PGRC1_MOUSE	Membrane-associated progesterone receptor component 1	7	25.6
Q99JP4	CDC26_MOUSE	Anaphase-promoting complex subunit CDC26	4	40
Q80U28	MADD_MOUSE	MAP kinase-activating death domain protein	21	15.5
Q569Z5	DDX46_MOUSE	Probable ATP-dependent RNA helicase DDX46	55	42.2
Q60952	CP250_MOUSE	Centrosome-associated protein CEP250	8	4.3
Q505B7	ARCH_MOUSE	Protein archease	5	27.4
Q9Z1E4	GYS1_MOUSE	Glycogen [starch] synthase, muscle	2	3.7
Q6DID5	PWP3A_MOUSE	PWWP domain-containing DNA repair factor 3A	8	16.7
B2RWS6	EP300_MOUSE	Histone acetyltransferase p300	6	4.2
Q3U288	ZN710_MOUSE	Zinc finger protein 710	1	2.9
Q8VDC1	FYCO1_MOUSE	FYVE and coiled-coil domain-containing protein 1	4	4
Q5SSH7	ZZEF1_MOUSE	Zinc finger ZZ-type and EF-hand domain-containing protein 1	17	6.7
P56395	CYB5_MOUSE	Cytochrome b5	7	47.8
Q3TKY6	CWC27_MOUSE	Spliceosome-associated protein CWC27 homolog	10	27.3
P57784	RU2A_MOUSE	U2 small nuclear ribonucleoprotein A'	13	46.7
Q8CH18	CCAR1_MOUSE	Cell division cycle and apoptosis regulator protein 1	28	26.1
Q07113	MPRI_MOUSE	Cation-independent mannose-6-phosphate receptor	17	6.5
P97760	RPB3_MOUSE	DNA-directed RNA polymerase II subunit RPB3	13	48.4
Q64707	U2AFL_MOUSE	U2 small nuclear ribonucleoprotein auxiliary factor 35 kDa subunit-related protein 1	1	4.9
Q8VHE0	SEC63_MOUSE	Translocation protein SEC63 homolog	10	18.4
Q6PCN7	HLTF_MOUSE	Helicase-like transcription factor	8	9.4
Q5SW75	SSH2_MOUSE	Protein phosphatase Slingshot homolog 2	7	7
Q9CQG2	MET16_MOUSE	RNA N6-adenosine-methyltransferase METTL16	8	16.5
Q8CES0	NAA30_MOUSE	N-alpha-acetyltransferase 30	3	15.7
Q99LQ7	PDES1_MOUSE	Plasmanylethanolamine desaturase	1	8.1
Q9D187	CIA2B_MOUSE	Cytosolic iron-sulfur assembly component 2B	4	43.6
G5E829	AT2B1_MOUSE	Plasma membrane calcium-transporting ATPase 1	5	7.1
Q8C092	TAF5_MOUSE	Transcription initiation factor TFIID subunit 5	15	25.8
Q9CWY8	RNH2A_MOUSE	Ribonuclease H2 subunit A	13	42.2
Q91WQ5	TAF5L_MOUSE	TAF5-like RNA polymerase II p300/CBP-associated factor-associated factor 65 kDa subunit 5L	5	11.5
Q6PGF7	EXOC8_MOUSE	Exocyst complex component 8	8	11.6
P08414	KCC4_MOUSE	Calcium/calmodulin-dependent protein kinase type IV	16	32.8
Q921K9	BCL7B_MOUSE	B-cell CLL/lymphoma 7 protein family member B	5	39.6
P35123	UBP4_MOUSE	Ubiquitin carboxyl-terminal hydrolase 4	12	17.2
Q8BHX3	BOREA_MOUSE	Borealin	2	11.1
Q8K1Z0	COQ9_MOUSE	Ubiquinone biosynthesis protein COQ9, mitochondrial	6	21.1
Q91WC0	SETD3_MOUSE	Actin-histidine N-methyltransferase	5	14.1
Q3UND0	SKAP2_MOUSE	Src kinase-associated phosphoprotein 2	5	22.3
Q9JI13	SAS10_MOUSE	Something about silencing protein 10	9	19.2
P61216	TAF13_MOUSE	Transcription initiation factor TFIID subunit 13	3	37.9
Q9JLQ2	GIT2_MOUSE	ARF GTPase-activating protein GIT2	20	30.9
P24452	CAPG_MOUSE	Macrophage-capping protein	13	37.2
P28656	NP1L1_MOUSE	Nucleosome assembly protein 1-like 1	10	23
P49135	ERCC3_MOUSE	General transcription and DNA repair factor IIH helicase subunit XPB	14	21.1
Q8C079	STRP1_MOUSE	Striatin-interacting protein 1	6	9.6
Q9QYL7	ABT1_MOUSE	Activator of basal transcription 1	2	14.5
O08810	U5S1_MOUSE	116 kDa U5 small nuclear ribonucleoprotein component	53	47.4
Q8R050	ERF3A_MOUSE	Eukaryotic peptide chain release factor GTP-binding subunit ERF3A	9	19.3
A2AB59	RHG27_MOUSE	Rho GTPase-activating protein 27	9	13.2
Q9WUD8	FAIM1_MOUSE	Fas apoptotic inhibitory molecule 1	5	21.8
Q9QXA1	CYHR1_MOUSE	Cysteine and histidine-rich protein 1	3	7.4
Q8R0X7	SGPL1_MOUSE	Sphingosine-1-phosphate lyase 1	7	12.1
Q9D8C6	MED11_MOUSE	Mediator of RNA polymerase II transcription subunit 11	3	29.9
Q80XP8	FA76B_MOUSE	Protein FAM76B	3	10
Q91VM5	RMXL1_MOUSE	RNA binding motif protein, X-linked-like-1	5	8.2
Q61069	USF1_MOUSE	Upstream stimulatory factor 1	5	14.8
Q91WM3	U3IP2_MOUSE	U3 small nucleolar RNA-interacting protein 2	7	13.1
O08784	TCOF_MOUSE	Treacle protein	39	27.1
Q9Z2D0	MTMR9_MOUSE	Myotubularin-related protein 9	3	4.2
Q9JJZ6	KLF13_MOUSE	Krueppel-like factor 13	7	32.2
Q60710	SAMH1_MOUSE	Deoxynucleoside triphosphate triphosphohydrolase SAMHD1	49	55.3
Q9JI46	NUDT3_MOUSE	Diphosphoinositol polyphosphate phosphohydrolase 1	4	31.5
Q8C156	CND2_MOUSE	Condensin complex subunit 2	3	4.9
Q9D720	NSE1_MOUSE	Non-structural maintenance of chromosomes element 1 homolog	5	24.1
Q9CWZ7	SNAG_MOUSE	Gamma-soluble NSF attachment protein	10	35.9
P49138	MAPK2_MOUSE	MAP kinase-activated protein kinase 2	6	15
Q9ES28	ARHG7_MOUSE	Rho guanine nucleotide exchange factor 7	15	19.6
Q8BX70	VP13C_MOUSE	Vacuolar protein sorting-associated protein 13C	21	6.9
Q8BMC4	NOP9_MOUSE	Nucleolar protein 9	10	14.3
Q99PL6	UBXN6_MOUSE	UBX domain-containing protein 6	6	18.8
Q5RJG1	NOL10_MOUSE	Nucleolar protein 10	9	11.2
P63166	SUMO1_MOUSE	Small ubiquitin-related modifier 1	6	36.6
Q6NVF4	HELB_MOUSE	DNA helicase B	6	6.6
Q61792	LASP1_MOUSE	LIM and SH3 domain protein 1	22	46.4
Q80VJ3	DNPH1_MOUSE	2'-deoxynucleoside 5'-phosphate N-hydrolase 1	2	11.6
O35129	PHB2_MOUSE	Prohibitin-2	19	53.2
Q8CBE3	WDR37_MOUSE	WD repeat-containing protein 37	11	21.4
Q9CZD3	GARS_MOUSE	Glycine--tRNA ligase	22	32.2
Q571I4	PRAG1_MOUSE	Inactive tyrosine-protein kinase PRAG1	3	2.4
B2RX14	TUT4_MOUSE	Terminal uridylyltransferase 4	8	5
Q64442	DHSO_MOUSE	Sorbitol dehydrogenase	2	5.9
Q6ZPR5	NSMA3_MOUSE	Sphingomyelin phosphodiesterase 4	13	16.5
Q6ZPG2	WDR90_MOUSE	WD repeat-containing protein 90	1	0.5
P07724	ALBU_MOUSE	Albumin	14	23.5
Q9QXG2	RAE1_MOUSE	Rab proteins geranylgeranyltransferase component A 1	4	5.9
Q9QXV3	ING1_MOUSE	Inhibitor of growth protein 1	3	10.4
O09126	SEM4D_MOUSE	Semaphorin-4D	10	12.7
Q8C5L7	RBM34_MOUSE	RNA-binding protein 34	8	27.6
Q9DCW4	ETFB_MOUSE	Electron transfer flavoprotein subunit beta	13	50.6
Q9D154	ILEUA_MOUSE	Leukocyte elastase inhibitor A	2	5.5
Q9CZU3	MTREX_MOUSE	Exosome RNA helicase MTR4	32	29.7
Q9ERS4	PKHA3_MOUSE	Pleckstrin homology domain-containing family A member 3	1	3.4
Q99L85	ELP5_MOUSE	Elongator complex protein 5	2	7.7
Q06186	HBEGF_MOUSE	Proheparin-binding EGF-like growth factor	1	4.8
Q6NXY1	TBC31_MOUSE	TBC1 domain family member 31	1	1
Q9WTK2	CDYL_MOUSE	Chromodomain Y-like protein	6	10.6
P23475	XRCC6_MOUSE	X-ray repair cross-complementing protein 6	22	33.4
Q8BMA5	NPAT_MOUSE	Protein NPAT	1	0.6
P33215	NEDD1_MOUSE	Protein NEDD1	6	13.9
Q6PB51	CC117_MOUSE	Coiled-coil domain-containing protein 117	1	3.6
Q924T2	RT02_MOUSE	28S ribosomal protein S2, mitochondrial	5	25.8
Q9D706	RPAP3_MOUSE	RNA polymerase II-associated protein 3	12	23.6
Q9WU56	TRUA_MOUSE	tRNA pseudouridine synthase A	14	35.2
Q8CGU1	CACO1_MOUSE	Calcium-binding and coiled-coil domain-containing protein 1	1	1.6
Q80TH2	ERBIN_MOUSE	Erbin	8	4.9
O88665	BRD7_MOUSE	Bromodomain-containing protein 7	5	10.9
Q6ZQB6	VIP2_MOUSE	Inositol hexakisphosphate and diphosphoinositol-pentakisphosphate kinase 2	11	11.3
Q8BGU5	CCNY_MOUSE	Cyclin-Y	2	3.5
P11983	TCPA_MOUSE	T-complex protein 1 subunit alpha	40	56.7
Q9CWE0	MFR1L_MOUSE	Mitochondrial fission regulator 1-like	7	23.9
P34884	MIF_MOUSE	Macrophage migration inhibitory factor	6	41.7
P20060	HEXB_MOUSE	Beta-hexosaminidase subunit beta	19	31.5
Q8JZR0	ACSL5_MOUSE	Long-chain-fatty-acid--CoA ligase 5	18	27.8
Q91W98	S15A4_MOUSE	Solute carrier family 15 member 4	2	3.8
Q8BIJ6	SYIM_MOUSE	Isoleucine--tRNA ligase, mitochondrial	34	30
Q91YL2	RN126_MOUSE	E3 ubiquitin-protein ligase RNF126	4	18.2
Q3TCJ1	ABRX2_MOUSE	BRISC complex subunit Abraxas 2	10	26.5
B9EJR8	DAAF5_MOUSE	Dynein assembly factor 5, axonemal	9	16.1
Q9CQV1	TIM16_MOUSE	Mitochondrial import inner membrane translocase subunit TIM16	6	65.6
Q9QZH6	ECSIT_MOUSE	Evolutionarily conserved signaling intermediate in Toll pathway, mitochondrial	3	6.7
P55937	GOGA3_MOUSE	Golgin subfamily A member 3	25	20.8
Q3TIV5	ZC3HF_MOUSE	Zinc finger CCCH domain-containing protein 15	11	29.1
B2RRD7	BRPF1_MOUSE	Peregrin	7	6.3
Q91VY5	KDM4B_MOUSE	Lysine-specific demethylase 4B	1	0.8
Q9D7J4	COX20_MOUSE	Cytochrome c oxidase assembly protein COX20, mitochondrial	3	31.6
Q99P88	NU155_MOUSE	Nuclear pore complex protein Nup155	33	25.8
Q9DBB4	NAA16_MOUSE	N-alpha-acetyltransferase 16, NatA auxiliary subunit	3	4.6
Q8BY87	UBP47_MOUSE	Ubiquitin carboxyl-terminal hydrolase 47	20	16
Q64127	TIF1A_MOUSE	Transcription intermediary factor 1-alpha	6	9.5
Q62077	PLCG1_MOUSE	1-phosphatidylinositol 4,5-bisphosphate phosphodiesterase gamma-1	27	24.6
P26043	RADI_MOUSE	Radixin	17	21.6
O35609	SCAM3_MOUSE	Secretory carrier-associated membrane protein 3	11	28.4
P61079	UB2D3_MOUSE	Ubiquitin-conjugating enzyme E2 D3	1	4.8
Q9WVL2	STAT2_MOUSE	Signal transducer and activator of transcription 2	7	7
P54276	MSH6_MOUSE	DNA mismatch repair protein Msh6	28	21.9
Q8BGX1	PED1B_MOUSE	PC-esterase domain-containing protein 1B	1	1.6
Q3U7R1	ESYT1_MOUSE	Extended synaptotagmin-1	51	42.4
Q9WUB4	DCTN6_MOUSE	Dynactin subunit 6	3	16.8
O08811	ERCC2_MOUSE	General transcription and DNA repair factor IIH helicase subunit XPD	6	10.5
P62838	UB2D2_MOUSE	Ubiquitin-conjugating enzyme E2 D2	1	4.8
Q60591	NFAC2_MOUSE	Nuclear factor of activated T-cells, cytoplasmic 2	21	27
Q60787	LCP2_MOUSE	Lymphocyte cytosolic protein 2	18	34.1
O55126	NIPS2_MOUSE	Protein NipSnap homolog 2	7	19.9
Q8QZT1	THIL_MOUSE	Acetyl-CoA acetyltransferase, mitochondrial	31	54.5
Q9D020	5NT3A_MOUSE	Cytosolic 5'-nucleotidase 3A	11	29.6
Q7TSQ8	PDPR_MOUSE	Pyruvate dehydrogenase phosphatase regulatory subunit, mitochondrial	10	10
Q8BG81	PDIP3_MOUSE	Polymerase delta-interacting protein 3	24	47.6
Q9EPL8	IPO7_MOUSE	Importin-7	13	13.6
Q8BFQ8	GALD1_MOUSE	Glutamine amidotransferase-like class 1 domain-containing protein 1	5	40.9
Q5SSL4	ABR_MOUSE	Active breakpoint cluster region-related protein	7	9.5
P43406	ITAV_MOUSE	Integrin alpha-V	3	2.9
Q09324	GCNT1_MOUSE	Beta-1,3-galactosyl-O-glycosyl-glycoprotein beta-1,6-N-acetylglucosaminyltransferase	1	1.6
P47226	TES_MOUSE	Testin	25	46.1
P17918	PCNA_MOUSE	Proliferating cell nuclear antigen	18	57.5
Q6ZWX6	IF2A_MOUSE	Eukaryotic translation initiation factor 2 subunit 1	31	64.8
Q9JM05	PIAS4_MOUSE	E3 SUMO-protein ligase PIAS4	2	4.7
Q91XU0	WRIP1_MOUSE	ATPase WRNIP1	9	15.3
Q61127	NAB2_MOUSE	NGFI-A-binding protein 2	6	9.5
P11438	LAMP1_MOUSE	Lysosome-associated membrane glycoprotein 1	6	11.3
Q8K1J6	TRNT1_MOUSE	CCA tRNA nucleotidyltransferase 1, mitochondrial	24	41.5
Q99LB2	DHRS4_MOUSE	Dehydrogenase/reductase SDR family member 4	12	42.7
Q9DBL7	COASY_MOUSE	Bifunctional coenzyme A synthase	9	20.2
Q7TSS2	UB2Q1_MOUSE	Ubiquitin-conjugating enzyme E2 Q1	2	5.7
O09167	RL21_MOUSE	60S ribosomal protein L21	11	40
O89110	CASP8_MOUSE	Caspase-8	28	50.4
Q8BT60	CPNE3_MOUSE	Copine-3	11	27
P97350	PKP1_MOUSE	Plakophilin-1	3	4.3
Q8BZR9	NCBP3_MOUSE	Nuclear cap-binding protein subunit 3	18	25.5
P62830	RL23_MOUSE	60S ribosomal protein L23	14	62.1
Q6PIP5	NUDC1_MOUSE	NudC domain-containing protein 1	8	17.2
P62874	GBB1_MOUSE	Guanine nucleotide-binding protein G(I)/G(S)/G(T) subunit beta-1	8	22.1
Q80SZ7	GBG5_MOUSE	Guanine nucleotide-binding protein G(I)/G(S)/G(O) subunit gamma-5	2	52.9
Q9CQL7	MOFA1_MOUSE	MORF4 family-associated protein 1	3	32.8
Q9D8C4	IN35_MOUSE	Interferon-induced 35 kDa protein homolog	14	56.6
Q8BJS4	SUN2_MOUSE	SUN domain-containing protein 2	39	44.2
Q8CHT3	INT5_MOUSE	Integrator complex subunit 5	13	16.8
Q8C9V1	TB10C_MOUSE	Carabin	12	28.8
G5E861	SCLT1_MOUSE	Sodium channel and clathrin linker 1	1	1
Q8R3D1	TBC13_MOUSE	TBC1 domain family member 13	7	18.8
P14069	S10A6_MOUSE	Protein S100-A6	2	16.9
Q3TPX4	EXOC5_MOUSE	Exocyst complex component 5	6	8.8
P99028	QCR6_MOUSE	Cytochrome b-c1 complex subunit 6, mitochondrial	4	44.9
P84096	RHOG_MOUSE	Rho-related GTP-binding protein RhoG	11	47.6
P62814	VATB2_MOUSE	V-type proton ATPase subunit B, brain isoform	15	36.6
Q91YR1	TWF1_MOUSE	Twinfilin-1	8	30
Q9CWX2	CIA30_MOUSE	Complex I intermediate-associated protein 30, mitochondrial	5	17.1
Q99KI0	ACON_MOUSE	Aconitate hydratase, mitochondrial	43	56.3
P97461	RS5_MOUSE	40S ribosomal protein S5	19	46.6
Q8BLF1	NCEH1_MOUSE	Neutral cholesterol ester hydrolase 1	5	14.7
Q9CYG7	TOM34_MOUSE	Mitochondrial import receptor subunit TOM34	23	58.6
O55242	SGMR1_MOUSE	Sigma non-opioid intracellular receptor 1	3	12.1
Q8BP74	PSTK_MOUSE	L-seryl-tRNA(Sec) kinase	2	5
Q61937	NPM_MOUSE	Nucleophosmin	17	39.7
Q8VEH3	ARL8A_MOUSE	ADP-ribosylation factor-like protein 8A	2	8.6
P20065	TYB4_MOUSE	Thymosin beta-4	2	16
Q08093	CNN2_MOUSE	Calponin-2	29	56.4
Q9DBS1	TMM43_MOUSE	Transmembrane protein 43	13	42.2
Q9CR62	M2OM_MOUSE	Mitochondrial 2-oxoglutarate/malate carrier protein	17	44.3
P09411	PGK1_MOUSE	Phosphoglycerate kinase 1	39	54
Q8K2H1	PPHLN_MOUSE	Periphilin-1	3	5.8
O35465	FKBP8_MOUSE	Peptidyl-prolyl cis-trans isomerase FKBP8	14	28.9
Q9QWY8	ASAP1_MOUSE	Arf-GAP with SH3 domain, ANK repeat and PH domain-containing protein 1	11	10.5
Q69ZK0	PREX1_MOUSE	Phosphatidylinositol 3,4,5-trisphosphate-dependent Rac exchanger 1 protein	9	6.2
Q8CC88	VWA8_MOUSE	von Willebrand factor A domain-containing protein 8	9	5.4
Q9D903	EBP2_MOUSE	Probable rRNA-processing protein EBP2	10	34.3
P97351	RS3A_MOUSE	40S ribosomal protein S3a	28	58.3
Q91VJ5	PQBP1_MOUSE	Polyglutamine-binding protein 1	11	35.7
Q8VDM6	HNRL1_MOUSE	Heterogeneous nuclear ribonucleoprotein U-like protein 1	31	31.2
P27870	VAV_MOUSE	Proto-oncogene vav	19	22.4
O55143	AT2A2_MOUSE	Sarcoplasmic/endoplasmic reticulum calcium ATPase 2	14	18.5
Q9CYH2	PXL2A_MOUSE	Peroxiredoxin-like 2A	4	18.8
Q8BGZ4	CDC23_MOUSE	Cell division cycle protein 23 homolog	3	5.5
P49710	HCLS1_MOUSE	Hematopoietic lineage cell-specific protein	23	38.3
Q9ESK9	RBCC1_MOUSE	RB1-inducible coiled-coil protein 1	3	1.6
Q05186	RCN1_MOUSE	Reticulocalbin-1	5	17.8
Q9EST1	GSDMA_MOUSE	Gasdermin-A	2	3.8
Q8K0D5	EFGM_MOUSE	Elongation factor G, mitochondrial	9	14.2
Q8K394	PLCL2_MOUSE	Inactive phospholipase C-like protein 2	5	5.3
Q62267	SPR1B_MOUSE	Cornifin-B	1	5.2
Q9CPQ1	COX6C_MOUSE	Cytochrome c oxidase subunit 6C	5	39.5
Q99MK8	ARBK1_MOUSE	Beta-adrenergic receptor kinase 1	22	34.1
Q9JLI6	SCLY_MOUSE	Selenocysteine lyase	4	7.6
Q8VID5	RECQ5_MOUSE	ATP-dependent DNA helicase Q5	1	0.8
Q8BUY9	PGTB1_MOUSE	Geranylgeranyl transferase type-1 subunit beta	3	8
Q8BVF2	PDCL3_MOUSE	Phosducin-like protein 3	9	32.5
Q99M51	NCK1_MOUSE	Cytoplasmic protein NCK1	13	31.6
Q5F293	ZBTB4_MOUSE	Zinc finger and BTB domain-containing protein 4	2	2.2
Q6NZN0	RBM26_MOUSE	RNA-binding protein 26	16	18.3
Q62318	TIF1B_MOUSE	Transcription intermediary factor 1-beta	44	52.5
Q8BMS1	ECHA_MOUSE	Trifunctional enzyme subunit alpha, mitochondrial	57	49.7
Q9R0Q7	TEBP_MOUSE	Prostaglandin E synthase 3	6	26.9
P02535	K1C10_MOUSE	Keratin, type I cytoskeletal 10	7	7.7
Q99KN9	EPN4_MOUSE	Clathrin interactor 1	12	18.7
Q9D0M3	CY1_MOUSE	Cytochrome c1, heme protein, mitochondrial	18	38.8
Q9CQW2	ARL8B_MOUSE	ADP-ribosylation factor-like protein 8B	3	8.6
Q8R123	FAD1_MOUSE	FAD synthase	10	20.3
Q9Z1M0	P2RX7_MOUSE	P2X purinoceptor 7	4	4.4
Q8JZM7	CDC73_MOUSE	Parafibromin	19	37.5
Q9D753	EXOS8_MOUSE	Exosome complex component RRP43	8	45.3
Q8CIE4	PAR10_MOUSE	Protein mono-ADP-ribosyltransferase PARP10	14	18.5
Q9CTH6	FCF1_MOUSE	rRNA-processing protein FCF1 homolog	2	11.1
Q8K0Y7	PAXX_MOUSE	Protein PAXX	7	46.3
Q99LL5	PWP1_MOUSE	Periodic tryptophan protein 1 homolog	7	18.8
Q6PE01	SNR40_MOUSE	U5 small nuclear ribonucleoprotein 40 kDa protein	18	54.2
Q78PG9	CCD25_MOUSE	Coiled-coil domain-containing protein 25	4	19.7
Q8BIG7	CMTD1_MOUSE	Catechol O-methyltransferase domain-containing protein 1	2	8
O88448	KLC2_MOUSE	Kinesin light chain 2	1	1.7
P46467	VPS4B_MOUSE	Vacuolar protein sorting-associated protein 4B	12	28.6
Q3TBW2	RM10_MOUSE	39S ribosomal protein L10, mitochondrial	1	3.8
P84102	SERF2_MOUSE	Small EDRK-rich factor 2	1	16.9
P60670	NPL4_MOUSE	Nuclear protein localization protein 4 homolog	20	33.7
P50516	VATA_MOUSE	V-type proton ATPase catalytic subunit A	22	37
P97372	PSME2_MOUSE	Proteasome activator complex subunit 2	14	43.1
Q8BRF7	SCFD1_MOUSE	Sec1 family domain-containing protein 1	15	26.1
O09106	HDAC1_MOUSE	Histone deacetylase 1	13	25.5
Q99KD5	UN45A_MOUSE	Protein unc-45 homolog A	15	16.8
Q4QQM4	P5I11_MOUSE	Tumor protein p53-inducible protein 11	3	18
Q9Z148	EHMT2_MOUSE	Histone-lysine N-methyltransferase EHMT2	6	7
Q6NV83	SR140_MOUSE	U2 snRNP-associated SURP motif-containing protein	28	24
P52431	DPOD1_MOUSE	DNA polymerase delta catalytic subunit	18	17.8
P70288	HDAC2_MOUSE	Histone deacetylase 2	8	15.4
Q5U4C3	SFR19_MOUSE	Splicing factor, arginine/serine-rich 19	8	7.4
Q6P1H6	ANKL2_MOUSE	Ankyrin repeat and LEM domain-containing protein 2	12	15.9
Q7TSH8	TMM94_MOUSE	Transmembrane protein 94	2	1.3
Q99J99	THTM_MOUSE	3-mercaptopyruvate sulfurtransferase	9	36
Q8CG76	ARK72_MOUSE	Aflatoxin B1 aldehyde reductase member 2	7	21
Q61644	PACN1_MOUSE	Protein kinase C and casein kinase substrate in neurons protein 1	14	36.1
O70469	DOK2_MOUSE	Docking protein 2	6	17
P13020	GELS_MOUSE	Gelsolin	31	38.7
Q99LC5	ETFA_MOUSE	Electron transfer flavoprotein subunit alpha, mitochondrial	20	55.3
P28076	PSB9_MOUSE	Proteasome subunit beta type-9	7	32.4
Q9R1C0	TAF7_MOUSE	Transcription initiation factor TFIID subunit 7	5	16.1
Q8VH51	RBM39_MOUSE	RNA-binding protein 39	22	36
Q6PB93	GALT2_MOUSE	Polypeptide N-acetylgalactosaminyltransferase 2	6	13.2
Q62186	SSRD_MOUSE	Translocon-associated protein subunit delta	7	36.6
Q9CZU6	CISY_MOUSE	Citrate synthase, mitochondrial	25	25.4
Q6P542	ABCF1_MOUSE	ATP-binding cassette sub-family F member 1	20	22.9
O88630	GOSR1_MOUSE	Golgi SNAP receptor complex member 1	3	12.4
Q9EQ28	DPOD3_MOUSE	DNA polymerase delta subunit 3	4	10.8
Q9CYZ6	REX1B_MOUSE	Required for excision 1-B domain-containing protein	4	26.6
P06745	G6PI_MOUSE	Glucose-6-phosphate isomerase	33	39.2
Q3UHJ0	AAK1_MOUSE	AP2-associated protein kinase 1	25	32
A2ADY9	DDI2_MOUSE	Protein DDI1 homolog 2	14	39.1
P52432	RPAC1_MOUSE	DNA-directed RNA polymerases I and III subunit RPAC1	9	23.1
P17012	ZFX_MOUSE	Zinc finger X-chromosomal protein	2	3.3
Q8CGC6	RBM28_MOUSE	RNA-binding protein 28	16	22.5
P97315	CSRP1_MOUSE	Cysteine and glycine-rich protein 1	11	57
Q9CSU0	RPR1B_MOUSE	Regulation of nuclear pre-mRNA domain-containing protein 1B	13	37.1
Q80UP5	AN13A_MOUSE	Ankyrin repeat domain-containing protein 13A	8	18.4
Q9WTP6	KAD2_MOUSE	Adenylate kinase 2, mitochondrial	22	61.1
O35864	CSN5_MOUSE	COP9 signalosome complex subunit 5	9	29.6
Q497V5	SRBD1_MOUSE	S1 RNA-binding domain-containing protein 1	16	15.6
A2AGT5	CKAP5_MOUSE	Cytoskeleton-associated protein 5	33	18.8
Q6PCM1	KDM3A_MOUSE	Lysine-specific demethylase 3A	6	6
Q8BGV0	SYNM_MOUSE	Probable asparagine--tRNA ligase, mitochondrial	2	4
Q91ZA3	PCCA_MOUSE	Propionyl-CoA carboxylase alpha chain, mitochondrial	22	36
Q9JII5	DAZP1_MOUSE	DAZ-associated protein 1	17	24.9
O55201	SPT5H_MOUSE	Transcription elongation factor SPT5	47	38.7
P70698	PYRG1_MOUSE	CTP synthase 1	11	18.8
Q9CWK3	CD2B2_MOUSE	CD2 antigen cytoplasmic tail-binding protein 2	7	24.3
P46460	NSF_MOUSE	Vesicle-fusing ATPase	39	49.1
P46414	CDN1B_MOUSE	Cyclin-dependent kinase inhibitor 1B	10	54.8
Q9Z1T1	AP3B1_MOUSE	AP-3 complex subunit beta-1	20	17.1
Q8BU14	SEC62_MOUSE	Translocation protein SEC62	4	7
Q9QY06	MYO9B_MOUSE	Unconventional myosin-IXb	25	14
P55264	ADK_MOUSE	Adenosine kinase	17	38.5
P70182	PI51A_MOUSE	Phosphatidylinositol 4-phosphate 5-kinase type-1 alpha	2	5.5
Q9D2U5	LSMD1_MOUSE	N-alpha-acetyltransferase 38, NatC auxiliary subunit	2	20
Q9QZ88	VPS29_MOUSE	Vacuolar protein sorting-associated protein 29	9	40.1
Q91VI7	RINI_MOUSE	Ribonuclease inhibitor	21	58.6
Q8BPU7	ELMO1_MOUSE	Engulfment and cell motility protein 1	29	29.6
Q8BG79	C19L2_MOUSE	CWF19-like protein 2	7	8.5
Q7TMR0	PCP_MOUSE	Lysosomal Pro-X carboxypeptidase	3	6.3
Q9CQN7	RM41_MOUSE	39S ribosomal protein L41, mitochondrial	6	45.2
Q8CIM8	INT4_MOUSE	Integrator complex subunit 4	12	12.9
Q9D6N5	NC2A_MOUSE	Dr1-associated corepressor	7	27.3
P07901	HS90A_MOUSE	Heat shock protein HSP 90-alpha	35	31.1
Q9QUM9	PSA6_MOUSE	Proteasome subunit alpha type-6	21	64.2
Q9Z108	STAU1_MOUSE	Double-stranded RNA-binding protein Staufen homolog 1	3	7.2
Q9CXW2	RT22_MOUSE	28S ribosomal protein S22, mitochondrial	7	20.3
Q9JLF6	TGM1_MOUSE	Protein-glutamine gamma-glutamyltransferase K	6	8.8
P98192	GNPAT_MOUSE	Dihydroxyacetone phosphate acyltransferase	4	5.8
Q9CQ71	RFA3_MOUSE	Replication protein A 14 kDa subunit	11	58.7
Q64213	SF01_MOUSE	Splicing factor 1	24	30
Q9R1C7	PR40A_MOUSE	Pre-mRNA-processing factor 40 homolog A	31	22.9
Q8VDG3	PARN_MOUSE	Poly(A)-specific ribonuclease PARN	19	31.9
P60229	EIF3E_MOUSE	Eukaryotic translation initiation factor 3 subunit E	29	49.2
P35282	RAB21_MOUSE	Ras-related protein Rab-21	15	58.6
Q5SUA5	MYO1G_MOUSE	Unconventional myosin-Ig	53	47.4
P61022	CHP1_MOUSE	Calcineurin B homologous protein 1	3	19
Q8C5N3	CWC22_MOUSE	Pre-mRNA-splicing factor CWC22 homolog	9	8.6
Q9CWJ9	PUR9_MOUSE	Bifunctional purine biosynthesis protein ATIC	43	68.6
Q3UHF7	ZEP2_MOUSE	Transcription factor HIVEP2	7	3.7
Q8BL48	UNK_MOUSE	RING finger protein unkempt homolog	5	7.7
E9Q4N7	ARI1B_MOUSE	AT-rich interactive domain-containing protein 1B	21	11
Q9Z277	BAZ1B_MOUSE	Tyrosine-protein kinase BAZ1B	54	34.8
P62317	SMD2_MOUSE	Small nuclear ribonucleoprotein Sm D2	13	55.1
O35685	NUDC_MOUSE	Nuclear migration protein nudC	20	45.8
Q9D2R6	COA3_MOUSE	Cytochrome c oxidase assembly factor 3 homolog, mitochondrial	4	38
Q8CFX1	G6PE_MOUSE	GDH/6PGL endoplasmic bifunctional protein	3	4.4
Q5SVR0	TBC9B_MOUSE	TBC1 domain family member 9B	3	3
Q11011	PSA_MOUSE	Puromycin-sensitive aminopeptidase	30	33.9
Q9D1M4	MCA3_MOUSE	Eukaryotic translation elongation factor 1 epsilon-1	6	33.3
Q9ERB0	SNP29_MOUSE	Synaptosomal-associated protein 29	9	35.8
Q8CCP0	NEMF_MOUSE	Nuclear export mediator factor Nemf	6	4.6
A2A8U2	TM201_MOUSE	Transmembrane protein 201	6	10.8
A2RSY1	KANL3_MOUSE	KAT8 regulatory NSL complex subunit 3	7	11
Q8K4X7	PLCD_MOUSE	1-acyl-sn-glycerol-3-phosphate acyltransferase delta	1	2.4
Q9R0Q3	TMED2_MOUSE	Transmembrane emp24 domain-containing protein 2	14	24.9
Q9D2V7	CORO7_MOUSE	Coronin-7	34	36
Q8R2U2	NEPRO_MOUSE	Nucleolus and neural progenitor protein	5	8.9
Q8BWT1	THIM_MOUSE	3-ketoacyl-CoA thiolase, mitochondrial	44	82.9
Q8K4Q0	RPTOR_MOUSE	Regulatory-associated protein of mTOR	4	3.1
Q8BG05	ROA3_MOUSE	Heterogeneous nuclear ribonucleoprotein A3	24	34
Q3UIR3	DTX3L_MOUSE	E3 ubiquitin-protein ligase DTX3L	14	19.8
Q8R2K4	TAF6L_MOUSE	TAF6-like RNA polymerase II p300/CBP-associated factor-associated factor 65 kDa subunit 6L	5	11.7
P60766	CDC42_MOUSE	Cell division control protein 42 homolog	11	33
Q3TBT3	STING_MOUSE	Stimulator of interferon genes protein	20	42.9
P11835	ITB2_MOUSE	Integrin beta-2	33	41.8
A2ABV5	MED14_MOUSE	Mediator of RNA polymerase II transcription subunit 14	5	4.3
O88554	PARP2_MOUSE	Poly [ADP-ribose] polymerase 2	4	9.3
Q8BWU5	OSGEP_MOUSE	Probable tRNA N6-adenosine threonylcarbamoyltransferase	13	51.3
Q8K363	DDX18_MOUSE	ATP-dependent RNA helicase DDX18	25	32.1
P45952	ACADM_MOUSE	Medium-chain specific acyl-CoA dehydrogenase, mitochondrial	15	33
Q9CZV5	ST65G_MOUSE	STAGA complex 65 subunit gamma	2	6.3
O88351	IKKB_MOUSE	Inhibitor of nuclear factor kappa-B kinase subunit beta	20	26.6
P53995	APC1_MOUSE	Anaphase-promoting complex subunit 1	13	6.9
Q02111	KPCT_MOUSE	Protein kinase C theta type	26	27.3
E9Q3L2	PI4KA_MOUSE	Phosphatidylinositol 4-kinase alpha	9	4.3
P97386	DNLI3_MOUSE	DNA ligase 3	18	19.9
Q6NZF1	ZC11A_MOUSE	Zinc finger CCCH domain-containing protein 11A	27	40.8
P11031	TCP4_MOUSE	Activated RNA polymerase II transcriptional coactivator p15	9	34.6
P32233	DRG1_MOUSE	Developmentally-regulated GTP-binding protein 1	18	47.1
G5E8B9	ZBT11_MOUSE	Zinc finger and BTB domain-containing protein 11	4	3.8
Q6P2K6	P4R3A_MOUSE	Serine/threonine-protein phosphatase 4 regulatory subunit 3A	10	11
Q61191	HCFC1_MOUSE	Host cell factor 1	50	27.5
P45376	ALDR_MOUSE	Aldo-keto reductase family 1 member B1	27	59.8
Q62433	NDRG1_MOUSE	Protein NDRG1	1	2.8
Q8K4R4	PITC1_MOUSE	Cytoplasmic phosphatidylinositol transfer protein 1	8	20.8
P35278	RAB5C_MOUSE	Ras-related protein Rab-5C	9	38.4
P61759	PFD3_MOUSE	Prefoldin subunit 3	8	35.2
Q9JIG7	CCD22_MOUSE	Coiled-coil domain-containing protein 22	21	40.2
Q9EST3	4ET_MOUSE	Eukaryotic translation initiation factor 4E transporter	6	8.5
Q9CQA3	SDHB_MOUSE	Succinate dehydrogenase [ubiquinone] iron-sulfur subunit, mitochondrial	17	40.8
Q9CQT1	MTNA_MOUSE	Methylthioribose-1-phosphate isomerase	14	39.8
Q9DBY5	CBX6_MOUSE	Chromobox protein homolog 6	1	2.4
P36993	PPM1B_MOUSE	Protein phosphatase 1B	7	18.7
Q8C569	F118B_MOUSE	Protein FAM118B	2	6.8
Q9DCV4	RMD1_MOUSE	Regulator of microtubule dynamics protein 1	7	25.2
Q6IFX2	K1C42_MOUSE	Keratin, type I cytoskeletal 42	5	8
Q91YI0	ARLY_MOUSE	Argininosuccinate lyase	14	24.1
Q91YH5	ATLA3_MOUSE	Atlastin-3	23	39.7
Q8R5A3	AB1IP_MOUSE	Amyloid beta A4 precursor protein-binding family B member 1-interacting protein	15	28.7
P58462	FOXP1_MOUSE	Forkhead box protein P1	10	15.3
O08795	GLU2B_MOUSE	Glucosidase 2 subunit beta	15	24.8
P46737	BRCC3_MOUSE	Lys-63-specific deubiquitinase BRCC36	11	42.3
P23780	BGAL_MOUSE	Beta-galactosidase	8	14.8
P62996	TRA2B_MOUSE	Transformer-2 protein homolog beta	13	31.6
Q99LF4	RTCB_MOUSE	RNA-splicing ligase RtcB homolog	32	52.1
Q8CE08	PPAP_MOUSE	Prostatic acid phosphatase	1	2.9
Q8JZS6	N42L2_MOUSE	NEDD4-binding protein 2-like 2	2	4
Q99LI2	CLCC1_MOUSE	Chloride channel CLIC-like protein 1	6	17.1
Q62523	ZYX_MOUSE	Zyxin	16	35.6
Q9CY21	BUD23_MOUSE	Probable 18S rRNA (guanine-N(7))-methyltransferase	8	31
Q8VCE2	GPN1_MOUSE	GPN-loop GTPase 1	2	7.8
Q9D110	MTHFS_MOUSE	5-formyltetrahydrofolate cyclo-ligase	7	33
Q3U182	CRTC2_MOUSE	CREB-regulated transcription coactivator 2	6	8.5
P84089	ERH_MOUSE	Enhancer of rudimentary homolog	10	44.2
Q8C9X6	EPC1_MOUSE	Enhancer of polycomb homolog 1	3	3.9
Q9CR11	YETS4_MOUSE	YEATS domain-containing protein 4	7	26
P47911	RL6_MOUSE	60S ribosomal protein L6	19	38.9
Q60597	ODO1_MOUSE	2-oxoglutarate dehydrogenase, mitochondrial	44	40.7
P57776	EF1D_MOUSE	Elongation factor 1-delta	19	49.5
B9EKI3	TMF1_MOUSE	TATA element modulatory factor	1	1
Q8VE95	CH082_MOUSE	UPF0598 protein C8orf82 homolog	6	30.7
Q9QUG9	GRP2_MOUSE	RAS guanyl-releasing protein 2	23	32.7
Q8VE37	RCC1_MOUSE	Regulator of chromosome condensation	20	51.8
Q91WD1	RPC4_MOUSE	DNA-directed RNA polymerase III subunit RPC4	1	3
Q62187	TTF1_MOUSE	Transcription termination factor 1	9	12.9
Q91YJ3	THYN1_MOUSE	Thymocyte nuclear protein 1	13	32.7
Q9D0D5	T2EA_MOUSE	General transcription factor IIE subunit 1	6	19.8
Q8C0C7	SYFA_MOUSE	Phenylalanine--tRNA ligase alpha subunit	20	39.2
[truncated: 3,724 more rows]

## Sheet: CD8
Table S1B: Summary of proteins included in the CD8+ T cell spectral library
UniProt ID	Protein Name	Protein Description	No. Unique Peptides	Sequence Coverage (%)
Q9QYJ3	DNJB1_MOUSE	DnaJ homolog subfamily B member 1	17	37.4
O88512	AP1G2_MOUSE	AP-1 complex subunit gamma-like 2	21	29.5
P62843	RS15_MOUSE	40S ribosomal protein S15	14	30.3
Q9EPL9	ACOX3_MOUSE	Peroxisomal acyl-coenzyme A oxidase 3	12	19.1
Q6P5F6	S39AA_MOUSE	Zinc transporter ZIP10	4	4
P05202	AATM_MOUSE	Aspartate aminotransferase, mitochondrial	27	47
P25976	UBF1_MOUSE	Nucleolar transcription factor 1	33	30.3
Q91V41	RAB14_MOUSE	Ras-related protein Rab-14	16	65.1
Q6P3B9	RBFA_MOUSE	Putative ribosome-binding factor A, mitochondrial	1	2
Q9D0E1	HNRPM_MOUSE	Heterogeneous nuclear ribonucleoprotein M	92	56.1
Q9DBG3	AP2B1_MOUSE	AP-2 complex subunit beta	20	21.8
Q8K268	ABCF3_MOUSE	ATP-binding cassette sub-family F member 3	15	23.3
Q922U2	K2C5_MOUSE	Keratin, type II cytoskeletal 5	10	11.9
Q8R4R6	NUP35_MOUSE	Nucleoporin NUP35	15	44.6
Q64433	CH10_MOUSE	10 kDa heat shock protein, mitochondrial	8	55.9
Q6A4J8	UBP7_MOUSE	Ubiquitin carboxyl-terminal hydrolase 7	51	36.8
Q99PV0	PRP8_MOUSE	Pre-mRNA-processing-splicing factor 8	104	36.1
P26041	MOES_MOUSE	Moesin	40	41.9
Q9CZW5	TOM70_MOUSE	Mitochondrial import receptor subunit TOM70	18	25.7
Q9CQC6	BZW1_MOUSE	Basic leucine zipper and W2 domain-containing protein 1	12	21.5
O35638	STAG2_MOUSE	Cohesin subunit SA-2	26	18.2
P27773	PDIA3_MOUSE	Protein disulfide-isomerase A3	37	59
O08915	AIP_MOUSE	AH receptor-interacting protein	17	49.7
Q8BJ05	ZC3HE_MOUSE	Zinc finger CCCH domain-containing protein 14	21	27.2
P40630	TFAM_MOUSE	Transcription factor A, mitochondrial	12	31.3
Q569Z6	TR150_MOUSE	Thyroid hormone receptor-associated protein 3	33	27.8
Q61081	CDC37_MOUSE	Hsp90 co-chaperone Cdc37	13	28.8
Q640N3	RHG30_MOUSE	Rho GTPase-activating protein 30	32	28.2
Q8VD31	TPSNR_MOUSE	Tapasin-related protein	14	30.8
Q9EQH2	ERAP1_MOUSE	Endoplasmic reticulum aminopeptidase 1	49	38.6
Q9WUM4	COR1C_MOUSE	Coronin-1C	12	23.8
P06745	G6PI_MOUSE	Glucose-6-phosphate isomerase	30	37.8
P61226	RAP2B_MOUSE	Ras-related protein Rap-2b	6	25.7
P53702	CCHL_MOUSE	Holocytochrome c-type synthase	7	30.9
Q3TYS2	CYBC1_MOUSE	Cytochrome b-245 chaperone 1	11	32.6
Q9QYY8	SPAST_MOUSE	Spastin	6	10.6
Q9WV02	RBMX_MOUSE	RNA-binding motif protein, X chromosome	3	4.1
B1AZA5	TM245_MOUSE	Transmembrane protein 245	5	6.4
Q9CX56	PSMD8_MOUSE	26S proteasome non-ATPase regulatory subunit 8	13	31.7
Q8CGZ0	CHERP_MOUSE	Calcium homeostasis endoplasmic reticulum protein	17	14.4
P63028	TCTP_MOUSE	Translationally-controlled tumor protein	11	30.8
Q9QXA1	CYHR1_MOUSE	Cysteine and histidine-rich protein 1	4	10.9
Q8C4J7	TBL3_MOUSE	Transducin beta-like protein 3	22	36.5
Q3UHX9	CI114_MOUSE	Putative methyltransferase C9orf114 homolog	6	16.6
P37040	NCPR_MOUSE	NADPH--cytochrome P450 reductase	17	21.8
Q61316	HSP74_MOUSE	Heat shock 70 kDa protein 4	61	53.3
Q61010	DTX1_MOUSE	E3 ubiquitin-protein ligase DTX1	3	4.8
Q64311	NTAN1_MOUSE	Protein N-terminal asparagine amidohydrolase	8	30.6
P97450	ATP5J_MOUSE	ATP synthase-coupling factor 6, mitochondrial	6	33.3
Q61624	ZN148_MOUSE	Zinc finger protein 148	19	25.2
P16858	G3P_MOUSE	Glyceraldehyde-3-phosphate dehydrogenase	37	46.8
Q9WTX8	MD1L1_MOUSE	Mitotic spindle assembly checkpoint protein MAD1	23	36.1
Q9CSH3	RRP44_MOUSE	Exosome complex exonuclease RRP44	35	38
Q9CXW4	RL11_MOUSE	60S ribosomal protein L11	9	45.5
Q9JLQ0	CD2AP_MOUSE	CD2-associated protein	20	30.3
Q8CJ40	CROCC_MOUSE	Rootletin	24	12.3
Q9JHU4	DYHC1_MOUSE	Cytoplasmic dynein 1 heavy chain 1	205	38.3
Q922J3	CLIP1_MOUSE	CAP-Gly domain-containing linker protein 1	53	39.5
Q8JZR0	ACSL5_MOUSE	Long-chain-fatty-acid--CoA ligase 5	15	22.1
Q9D819	IPYR_MOUSE	Inorganic pyrophosphatase	19	60.2
Q5SSI6	UTP18_MOUSE	U3 small nucleolar RNA-associated protein 18 homolog	14	25.7
Q9D0R2	SYTC_MOUSE	Threonine--tRNA ligase 1, cytoplasmic	25	35.2
P14152	MDHC_MOUSE	Malate dehydrogenase, cytoplasmic	18	39.5
Q6IRU2	TPM4_MOUSE	Tropomyosin alpha-4 chain	12	42.7
Q8R326	PSPC1_MOUSE	Paraspeckle component 1	17	31
O88522	NEMO_MOUSE	NF-kappa-B essential modulator	12	22.1
P68037	UB2L3_MOUSE	Ubiquitin-conjugating enzyme E2 L3	10	65.6
Q6NZC7	S23IP_MOUSE	SEC23-interacting protein	13	11.3
P52480	KPYM_MOUSE	Pyruvate kinase PKM	47	57.1
Q8VEE4	RFA1_MOUSE	Replication protein A 70 kDa DNA-binding subunit	29	47
Q3UIU2	NDUB6_MOUSE	NADH dehydrogenase [ubiquinone] 1 beta subcomplex subunit 6	5	37.5
Q8C147	DOCK8_MOUSE	Dedicator of cytokinesis protein 8	65	30
P81269	ATF1_MOUSE	Cyclic AMP-dependent transcription factor ATF-1	2	12.3
Q8BMG7	RBGPR_MOUSE	Rab3 GTPase-activating protein non-catalytic subunit	10	7.3
Q9CZP7	CD37L_MOUSE	Hsp90 co-chaperone Cdc37-like 1	2	5.4
P09405	NUCL_MOUSE	Nucleolin	27	32.7
Q8BG15	CTSL2_MOUSE	CTD small phosphatase-like protein 2	9	23.2
P81117	NUCB2_MOUSE	Nucleobindin-2	5	14
P40124	CAP1_MOUSE	Adenylyl cyclase-associated protein 1	38	60.8
Q3TDD9	PPR21_MOUSE	Protein phosphatase 1 regulatory subunit 21	19	30.4
Q9JIQ3	DBLOH_MOUSE	Diablo homolog, mitochondrial	7	23.6
Q6VGS5	DAPLE_MOUSE	Protein Daple	20	11.3
Q8BYW1	RHG25_MOUSE	Rho GTPase-activating protein 25	31	51.5
Q91VE6	MK67I_MOUSE	MKI67 FHA domain-interacting nucleolar phosphoprotein	14	38.2
Q9CWL8	CTBL1_MOUSE	Beta-catenin-like protein 1	26	34.8
Q9CY27	TECR_MOUSE	Very-long-chain enoyl-CoA reductase	7	19.5
P24788	CD11B_MOUSE	Cyclin-dependent kinase 11B	28	33
O55013	TPPC3_MOUSE	Trafficking protein particle complex subunit 3	10	34.4
Q8K3X4	I2BPL_MOUSE	Probable E3 ubiquitin-protein ligase IRF2BPL	21	28.6
Q920D3	MED28_MOUSE	Mediator of RNA polymerase II transcription subunit 28	2	9
Q3UFB2	BCD1_MOUSE	Box C/D snoRNA protein 1	5	10
P27601	GNA13_MOUSE	Guanine nucleotide-binding protein subunit alpha-13	14	31
Q8CG72	ADPRS_MOUSE	ADP-ribose glycohydrolase ARH3	10	27.8
Q3U0V1	FUBP2_MOUSE	Far upstream element-binding protein 2	37	49.3
Q8VIJ6	SFPQ_MOUSE	Splicing factor, proline- and glutamine-rich	48	35.9
O08749	DLDH_MOUSE	Dihydrolipoyl dehydrogenase, mitochondrial	17	40.3
Q8CIE6	COPA_MOUSE	Coatomer subunit alpha	44	35
O70435	PSA3_MOUSE	Proteasome subunit alpha type-3	16	46.7
Q9WUP7	UCHL5_MOUSE	Ubiquitin carboxyl-terminal hydrolase isozyme L5	20	52.3
P27546	MAP4_MOUSE	Microtubule-associated protein 4	54	47.8
Q9ESZ8	GTF2I_MOUSE	General transcription factor II-I	46	38.4
O08715	AKAP1_MOUSE	A-kinase anchor protein 1, mitochondrial	2	2.2
E9Q7G0	NUMA1_MOUSE	Nuclear mitotic apparatus protein 1	123	54.2
P97311	MCM6_MOUSE	DNA replication licensing factor MCM6	31	36.1
Q8K400	STXB5_MOUSE	Syntaxin-binding protein 5	7	8.3
P15105	GLNA_MOUSE	Glutamine synthetase	11	31.4
P97352	S10AD_MOUSE	Protein S100-A13	5	40.8
Q9CR68	UCRI_MOUSE	Cytochrome b-c1 complex subunit Rieske, mitochondrial	17	55.5
Q91VU0	FAM3C_MOUSE	Protein FAM3C	14	49.8
P23116	EIF3A_MOUSE	Eukaryotic translation initiation factor 3 subunit A	72	38.8
Q7TNC4	LC7L2_MOUSE	Putative RNA-binding protein Luc7-like 2	15	24.2
Q80XC6	NRDE2_MOUSE	Nuclear exosome regulator NRDE2	10	9
Q3TVP5	OTULL_MOUSE	Inactive ubiquitin thioesterase OTULINL	7	17.3
O88738	BIRC6_MOUSE	Baculoviral IAP repeat-containing protein 6	48	13.5
Q6KAR6	EXOC3_MOUSE	Exocyst complex component 3	14	21.7
Q61048	WBP4_MOUSE	WW domain-binding protein 4	5	20.2
Q9DB05	SNAA_MOUSE	Alpha-soluble NSF attachment protein	21	53.6
P09103	PDIA1_MOUSE	Protein disulfide-isomerase	29	49.7
Q8BHN3	GANAB_MOUSE	Neutral alpha-glucosidase AB	35	31.6
Q8CJF7	ELYS_MOUSE	Protein ELYS	63	33.3
Q62261	SPTB2_MOUSE	Spectrin beta chain, non-erythrocytic 1	155	49.2
O35601	FYB1_MOUSE	FYN-binding protein 1	32	34.3
P59708	SF3B6_MOUSE	Splicing factor 3B subunit 6	8	51.2
Q8BGH2	SAM50_MOUSE	Sorting and assembly machinery component 50 homolog	19	45.2
Q99ME9	NOG1_MOUSE	Nucleolar GTP-binding protein 1	28	35.3
P84102	SERF2_MOUSE	Small EDRK-rich factor 2	2	15.3
P84104	SRSF3_MOUSE	Serine/arginine-rich splicing factor 3	7	27.4
Q8CE90	MP2K7_MOUSE	Dual specificity mitogen-activated protein kinase kinase 7	5	8.8
Q8VDP4	CCAR2_MOUSE	Cell cycle and apoptosis regulator protein 2	32	36.1
P32921	SYWC_MOUSE	Tryptophan--tRNA ligase, cytoplasmic	24	41.6
P18760	COF1_MOUSE	Cofilin-1	10	50
A2CG63	ARI4B_MOUSE	AT-rich interactive domain-containing protein 4B	9	8.9
Q93092	TALDO_MOUSE	Transaldolase	23	46
F6ZDS4	TPR_MOUSE	Nucleoprotein TPR	103	36.6
Q9CQM5	TXD17_MOUSE	Thioredoxin domain-containing protein 17	8	58.5
Q7TSV4	PGM2_MOUSE	Phosphoglucomutase-2	29	38.4
Q8C267	SETB2_MOUSE	Histone-lysine N-methyltransferase SETDB2	9	15.7
P51150	RAB7A_MOUSE	Ras-related protein Rab-7a	21	73.4
Q99LT0	DPY30_MOUSE	Protein dpy-30 homolog	8	45.5
Q6DFW4	NOP58_MOUSE	Nucleolar protein 58	42	54.3
Q01320	TOP2A_MOUSE	DNA topoisomerase 2-alpha	9	7.7
Q3B7Z2	OSBP1_MOUSE	Oxysterol-binding protein 1	16	20.6
P51855	GSHB_MOUSE	Glutathione synthetase	9	17.7
Q8K1R3	PNPT1_MOUSE	Polyribonucleotide nucleotidyltransferase 1, mitochondrial	16	18.9
Q58A65	JIP4_MOUSE	C-Jun-amino-terminal kinase-interacting protein 4	23	20.3
Q8CEI1	BOLA3_MOUSE	BolA-like protein 3	5	42.7
Q60864	STIP1_MOUSE	Stress-induced-phosphoprotein 1	56	55.4
Q5SFM8	RBM27_MOUSE	RNA-binding protein 27	19	18.1
P53996	CNBP_MOUSE	Cellular nucleic acid-binding protein	12	48.9
Q61425	HCDH_MOUSE	Hydroxyacyl-coenzyme A dehydrogenase, mitochondrial	6	22.6
Q64511	TOP2B_MOUSE	DNA topoisomerase 2-beta	80	40.3
Q6ZPR5	NSMA3_MOUSE	Sphingomyelin phosphodiesterase 4	12	13.9
Q8R1B4	EIF3C_MOUSE	Eukaryotic translation initiation factor 3 subunit C	33	31
O08784	TCOF_MOUSE	Treacle protein	45	29.8
P62774	MTPN_MOUSE	Myotrophin	5	28
Q8BVF2	PDCL3_MOUSE	Phosducin-like protein 3	11	38.8
Q3UJU9	RMD3_MOUSE	Regulator of microtubule dynamics protein 3	12	29.4
P26450	P85A_MOUSE	Phosphatidylinositol 3-kinase regulatory subunit alpha	14	18.9
Q60597	ODO1_MOUSE	2-oxoglutarate dehydrogenase, mitochondrial	50	42.6
Q91YW3	DNJC3_MOUSE	DnaJ homolog subfamily C member 3	19	29.6
Q3TWW8	SRSF6_MOUSE	Serine/arginine-rich splicing factor 6	7	16.2
Q7JJ13	BRD2_MOUSE	Bromodomain-containing protein 2	25	31.8
P60766	CDC42_MOUSE	Cell division control protein 42 homolog	10	37.2
O70492	SNX3_MOUSE	Sorting nexin-3	6	30.2
P17182	ENOA_MOUSE	Alpha-enolase	31	48.8
Q5SUF2	LC7L3_MOUSE	Luc7-like protein 3	12	26.4
P16546	SPTN1_MOUSE	Spectrin alpha chain, non-erythrocytic 1	149	51.4
P62071	RRAS2_MOUSE	Ras-related protein R-Ras2	9	43.6
Q01853	TERA_MOUSE	Transitional endoplasmic reticulum ATPase	62	60.5
Q8R034	APC13_MOUSE	Anaphase-promoting complex subunit 13	3	60.8
P97358	TAF1B_MOUSE	TATA box-binding protein-associated factor RNA polymerase I subunit B	3	6.5
Q61599	GDIR2_MOUSE	Rho GDP-dissociation inhibitor 2	18	62.5
P47802	MTX1_MOUSE	Metaxin-1	10	33.8
Q99KK7	DPP3_MOUSE	Dipeptidyl peptidase 3	31	42.7
P14733	LMNB1_MOUSE	Lamin-B1	54	66.3
O08795	GLU2B_MOUSE	Glucosidase 2 subunit beta	20	40.3
Q8K411	PREP_MOUSE	Presequence protease, mitochondrial	37	31.7
Q9DD18	DTD1_MOUSE	D-aminoacyl-tRNA deacylase 1	4	25.8
O88569	ROA2_MOUSE	Heterogeneous nuclear ribonucleoproteins A2/B1	36	56.7
Q9DCD6	GBRAP_MOUSE	Gamma-aminobutyric acid receptor-associated protein	1	6
Q9D0T1	NH2L1_MOUSE	NHP2-like protein 1	8	39.8
Q61458	CCNH_MOUSE	Cyclin-H	10	33.7
Q6Y7W8	GGYF2_MOUSE	GRB10-interacting GYF protein 2	13	11.4
P70335	ROCK1_MOUSE	Rho-associated protein kinase 1	39	27.3
P59325	IF5_MOUSE	Eukaryotic translation initiation factor 5	20	40.6
Q99LX5	MMTA2_MOUSE	Multiple myeloma tumor-associated protein 2 homolog	4	17.3
Q9JL35	HMGN5_MOUSE	High mobility group nucleosome-binding domain-containing protein 5	13	21.4
P46062	SIPA1_MOUSE	Signal-induced proliferation-associated protein 1	16	18.9
Q810V0	MPP10_MOUSE	U3 small nucleolar ribonucleoprotein protein MPP10	15	17.6
Q9Z1E3	IKBA_MOUSE	NF-kappa-B inhibitor alpha	5	13.4
Q64343	ABCG1_MOUSE	ATP-binding cassette sub-family G member 1	3	4.1
Q61578	ADRO_MOUSE	NADPH:adrenodoxin oxidoreductase, mitochondrial	17	43.1
P10711	TCEA1_MOUSE	Transcription elongation factor A protein 1	16	38.9
Q9CWZ3	RBM8A_MOUSE	RNA-binding protein 8A	11	45.4
P54103	DNJC2_MOUSE	DnaJ homolog subfamily C member 2	16	22.9
Q9ER69	FL2D_MOUSE	Pre-mRNA-splicing regulator WTAP	13	32.8
P27659	RL3_MOUSE	60S ribosomal protein L3	26	37
Q8BNW9	KBTBB_MOUSE	Kelch repeat and BTB domain-containing protein 11	24	40.4
Q9CR16	PPID_MOUSE	Peptidyl-prolyl cis-trans isomerase D	18	55.4
Q8R3F5	FABD_MOUSE	Malonyl-CoA-acyl carrier protein transacylase, mitochondrial	7	23.9
Q8CGY8	OGT1_MOUSE	UDP-N-acetylglucosamine--peptide N-acetylglucosaminyltransferase 110 kDa subunit	34	32.6
Q9QXK3	COPG2_MOUSE	Coatomer subunit gamma-2	17	18.5
P06800	PTPRC_MOUSE	Receptor-type tyrosine-protein phosphatase C	63	35.3
O55098	STK10_MOUSE	Serine/threonine-protein kinase 10	44	34.9
Q6PDG5	SMRC2_MOUSE	SWI/SNF complex subunit SMARCC2	44	24.5
O70133	DHX9_MOUSE	ATP-dependent RNA helicase A	62	38.6
Q9CT10	RANB3_MOUSE	Ran-binding protein 3	22	36.5
Q60767	LY75_MOUSE	Lymphocyte antigen 75	18	10.4
A2AWA9	RBGP1_MOUSE	Rab GTPase-activating protein 1	23	23.1
Q8C0C0	ZHX2_MOUSE	Zinc fingers and homeoboxes protein 2	11	12.8
Q8VCD5	MED17_MOUSE	Mediator of RNA polymerase II transcription subunit 17	12	21.6
Q91VW3	SH3L3_MOUSE	SH3 domain-binding glutamic acid-rich-like protein 3	6	39.8
P61979	HNRPK_MOUSE	Heterogeneous nuclear ribonucleoprotein K	32	57.9
P57780	ACTN4_MOUSE	Alpha-actinin-4	42	34.6
P47753	CAZA1_MOUSE	F-actin-capping protein subunit alpha-1	18	58
O88673	DGKA_MOUSE	Diacylglycerol kinase alpha	27	33.7
Q922V4	PLRG1_MOUSE	Pleiotropic regulator 1	21	39
Q9CWZ7	SNAG_MOUSE	Gamma-soluble NSF attachment protein	9	30.4
Q61171	PRDX2_MOUSE	Peroxiredoxin-2	10	45.5
Q80XI3	IF4G3_MOUSE	Eukaryotic translation initiation factor 4 gamma 3	21	14.6
Q9DB27	MCTS1_MOUSE	Malignant T-cell-amplified sequence 1	4	20.4
Q60865	CAPR1_MOUSE	Caprin-1	13	22.5
D0QMC3	MNDAL_MOUSE	Myeloid cell nuclear differentiation antigen-like protein	21	29.9
Q99JY3	GIMA4_MOUSE	GTPase IMAP family member 4	42	63.7
P70336	ROCK2_MOUSE	Rho-associated protein kinase 2	24	19.8
Q9Z103	ADNP_MOUSE	Activity-dependent neuroprotector homeobox protein	22	24.9
Q4VA36	CATAC_MOUSE	Centrosomal AT-AC splicing factor	2	5.1
P21107	TPM3_MOUSE	Tropomyosin alpha-3 chain	9	24.2
Q3TXS7	PSMD1_MOUSE	26S proteasome non-ATPase regulatory subunit 1	42	36.6
Q921F2	TADBP_MOUSE	TAR DNA-binding protein 43	19	28.3
Q61334	BAP29_MOUSE	B-cell receptor-associated protein 29	5	15.4
Q9Z2E1	MBD2_MOUSE	Methyl-CpG-binding domain protein 2	12	33.6
Q5H8C4	VP13A_MOUSE	Vacuolar protein sorting-associated protein 13A	30	10.3
Q6P1E1	ZMIZ1_MOUSE	Zinc finger MIZ domain-containing protein 1	2	1.6
Q8VD65	PI3R4_MOUSE	Phosphoinositide 3-kinase regulatory subunit 4	23	18
Q9ERK4	XPO2_MOUSE	Exportin-2	49	37.9
Q9QXS1	PLEC_MOUSE	Plectin	181	38.1
Q9Z329	ITPR2_MOUSE	Inositol 1,4,5-trisphosphate receptor type 2	36	14.2
Q61881	MCM7_MOUSE	DNA replication licensing factor MCM7	33	48
P16125	LDHB_MOUSE	L-lactate dehydrogenase B chain	15	36.8
Q8K4Z5	SF3A1_MOUSE	Splicing factor 3A subunit 1	45	42.7
Q8CI32	BAG5_MOUSE	BAG family molecular chaperone regulator 5	14	32
P97351	RS3A_MOUSE	40S ribosomal protein S3a	31	58.3
Q91VW5	GOGA4_MOUSE	Golgin subfamily A member 4	24	11.1
Q9WU78	PDC6I_MOUSE	Programmed cell death 6-interacting protein	49	48
P06339	HA15_MOUSE	H-2 class I histocompatibility antigen, D-37 alpha chain	3	7.3
Q9ES28	ARHG7_MOUSE	Rho guanine nucleotide exchange factor 7	15	18.1
Q61543	GSLG1_MOUSE	Golgi apparatus protein 1	26	22
O35954	PITM1_MOUSE	Membrane-associated phosphatidylinositol transfer protein 1	15	15.1
P61982	1433G_MOUSE	14-3-3 protein gamma	12	40.9
Q9D0F9	PGM1_MOUSE	Phosphoglucomutase-1	30	48.2
P11499	HS90B_MOUSE	Heat shock protein HSP 90-beta	33	36.9
Q8R0J4	TM134_MOUSE	Transmembrane protein 134	1	4.1
Q61598	GDIB_MOUSE	Rab GDP dissociation inhibitor beta	27	53.9
Q9DBF1	AL7A1_MOUSE	Alpha-aminoadipic semialdehyde dehydrogenase	4	9.8
Q9CR41	HYPK_MOUSE	Huntingtin-interacting protein K	3	30.2
Q8VDD5	MYH9_MOUSE	Myosin-9	184	43.6
P48036	ANXA5_MOUSE	Annexin A5	25	69.9
Q9QYC0	ADDA_MOUSE	Alpha-adducin	28	35.4
Q5SWD9	TSR1_MOUSE	Pre-rRNA-processing protein TSR1 homolog	28	24.5
Q99PG2	OGFR_MOUSE	Opioid growth factor receptor	16	38.2
Q3TDQ1	STT3B_MOUSE	Dolichyl-diphosphooligosaccharide--protein glycosyltransferase subunit STT3B	4	4.9
Q8BMC4	NOP9_MOUSE	Nucleolar protein 9	10	14.9
Q9QZE5	COPG1_MOUSE	Coatomer subunit gamma-1	32	32.6
Q99LJ1	FUCO_MOUSE	Tissue alpha-L-fucosidase	6	12.4
Q99L45	IF2B_MOUSE	Eukaryotic translation initiation factor 2 subunit 2	21	50.2
P70399	TP53B_MOUSE	TP53-binding protein 1	47	31.8
Q80SY5	PR38B_MOUSE	Pre-mRNA-splicing factor 38B	11	19.7
Q80YW0	CYH4_MOUSE	Cytohesin-4	16	31.8
P60469	LIPA3_MOUSE	Liprin-alpha-3	1	0.7
Q6P9R1	DDX51_MOUSE	ATP-dependent RNA helicase DDX51	17	33.8
Q5RJG1	NOL10_MOUSE	Nucleolar protein 10	13	15
Q9CWV6	PKRI1_MOUSE	PRKR-interacting protein 1	9	39.8
P63166	SUMO1_MOUSE	Small ubiquitin-related modifier 1	6	36.6
Q8C092	TAF5_MOUSE	Transcription initiation factor TFIID subunit 5	14	22.8
Q921W0	CHM1A_MOUSE	Charged multivesicular body protein 1a	6	17.3
P07901	HS90A_MOUSE	Heat shock protein HSP 90-alpha	32	35.6
Q9DBR1	XRN2_MOUSE	5'-3' exoribonuclease 2	39	32.5
Q921L3	TMCO1_MOUSE	Calcium load-activated calcium channel	3	16.5
B1AX39	ZCHC7_MOUSE	Zinc finger CCHC domain-containing protein 7	3	5.7
P54726	RD23A_MOUSE	UV excision repair protein RAD23 homolog A	5	16.8
Q7TPH6	MYCB2_MOUSE	E3 ubiquitin-protein ligase MYCBP2	39	9.7
Q9CPT4	MYDGF_MOUSE	Myeloid-derived growth factor	2	10.2
E9PVA8	GCN1_MOUSE	eIF-2-alpha kinase activator GCN1	92	33.6
E9Q555	RN213_MOUSE	E3 ubiquitin-protein ligase RNF213	123	25.2
P35564	CALX_MOUSE	Calnexin	23	33
Q9D8U2	TM41A_MOUSE	Transmembrane protein 41A	1	3.8
Q9QZD4	XPF_MOUSE	DNA repair endonuclease XPF	13	14.8
Q6PIJ4	NFRKB_MOUSE	Nuclear factor related to kappa-B-binding protein	28	27.5
Q9DCL8	IPP2_MOUSE	Protein phosphatase inhibitor 2	4	21.8
Q8R087	B4GT7_MOUSE	Beta-1,4-galactosyltransferase 7	3	7
Q8VC31	CCDC9_MOUSE	Coiled-coil domain-containing protein 9	9	16
Q8CHT0	AL4A1_MOUSE	Delta-1-pyrroline-5-carboxylate dehydrogenase, mitochondrial	19	37.2
Q91VL8	TE2IP_MOUSE	Telomeric repeat-binding factor 2-interacting protein 1	12	32.6
Q99MS7	EH1L1_MOUSE	EH domain-binding protein 1-like protein 1	5	4.3
Q9D1I2	CAR19_MOUSE	Caspase recruitment domain-containing protein 19	6	33.3
Q9CR47	NSA2_MOUSE	Ribosome biogenesis protein NSA2 homolog	8	38.1
Q61074	PPM1G_MOUSE	Protein phosphatase 1G	20	34.7
Q8CE46	PUS7L_MOUSE	Pseudouridylate synthase 7 homolog-like protein	24	40.6
Q9CPR4	RL17_MOUSE	60S ribosomal protein L17	12	46.2
P14211	CALR_MOUSE	Calreticulin	19	41.1
Q8BRH4	KMT2C_MOUSE	Histone-lysine N-methyltransferase 2C	9	2.1
P26040	EZRI_MOUSE	Ezrin	24	28.5
P50543	S10AB_MOUSE	Protein S100-A11	6	36.7
Q811M1	RHG15_MOUSE	Rho GTPase-activating protein 15	10	17.7
P59017	B2L13_MOUSE	Bcl-2-like protein 13	10	34.1
Q61771	KIF3B_MOUSE	Kinesin-like protein KIF3B	3	4.3
O35892	SP100_MOUSE	Nuclear autoantigen Sp-100	17	28.2
Q9D5V5	CUL5_MOUSE	Cullin-5	23	25.9
Q3TFK5	GPTC4_MOUSE	G patch domain-containing protein 4	7	21.4
Q9Z1M8	RED_MOUSE	Protein Red	17	28.4
Q9CQ60	6PGL_MOUSE	6-phosphogluconolactonase	12	54.1
Q8R001	MARE2_MOUSE	Microtubule-associated protein RP/EB family member 2	3	14.4
P35831	PTN12_MOUSE	Tyrosine-protein phosphatase non-receptor type 12	10	14.7
Q09200	B4GN1_MOUSE	Beta-1,4 N-acetylgalactosaminyltransferase 1	21	43.9
Q80VJ3	DNPH1_MOUSE	2'-deoxynucleoside 5'-phosphate N-hydrolase 1	1	4.6
P59470	RPC2_MOUSE	DNA-directed RNA polymerase III subunit RPC2	6	5.1
Q6A026	PDS5A_MOUSE	Sister chromatid cohesion protein PDS5 homolog A	56	35.4
Q61656	DDX5_MOUSE	Probable ATP-dependent RNA helicase DDX5	28	34.7
Q4VA53	PDS5B_MOUSE	Sister chromatid cohesion protein PDS5 homolog B	43	24
Q6PAM1	TXLNA_MOUSE	Alpha-taxilin	13	26.7
Q61210	ARHG1_MOUSE	Rho guanine nucleotide exchange factor 1	52	45.2
Q8CCS6	PABP2_MOUSE	Polyadenylate-binding protein 2	4	14.9
O88597	BECN1_MOUSE	Beclin-1	10	25.7
Q6ZQ38	CAND1_MOUSE	Cullin-associated NEDD8-dissociated protein 1	49	37.2
Q3U0J8	TBD2B_MOUSE	TBC1 domain family member 2B	10	12.2
Q8R332	NUP58_MOUSE	Nucleoporin p58/p45	11	16.4
Q9CQN1	TRAP1_MOUSE	Heat shock protein 75 kDa, mitochondrial	30	46
Q9D0M0	EXOS7_MOUSE	Exosome complex exonuclease RRP42	13	53.3
Q6P4T2	U520_MOUSE	U5 small nuclear ribonucleoprotein 200 kDa helicase	122	41.4
Q61033	LAP2A_MOUSE	Lamina-associated polypeptide 2, isoforms alpha/zeta	16	25
Q8CIG8	ANM5_MOUSE	Protein arginine N-methyltransferase 5	15	20.6
Q9D8X2	CC124_MOUSE	Coiled-coil domain-containing protein 124	10	43.3
Q6A0D4	RFTN1_MOUSE	Raftlin	13	31
Q9JME7	TPC2L_MOUSE	Trafficking protein particle complex subunit 2-like protein	5	28.1
Q8BGC0	HTSF1_MOUSE	HIV Tat-specific factor 1 homolog	20	22.3
P97355	SPSY_MOUSE	Spermine synthase	21	45.9
Q64152	BTF3_MOUSE	Transcription factor BTF3	9	52
O54931	AKAP2_MOUSE	A-kinase anchor protein 2	8	11.9
P38647	GRP75_MOUSE	Stress-70 protein, mitochondrial	50	53.9
Q9JKF7	RM39_MOUSE	39S ribosomal protein L39, mitochondrial	8	26.2
P63154	CRNL1_MOUSE	Crooked neck-like protein 1	23	29.6
Q6PDM2	SRSF1_MOUSE	Serine/arginine-rich splicing factor 1	13	43.1
Q6ZQ58	LARP1_MOUSE	La-related protein 1	28	27.6
Q7TSH6	SCAF4_MOUSE	SR-related and CTD-associated factor 4	13	12.3
Q8C854	MYEF2_MOUSE	Myelin expression factor 2	15	23
Q8BK64	AHSA1_MOUSE	Activator of 90 kDa heat shock protein ATPase homolog 1	18	59.8
Q6DVA0	LEMD2_MOUSE	LEM domain-containing protein 2	10	18
Q80VY9	DHX33_MOUSE	ATP-dependent RNA helicase DHX33	6	9.2
Q3UHC0	TNR6C_MOUSE	Trinucleotide repeat-containing gene 6C protein	5	3.6
Q9QXE2	DPOLL_MOUSE	DNA polymerase lambda	5	8.7
Q8VD04	GRAP1_MOUSE	GRIP1-associated protein 1	17	22.2
Q80UP3	DGKZ_MOUSE	Diacylglycerol kinase zeta	12	16.7
Q62172	RBP1_MOUSE	RalA-binding protein 1	7	11
P17665	COX7C_MOUSE	Cytochrome c oxidase subunit 7C, mitochondrial	2	28.6
Q9D710	TMX2_MOUSE	Thioredoxin-related transmembrane protein 2	7	24.4
Q60875	ARHG2_MOUSE	Rho guanine nucleotide exchange factor 2	35	35.6
Q8R5H1	UBP15_MOUSE	Ubiquitin carboxyl-terminal hydrolase 15	18	20.7
Q9JI11	STK4_MOUSE	Serine/threonine-protein kinase 4	36	42.1
Q8BTM8	FLNA_MOUSE	Filamin-A	141	55.4
P97376	FRG1_MOUSE	Protein FRG1	11	37.6
Q61464	ZN638_MOUSE	Zinc finger protein 638	37	20.6
Q3V0C5	UBP48_MOUSE	Ubiquitin carboxyl-terminal hydrolase 48	7	6.7
O35648	CETN3_MOUSE	Centrin-3	8	34.1
Q05816	FABP5_MOUSE	Fatty acid-binding protein 5	6	48.1
Q91YQ5	RPN1_MOUSE	Dolichyl-diphosphooligosaccharide--protein glycosyltransferase subunit 1	31	47.4
Q8BTV2	CPSF7_MOUSE	Cleavage and polyadenylation specificity factor subunit 7	12	27.4
Q9DBY8	NVL_MOUSE	Nuclear valosin-containing protein-like	14	22.7
Q8BHN5	RBM45_MOUSE	RNA-binding protein 45	8	15.1
Q8R2K4	TAF6L_MOUSE	TAF6-like RNA polymerase II p300/CBP-associated factor-associated factor 65 kDa subunit 6L	9	16.1
Q8R081	HNRPL_MOUSE	Heterogeneous nuclear ribonucleoprotein L	41	45.4
Q00PI9	HNRL2_MOUSE	Heterogeneous nuclear ribonucleoprotein U-like protein 2	43	36.1
P97412	LYST_MOUSE	Lysosomal-trafficking regulator	7	2.1
Q8R5F3	OARD1_MOUSE	ADP-ribose glycohydrolase OARD1	9	48
Q99NH0	ANR17_MOUSE	Ankyrin repeat domain-containing protein 17	21	10.2
Q8BH97	RCN3_MOUSE	Reticulocalbin-3	3	9.5
Q9Z268	RASL1_MOUSE	RasGAP-activating-like protein 1	8	12.9
Q9QXZ0	MACF1_MOUSE	Microtubule-actin cross-linking factor 1	127	18.8
Q3U1J1	TFPT_MOUSE	TCF3 fusion partner homolog	2	6.9
Q6ZWR6	SYNE1_MOUSE	Nesprin-1	33	5
Q3U7R1	ESYT1_MOUSE	Extended synaptotagmin-1	53	41.7
P58252	EF2_MOUSE	Elongation factor 2	66	47
Q8K2B3	SDHA_MOUSE	Succinate dehydrogenase [ubiquinone] flavoprotein subunit, mitochondrial	28	35.5
P62869	ELOB_MOUSE	Elongin-B	14	82.2
Q8VDD9	PHIP_MOUSE	PH-interacting protein	18	13.1
Q91WE2	PIP30_MOUSE	PSME3-interacting protein	9	31.9
Q6ZQ73	CAND2_MOUSE	Cullin-associated NEDD8-dissociated protein 2	2	1.7
Q9JLV5	CUL3_MOUSE	Cullin-3	25	30.2
O08808	DIAP1_MOUSE	Protein diaphanous homolog 1	35	27.7
Q3UZ39	LRRF1_MOUSE	Leucine-rich repeat flightless-interacting protein 1	30	46
Q9CQC8	SPG21_MOUSE	Maspardin	3	11.7
O35955	PSB10_MOUSE	Proteasome subunit beta type-10	14	45.1
A2AN08	UBR4_MOUSE	E3 ubiquitin-protein ligase UBR4	74	15.3
Q6NZM9	HDAC4_MOUSE	Histone deacetylase 4	8	7
P21619	LMNB2_MOUSE	Lamin-B2	37	50.5
Q9D735	TRIR_MOUSE	Telomerase RNA component interacting RNase	2	12.1
Q8CJG1	AGO1_MOUSE	Protein argonaute-1	8	14.8
Q8CJG0	AGO2_MOUSE	Protein argonaute-2	27	24.8
A6H5Y3	METH_MOUSE	Methionine synthase	26	24.7
Q9D0E3	LYSM1_MOUSE	LysM and putative peptidoglycan-binding domain-containing protein 1	1	3.5
Q6ZPL9	DDX55_MOUSE	ATP-dependent RNA helicase DDX55	11	19.7
Q8K273	EMC5_MOUSE	ER membrane protein complex subunit 5	2	25.2
Q3TCN2	PLBL2_MOUSE	Putative phospholipase B-like 2	7	14
P60487	PLPP_MOUSE	Pyridoxal phosphate phosphatase	5	20.9
P97379	G3BP2_MOUSE	Ras GTPase-activating protein-binding protein 2	8	13.3
Q9R190	MTA2_MOUSE	Metastasis-associated protein MTA2	28	38.8
P63037	DNJA1_MOUSE	DnaJ homolog subfamily A member 1	15	41.6
Q61164	CTCF_MOUSE	Transcriptional repressor CTCF	19	29.1
P51859	HDGF_MOUSE	Hepatoma-derived growth factor	16	54.4
Q9JHS4	CLPX_MOUSE	ATP-dependent Clp protease ATP-binding subunit clpX-like, mitochondrial	12	22.6
Q7TT18	MCAF1_MOUSE	Activating transcription factor 7-interacting protein 1	30	25.6
Q3TC33	CC127_MOUSE	Coiled-coil domain-containing protein 127	3	11.9
Q9JI38	PUS3_MOUSE	tRNA pseudouridine(38/39) synthase	9	14.6
Q78PY7	SND1_MOUSE	Staphylococcal nuclease domain-containing protein 1	38	39.3
Q3UL36	ARGL1_MOUSE	Arginine and glutamate-rich protein 1	4	11.8
Q6ZPZ3	ZC3H4_MOUSE	Zinc finger CCCH domain-containing protein 4	22	22.1
Q91ZV0	MIA2_MOUSE	Melanoma inhibitory activity protein 2	14	11.7
Q80UG5	SEPT9_MOUSE	Septin-9	39	59
Q9CQW1	YKT6_MOUSE	Synaptobrevin homolog YKT6	10	47.5
Q8R016	BLMH_MOUSE	Bleomycin hydrolase	22	40.7
Q8VDM4	PSMD2_MOUSE	26S proteasome non-ATPase regulatory subunit 2	37	35.6
Q68FD5	CLH1_MOUSE	Clathrin heavy chain 1	78	42.2
Q9QYI3	DNJC7_MOUSE	DnaJ homolog subfamily C member 7	31	58.9
Q61699	HS105_MOUSE	Heat shock protein 105 kDa	51	55.7
Q9D6K9	CERS5_MOUSE	Ceramide synthase 5	2	4.1
P58468	F207A_MOUSE	Protein FAM207A	6	32.4
Q9CY45	EFMT1_MOUSE	EEF1A lysine methyltransferase 1	6	30.4
Q5EBH1	RASF5_MOUSE	Ras association domain-containing protein 5	7	19.4
Q8C2K1	DEFI6_MOUSE	Differentially expressed in FDCP 6	20	28.1
Q8CCP0	NEMF_MOUSE	Nuclear export mediator factor Nemf	8	7.8
Q64700	RBL2_MOUSE	Retinoblastoma-like protein 2	16	13.7
P35279	RAB6A_MOUSE	Ras-related protein Rab-6A	4	21.6
Q9CZJ1	UTP11_MOUSE	Probable U3 small nucleolar RNA-associated protein 11	7	26.5
Q99ML1	BBC3_MOUSE	Bcl-2-binding component 3	5	22.3
Q99PL5	RRBP1_MOUSE	Ribosome-binding protein 1	32	22.3
Q99PU7	BAP1_MOUSE	Ubiquitin carboxyl-terminal hydrolase BAP1	4	5.8
Q810B6	ANFY1_MOUSE	Rabankyrin-5	25	22.3
Q7TNE3	SPAG7_MOUSE	Sperm-associated antigen 7	11	41
Q61457	CCNE1_MOUSE	G1/S-specific cyclin-E1	4	10.8
Q8K4I3	ARHG6_MOUSE	Rho guanine nucleotide exchange factor 6	34	45.9
Q6P5D4	CP135_MOUSE	Centrosomal protein of 135 kDa	33	27.1
Q9Z110	P5CS_MOUSE	Delta-1-pyrroline-5-carboxylate synthase	27	36.9
Q3TEA8	HP1B3_MOUSE	Heterochromatin protein 1-binding protein 3	27	41.9
P83093	STIM2_MOUSE	Stromal interaction molecule 2	11	14.3
Q8BZ36	RINT1_MOUSE	RAD50-interacting protein 1	7	10
Q9CPV4	GLOD4_MOUSE	Glyoxalase domain-containing protein 4	24	64.1
Q9CY58	PAIRB_MOUSE	Plasminogen activator inhibitor 1 RNA-binding protein	27	52.1
Q8BI84	TGO1_MOUSE	Transport and Golgi organization protein 1 homolog	32	19.7
P97471	SMAD4_MOUSE	Mothers against decapentaplegic homolog 4	7	17.6
Q80SU7	GVIN1_MOUSE	Interferon-induced very large GTPase 1	60	23.6
Q9D787	PPIL2_MOUSE	RING-type E3 ubiquitin-protein ligase PPIL2	19	41.7
Q7TMY8	HUWE1_MOUSE	E3 ubiquitin-protein ligase HUWE1	65	15.6
P54822	PUR8_MOUSE	Adenylosuccinate lyase	18	33.3
Q8BMA6	SRP68_MOUSE	Signal recognition particle subunit SRP68	20	37.9
Q8BRT1	CLAP2_MOUSE	CLIP-associating protein 2	22	22
Q62376	RU17_MOUSE	U1 small nuclear ribonucleoprotein 70 kDa	15	35.7
Q924K8	MTA3_MOUSE	Metastasis-associated protein MTA3	11	17.6
Q7TNV0	DEK_MOUSE	Protein DEK	16	36.1
Q9JIK5	DDX21_MOUSE	Nucleolar RNA helicase 2	51	50.9
Q9JKR6	HYOU1_MOUSE	Hypoxia up-regulated protein 1	40	38.5
O88491	NSD1_MOUSE	Histone-lysine N-methyltransferase, H3 lysine-36 specific	8	3.3
O70279	ESS2_MOUSE	Splicing factor ESS-2 homolog	10	32.4
P67778	PHB_MOUSE	Prohibitin	23	83.5
E9Q8D0	DJC21_MOUSE	DnaJ homolog subfamily C member 21	7	16
Q9D009	LIPT2_MOUSE	Putative lipoyltransferase 2, mitochondrial	1	4.3
Q8BH65	DEN6A_MOUSE	Protein DENND6A	3	5.3
P97868	RBBP6_MOUSE	E3 ubiquitin-protein ligase RBBP6	25	15
Q8BZM1	GLMN_MOUSE	Glomulin	8	14.4
P42932	TCPQ_MOUSE	T-complex protein 1 subunit theta	46	67.9
O55106	STRN_MOUSE	Striatin	38	49.7
P05784	K1C18_MOUSE	Keratin, type I cytoskeletal 18	4	12.1
O55222	ILK_MOUSE	Integrin-linked protein kinase	22	30.1
Q3URQ7	MTHSD_MOUSE	Methenyltetrahydrofolate synthase domain-containing protein	2	4.8
P26323	FLI1_MOUSE	Friend leukemia integration 1 transcription factor	13	34.3
Q6Q899	DDX58_MOUSE	Antiviral innate immune response receptor RIG-I	36	31.7
Q3UMY5	EMAL4_MOUSE	Echinoderm microtubule-associated protein-like 4	14	15.2
Q8BUY5	TIDC1_MOUSE	Complex I assembly factor TIMMDC1, mitochondrial	1	3.2
P63017	HSP7C_MOUSE	Heat shock cognate 71 kDa protein	44	48.1
E9Q7E2	ARID2_MOUSE	AT-rich interactive domain-containing protein 2	10	6.8
Q920E5	FPPS_MOUSE	Farnesyl pyrophosphate synthase	10	28.3
P01901	HA1B_MOUSE	H-2 class I histocompatibility antigen, K-B alpha chain	5	16.8
O09126	SEM4D_MOUSE	Semaphorin-4D	15	16.8
Q8CFE2	HPF1_MOUSE	Histone PARylation factor 1	16	46.5
Q8CHG3	GCC2_MOUSE	GRIP and coiled-coil domain-containing protein 2	12	7.7
P10852	4F2_MOUSE	4F2 cell-surface antigen heavy chain	11	23.4
Q64521	GPDM_MOUSE	Glycerol-3-phosphate dehydrogenase, mitochondrial	37	41.8
P55194	3BP1_MOUSE	SH3 domain-binding protein 1	38	51.8
Q3UQ44	IQGA2_MOUSE	Ras GTPase-activating-like protein IQGAP2	47	31.3
A2A4P0	DHX8_MOUSE	ATP-dependent RNA helicase DHX8	24	20.5
Q99MR1	GGYF1_MOUSE	GRB10-interacting GYF protein 1	15	16.2
Q80T85	DCAF5_MOUSE	DDB1- and CUL4-associated factor 5	11	13.8
Q9CQ69	QCR8_MOUSE	Cytochrome b-c1 complex subunit 8	4	29.3
Q61586	GPAT1_MOUSE	Glycerol-3-phosphate acyltransferase 1, mitochondrial	1	1.1
Q9CQI6	COTL1_MOUSE	Coactosin-like protein	14	73.9
Q9EQS3	MYCBP_MOUSE	c-Myc-binding protein	6	47.6
Q9D7M1	GID8_MOUSE	Glucose-induced degradation protein 8 homolog	11	39
Q9DBE9	SPB1_MOUSE	pre-rRNA 2'-O-ribose RNA methyltransferase FTSJ3	24	31.3
Q8JZQ9	EIF3B_MOUSE	Eukaryotic translation initiation factor 3 subunit B	45	48.7
Q8K3A9	MEPCE_MOUSE	7SK snRNA methylphosphate capping enzyme	11	23.6
Q9ERE7	MESD_MOUSE	LRP chaperone MESD	14	46
P46061	RAGP1_MOUSE	Ran GTPase-activating protein 1	27	43.6
Q80X82	SYMPK_MOUSE	Symplekin	40	33.9
P27612	PLAP_MOUSE	Phospholipase A-2-activating protein	33	43.6
P61255	RL26_MOUSE	60S ribosomal protein L26	9	38.6
Q8BGD9	IF4B_MOUSE	Eukaryotic translation initiation factor 4B	17	27.5
A2A6A1	GPTC8_MOUSE	G patch domain-containing protein 8	23	18.7
Q99NB9	SF3B1_MOUSE	Splicing factor 3B subunit 1	63	44.9
Q7TN02	MED26_MOUSE	Mediator of RNA polymerase II transcription subunit 26	1	1.5
Q99NG0	ARIP4_MOUSE	Helicase ARIP4	4	2.8
A2A5R2	BIG2_MOUSE	Brefeldin A-inhibited guanine nucleotide-exchange protein 2	8	4.7
A2AIV2	VIR_MOUSE	Protein virilizer homolog	19	12.2
Q8CFI5	SYPM_MOUSE	Probable proline--tRNA ligase, mitochondrial	10	25.9
Q923D5	WBP11_MOUSE	WW domain-binding protein 11	22	25
Q9Z1F9	SAE2_MOUSE	SUMO-activating enzyme subunit 2	36	42.6
Q60770	STXB3_MOUSE	Syntaxin-binding protein 3	12	18.9
Q9JKF1	IQGA1_MOUSE	Ras GTPase-activating-like protein IQGAP1	90	44.7
Q8BPM0	DAAM1_MOUSE	Disheveled-associated activator of morphogenesis 1	2	1.9
Q91VY6	CYTIP_MOUSE	Cytohesin-interacting protein	6	12.3
Q8C050	KS6A5_MOUSE	Ribosomal protein S6 kinase alpha-5	8	11.1
Q8BRF7	SCFD1_MOUSE	Sec1 family domain-containing protein 1	24	37.2
Q569Z5	DDX46_MOUSE	Probable ATP-dependent RNA helicase DDX46	57	42.5
Q99K28	ARFG2_MOUSE	ADP-ribosylation factor GTPase-activating protein 2	11	18.8
Q9JKX6	NUDT5_MOUSE	ADP-sugar pyrophosphatase	12	41.3
Q60823	AKT2_MOUSE	RAC-beta serine/threonine-protein kinase	10	18.1
Q0VBL1	TIGD2_MOUSE	Tigger transposable element-derived protein 2	3	6.5
P58158	B3GA3_MOUSE	Galactosylgalactosylxylosylprotein 3-beta-glucuronosyltransferase 3	2	6.3
Q9R0Q4	MO4L2_MOUSE	Mortality factor 4-like protein 2	5	19.1
Q9CPW3	RM54_MOUSE	39S ribosomal protein L54, mitochondrial	1	6.7
Q9CX25	CJ143_MOUSE	Uncharacterized protein C10orf143 homolog	1	10.3
O35309	NMI_MOUSE	N-myc-interactor	21	50
Q9EST4	PSMG2_MOUSE	Proteasome assembly chaperone 2	7	25.4
Q8K2V1	PP4R1_MOUSE	Serine/threonine-protein phosphatase 4 regulatory subunit 1	6	7
Q2TPA8	HSDL2_MOUSE	Hydroxysteroid dehydrogenase-like protein 2	23	47.8
Q7TSC1	PRC2A_MOUSE	Protein PRRC2A	22	15.8
P70227	ITPR3_MOUSE	Inositol 1,4,5-trisphosphate receptor type 3	55	23.9
Q8K310	MATR3_MOUSE	Matrin-3	34	33.6
Q9JMA1	UBP14_MOUSE	Ubiquitin carboxyl-terminal hydrolase 14	21	33.7
Q9DCV7	K2C7_MOUSE	Keratin, type II cytoskeletal 7	1	2.6
Q9JHI7	EXOS9_MOUSE	Exosome complex component RRP45	12	28.3
O35134	RPA1_MOUSE	DNA-directed RNA polymerase I subunit RPA1	27	17.8
Q3UQA7	SELH_MOUSE	Selenoprotein H	7	55.2
Q9Z2D6	MECP2_MOUSE	Methyl-CpG-binding protein 2	27	50.4
Q80XJ2	RN168_MOUSE	E3 ubiquitin-protein ligase RNF168	2	3.4
Q9D154	ILEUA_MOUSE	Leukocyte elastase inhibitor A	6	15.6
P19096	FAS_MOUSE	Fatty acid synthase	76	30.2
O70318	E41L2_MOUSE	Band 4.1-like protein 2	19	21.8
P62862	RS30_MOUSE	40S ribosomal protein S30	1	16.9
P58501	PAXB1_MOUSE	PAX3- and PAX7-binding protein 1	19	21.4
Q61712	DNJC1_MOUSE	DnaJ homolog subfamily C member 1	8	16.1
Q8BIH0	SP130_MOUSE	Histone deacetylase complex subunit SAP130	17	12.5
O70293	GRK6_MOUSE	G protein-coupled receptor kinase 6	12	17.2
P07356	ANXA2_MOUSE	Annexin A2	23	63.1
Q91XV3	BASP1_MOUSE	Brain acid soluble protein 1	7	55.3
Q8CDN6	TXNL1_MOUSE	Thioredoxin-like protein 1	20	63.3
Q6PGC1	DHX29_MOUSE	ATP-dependent RNA helicase DHX29	17	15
Q9D666	SUN1_MOUSE	SUN domain-containing protein 1	9	13.5
Q7TQH0	ATX2L_MOUSE	Ataxin-2-like protein	22	27.3
A2AT37	RENT2_MOUSE	Regulator of nonsense transcripts 2	19	17
Q9JII6	AK1A1_MOUSE	Aldo-keto reductase family 1 member A1	18	46.8
Q9JLC8	SACS_MOUSE	Sacsin	5	1.2
Q3UHX0	NOL8_MOUSE	Nucleolar protein 8	19	17
P10922	H10_MOUSE	Histone H1.0	7	26.3
B2RWS6	EP300_MOUSE	Histone acetyltransferase p300	7	4
Q3USH5	SFSWA_MOUSE	Splicing factor, suppressor of white-apricot homolog	10	10.5
Q5EG47	AAPK1_MOUSE	5'-AMP-activated protein kinase catalytic subunit alpha-1	13	26.1
Q91VB4	HPS3_MOUSE	Hermansky-Pudlak syndrome 3 protein homolog	4	4.9
Q8CCN5	BCAS3_MOUSE	Breast carcinoma-amplified sequence 3 homolog	8	11.1
Q99MR6	SRRT_MOUSE	Serrate RNA effector molecule homolog	35	30.4
Q64520	KGUA_MOUSE	Guanylate kinase	8	46
Q9CQT2	RBM7_MOUSE	RNA-binding protein 7	7	21.9
P50396	GDIA_MOUSE	Rab GDP dissociation inhibitor alpha	30	43.8
Q6DFW5	AT11B_MOUSE	Phospholipid-transporting ATPase IF	10	11.6
Q62504	MINT_MOUSE	Msx2-interacting protein	15	6
Q99LH1	NOG2_MOUSE	Nucleolar GTP-binding protein 2	16	19.9
Q9DBR0	AKAP8_MOUSE	A-kinase anchor protein 8	18	32.8
Q9CXC3	MGME1_MOUSE	Mitochondrial genome maintenance exonuclease 1	1	3
Q9QZH6	ECSIT_MOUSE	Evolutionarily conserved signaling intermediate in Toll pathway, mitochondrial	2	4.8
Q80Z25	OFD1_MOUSE	Oral-facial-digital syndrome 1 protein homolog	6	6.4
Q7TPQ3	SHPRH_MOUSE	E3 ubiquitin-protein ligase SHPRH	5	4.3
Q3V009	TMED1_MOUSE	Transmembrane emp24 domain-containing protein 1	2	9.7
Q8QZV7	INT13_MOUSE	Integrator complex subunit 13	17	23.1
P26350	PTMA_MOUSE	Prothymosin alpha	5	21.6
P62075	TIM13_MOUSE	Mitochondrial import inner membrane translocase subunit Tim13	8	65.3
Q9JLJ2	AL9A1_MOUSE	4-trimethylaminobutyraldehyde dehydrogenase	30	52.6
P11881	ITPR1_MOUSE	Inositol 1,4,5-trisphosphate receptor type 1	15	6.4
Q5BLK4	TUT7_MOUSE	Terminal uridylyltransferase 7	14	12.3
Q00420	GABP1_MOUSE	GA-binding protein subunit beta-1	2	4.7
Q3UDE2	TTL12_MOUSE	Tubulin--tyrosine ligase-like protein 12	21	33.2
E9Q784	ZC3HD_MOUSE	Zinc finger CCCH domain-containing protein 13	17	9.7
Q9CW03	SMC3_MOUSE	Structural maintenance of chromosomes protein 3	56	40.9
Q9CXS4	CENPV_MOUSE	Centromere protein V	10	57.1
P97302	BACH1_MOUSE	Transcription regulator protein BACH1	4	7
Q99JT9	MTND_MOUSE	1,2-dihydroxy-3-keto-5-methylthiopentene dioxygenase	7	43.6
Q9ER72	SYCC_MOUSE	Cysteine--tRNA ligase, cytoplasmic	13	15.3
Q921M7	CYRIB_MOUSE	CYFIP-related Rac1 interactor B	20	57.1
Q8VED5	K2C79_MOUSE	Keratin, type II cytoskeletal 79	2	4.1
P0C7N9	PSMG4_MOUSE	Proteasome assembly chaperone 4	2	7.3
Q505B7	ARCH_MOUSE	Protein archease	6	26.8
Q9R1T2	SAE1_MOUSE	SUMO-activating enzyme subunit 1	19	44.3
Q922E4	PCY2_MOUSE	Ethanolamine-phosphate cytidylyltransferase	12	30.4
Q8QZT2	CCSAP_MOUSE	Centriole, cilia and spindle-associated protein	3	15.1
Q8BTT6	DIEXF_MOUSE	Digestive organ expansion factor homolog	19	25.9
Q8C2A2	SEN54_MOUSE	tRNA-splicing endonuclease subunit Sen54	4	11
Q80Y84	KDM5B_MOUSE	Lysine-specific demethylase 5B	3	2.7
Q7M6Y3	PICAL_MOUSE	Phosphatidylinositol-binding clathrin assembly protein	15	25.3
Q6PD26	PIGS_MOUSE	GPI transamidase component PIG-S	11	16.9
Q9CQE7	ERGI3_MOUSE	Endoplasmic reticulum-Golgi intermediate compartment protein 3	4	10.7
Q9D1R2	KTI12_MOUSE	Protein KTI12 homolog	9	38.2
Q61818	RAI1_MOUSE	Retinoic acid-induced protein 1	17	10.4
E9Q137	TX264_MOUSE	Testis-expressed protein 264 homolog	9	38.5
O35685	NUDC_MOUSE	Nuclear migration protein nudC	20	51.8
Q8CI11	GNL3_MOUSE	Guanine nucleotide-binding protein-like 3	24	43.5
Q3UMB9	WASC4_MOUSE	WASH complex subunit 4	14	11.7
Q3TGF2	F107B_MOUSE	Protein FAM107B	11	57.3
P70704	AT8A1_MOUSE	Phospholipid-transporting ATPase IA	2	1.5
Q7TNP2	2AAB_MOUSE	Serine/threonine-protein phosphatase 2A 65 kDa regulatory subunit A beta isoform	14	21.3
Q9DBX6	CP2S1_MOUSE	Cytochrome P450 2S1	6	11.8
E9Q6J5	BD1L1_MOUSE	Biorientation of chromosomes in cell division protein 1-like 1	40	17
Q924W5	SMC6_MOUSE	Structural maintenance of chromosomes protein 6	22	23.3
Q4PJX1	ODR4_MOUSE	Protein odr-4 homolog	5	14.8
Q3TIV5	ZC3HF_MOUSE	Zinc finger CCCH domain-containing protein 15	16	39.4
Q8CH25	SLTM_MOUSE	SAFB-like transcription modulator	33	30.8
Q8R149	BUD13_MOUSE	BUD13 homolog	7	11.9
Q6PDQ2	CHD4_MOUSE	Chromodomain-helicase-DNA-binding protein 4	52	22.7
Q7TSI3	PP6R1_MOUSE	Serine/threonine-protein phosphatase 6 regulatory subunit 1	31	41
Q9CQ18	RNH2C_MOUSE	Ribonuclease H2 subunit C	5	23.5
P83917	CBX1_MOUSE	Chromobox protein homolog 1	9	28.1
Q3UYV9	NCBP1_MOUSE	Nuclear cap-binding protein subunit 1	22	25.1
Q9CZ44	NSF1C_MOUSE	NSFL1 cofactor p47	18	50.8
P29341	PABP1_MOUSE	Polyadenylate-binding protein 1	37	41
Q9CYA6	ZCHC8_MOUSE	Zinc finger CCHC domain-containing protein 8	20	32.3
Q3TVI8	PBIP1_MOUSE	Pre-B-cell leukemia transcription factor-interacting protein 1	7	11.1
O55229	CHKB_MOUSE	Choline/ethanolamine kinase	4	12.9
Q9Z0W3	NU160_MOUSE	Nuclear pore complex protein Nup160	24	17.2
Q9D3E6	STAG1_MOUSE	Cohesin subunit SA-1	11	6.9
Q8BJF9	CHM2B_MOUSE	Charged multivesicular body protein 2b	3	9.4
Q80WJ7	LYRIC_MOUSE	Protein LYRIC	21	43.7
Q8R1T1	CHMP7_MOUSE	Charged multivesicular body protein 7	4	10
Q80TG1	KANL1_MOUSE	KAT8 regulatory NSL complex subunit 1	5	7.9
Q9Z1P6	NDUA7_MOUSE	NADH dehydrogenase [ubiquinone] 1 alpha subcomplex subunit 7	9	54.9
O88974	SETB1_MOUSE	Histone-lysine N-methyltransferase SETDB1	13	10.3
P97814	PPIP1_MOUSE	Proline-serine-threonine phosphatase-interacting protein 1	18	46.3
Q5XG73	ACBD5_MOUSE	Acyl-CoA-binding domain-containing protein 5	3	7.5
Q8K2C6	SIR5_MOUSE	NAD-dependent protein deacylase sirtuin-5, mitochondrial	5	23.5
Q61409	PDE3B_MOUSE	cGMP-inhibited 3',5'-cyclic phosphodiesterase B	14	14.5
Q8BMI3	GGA3_MOUSE	ADP-ribosylation factor-binding protein GGA3	8	14.3
D3Z6Q9	BIN2_MOUSE	Bridging integrator 2	21	35.8
P70182	PI51A_MOUSE	Phosphatidylinositol 4-phosphate 5-kinase type-1 alpha	6	15
E9PZM4	CHD2_MOUSE	Chromodomain-helicase-DNA-binding protein 2	12	7.7
B9EJ80	PDZD8_MOUSE	PDZ domain-containing protein 8	10	10.4
E9Q8I9	FRY_MOUSE	Protein furry homolog	8	2.9
Q60974	NCOR1_MOUSE	Nuclear receptor corepressor 1	32	14.4
Q4VBD2	TAPT1_MOUSE	Transmembrane anterior posterior transformation protein 1	9	19
Q09143	SL7A1_MOUSE	High affinity cationic amino acid transporter 1	3	7.4
Q0VGB7	PP4R2_MOUSE	Serine/threonine-protein phosphatase 4 regulatory subunit 2	15	43.2
Q8K224	NAT10_MOUSE	RNA cytidine acetyltransferase	30	28.7
Q80Y98	DDHD2_MOUSE	Phospholipase DDHD2	3	4.7
Q3TUF7	YETS2_MOUSE	YEATS domain-containing protein 2	6	5.8
Q6NS46	RRP5_MOUSE	Protein RRP5 homolog	47	23.6
Q9R1Q7	PLP2_MOUSE	Proteolipid protein 2	1	7.9
Q9CY52	THG1_MOUSE	Probable tRNA(His) guanylyltransferase	3	10.1
Q8CE50	SNX30_MOUSE	Sorting nexin-30	5	12.1
Q3URD3	SLMAP_MOUSE	Sarcolemmal membrane-associated protein	9	12.7
O08788	DCTN1_MOUSE	Dynactin subunit 1	54	37
Q9CSN1	SNW1_MOUSE	SNW domain-containing protein 1	21	33.8
Q9JHI2	ADAT1_MOUSE	tRNA-specific adenosine deaminase 1	8	20.8
P53569	CEBPZ_MOUSE	CCAAT/enhancer-binding protein zeta	15	14.9
P48725	PCNT_MOUSE	Pericentrin	52	19.4
O35691	PININ_MOUSE	Pinin	34	34.1
Q8BGW0	THMS1_MOUSE	Protein THEMIS	19	27
Q62048	PEA15_MOUSE	Astrocytic phosphoprotein PEA-15	2	14.6
Q60766	IRGM1_MOUSE	Immunity-related GTPase family M protein 1	10	17.1
Q80Y81	RNZ2_MOUSE	Zinc phosphodiesterase ELAC protein 2	19	29.4
Q99KY4	GAK_MOUSE	Cyclin-G-associated kinase	26	18.4
Q8VCT3	AMPB_MOUSE	Aminopeptidase B	23	39.2
Q8C142	ARH_MOUSE	Low density lipoprotein receptor adapter protein 1	5	18.2
P58462	FOXP1_MOUSE	Forkhead box protein P1	9	20.1
Q69ZF8	MSL2_MOUSE	E3 ubiquitin-protein ligase MSL2	6	14
O35615	FOG1_MOUSE	Zinc finger protein ZFPM1	2	2.8
Q9D662	SC23B_MOUSE	Protein transport protein Sec23B	21	24.5
Q5DU37	ZFY26_MOUSE	Zinc finger FYVE domain-containing protein 26	4	1.9
P48678	LMNA_MOUSE	Prelamin-A/C	21	35.9
P61089	UBE2N_MOUSE	Ubiquitin-conjugating enzyme E2 N	12	52
O89086	RBM3_MOUSE	RNA-binding protein 3	8	36.6
Q3UZ01	RNPC3_MOUSE	RNA-binding region-containing protein 3	7	16.9
O09159	MA2B1_MOUSE	Lysosomal alpha-mannosidase	15	14.5
P97304	RPAC2_MOUSE	DNA-directed RNA polymerases I and III subunit RPAC2	5	38.3
P67984	RL22_MOUSE	60S ribosomal protein L22	3	30.5
A2AL36	CNTRL_MOUSE	Centriolin	34	16.6
Q61179	IRF9_MOUSE	Interferon regulatory factor 9	5	17.8
Q75N62	GIMA8_MOUSE	GTPase IMAP family member 8	27	39
Q8C754	VPS52_MOUSE	Vacuolar protein sorting-associated protein 52 homolog	5	6.4
P21958	TAP1_MOUSE	Antigen peptide transporter 1	30	35.5
Q6PDM1	MSL1_MOUSE	Male-specific lethal 1 homolog	3	6.5
Q8BTI8	SRRM2_MOUSE	Serine/arginine repetitive matrix protein 2	63	22.2
Q3UZA1	CPZIP_MOUSE	CapZ-interacting protein	18	45.4
O55236	MCE1_MOUSE	mRNA-capping enzyme	15	23.1
A2AKX3	SETX_MOUSE	Probable helicase senataxin	36	17.6
Q9D9K3	AVEN_MOUSE	Cell death regulator Aven	5	21.6
Q8K1J5	SDE2_MOUSE	Replication stress response regulator SDE2	8	21.2
O88286	WIZ_MOUSE	Protein Wiz	12	8.7
O08528	HXK2_MOUSE	Hexokinase-2	6	7.7
Q924T2	RT02_MOUSE	28S ribosomal protein S2, mitochondrial	7	28.5
P70279	SURF6_MOUSE	Surfeit locus protein 6	13	31
P61222	ABCE1_MOUSE	ATP-binding cassette sub-family E member 1	33	45.7
Q60902	EP15R_MOUSE	Epidermal growth factor receptor substrate 15-like 1	36	40.1
Q8BKX6	SMG1_MOUSE	Serine/threonine-protein kinase SMG1	27	9
B2RXR6	ANR44_MOUSE	Serine/threonine-protein phosphatase 6 regulatory ankyrin repeat subunit B	40	42.4
Q14AX6	CDK12_MOUSE	Cyclin-dependent kinase 12	11	9.8
Q6P5F9	XPO1_MOUSE	Exportin-1	46	30.3
Q8R344	CCD12_MOUSE	Coiled-coil domain-containing protein 12	8	31.9
E9Q5F9	SETD2_MOUSE	Histone-lysine N-methyltransferase SETD2	18	8.7
Q9Z2U2	ZN292_MOUSE	Zinc finger protein 292	11	5.1
Q99MD9	NASP_MOUSE	Nuclear autoantigenic sperm protein	26	32.3
P54775	PRS6B_MOUSE	26S proteasome regulatory subunit 6B	33	56.7
Q9EQ20	MMSA_MOUSE	Methylmalonate-semialdehyde dehydrogenase [acylating], mitochondrial	18	32.9
Q9JIA7	SPHK2_MOUSE	Sphingosine kinase 2	5	12
P63300	SELW_MOUSE	Selenoprotein W	1	12.5
Q08288	LYAR_MOUSE	Cell growth-regulating nucleolar protein	7	20.6
P70388	RAD50_MOUSE	DNA repair protein RAD50	34	25.5
Q9ERU3	ZNF22_MOUSE	Zinc finger protein 22	9	28.7
Q5ND34	WDR81_MOUSE	WD repeat-containing protein 81	8	5
Q91VH2	SNX9_MOUSE	Sorting nexin-9	6	10.8
Q8C3J5	DOCK2_MOUSE	Dedicator of cytokinesis protein 2	90	37.3
Q67FY2	BCL9L_MOUSE	B-cell CLL/lymphoma 9-like protein	9	5.5
Q80TA6	MTMRC_MOUSE	Myotubularin-related protein 12	15	20.5
Q7TQK5	CCD93_MOUSE	Coiled-coil domain-containing protein 93	13	22.6
Q91YE3	EGLN1_MOUSE	Egl nine homolog 1	5	14.8
Q9CYP7	SESN3_MOUSE	Sestrin-3	2	4.9
Q9D0D5	T2EA_MOUSE	General transcription factor IIE subunit 1	9	20.7
Q8BI22	CE128_MOUSE	Centrosomal protein of 128 kDa	3	3.4
P29351	PTN6_MOUSE	Tyrosine-protein phosphatase non-receptor type 6	39	55.8
Q9ES00	UBE4B_MOUSE	Ubiquitin conjugation factor E4 B	28	27.3
P63038	CH60_MOUSE	60 kDa heat shock protein, mitochondrial	55	68.8
Q8C7R4	UBA6_MOUSE	Ubiquitin-like modifier-activating enzyme 6	39	40.5
Q8K0V4	CNOT3_MOUSE	CCR4-NOT transcription complex subunit 3	11	15
Q8C7D2	CRBN_MOUSE	Protein cereblon	3	9.4
Q8R307	VPS18_MOUSE	Vacuolar protein sorting-associated protein 18 homolog	10	10
Q04750	TOP1_MOUSE	DNA topoisomerase 1	32	29.7
Q923B1	DBR1_MOUSE	Lariat debranching enzyme	10	15.3
Q3UH06	RREB1_MOUSE	Ras-responsive element-binding protein 1	9	6.8
Q921N6	DDX27_MOUSE	Probable ATP-dependent RNA helicase DDX27	27	30.5
Q9Z2E2	MBD1_MOUSE	Methyl-CpG-binding domain protein 1	9	15.6
Q14AI0	DCC1_MOUSE	Sister chromatid cohesion protein DCC1	3	7.5
Q91WC0	SETD3_MOUSE	Actin-histidine N-methyltransferase	7	12.1
Q5U4C1	GASP1_MOUSE	G-protein coupled receptor-associated sorting protein 1	2	1.6
P00493	HPRT_MOUSE	Hypoxanthine-guanine phosphoribosyltransferase	11	44.5
Q8BH57	WDR48_MOUSE	WD repeat-containing protein 48	14	28.6
Q6P8I4	PCNP_MOUSE	PEST proteolytic signal-containing nuclear protein	5	31.5
Q6P6L0	FIL1L_MOUSE	Filamin A-interacting protein 1-like	6	5
Q8VBT6	APOBR_MOUSE	Apolipoprotein B receptor	9	10.8
Q65Z40	WAPL_MOUSE	Wings apart-like protein homolog	27	25.1
P62270	RS18_MOUSE	40S ribosomal protein S18	14	57.2
Q8K2Y9	CCM2_MOUSE	Cerebral cavernous malformations protein 2 homolog	12	25.2
Q8VDF2	UHRF1_MOUSE	E3 ubiquitin-protein ligase UHRF1	3	5
Q8VEJ4	NLE1_MOUSE	Notchless protein homolog 1	8	22.1
Q9CZ62	CEP97_MOUSE	Centrosomal protein of 97 kDa	21	29.2
Q60972	RBBP4_MOUSE	Histone-binding protein RBBP4	5	14.6
P51612	XPC_MOUSE	DNA repair protein complementing XP-C cells homolog	11	15.3
Q9D081	ALG14_MOUSE	UDP-N-acetylglucosamine transferase subunit ALG14 homolog	2	10.6
Q3UMU9	HDGR2_MOUSE	Hepatoma-derived growth factor-related protein 2	9	13.8
Q9CQD1	RAB5A_MOUSE	Ras-related protein Rab-5A	6	33
Q8VDU5	SNRK_MOUSE	SNF-related serine/threonine-protein kinase	3	6.3
Q8K4L3	SVIL_MOUSE	Supervillin	28	18.1
Q91XD6	VPS36_MOUSE	Vacuolar protein-sorting-associated protein 36	18	48.4
Q9QZ85	IIGP1_MOUSE	Interferon-inducible GTPase 1	3	9.4
Q91VX2	UBAP2_MOUSE	Ubiquitin-associated protein 2	9	10.6
P35700	PRDX1_MOUSE	Peroxiredoxin-1	15	46.2
Q8BQZ4	RLGPB_MOUSE	Ral GTPase-activating protein subunit beta	5	4.8
P49452	CENPC_MOUSE	Centromere protein C	15	17.8
Q9R0L7	AKP8L_MOUSE	A-kinase anchor protein 8-like	16	24.8
O70404	VAMP8_MOUSE	Vesicle-associated membrane protein 8	6	42.6
Q99L43	CDS2_MOUSE	Phosphatidate cytidylyltransferase 2	6	13.1
Q99PP7	TRI33_MOUSE	E3 ubiquitin-protein ligase TRIM33	19	19.3
Q9DAW9	CNN3_MOUSE	Calponin-3	14	33.9
A6H6A9	RBG1L_MOUSE	Rab GTPase-activating protein 1-like	4	6.1
Q6KCD5	NIPBL_MOUSE	Nipped-B-like protein	47	17.7
Q3TZZ7	ESYT2_MOUSE	Extended synaptotagmin-2	31	37
Q6ZQ29	TAOK2_MOUSE	Serine/threonine-protein kinase TAO2	5	4.4
Q9D2E2	TOE1_MOUSE	Target of EGR1 protein 1	7	20.4
Q4QRL3	CC88B_MOUSE	Coiled-coil domain-containing protein 88B	47	32.2
Q4FZC9	SYNE3_MOUSE	Nesprin-3	13	16.9
Q9EPU4	CPSF1_MOUSE	Cleavage and polyadenylation specificity factor subunit 1	27	18.9
Q9R0A0	PEX14_MOUSE	Peroxisomal membrane protein PEX14	6	26.1
Q9JHS9	CWC15_MOUSE	Spliceosome-associated protein CWC15 homolog	8	29.3
Q921M4	GOGA2_MOUSE	Golgin subfamily A member 2	14	17.7
Q9JLI8	SART3_MOUSE	Squamous cell carcinoma antigen recognized by T-cells 3	35	36.8
Q61644	PACN1_MOUSE	Protein kinase C and casein kinase substrate in neurons protein 1	14	33.3
Q80X85	RT07_MOUSE	28S ribosomal protein S7, mitochondrial	5	22.3
Q64518	AT2A3_MOUSE	Sarcoplasmic/endoplasmic reticulum calcium ATPase 3	34	26.8
Q8R0S2	IQEC1_MOUSE	IQ motif and SEC7 domain-containing protein 1	4	4.6
Q9CWN7	CNO11_MOUSE	CCR4-NOT transcription complex subunit 11	6	13.1
B2RX14	TUT4_MOUSE	Terminal uridylyltransferase 4	19	12.7
Q99KD5	UN45A_MOUSE	Protein unc-45 homolog A	13	14.5
P42228	STAT4_MOUSE	Signal transducer and activator of transcription 4	18	18.6
Q8R2T8	TF3C5_MOUSE	General transcription factor 3C polypeptide 5	6	10.4
Q8BP27	SFR1_MOUSE	Swi5-dependent recombination DNA repair protein 1 homolog	7	20.1
Q8BK30	NDUV3_MOUSE	NADH dehydrogenase [ubiquinone] flavoprotein 3, mitochondrial	3	18.3
Q91YR7	PRP6_MOUSE	Pre-mRNA-processing factor 6	35	32.5
A2A8Z1	OSBL9_MOUSE	Oxysterol-binding protein-related protein 9	12	16.8
Q6NSQ7	LTV1_MOUSE	Protein LTV1 homolog	10	24
P24527	LKHA4_MOUSE	Leukotriene A-4 hydrolase	43	52
Q60973	RBBP7_MOUSE	Histone-binding protein RBBP7	9	18.8
P26043	RADI_MOUSE	Radixin	16	20.6
Q8K352	SASH3_MOUSE	SAM and SH3 domain-containing protein 3	14	41.3
Q6PGL7	WASC2_MOUSE	WASH complex subunit 2	28	32
Q5SV85	SYNRG_MOUSE	Synergin gamma	16	16.8
P62196	PRS8_MOUSE	26S proteasome regulatory subunit 8	28	49.3
B2RUP2	UN13D_MOUSE	Protein unc-13 homolog D	23	21.9
Q920B9	SP16H_MOUSE	FACT complex subunit SPT16	49	37.3
Q61823	PDCD4_MOUSE	Programmed cell death protein 4	37	54.2
Q8BVQ5	PPME1_MOUSE	Protein phosphatase methylesterase 1	13	35
P33610	PRI2_MOUSE	DNA primase large subunit	4	7.9
Q8BR65	SDS3_MOUSE	Sin3 histone deacetylase corepressor complex component SDS3	4	15.2
Q62203	SF3A2_MOUSE	Splicing factor 3A subunit 2	9	18.1
Q9DBC7	KAP0_MOUSE	cAMP-dependent protein kinase type I-alpha regulatory subunit	17	33.1
Q5SVR0	TBC9B_MOUSE	TBC1 domain family member 9B	13	13.1
P61406	EST1A_MOUSE	Telomerase-binding protein EST1A	10	10.2
A2AJI0	MA7D1_MOUSE	MAP7 domain-containing protein 1	10	18.6
Q810U5	CCD50_MOUSE	Coiled-coil domain-containing protein 50	2	6.9
P60824	CIRBP_MOUSE	Cold-inducible RNA-binding protein	4	32
Q9D855	QCR7_MOUSE	Cytochrome b-c1 complex subunit 7	6	40.5
Q60952	CP250_MOUSE	Centrosome-associated protein CEP250	30	12.5
P70429	EVL_MOUSE	Ena/VASP-like protein	29	50
Q8R0F6	ILKAP_MOUSE	Integrin-linked kinase-associated serine/threonine phosphatase 2C	16	38.3
Q9QX47	SON_MOUSE	Protein SON	51	23.7
B1AZI6	THOC2_MOUSE	THO complex subunit 2	29	18.3
A2AF47	DOC11_MOUSE	Dedicator of cytokinesis protein 11	55	25.7
Q8VE42	ANR49_MOUSE	Ankyrin repeat domain-containing protein 49	1	5
Q8R151	ZNFX1_MOUSE	NFX1-type zinc finger-containing protein 1	7	5
Q9D061	ACBD6_MOUSE	Acyl-CoA-binding domain-containing protein 6	7	25.9
Q8R0J7	VP37B_MOUSE	Vacuolar protein sorting-associated protein 37B	7	27
Q70FJ1	AKAP9_MOUSE	A-kinase anchor protein 9	40	12.2
Q921R4	DJC14_MOUSE	DnaJ homolog subfamily C member 14	1	1.4
Q05CL8	LARP7_MOUSE	La-related protein 7	21	34.7
Q9QYB1	CLIC4_MOUSE	Chloride intracellular channel protein 4	10	46.6
Q9D8T7	SLIRP_MOUSE	SRA stem-loop-interacting RNA-binding protein, mitochondrial	3	26.8
Q810A7	DDX42_MOUSE	ATP-dependent RNA helicase DDX42	25	33.6
Q8BX57	PXK_MOUSE	PX domain-containing protein kinase-like protein	2	4.1
Q61792	LASP1_MOUSE	LIM and SH3 domain protein 1	20	43.3
Q8BZ21	KAT6A_MOUSE	Histone acetyltransferase KAT6A	17	10
Q6P5D3	DHX57_MOUSE	Putative ATP-dependent RNA helicase DHX57	6	4.5
Q3U1Y4	DEN4B_MOUSE	DENN domain-containing protein 4B	7	5
Q8K4P0	WDR33_MOUSE	pre-mRNA 3' end processing protein WDR33	23	20.8
Q9D4H8	CUL2_MOUSE	Cullin-2	13	17
B2RY56	RBM25_MOUSE	RNA-binding protein 25	28	28.5
Q9JJT9	PHAX_MOUSE	Phosphorylated adapter RNA export protein	4	12.2
Q8K1B8	URP2_MOUSE	Fermitin family homolog 3	38	44.2
Q7TPR4	ACTN1_MOUSE	Alpha-actinin-1	56	44.1
Q9DBY0	FOXP4_MOUSE	Forkhead box protein P4	1	1.8
P28667	MRP_MOUSE	MARCKS-related protein	3	31
Q8BHJ9	SLU7_MOUSE	Pre-mRNA-splicing factor SLU7	14	25.6
Q8BJQ2	UBP1_MOUSE	Ubiquitin carboxyl-terminal hydrolase 1	1	1.5
Q3TLD5	RMP_MOUSE	Unconventional prefoldin RPB5 interactor	5	13.4
B9EKI3	TMF1_MOUSE	TATA element modulatory factor	6	6
Q9DB96	NGDN_MOUSE	Neuroguidin	5	18.1
Q9QXM1	JMY_MOUSE	Junction-mediating and -regulatory protein	2	2.7
Q9JM90	STAP1_MOUSE	Signal-transducing adaptor protein 1	4	15.5
Q6A070	TGRM1_MOUSE	TOG array regulator of axonemal microtubules protein 1	1	0.7
Q9Z2A0	PDPK1_MOUSE	3-phosphoinositide-dependent protein kinase 1	11	22.7
Q6PHN9	RAB35_MOUSE	Ras-related protein Rab-35	5	26.9
Q8BGQ1	SPE39_MOUSE	Spermatogenesis-defective protein 39 homolog	9	18.1
P46935	NEDD4_MOUSE	E3 ubiquitin-protein ligase NEDD4	2	3.7
Q8WTY4	CPIN1_MOUSE	Anamorsin	10	35.9
Q8R3F9	STPAP_MOUSE	Speckle targeted PIP5K1A-regulated poly(A) polymerase	15	18.6
Q99JI4	PSMD6_MOUSE	26S proteasome non-ATPase regulatory subunit 6	20	41.1
Q9QY24	ZBP1_MOUSE	Z-DNA-binding protein 1	16	41.1
Q8VCX5	MICU1_MOUSE	Calcium uptake protein 1, mitochondrial	2	4.2
P59997	KDM2A_MOUSE	Lysine-specific demethylase 2A	18	17.5
Q80WE4	KI20B_MOUSE	Kinesin-like protein KIF20B	1	0.6
Q9D0U6	MAF1_MOUSE	Repressor of RNA polymerase III transcription MAF1 homolog	3	11.6
O54962	BAF_MOUSE	Barrier-to-autointegration factor	9	64
Q6P9Q6	FKB15_MOUSE	FK506-binding protein 15	37	30.4
Q6A065	CE170_MOUSE	Centrosomal protein of 170 kDa	5	3.4
P70398	USP9X_MOUSE	Probable ubiquitin carboxyl-terminal hydrolase FAF-X	51	18.8
Q80U28	MADD_MOUSE	MAP kinase-activating death domain protein	23	17.3
Q3UKJ7	SMU1_MOUSE	WD40 repeat-containing protein SMU1	24	31.8
Q9CPW4	ARPC5_MOUSE	Actin-related protein 2/3 complex subunit 5	10	57.6
O54988	SLK_MOUSE	STE20-like serine/threonine-protein kinase	28	29.1
P28656	NP1L1_MOUSE	Nucleosome assembly protein 1-like 1	7	23.5
Q99K95	RTF2_MOUSE	Replication termination factor 2	5	16.6
Q7TPE5	S7A6O_MOUSE	Probable RNA polymerase II nuclear localization protein SLC7A6OS	2	9.8
Q9CU62	SMC1A_MOUSE	Structural maintenance of chromosomes protein 1A	78	49.5
Q3UEB3	PUF60_MOUSE	Poly(U)-binding-splicing factor PUF60	38	54.4
P51954	NEK1_MOUSE	Serine/threonine-protein kinase Nek1	5	4.7
E9Q5C9	NOLC1_MOUSE	Nucleolar and coiled-body phosphoprotein 1	15	18.8
Q9DB40	MED27_MOUSE	Mediator of RNA polymerase II transcription subunit 27	5	21.5
Q9DCD2	SYF1_MOUSE	Pre-mRNA-splicing factor SYF1	21	22
Q80VL1	TDRKH_MOUSE	Tudor and KH domain-containing protein	1	2.1
Q8BVW0	GANC_MOUSE	Neutral alpha-glucosidase C	7	8
A3KGB4	TBC8B_MOUSE	TBC1 domain family member 8B	6	7.4
Q8BFR5	EFTU_MOUSE	Elongation factor Tu, mitochondrial	44	58
A3KGS3	RGPA2_MOUSE	Ral GTPase-activating protein subunit alpha-2	6	5.1
P19001	K1C19_MOUSE	Keratin, type I cytoskeletal 19	1	2.7
Q8BKS9	PUM3_MOUSE	Pumilio homolog 3	25	31.2
Q5U4C3	SFR19_MOUSE	Splicing factor, arginine/serine-rich 19	12	12.4
Q80U72	SCRIB_MOUSE	Protein scribble homolog	7	4.7
Q80TQ2	CYLD_MOUSE	Ubiquitin carboxyl-terminal hydrolase CYLD	14	15.9
Q99PP2	ZN318_MOUSE	Zinc finger protein 318	7	3.7
Q80UJ7	RB3GP_MOUSE	Rab3 GTPase-activating protein catalytic subunit	9	10.9
Q8CFQ3	AQR_MOUSE	RNA helicase aquarius	32	18.7
Q3U319	BRE1B_MOUSE	E3 ubiquitin-protein ligase BRE1B	28	33.7
P97496	SMRC1_MOUSE	SWI/SNF complex subunit SMARCC1	21	19.6
Q8CBY3	LENG8_MOUSE	Leukocyte receptor cluster member 8 homolog	9	12.1
Q68FE8	Z280D_MOUSE	Zinc finger protein 280D	10	11.3
Q4VC33	MAEA_MOUSE	E3 ubiquitin-protein transferase MAEA	5	12.4
Q9QXG2	RAE1_MOUSE	Rab proteins geranylgeranyltransferase component A 1	6	9.6
Q8R502	LRC8C_MOUSE	Volume-regulated anion channel subunit LRRC8C	11	13.6
Q922B9	ITPI2_MOUSE	Protein ITPRID2	2	1.8
Q4U2R1	HERC2_MOUSE	E3 ubiquitin-protein ligase HERC2	1	0.2
P61028	RAB8B_MOUSE	Ras-related protein Rab-8B	5	22.7
Q922R8	PDIA6_MOUSE	Protein disulfide-isomerase A6	9	24.3
Q9CQ49	NCBP2_MOUSE	Nuclear cap-binding protein subunit 2	5	32.1
A2AQH4	BCORL_MOUSE	BCL-6 corepressor-like protein 1	1	0.8
Q923J1	TRPM7_MOUSE	Transient receptor potential cation channel subfamily M member 7	1	0.6
Q8K3J5	ZN131_MOUSE	Zinc finger protein 131	4	8.2
Q00612	G6PD1_MOUSE	Glucose-6-phosphate 1-dehydrogenase X	22	35.1
Q61107	GBP4_MOUSE	Guanylate-binding protein 4	13	14.7
Q5U5Q9	UIMC1_MOUSE	BRCA1-A complex subunit RAP80	17	27.1
P97480	EYA3_MOUSE	Eyes absent homolog 3	8	18.8
Q9Z315	SNUT1_MOUSE	U4/U6.U5 tri-snRNP-associated protein 1	38	41.7
Q64127	TIF1A_MOUSE	Transcription intermediary factor 1-alpha	6	6.7
P08775	RPB1_MOUSE	DNA-directed RNA polymerase II subunit RPB1	64	31.5
Q3TKT4	SMCA4_MOUSE	Transcription activator BRG1	26	16.2
Q8CEE7	RDH13_MOUSE	Retinol dehydrogenase 13	3	12.3
Q5DU05	CE164_MOUSE	Centrosomal protein of 164 kDa	1	0.8
Q9Z2A5	ATE1_MOUSE	Arginyl-tRNA--protein transferase 1	6	12.6
Q3TCH7	CUL4A_MOUSE	Cullin-4A	7	8
Q64514	TPP2_MOUSE	Tripeptidyl-peptidase 2	41	38.4
Q8R3B7	BRD8_MOUSE	Bromodomain-containing protein 8	16	18.1
Q6PDI5	ECM29_MOUSE	Proteasome adapter and scaffold protein ECM29	27	17.1
Q9Z2N8	ACL6A_MOUSE	Actin-like protein 6A	14	24
Q7TPV4	MBB1A_MOUSE	Myb-binding protein 1A	61	36.8
Q5NCR9	NSRP1_MOUSE	Nuclear speckle splicing regulatory protein 1	6	13.1
P26011	ITB7_MOUSE	Integrin beta-7	16	23.3
Q61194	P3C2A_MOUSE	Phosphatidylinositol 4-phosphate 3-kinase C2 domain-containing subunit alpha	8	5.3
Q6R891	NEB2_MOUSE	Neurabin-2	21	25.3
Q9D924	ISCA1_MOUSE	Iron-sulfur cluster assembly 1 homolog, mitochondrial	5	50.4
Q9DCD5	TJAP1_MOUSE	Tight junction-associated protein 1	2	4.2
Q8BI72	CARF_MOUSE	CDKN2A-interacting protein	18	33.4
O70310	NMT1_MOUSE	Glycylpeptide N-tetradecanoyltransferase 1	12	18.8
Q8BX09	RBBP5_MOUSE	Retinoblastoma-binding protein 5	14	29.7
Q8CD10	MICU2_MOUSE	Calcium uptake protein 2, mitochondrial	3	9.7
E9Q309	CE350_MOUSE	Centrosome-associated protein 350	29	10.9
Q61739	ITA6_MOUSE	Integrin alpha-6	12	13.7
Q91YK2	RRP1B_MOUSE	Ribosomal RNA processing protein 1 homolog B	15	24.3
Q0VBL3	RBM15_MOUSE	RNA-binding protein 15	18	21.4
Q9DBM1	GPTC1_MOUSE	G patch domain-containing protein 1	8	13.2
Q9R020	ZRAB2_MOUSE	Zinc finger Ran-binding domain-containing protein 2	12	35.5
P13346	FOSB_MOUSE	Protein fosB	1	3.6
P63005	LIS1_MOUSE	Platelet-activating factor acetylhydrolase IB subunit beta	16	35.1
P97864	CASP7_MOUSE	Caspase-7	7	25.4
Q8BUL6	PKHA1_MOUSE	Pleckstrin homology domain-containing family A member 1	5	17.2
Q8R3C6	RBM19_MOUSE	Probable RNA-binding protein 19	19	20.5
P07724	ALBU_MOUSE	Albumin	18	38
P61027	RAB10_MOUSE	Ras-related protein Rab-10	9	39
Q8BSI6	R3HC1_MOUSE	R3H and coiled-coil domain-containing protein 1	1	2.9
Q8K2C7	OS9_MOUSE	Protein OS-9	3	5.4
P26645	MARCS_MOUSE	Myristoylated alanine-rich C-kinase substrate	6	39.8
Q6NZF1	ZC11A_MOUSE	Zinc finger CCCH domain-containing protein 11A	30	45.6
Q6P5B0	RRP12_MOUSE	RRP12-like protein	49	29.3
Q3U108	ARI5A_MOUSE	AT-rich interactive domain-containing protein 5A	7	16.6
Q811S7	UBIP1_MOUSE	Upstream-binding protein 1	6	14.3
O89016	ABCD4_MOUSE	Lysosomal cobalamin transporter ABCD4	2	5.1
Q9CZ92	CENPP_MOUSE	Centromere protein P	2	8.7
Q8VE18	SMG8_MOUSE	Protein SMG8	13	16.1
Q8CFI7	RPB2_MOUSE	DNA-directed RNA polymerase II subunit RPB2	44	37.4
A2AUM9	CE152_MOUSE	Centrosomal protein of 152 kDa	7	4.5
E9PV87	TALD3_MOUSE	Protein TALPID3	3	2.8
Q8BMP6	GCP60_MOUSE	Golgi resident protein GCP60	14	23
Q3U3D7	T131L_MOUSE	Transmembrane protein 131-like	1	0.8
P56399	UBP5_MOUSE	Ubiquitin carboxyl-terminal hydrolase 5	38	41.3
Q8BGT6	MILK1_MOUSE	MICAL-like protein 1	5	6.4
O54825	BYST_MOUSE	Bystin	15	33.7
Q9WTX5	SKP1_MOUSE	S-phase kinase-associated protein 1	12	57.1
Q5SU73	COIL_MOUSE	Coilin	6	12.3
Q8CCJ3	UFL1_MOUSE	E3 UFM1-protein ligase 1	20	26
Q5U430	UBR3_MOUSE	E3 ubiquitin-protein ligase UBR3	5	4
Q9ERR7	SEP15_MOUSE	Selenoprotein F	6	30.9
Q3UMR0	ANR27_MOUSE	Ankyrin repeat domain-containing protein 27	6	5.1
P56212	ARP19_MOUSE	cAMP-regulated phosphoprotein 19	5	42.9
P09926	SURF2_MOUSE	Surfeit locus protein 2	7	23.7
O08759	UBE3A_MOUSE	Ubiquitin-protein ligase E3A	19	24.3
Q99MP8	BRAP_MOUSE	BRCA1-associated protein	6	15.1
P83510	TNIK_MOUSE	Traf2 and NCK-interacting protein kinase	9	8.2
Q8BJ71	NUP93_MOUSE	Nuclear pore complex protein Nup93	36	38.7
Q8BX80	ENASE_MOUSE	Cytosolic endo-beta-N-acetylglucosaminidase	13	18.3
Q0P678	ZCH18_MOUSE	Zinc finger CCCH domain-containing protein 18	15	18.2
Q9D1C9	RRP7A_MOUSE	Ribosomal RNA-processing protein 7 homolog A	13	42.5
Q6ZWQ0	SYNE2_MOUSE	Nesprin-2	16	2.2
Q8BPM2	M4K5_MOUSE	Mitogen-activated protein kinase kinase kinase kinase 5	2	3.2
Q9D3U0	PUS10_MOUSE	tRNA pseudouridine synthase Pus10	9	15
P55200	KMT2A_MOUSE	Histone-lysine N-methyltransferase 2A	17	6
P58404	STRN4_MOUSE	Striatin-4	10	17.6
Q7TQI3	OTUB1_MOUSE	Ubiquitin thioesterase OTUB1	11	40.6
Q9EQH3	VPS35_MOUSE	Vacuolar protein sorting-associated protein 35	28	30.9
E9PVX6	KI67_MOUSE	Proliferation marker protein Ki-67	28	13
P26039	TLN1_MOUSE	Talin-1	155	51.7
P48193	EPB41_MOUSE	Protein 4.1	22	29.1
Q9D6K7	TTC33_MOUSE	Tetratricopeptide repeat protein 33	7	30.9
P11679	K2C8_MOUSE	Keratin, type II cytoskeletal 8	2	4.9
Q9JHR7	IDE_MOUSE	Insulin-degrading enzyme	25	23.3
Q6P7W0	SENP6_MOUSE	Sentrin-specific protease 6	7	8
Q9JIX8	ACINU_MOUSE	Apoptotic chromatin condensation inducer in the nucleus	42	31.3
P30416	FKBP4_MOUSE	Peptidyl-prolyl cis-trans isomerase FKBP4	31	56.3
P15702	LEUK_MOUSE	Leukosialin	8	21
O88487	DC1I2_MOUSE	Cytoplasmic dynein 1 intermediate chain 2	10	26.8
Q80X90	FLNB_MOUSE	Filamin-B	87	38.9
O08663	MAP2_MOUSE	Methionine aminopeptidase 2	18	34.3
Q61768	KINH_MOUSE	Kinesin-1 heavy chain	40	37.7
Q91WD1	RPC4_MOUSE	DNA-directed RNA polymerase III subunit RPC4	7	19.6
P51125	ICAL_MOUSE	Calpastatin	29	40.6
Q61043	NIN_MOUSE	Ninein	24	14.5
Q8BJW6	EIF2A_MOUSE	Eukaryotic translation initiation factor 2A	20	35.3
Q8R0F5	RBMX2_MOUSE	RNA-binding motif protein, X-linked 2	4	13.5
Q4JIM5	ABL2_MOUSE	Tyrosine-protein kinase ABL2	1	1.2
Q8K4G5	ABLM1_MOUSE	Actin-binding LIM protein 1	21	24
Q80YV2	NIPA_MOUSE	Nuclear-interacting partner of ALK	14	30.3
Q6ZQK5	ACAP2_MOUSE	Arf-GAP with coiled-coil, ANK repeat and PH domain-containing protein 2	14	20.3
Q9QUJ7	ACSL4_MOUSE	Long-chain-fatty-acid--CoA ligase 4	11	19.8
Q9JKM7	RAB37_MOUSE	Ras-related protein Rab-37	4	18.4
Q9CXK9	RBM33_MOUSE	RNA-binding protein 33	16	12.9
Q8BFU3	RN214_MOUSE	RING finger protein 214	9	16.8
Q924C1	XPO5_MOUSE	Exportin-5	33	25.7
O35350	CAN1_MOUSE	Calpain-1 catalytic subunit	42	41.1
Q62351	TFR1_MOUSE	Transferrin receptor protein 1	9	12.2
Q3UXZ9	KDM5A_MOUSE	Lysine-specific demethylase 5A	20	13.9
Q9CYI4	LUC7L_MOUSE	Putative RNA-binding protein Luc7-like 1	7	15.1
O35625	AXIN1_MOUSE	Axin-1	1	1.7
Q8BH50	CR025_MOUSE	Uncharacterized protein C18orf25 homolog	3	14.3
Q923W1	TGS1_MOUSE	Trimethylguanosine synthase	8	12.5
Q9JM52	MINK1_MOUSE	Misshapen-like kinase 1	2	1.7
Q9QYB5	ADDG_MOUSE	Gamma-adducin	36	36.4
P62960	YBOX1_MOUSE	Y-box-binding protein 1	15	49.4
Q69Z37	SAM9L_MOUSE	Sterile alpha motif domain-containing protein 9-like	11	8.2
Q7TMI3	UHRF2_MOUSE	E3 ubiquitin-protein ligase UHRF2	6	8.1
Q8CH09	SUGP2_MOUSE	SURP and G-patch domain-containing protein 2	4	4.3
P56183	RRP1_MOUSE	Ribosomal RNA processing protein 1 homolog A	10	24.9
Q64345	IFIT3_MOUSE	Interferon-induced protein with tetratricopeptide repeats 3	6	17.1
Q60611	SATB1_MOUSE	DNA-binding protein SATB1	26	31.2
P70121	ZHX1_MOUSE	Zinc fingers and homeoboxes protein 1	2	3.2
Q8BSP2	CNDH2_MOUSE	Condensin-2 complex subunit H2	4	8.1
Q9DAZ9	ANCHR_MOUSE	Abscission/NoCut checkpoint regulator	5	16.5
Q3TW96	UAP1L_MOUSE	UDP-N-acetylhexosamine pyrophosphorylase-like protein 1	10	21.3
Q80Y44	DDX10_MOUSE	Probable ATP-dependent RNA helicase DDX10	24	23.9
Q9CZ91	SRFB1_MOUSE	Serum response factor-binding protein 1	5	15.4
O54941	SMCE1_MOUSE	SWI/SNF-related matrix-associated actin-dependent regulator of chromatin subfamily E member 1	17	40.4
Q9JIH2	NUP50_MOUSE	Nuclear pore complex protein Nup50	21	62.4
Q80Y56	RBNS5_MOUSE	Rabenosyn-5	4	5.7
Q9JL26	FMNL1_MOUSE	Formin-like protein 1	48	34.2
Q05D44	IF2P_MOUSE	Eukaryotic translation initiation factor 5B	35	29.2
Q5I012	S38AA_MOUSE	Putative sodium-coupled neutral amino acid transporter 10	4	4.6
Q9CQF4	MRES1_MOUSE	Mitochondrial transcription rescue factor 1	3	15.4
Q497H0	ZFAN3_MOUSE	AN1-type zinc finger protein 3	1	7
Q80YR4	ZN598_MOUSE	E3 ubiquitin-protein ligase ZNF598	7	11.9
Q3V3V9	CARL2_MOUSE	Capping protein, Arp2/3 and myosin-I linker protein 2	15	14.3
Q8R3C0	MCMBP_MOUSE	Mini-chromosome maintenance complex-binding protein	20	25.4
Q8BG32	PSD11_MOUSE	26S proteasome non-ATPase regulatory subunit 11	32	55.5
Q8BKJ9	SIR7_MOUSE	NAD-dependent protein deacetylase sirtuin-7	10	22.1
O88307	SORL_MOUSE	Sortilin-related receptor	27	15.5
Q9JHW4	SELB_MOUSE	Selenocysteine-specific elongation factor	22	40.1
Q9WTR1	TRPV2_MOUSE	Transient receptor potential cation channel subfamily V member 2	7	11.8
Q3U0K8	OGFD1_MOUSE	Prolyl 3-hydroxylase OGFOD1	8	19.3
Q3TBD2	HMHA1_MOUSE	Rho GTPase-activating protein 45	44	32.2
Q99JF8	PSIP1_MOUSE	PC4 and SFRS1-interacting protein	29	33.1
Q8BUY9	PGTB1_MOUSE	Geranylgeranyl transferase type-1 subunit beta	5	15.1
B2RQC2	UBP42_MOUSE	Ubiquitin carboxyl-terminal hydrolase 42	1	1.3
O54824	IL16_MOUSE	Pro-interleukin-16	41	28.4
O88508	DNM3A_MOUSE	DNA (cytosine-5)-methyltransferase 3A	8	14.3
Q3TDN2	FAF2_MOUSE	FAS-associated factor 2	14	30.3
Q80TP3	UBR5_MOUSE	E3 ubiquitin-protein ligase UBR5	17	7.6
Q9D9Z5	DDA1_MOUSE	DET1- and DDB1-associated protein 1	3	27.5
Q4KMM3	OXR1_MOUSE	Oxidation resistance protein 1	3	6.8
O35382	EXOC4_MOUSE	Exocyst complex component 4	16	20.7
P80316	TCPE_MOUSE	T-complex protein 1 subunit epsilon	46	52.1
P80314	TCPB_MOUSE	T-complex protein 1 subunit beta	51	70.8
Q99JR8	SMRD2_MOUSE	SWI/SNF-related matrix-associated actin-dependent regulator of chromatin subfamily D member 2	25	38.2
P28704	RXRB_MOUSE	Retinoic acid receptor RXR-beta	6	15.8
Q9CVD2	ATX3_MOUSE	Ataxin-3	12	35.5
Q61550	RAD21_MOUSE	Double-strand-break repair protein rad21 homolog	29	35.6
O70546	KDM6A_MOUSE	Lysine-specific demethylase 6A	5	4.4
Q9Z1D1	EIF3G_MOUSE	Eukaryotic translation initiation factor 3 subunit G	15	50
Q62445	SP4_MOUSE	Transcription factor Sp4	5	5.5
Q810J8	ZFYV1_MOUSE	Zinc finger FYVE domain-containing protein 1	6	11.6
Q91VL9	ZBTB1_MOUSE	Zinc finger and BTB domain-containing protein 1	7	12.1
Q9WTK5	NFKB2_MOUSE	Nuclear factor NF-kappa-B p100 subunit	24	26.9
O88559	MEN1_MOUSE	Menin	8	21.3
Q9CZL2	F241A_MOUSE	Uncharacterized protein FAM241A	4	29.8
Q9D8E6	RL4_MOUSE	60S ribosomal protein L4	27	45.3
Q91ZW3	SMCA5_MOUSE	SWI/SNF-related matrix-associated actin-dependent regulator of chromatin subfamily A member 5	32	25.3
Q80TN4	DJC16_MOUSE	DnaJ homolog subfamily C member 16	3	4.4
P80317	TCPZ_MOUSE	T-complex protein 1 subunit zeta	17	33.5
Q8VIM9	IRGQ_MOUSE	Immunity-related GTPase family Q protein	8	16.8
Q9D6Z1	NOP56_MOUSE	Nucleolar protein 56	46	63.8
P45481	CBP_MOUSE	Histone lysine acetyltransferase CREBBP	11	7
O35551	RABE1_MOUSE	Rab GTPase-binding effector protein 1	19	25.5
P70441	NHRF1_MOUSE	Na(+)/H(+) exchange regulatory cofactor NHE-RF1	23	58.6
P49312	ROA1_MOUSE	Heterogeneous nuclear ribonucleoprotein A1	18	40.6
Q99L48	NMD3_MOUSE	60S ribosomal export protein NMD3	5	12.5
Q4VAA2	CDV3_MOUSE	Protein CDV3	11	50.2
Q8C863	ITCH_MOUSE	E3 ubiquitin-protein ligase Itchy	10	11.9
A2RTL5	RSRC2_MOUSE	Arginine/serine-rich coiled-coil protein 2	2	7.4
Q6NVE8	WDR44_MOUSE	WD repeat-containing protein 44	26	37
P50580	PA2G4_MOUSE	Proliferation-associated protein 2G4	32	63.7
Q9ESX5	DKC1_MOUSE	H/ACA ribonucleoprotein complex subunit DKC1	29	47.7
Q9ESV0	DDX24_MOUSE	ATP-dependent RNA helicase DDX24	16	22.6
P97313	PRKDC_MOUSE	DNA-dependent protein kinase catalytic subunit	38	9.8
P11983	TCPA_MOUSE	T-complex protein 1 subunit alpha	40	57
P54729	NUB1_MOUSE	NEDD8 ultimate buster 1	20	28.2
Q62187	TTF1_MOUSE	Transcription termination factor 1	20	27.2
Q6GQT9	NOMO1_MOUSE	Nodal modulator 1	22	21.3
Q8VD62	CK068_MOUSE	UPF0696 protein C11orf68 homolog	8	23.2
Q80YR5	SAFB2_MOUSE	Scaffold attachment factor B2	26	23.2
Q9JI13	SAS10_MOUSE	Something about silencing protein 10	10	19.2
O70494	SP3_MOUSE	Transcription factor Sp3	6	8.4
Q9JJ48	ZC3H8_MOUSE	Zinc finger CCCH domain-containing protein 8	2	8.2
Q921F4	HNRLL_MOUSE	Heterogeneous nuclear ribonucleoprotein L-like	17	30.8
Q61879	MYH10_MOUSE	Myosin-10	1	0.8
Q9ES52	SHIP1_MOUSE	Phosphatidylinositol 3,4,5-trisphosphate 5-phosphatase 1	49	39.4
Q9CRB2	NHP2_MOUSE	H/ACA ribonucleoprotein complex subunit 2	9	42.5
Q99NF3	CEP41_MOUSE	Centrosomal protein of 41 kDa	6	23.1
Q921I2	KLDC4_MOUSE	Kelch domain-containing protein 4	8	16.1
Q99LG2	TNPO2_MOUSE	Transportin-2	10	8
Q91XI1	DUS3L_MOUSE	tRNA-dihydrouridine(47) synthase [NAD(P)(+)]-like	11	18.5
Q9D5V6	SYAP1_MOUSE	Synapse-associated protein 1	12	30.1
P15379	CD44_MOUSE	CD44 antigen	4	4.8
Q9JIY2	HAKAI_MOUSE	E3 ubiquitin-protein ligase Hakai	10	20
O35887	CALU_MOUSE	Calumenin	12	32.7
Q60605	MYL6_MOUSE	Myosin light polypeptide 6	9	45.7
Q9JKC8	AP3M1_MOUSE	AP-3 complex subunit mu-1	4	16.7
Q6PGG2	GMIP_MOUSE	GEM-interacting protein	28	31
Q9D051	ODPB_MOUSE	Pyruvate dehydrogenase E1 component subunit beta, mitochondrial	24	42.1
O08648	M3K4_MOUSE	Mitogen-activated protein kinase kinase kinase 4	10	6.4
Q9CQJ6	DENR_MOUSE	Density-regulated protein	8	37.9
P58871	TB182_MOUSE	182 kDa tankyrase-1-binding protein	10	9.7
P49769	PSN1_MOUSE	Presenilin-1	5	11.6
Q8VBW6	ULA1_MOUSE	NEDD8-activating enzyme E1 regulatory subunit	9	23.4
P97855	G3BP1_MOUSE	Ras GTPase-activating protein-binding protein 1	29	50.1
Q99LE6	ABCF2_MOUSE	ATP-binding cassette sub-family F member 2	20	29.5
P52293	IMA1_MOUSE	Importin subunit alpha-1	8	21
P06151	LDHA_MOUSE	L-lactate dehydrogenase A chain	22	43.4
Q8K019	BCLF1_MOUSE	Bcl-2-associated transcription factor 1	15	17.2
F7BJB9	MORC3_MOUSE	MORC family CW-type zinc finger protein 3	28	35.1
Q91V92	ACLY_MOUSE	ATP-citrate synthase	38	35
Q8CGF7	TCRG1_MOUSE	Transcription elongation regulator 1	44	25.1
Q99J36	THUM1_MOUSE	THUMP domain-containing protein 1	21	62.3
P68181	KAPCB_MOUSE	cAMP-dependent protein kinase catalytic subunit beta	6	15.4
Q91V64	ISOC1_MOUSE	Isochorismatase domain-containing protein 1	11	36
Q9DAU1	CNPY3_MOUSE	Protein canopy homolog 3	5	19.6
Q9QUM9	PSA6_MOUSE	Proteasome subunit alpha type-6	29	67.5
P12815	PDCD6_MOUSE	Programmed cell death protein 6	10	49.7
O88379	BAZ1A_MOUSE	Bromodomain adjacent to zinc finger domain protein 1A	21	15.8
Q9CWG9	BL1S2_MOUSE	Biogenesis of lysosome-related organelles complex 1 subunit 2	5	46.2
P20029	BIP_MOUSE	Endoplasmic reticulum chaperone BiP	45	49.2
F8VPQ2	ARI4A_MOUSE	AT-rich interactive domain-containing protein 4A	21	20.1
Q99JX7	NXF1_MOUSE	Nuclear RNA export factor 1	25	33.3
Q922B2	SYDC_MOUSE	Aspartate--tRNA ligase, cytoplasmic	47	68.9
O54724	CAVN1_MOUSE	Caveolae-associated protein 1	1	4.6
O35129	PHB2_MOUSE	Prohibitin-2	23	55.2
P70302	STIM1_MOUSE	Stromal interaction molecule 1	26	33
Q9D2G2	ODO2_MOUSE	Dihydrolipoyllysine-residue succinyltransferase component of 2-oxoglutarate dehydrogenase complex, mitochondrial	20	41
Q8CEC6	PPWD1_MOUSE	Peptidylprolyl isomerase domain and WD repeat-containing protein 1	22	30.3
Q64727	VINC_MOUSE	Vinculin	9	9.9
Q9JIF7	COPB_MOUSE	Coatomer subunit beta	53	46.1
P13864	DNMT1_MOUSE	DNA (cytosine-5)-methyltransferase 1	44	29.7
P24547	IMDH2_MOUSE	Inosine-5'-monophosphate dehydrogenase 2	26	42.6
Q9ERU9	RBP2_MOUSE	E3 SUMO-protein ligase RanBP2	102	35.3
Q9Z1E4	GYS1_MOUSE	Glycogen [starch] synthase, muscle	1	2.6
Q8BH15	CNO10_MOUSE	CCR4-NOT transcription complex subunit 10	7	14.9
Q8R1F1	NIBA2_MOUSE	Protein Niban 2	2	2.4
P63101	1433Z_MOUSE	14-3-3 protein zeta/delta	12	46.9
Q9Z1X4	ILF3_MOUSE	Interleukin enhancer-binding factor 3	41	43.3
Q8C129	LCAP_MOUSE	Leucyl-cystinyl aminopeptidase	36	27.4
P59438	HPS5_MOUSE	Hermansky-Pudlak syndrome 5 protein homolog	3	4.2
D3YXK2	SAFB1_MOUSE	Scaffold attachment factor B1	20	19
P57784	RU2A_MOUSE	U2 small nuclear ribonucleoprotein A'	12	46.7
P63323	RS12_MOUSE	40S ribosomal protein S12	8	58.3
P62488	RPB7_MOUSE	DNA-directed RNA polymerase II subunit RPB7	9	56.4
P05064	ALDOA_MOUSE	Fructose-bisphosphate aldolase A	33	64.8
Q69Z69	ESCO1_MOUSE	N-acetyltransferase ESCO1	1	2.4
Q9D1Q1	MPH6_MOUSE	M-phase phosphoprotein 6	5	24.8
Q8CES0	NAA30_MOUSE	N-alpha-acetyltransferase 30	4	17.9
Q3THE2	ML12B_MOUSE	Myosin regulatory light chain 12B	4	23.8
Q9WUK2	IF4H_MOUSE	Eukaryotic translation initiation factor 4H	12	36.3
Q3U155	CC174_MOUSE	Coiled-coil domain-containing protein 174	6	14.6
P99029	PRDX5_MOUSE	Peroxiredoxin-5, mitochondrial	11	47.6
Q9Z1W9	STK39_MOUSE	STE20/SPS1-related proline-alanine-rich protein kinase	4	9
Q9D1K2	VATF_MOUSE	V-type proton ATPase subunit F	7	54.6
O88622	PARG_MOUSE	Poly(ADP-ribose) glycohydrolase	18	26.7
P35123	UBP4_MOUSE	Ubiquitin carboxyl-terminal hydrolase 4	20	27.5
Q8C0L0	TMX4_MOUSE	Thioredoxin-related transmembrane protein 4	6	31.3
Q8K1Z0	COQ9_MOUSE	Ubiquinone biosynthesis protein COQ9, mitochondrial	8	22.4
Q8C9B9	DIDO1_MOUSE	Death-inducer obliterator 1	41	22.7
Q5DU57	SPT13_MOUSE	Spermatogenesis-associated protein 13	6	12.8
P61216	TAF13_MOUSE	Transcription initiation factor TFIID subunit 13	2	29
Q9JLQ2	GIT2_MOUSE	ARF GTPase-activating protein GIT2	22	34
Q99J09	MEP50_MOUSE	Methylosome protein 50	10	45.3
P51410	RL9_MOUSE	60S ribosomal protein L9	10	48.4
Q9QXS6	DREB_MOUSE	Drebrin	1	4
Q9QYL7	ABT1_MOUSE	Activator of basal transcription 1	6	26.4
P57716	NICA_MOUSE	Nicastrin	11	16.1
O70194	EIF3D_MOUSE	Eukaryotic translation initiation factor 3 subunit D	21	34.1
Q62077	PLCG1_MOUSE	1-phosphatidylinositol 4,5-bisphosphate phosphodiesterase gamma-1	35	24.8
P14131	RS16_MOUSE	40S ribosomal protein S16	13	52.1
Q9Z0H1	WDR46_MOUSE	WD repeat-containing protein 46	21	31.7
P49718	MCM5_MOUSE	DNA replication licensing factor MCM5	42	48.4
Q6QI06	RICTR_MOUSE	Rapamycin-insensitive companion of mTOR	11	7.3
Q9R0M0	CELR2_MOUSE	Cadherin EGF LAG seven-pass G-type receptor 2	2	0.5
Q571E4	GALNS_MOUSE	N-acetylgalactosamine-6-sulfatase	8	13.8
Q99KE1	MAOM_MOUSE	NAD-dependent malic enzyme, mitochondrial	36	52
Q80SY6	ADAL_MOUSE	Adenosine deaminase-like protein	1	2.2
Q91WV0	NC2B_MOUSE	Protein Dr1	6	41.5
O35857	TIM44_MOUSE	Mitochondrial import inner membrane translocase subunit TIM44	19	35.8
Q9JJZ6	KLF13_MOUSE	Krueppel-like factor 13	7	28.7
Q08376	ZBT14_MOUSE	Zinc finger and BTB domain-containing protein 14	7	16
Q8BU30	SYIC_MOUSE	Isoleucine--tRNA ligase, cytoplasmic	36	24.2
O08547	SC22B_MOUSE	Vesicle-trafficking protein SEC22b	15	41.9
Q62318	TIF1B_MOUSE	Transcription intermediary factor 1-beta	46	51.8
Q91WG2	RABE2_MOUSE	Rab GTPase-binding effector protein 2	9	17.1
Q9QXV3	ING1_MOUSE	Inhibitor of growth protein 1	5	17.6
Q8BHX1	HAUS1_MOUSE	HAUS augmin-like complex subunit 1	4	14
Q9ESE1	LRBA_MOUSE	Lipopolysaccharide-responsive and beige-like anchor protein	27	9.5
G5E8P0	GCP6_MOUSE	Gamma-tubulin complex component 6	8	7
P18911	RARG_MOUSE	Retinoic acid receptor gamma	1	1.7
Q8K284	TF3C1_MOUSE	General transcription factor 3C polypeptide 1	26	14.7
Q8R242	DIAC_MOUSE	Di-N-acetylchitobiase	1	2.2
Q9JMH9	MY18A_MOUSE	Unconventional myosin-XVIIIa	32	17
Q8VE37	RCC1_MOUSE	Regulator of chromosome condensation	23	47
Q497V6	BAHD1_MOUSE	Bromo adjacent homology domain-containing 1 protein	4	6.7
P42128	FOXK1_MOUSE	Forkhead box protein K1	17	23.1
Q60676	PPP5_MOUSE	Serine/threonine-protein phosphatase 5	16	33.9
Q80X80	C2C2L_MOUSE	Phospholipid transfer protein C2CD2L	3	5.7
Q6P1B1	XPP1_MOUSE	Xaa-Pro aminopeptidase 1	18	28.1
Q69ZN6	GNPTA_MOUSE	N-acetylglucosamine-1-phosphotransferase subunits alpha/beta	1	0.6
Q9CYG7	TOM34_MOUSE	Mitochondrial import receptor subunit TOM34	22	51.1
Q9CZH8	CCD77_MOUSE	Coiled-coil domain-containing protein 77	2	3.9
Q9D067	MDM1_MOUSE	Nuclear protein MDM1	5	7.2
P60762	MO4L1_MOUSE	Mortality factor 4-like protein 1	10	27.1
Q6PB51	CC117_MOUSE	Coiled-coil domain-containing protein 117	4	19.1
Q3V3R1	C1TM_MOUSE	Monofunctional C1-tetrahydrofolate synthase, mitochondrial	55	49.7
Q9CX84	RGS19_MOUSE	Regulator of G-protein signaling 19	3	14.8
A6H8H2	DEN4C_MOUSE	DENN domain-containing protein 4C	30	16.8
A2A791	ZMYM4_MOUSE	Zinc finger MYM-type protein 4	9	6.6
Q60848	HELLS_MOUSE	Lymphocyte-specific helicase	5	8.8
E9PW05	ZFP54_MOUSE	Zinc finger protein 54	1	2.2
Q69ZN7	MYOF_MOUSE	Myoferlin	1	0.7
Q8VC30	TKFC_MOUSE	Triokinase/FMN cyclase	5	10.2
Q99KR7	PPIF_MOUSE	Peptidyl-prolyl cis-trans isomerase F, mitochondrial	6	34.5
Q3US17	ZNF48_MOUSE	Zinc finger protein 48	3	7.3
P27870	VAV_MOUSE	Proto-oncogene vav	29	30.4
P59114	CAPAM_MOUSE	mRNA (2'-O-methyladenosine-N(6)-)-methyltransferase	15	26.5
Q9R210	TFEB_MOUSE	Transcription factor EB	5	12.4
Q9QZ06	TOLIP_MOUSE	Toll-interacting protein	7	38.3
Q3U1T3	BRM1L_MOUSE	Breast cancer metastasis-suppressor 1-like protein	8	23.5
P63325	RS10_MOUSE	40S ribosomal protein S10	9	38.2
Q80W00	PP1RA_MOUSE	Serine/threonine-protein phosphatase 1 regulatory subunit 10	12	13
Q9JI44	DMAP1_MOUSE	DNA methyltransferase 1-associated protein 1	12	33.8
P62082	RS7_MOUSE	40S ribosomal protein S7	10	43.8
Q8BTV1	TUSC3_MOUSE	Tumor suppressor candidate 3	1	2
Q61239	FNTA_MOUSE	Protein farnesyltransferase/geranylgeranyltransferase type-1 subunit alpha	4	13.5
Q8R4N0	CLYBL_MOUSE	Citramalyl-CoA lyase, mitochondrial	17	43.5
Q9WUD8	FAIM1_MOUSE	Fas apoptotic inhibitory molecule 1	7	33
B2RY04	DOCK5_MOUSE	Dedicator of cytokinesis protein 5	3	1.3
Q9Z0H3	SNF5_MOUSE	SWI/SNF-related matrix-associated actin-dependent regulator of chromatin subfamily B member 1	11	28.3
P17095	HMGA1_MOUSE	High mobility group protein HMG-I/HMG-Y	4	29.9
Q3U7U3	FBX7_MOUSE	F-box only protein 7	4	8.8
P26443	DHE3_MOUSE	Glutamate dehydrogenase 1, mitochondrial	41	49.5
Q7TNS2	MIC10_MOUSE	MICOS complex subunit Mic10	3	19.7
P11103	PARP1_MOUSE	Poly [ADP-ribose] polymerase 1	41	30.2
Q99LX0	PARK7_MOUSE	Parkinson disease protein 7 homolog	20	69.8
Q9D1E6	TBCB_MOUSE	Tubulin-folding cofactor B	10	42.6
Q60631	GRB2_MOUSE	Growth factor receptor-bound protein 2	14	48.8
Q9WVA3	BUB3_MOUSE	Mitotic checkpoint protein BUB3	16	46.9
Q8VCY6	UTP6_MOUSE	U3 small nucleolar RNA-associated protein 6 homolog	15	25.5
Q4LDD4	ARAP1_MOUSE	Arf-GAP with Rho-GAP domain, ANK repeat and PH domain-containing protein 1	7	6.5
Q7TN29	SMAP2_MOUSE	Stromal membrane-associated protein 2	10	20.8
Q9CQE8	RTRAF_MOUSE	RNA transcription, translation and transport factor protein	16	44.7
P80313	TCPH_MOUSE	T-complex protein 1 subunit eta	37	55.9
Q8C8T8	TSR2_MOUSE	Pre-rRNA-processing protein TSR2 homolog	6	28.8
Q9CX11	UTP23_MOUSE	rRNA-processing protein UTP23 homolog	5	17.3
Q61211	EIF2D_MOUSE	Eukaryotic translation initiation factor 2D	16	29.1
Q9WTN0	GGPPS_MOUSE	Geranylgeranyl pyrophosphate synthase	8	22.3
P40142	TKT_MOUSE	Transketolase	38	52.8
Q9CZY3	UB2V1_MOUSE	Ubiquitin-conjugating enzyme E2 variant 1	5	25.2
Q99L27	GMPR2_MOUSE	GMP reductase 2	6	16.7
Q9CQY5	MAGT1_MOUSE	Magnesium transporter protein 1	7	12.8
P19426	NELFE_MOUSE	Negative elongation factor E	17	45.1
Q7TSH2	KPBB_MOUSE	Phosphorylase b kinase regulatory subunit beta	2	2.2
Q922D4	PP6R3_MOUSE	Serine/threonine-protein phosphatase 6 regulatory subunit 3	31	36.7
Q9CR63	COX16_MOUSE	Cytochrome c oxidase assembly protein COX16 homolog, mitochondrial	2	14.2
Q80TZ9	RERE_MOUSE	Arginine-glutamic acid dipeptide repeats protein	2	1.3
Q9JJL8	SYSM_MOUSE	Serine--tRNA ligase, mitochondrial	11	26.1
Q9ER00	STX12_MOUSE	Syntaxin-12	5	23
O55128	SAP18_MOUSE	Histone deacetylase complex subunit SAP18	13	60.1
Q99KW3	TARA_MOUSE	TRIO and F-actin-binding protein	4	2.4
P47963	RL13_MOUSE	60S ribosomal protein L13	9	32.7
Q91VM5	RMXL1_MOUSE	RNA binding motif protein, X-linked-like-1	4	6.2
Q80Y17	L2GL1_MOUSE	Lethal(2) giant larvae protein homolog 1	2	3.1
Q9QYF1	RDH11_MOUSE	Retinol dehydrogenase 11	4	15.8
P35235	PTN11_MOUSE	Tyrosine-protein phosphatase non-receptor type 11	17	24.5
Q9JI75	NQO2_MOUSE	Ribosyldihydronicotinamide dehydrogenase [quinone]	9	42.4
P62192	PRS4_MOUSE	26S proteasome regulatory subunit 4	27	47.7
Q62448	IF4G2_MOUSE	Eukaryotic translation initiation factor 4 gamma 2	34	35.3
Q8CBW3	ABI1_MOUSE	Abl interactor 1	12	21.6
Q9QVP9	FAK2_MOUSE	Protein-tyrosine kinase 2-beta	34	34.4
Q68FL6	SYMC_MOUSE	Methionine--tRNA ligase, cytoplasmic	21	23.8
P28843	DPP4_MOUSE	Dipeptidyl peptidase 4	18	20.1
Q62189	SNRPA_MOUSE	U1 small nuclear ribonucleoprotein A	12	31
P31786	ACBP_MOUSE	Acyl-CoA-binding protein	3	28.7
Q9D1D4	TMEDA_MOUSE	Transmembrane emp24 domain-containing protein 10	12	33.8
Q91VK1	BZW2_MOUSE	Basic leucine zipper and W2 domain-containing protein 2	14	26.5
Q9JLV6	PNKP_MOUSE	Bifunctional polynucleotide phosphatase/kinase	24	49
O35904	PK3CD_MOUSE	Phosphatidylinositol 4,5-bisphosphate 3-kinase catalytic subunit delta isoform	26	24.4
Q8VDM6	HNRL1_MOUSE	Heterogeneous nuclear ribonucleoprotein U-like protein 1	22	16.3
P45700	MA1A1_MOUSE	Mannosyl-oligosaccharide 1,2-alpha-mannosidase IA	5	9.6
Q9DB91	MED29_MOUSE	Mediator of RNA polymerase II transcription subunit 29	3	16.1
Q3UKC1	TAXB1_MOUSE	Tax1-binding protein 1 homolog	8	10.4
Q8CI51	PDLI5_MOUSE	PDZ and LIM domain protein 5	23	43.1
P36371	TAP2_MOUSE	Antigen peptide transporter 2	30	37.2
Q8CG48	SMC2_MOUSE	Structural maintenance of chromosomes protein 2	16	14
Q6PCM1	KDM3A_MOUSE	Lysine-specific demethylase 3A	9	7.6
Q99MU3	DSRAD_MOUSE	Double-stranded RNA-specific adenosine deaminase	23	20.6
Q8CCF0	PRP31_MOUSE	U4/U6 small nuclear ribonucleoprotein Prp31	27	40.5
Q149F1	RUSD2_MOUSE	RNA pseudouridylate synthase domain-containing protein 2	10	16.1
Q9R061	NUBP2_MOUSE	Cytosolic Fe-S cluster assembly factor NUBP2	8	28.4
Q9D8Y0	EFHD2_MOUSE	EF-hand domain-containing protein D2	13	52.5
Q6P8X1	SNX6_MOUSE	Sorting nexin-6	18	36.5
Q91VJ1	AIM2_MOUSE	Interferon-inducible protein AIM2	5	9.3
Q8JZQ2	AFG32_MOUSE	AFG3-like protein 2	24	28.3
Q6PAC3	DCA13_MOUSE	DDB1- and CUL4-associated factor 13	14	28.3
Q64735	CR1L_MOUSE	Complement component receptor 1-like protein	8	16.1
Q8CI95	OSB11_MOUSE	Oxysterol-binding protein-related protein 11	9	18
P47962	RL5_MOUSE	60S ribosomal protein L5	26	40.1
Q8BKN5	GCP5_MOUSE	Gamma-tubulin complex component 5	3	2.8
P98195	ATP9B_MOUSE	Probable phospholipid-transporting ATPase IIB	4	4
P57746	VATD_MOUSE	V-type proton ATPase subunit D	5	18.6
Q6PA06	ATLA2_MOUSE	Atlastin-2	5	9.6
Q91W52	TMM19_MOUSE	Transmembrane protein 19	2	6
P61290	PSME3_MOUSE	Proteasome activator complex subunit 3	19	47.6
Q91W39	NCOA5_MOUSE	Nuclear receptor coactivator 5	16	34.7
Q9CR62	M2OM_MOUSE	Mitochondrial 2-oxoglutarate/malate carrier protein	15	44.6
Q9D842	APLF_MOUSE	Aprataxin and PNK-like factor	4	11.4
Q3TIU4	PDE12_MOUSE	2',5'-phosphodiesterase 12	15	32.1
Q8VDI1	ESIP1_MOUSE	Epithelial-stromal interaction protein 1	10	35.4
Q8R0G9	NU133_MOUSE	Nuclear pore complex protein Nup133	43	35.4
Q99N20	BRMS1_MOUSE	Breast cancer metastasis-suppressor 1 homolog	6	17.1
P50172	DHI1_MOUSE	Corticosteroid 11-beta-dehydrogenase isozyme 1	12	30.8
P01872	IGHM_MOUSE	Immunoglobulin heavy constant mu	2	5.5
E9Q4F7	ANR11_MOUSE	Ankyrin repeat domain-containing protein 11	10	4
P42227	STAT3_MOUSE	Signal transducer and activator of transcription 3	27	32.7
Q6Y685	TACC1_MOUSE	Transforming acidic coiled-coil-containing protein 1	11	13.2
Q9DCT5	SDF2_MOUSE	Stromal cell-derived factor 2	3	22.3
Q80ZV0	RNH2B_MOUSE	Ribonuclease H2 subunit B	4	12.3
Q9JI19	FIBP_MOUSE	Acidic fibroblast growth factor intracellular-binding protein	3	11.2
Q8C0Q2	ZHX3_MOUSE	Zinc fingers and homeoboxes protein 3	2	1.9
P01731	CD8A_MOUSE	T-cell surface glycoprotein CD8 alpha chain	4	12.6
Q569L8	CENPJ_MOUSE	Centromere protein J	4	3.4
Q62167	DDX3X_MOUSE	ATP-dependent RNA helicase DDX3X	4	9.7
P35821	PTN1_MOUSE	Tyrosine-protein phosphatase non-receptor type 1	16	32.9
Q60790	RASA3_MOUSE	Ras GTPase-activating protein 3	36	42.3
P28660	NCKP1_MOUSE	Nck-associated protein 1	3	2.7
Q9EQ06	DHB11_MOUSE	Estradiol 17-beta-dehydrogenase 11	7	22.8
P11835	ITB2_MOUSE	Integrin beta-2	39	45.5
P22646	CD3E_MOUSE	T-cell surface glycoprotein CD3 epsilon chain	5	31.7
Q921G7	ETFD_MOUSE	Electron transfer flavoprotein-ubiquinone oxidoreductase, mitochondrial	21	36.4
Q61206	PA1B2_MOUSE	Platelet-activating factor acetylhydrolase IB subunit alpha2	4	25.3
Q8VHH5	AGAP3_MOUSE	Arf-GAP with GTPase, ANK repeat and PH domain-containing protein 3	2	2.2
P48455	PP2BC_MOUSE	Serine/threonine-protein phosphatase 2B catalytic subunit gamma isoform	3	6.4
Q9Z204	HNRPC_MOUSE	Heterogeneous nuclear ribonucleoproteins C1/C2	17	35.1
P08003	PDIA4_MOUSE	Protein disulfide-isomerase A4	33	40.9
Q8BUH8	SENP7_MOUSE	Sentrin-specific protease 7	19	22.8
A2BDX3	MOCS3_MOUSE	Adenylyltransferase and sulfurtransferase MOCS3	9	20.7
Q61166	MARE1_MOUSE	Microtubule-associated protein RP/EB family member 1	16	42.9
Q9R0X4	ACOT9_MOUSE	Acyl-coenzyme A thioesterase 9, mitochondrial	10	21.2
O54965	RNF13_MOUSE	E3 ubiquitin-protein ligase RNF13	2	8.1
Q3URS9	MITOK_MOUSE	Mitochondrial potassium channel	7	14.3
Q60664	IRAG2_MOUSE	Inositol 1,4,5-triphosphate receptor associated 2	14	28.4
Q61419	CMAH_MOUSE	Cytidine monophosphate-N-acetylneuraminic acid hydroxylase	9	14.2
P62073	TIM10_MOUSE	Mitochondrial import inner membrane translocase subunit Tim10	6	52.2
P59016	VP33B_MOUSE	Vacuolar protein sorting-associated protein 33B	13	25
P49138	MAPK2_MOUSE	MAP kinase-activated protein kinase 2	3	8
Q99N93	RM16_MOUSE	39S ribosomal protein L16, mitochondrial	4	13.1
Q9CR89	ERGI2_MOUSE	Endoplasmic reticulum-Golgi intermediate compartment protein 2	4	9.3
E9QAM5	HELZ2_MOUSE	Helicase with zinc finger domain 2	21	8.8
Q9Z0R6	ITSN2_MOUSE	Intersectin-2	26	15.7
Q9D773	RM02_MOUSE	39S ribosomal protein L2, mitochondrial	3	7.2
Q921T2	TOIP1_MOUSE	Torsin-1A-interacting protein 1	22	34.3
Q8K1J6	TRNT1_MOUSE	CCA tRNA nucleotidyltransferase 1, mitochondrial	23	40.3
Q80TV8	CLAP1_MOUSE	CLIP-associating protein 1	7	5.3
P14824	ANXA6_MOUSE	Annexin A6	73	63.4
Q8BIZ6	SNIP1_MOUSE	Smad nuclear-interacting protein 1	4	14.1
Q8R2M2	TDIF2_MOUSE	Deoxynucleotidyltransferase terminal-interacting protein 2	27	41.6
Q3UYC0	PPM1H_MOUSE	Protein phosphatase 1H	14	37.6
Q8BHG1	NRDC_MOUSE	Nardilysin	24	21.9
Q9D0B0	SRSF9_MOUSE	Serine/arginine-rich splicing factor 9	6	28.8
P35550	FBRL_MOUSE	rRNA 2'-O-methyltransferase fibrillarin	10	26.3
Q9WV55	VAPA_MOUSE	Vesicle-associated membrane protein-associated protein A	13	34.1
Q9R0N0	GALK1_MOUSE	Galactokinase	15	29.6
Q9CS00	CATIN_MOUSE	Cactin	14	14.6
P58854	GCP3_MOUSE	Gamma-tubulin complex component 3	14	18.6
O08638	MYH11_MOUSE	Myosin-11	6	3.1
A2AQ19	RTF1_MOUSE	RNA polymerase-associated protein RTF1 homolog	20	22.1
P62242	RS8_MOUSE	40S ribosomal protein S8	12	48.6
Q9D8B3	CHM4B_MOUSE	Charged multivesicular body protein 4b	17	55.8
Q9CX66	CL045_MOUSE	Uncharacterized protein C12orf45 homolog	4	13.5
Q91YL2	RN126_MOUSE	E3 ubiquitin-protein ligase RNF126	5	23.6
O70400	PDLI1_MOUSE	PDZ and LIM domain protein 1	25	71.3
Q6A0A2	LAR4B_MOUSE	La-related protein 4B	12	17.3
Q6PEE3	RIR2B_MOUSE	Ribonucleoside-diphosphate reductase subunit M2 B	3	8.8
Q8C2Q3	RBM14_MOUSE	RNA-binding protein 14	20	29.1
E9Q286	ICE1_MOUSE	Little elongation complex subunit 1	2	0.9
Q9JM13	RABX5_MOUSE	Rab5 GDP/GTP exchange factor	8	16.9
Q80Y20	ALKB8_MOUSE	Alkylated DNA repair protein alkB homolog 8	1	1.2
Q69ZQ2	ISY1_MOUSE	Pre-mRNA-splicing factor ISY1 homolog	3	14.4
Q9CR00	PSMD9_MOUSE	26S proteasome non-ATPase regulatory subunit 9	9	38.7
Q921M3	SF3B3_MOUSE	Splicing factor 3B subunit 3	56	36.3
Q3TCJ1	ABRX2_MOUSE	BRISC complex subunit Abraxas 2	9	26.7
Q6NXI6	RPRD2_MOUSE	Regulation of nuclear pre-mRNA domain-containing protein 2	26	26.2
Q6A068	CDC5L_MOUSE	Cell division cycle 5-like protein	36	42.4
Q9R0P5	DEST_MOUSE	Destrin	9	53.3
Q9D4H9	PHF14_MOUSE	PHD finger protein 14	15	20.1
Q3U9G9	LBR_MOUSE	Delta(14)-sterol reductase LBR	18	24.4
Q62095	DDX3Y_MOUSE	ATP-dependent RNA helicase DDX3Y	7	10
Q91XU3	PI42C_MOUSE	Phosphatidylinositol 5-phosphate 4-kinase type-2 gamma	3	7.1
P52825	CPT2_MOUSE	Carnitine O-palmitoyltransferase 2, mitochondrial	13	19.9
P62334	PRS10_MOUSE	26S proteasome regulatory subunit 10B	26	54.8
Q6PCM2	INT6_MOUSE	Integrator complex subunit 6	19	19.1
O88544	CSN4_MOUSE	COP9 signalosome complex subunit 4	23	54.9
Q8BV49	IFIX_MOUSE	Pyrin and HIN domain-containing protein 1	13	21.9
Q9CPW7	ZMAT2_MOUSE	Zinc finger matrin-type protein 2	4	19.6
Q5DTM8	BRE1A_MOUSE	E3 ubiquitin-protein ligase BRE1A	24	26.8
Q9CRB9	MIC19_MOUSE	MICOS complex subunit Mic19	8	34.8
G3X987	GIMA9_MOUSE	GTPase IMAP family member 9	20	58.1
Q9CVB6	ARPC2_MOUSE	Actin-related protein 2/3 complex subunit 2	25	45.3
Q8BKC8	PI4KB_MOUSE	Phosphatidylinositol 4-kinase beta	9	11.6
O70493	SNX12_MOUSE	Sorting nexin-12	8	36.4
O70305	ATX2_MOUSE	Ataxin-2	6	6.8
P27641	XRCC5_MOUSE	X-ray repair cross-complementing protein 5	23	28
Q8CG46	SMC5_MOUSE	Structural maintenance of chromosomes protein 5	22	18
O88351	IKKB_MOUSE	Inhibitor of nuclear factor kappa-B kinase subunit beta	28	36.3
Q8VDS8	STX18_MOUSE	Syntaxin-18	4	17.1
Q8CIE2	ZMIZ2_MOUSE	Zinc finger MIZ domain-containing protein 2	5	7.1
Q9D0R4	DDX56_MOUSE	Probable ATP-dependent RNA helicase DDX56	12	21.2
Q9DBR7	MYPT1_MOUSE	Protein phosphatase 1 regulatory subunit 12A	36	31.7
Q8R3H9	TTC4_MOUSE	Tetratricopeptide repeat protein 4	6	13.7
Q9DBM2	ECHP_MOUSE	Peroxisomal bifunctional enzyme	10	17.3
Q9CYR6	AGM1_MOUSE	Phosphoacetylglucosamine mutase	14	28.6
P50518	VATE1_MOUSE	V-type proton ATPase subunit E 1	13	42.5
Q9Z2U1	PSA5_MOUSE	Proteasome subunit alpha type-5	20	65.1
Q6PHQ8	NAA35_MOUSE	N-alpha-acetyltransferase 35, NatC auxiliary subunit	9	12.7
Q8CBE3	WDR37_MOUSE	WD repeat-containing protein 37	11	26.4
Q9CUX1	P52K_MOUSE	52 kDa repressor of the inhibitor of the protein kinase	6	13.1
Q9CR02	TMA16_MOUSE	Translation machinery-associated protein 16	6	29
Q9DBL7	COASY_MOUSE	Bifunctional coenzyme A synthase	9	17.8
Q9CZD3	GARS_MOUSE	Glycine--tRNA ligase	23	30.5
Q3UPL0	SC31A_MOUSE	Protein transport protein Sec31A	38	30.7
Q9D8T2	GSDMD_MOUSE	Gasdermin-D	12	31
E9Q557	DESP_MOUSE	Desmoplakin	13	4.9
Q3ULD5	MCCB_MOUSE	Methylcrotonoyl-CoA carboxylase beta chain, mitochondrial	13	29.1
O35250	EXOC7_MOUSE	Exocyst complex component 7	9	15.2
O88983	STX8_MOUSE	Syntaxin-8	7	29.2
Q8K2K6	AGFG1_MOUSE	Arf-GAP domain and FG repeat-containing protein 1	15	34.8
Q9D0I9	SYRC_MOUSE	Arginine--tRNA ligase, cytoplasmic	34	45.2
Q3ULJ0	GPD1L_MOUSE	Glycerol-3-phosphate dehydrogenase 1-like protein	18	46.4
Q640M1	UT14A_MOUSE	U3 small nucleolar RNA-associated protein 14 homolog A	21	31.2
P27577	ETS1_MOUSE	Protein C-ets-1	7	16.4
Q61035	HARS1_MOUSE	Histidine--tRNA ligase, cytoplasmic	18	30.1
Q99LS3	SERB_MOUSE	Phosphoserine phosphatase	13	65.8
P63280	UBC9_MOUSE	SUMO-conjugating enzyme UBC9	6	41.1
Q922Q8	LRC59_MOUSE	Leucine-rich repeat-containing protein 59	12	40.4
Q9ESK4	ING2_MOUSE	Inhibitor of growth protein 2	1	2.8
Q6P5D8	SMHD1_MOUSE	Structural maintenance of chromosomes flexible hinge domain-containing protein 1	71	34.6
Q9CXL3	CG050_MOUSE	Uncharacterized protein C7orf50 homolog	5	27.7
P09055	ITB1_MOUSE	Integrin beta-1	6	8.5
Q9D5K4	S1PBP_MOUSE	S100P-binding protein	3	9.3
Q80VM4	ZN579_MOUSE	Zinc finger protein 579	1	1.8
Q8CIM1	LRC45_MOUSE	Leucine-rich repeat-containing protein 45	2	2.5
Q9D379	HYEP_MOUSE	Epoxide hydrolase 1	16	30.3
Q61687	ATRX_MOUSE	Transcriptional regulator ATRX	44	19.6
Q9D211	C2AIL_MOUSE	CDKN2AIP N-terminal-like protein	12	34.5
P58281	OPA1_MOUSE	Dynamin-like 120 kDa protein, mitochondrial	38	41.7
Q8CFJ9	WDR24_MOUSE	GATOR complex protein WDR24	4	5.3
Q9WVJ2	PSD13_MOUSE	26S proteasome non-ATPase regulatory subunit 13	19	38.3
A2AJQ3	D19L4_MOUSE	Probable C-mannosyltransferase DPY19L4	1	1.2
Q91Y86	MK08_MOUSE	Mitogen-activated protein kinase 8	1	2.1
Q8VBV3	EXOS2_MOUSE	Exosome complex component RRP4	13	39.9
Q3UHH1	ZSWM8_MOUSE	Zinc finger SWIM domain-containing protein 8	5	4.2
P62889	RL30_MOUSE	60S ribosomal protein L30	10	66.1
Q8R5C8	ZMY11_MOUSE	Zinc finger MYND domain-containing protein 11	6	14.3
P24161	CD3Z_MOUSE	T-cell surface glycoprotein CD3 zeta chain	12	49.4
Q99LB0	TDIF1_MOUSE	Deoxynucleotidyltransferase terminal-interacting protein 1	9	28.4
Q60I26	AL2CL_MOUSE	ALS2 C-terminal-like protein	6	7.9
Q9D479	UVSSA_MOUSE	UV-stimulated scaffold protein A	4	7.8
Q9Z1Z0	USO1_MOUSE	General vesicular transport factor p115	35	35.7
Q8CH02	SUGP1_MOUSE	SURP and G-patch domain-containing protein 1	11	18.4
Q8CAK3	SHFL_MOUSE	Shiftless antiviral inhibitor of ribosomal frameshifting protein homolog	5	13.4
Q80UM7	MOGS_MOUSE	Mannosyl-oligosaccharide glucosidase	22	24.3
Q7TQ95	LNP_MOUSE	Endoplasmic reticulum junction formation protein lunapark	8	22.4
Q3UMT1	PP12C_MOUSE	Protein phosphatase 1 regulatory subunit 12C	12	19.7
Q8K1M6	DNM1L_MOUSE	Dynamin-1-like protein	36	44.1
Q9EQQ9	OGA_MOUSE	Protein O-GlcNAcase	15	19.4
Q69ZC8	GPAM1_MOUSE	GPALPP motifs-containing protein 1	5	12.7
Q8BUN5	SMAD3_MOUSE	Mothers against decapentaplegic homolog 3	5	13.4
O35218	CPSF2_MOUSE	Cleavage and polyadenylation specificity factor subunit 2	31	40
Q91VR8	BRK1_MOUSE	Protein BRICK1	5	54.7
P41105	RL28_MOUSE	60S ribosomal protein L28	8	39.4
Q6PG04	CCD82_MOUSE	Coiled-coil domain-containing protein 82	1	1.7
Q99MK9	RASF1_MOUSE	Ras association domain-containing protein 1	9	20.6
Q8R1R3	STAR7_MOUSE	StAR-related lipid transfer protein 7, mitochondrial	3	7.8
Q8C6G8	WDR26_MOUSE	WD repeat-containing protein 26	4	6.9
Q9EQ61	PESC_MOUSE	Pescadillo homolog	16	21.7
Q8R3N1	NOP14_MOUSE	Nucleolar protein 14	26	25.1
Q2EMV9	PAR14_MOUSE	Protein mono-ADP-ribosyltransferase PARP14	27	17.6
Q3V1V3	ESF1_MOUSE	ESF1 homolog	14	15.4
Q99J47	DRS7B_MOUSE	Dehydrogenase/reductase SDR family member 7B	7	24.1
Q9WTQ5	AKA12_MOUSE	A-kinase anchor protein 12	8	8.1
E9QAT4	SC16A_MOUSE	Protein transport protein Sec16A	28	14
Q9R0I7	YLPM1_MOUSE	YLP motif-containing protein 1	24	20.9
Q8VE22	RT23_MOUSE	28S ribosomal protein S23, mitochondrial	8	49.2
Q99K46	UBP11_MOUSE	Ubiquitin carboxyl-terminal hydrolase 11	4	5
Q6P5E6	GGA2_MOUSE	ADP-ribosylation factor-binding protein GGA2	1	1.5
Q9CZV5	ST65G_MOUSE	STAGA complex 65 subunit gamma	4	10.4
Q8CHD8	RFIP3_MOUSE	Rab11 family-interacting protein 3	1	2.6
Q9DC33	HM20A_MOUSE	High mobility group protein 20A	5	11
Q8BHN1	TXLNG_MOUSE	Gamma-taxilin	5	10.3
Q8BVH9	METL6_MOUSE	tRNA N(3)-methylcytidine methyltransferase METTL6	3	9.2
P20152	VIME_MOUSE	Vimentin	45	55.8
P97872	FMO5_MOUSE	Flavin-containing monooxygenase 5	4	6.8
P70403	CASP_MOUSE	Protein CASP	4	5.9
Q8BUV6	LSM11_MOUSE	U7 snRNA-associated Sm-like protein LSm11	2	6.1
Q64373	B2CL1_MOUSE	Bcl-2-like protein 1	1	3.9
Q64010	CRK_MOUSE	Adapter molecule crk	6	24.3
P70268	PKN1_MOUSE	Serine/threonine-protein kinase N1	26	29.2
Q99JT2	STK26_MOUSE	Serine/threonine-protein kinase 26	8	20.2
A2AKG8	FOCAD_MOUSE	Focadhesin	11	6.3
P80318	TCPG_MOUSE	T-complex protein 1 subunit gamma	64	56.7
Q9EPE9	AT131_MOUSE	Endoplasmic reticulum transmembrane helix translocase	21	16.2
Q8CIS0	CAR11_MOUSE	Caspase recruitment domain-containing protein 11	30	26
Q9D172	GAL3A_MOUSE	Glutamine amidotransferase-like class 1 domain-containing protein 3A, mitochondrial	11	46.6
Q9CXG3	PPIL4_MOUSE	Peptidyl-prolyl cis-trans isomerase-like 4	17	26.4
Q6PCQ0	IQCE_MOUSE	IQ domain-containing protein E	3	2.7
P26369	U2AF2_MOUSE	Splicing factor U2AF 65 kDa subunit	15	29.7
Q64012	RALY_MOUSE	RNA-binding protein Raly	12	44.9
P40237	CD82_MOUSE	CD82 antigen	7	15.4
Q8K114	INT9_MOUSE	Integrator complex subunit 9	9	14.3
Q8N7N6	CIKS_MOUSE	E3 ubiquitin ligase TRAF3IP2	4	10.5
E9Q394	AKP13_MOUSE	A-kinase anchor protein 13	72	32.2
Q8K2R5	ZN668_MOUSE	Zinc finger protein 668	4	5.7
Q8VBY2	KKCC1_MOUSE	Calcium/calmodulin-dependent protein kinase kinase 1	2	4.6
Q99J79	DDB2_MOUSE	DNA damage-binding protein 2	5	11.8
Q9Z1T6	FYV1_MOUSE	1-phosphatidylinositol 3-phosphate 5-kinase	9	5.1
Q8VDN2	AT1A1_MOUSE	Sodium/potassium-transporting ATPase subunit alpha-1	32	21.9
Q80W37	SPN1_MOUSE	Snurportin-1	3	8.7
Q8R5K4	NOL6_MOUSE	Nucleolar protein 6	16	13
Q99M31	HSP7E_MOUSE	Heat shock 70 kDa protein 14	22	51.3
Q6A028	SWP70_MOUSE	Switch-associated protein 70	2	3.6
P49717	MCM4_MOUSE	DNA replication licensing factor MCM4	28	33.6
Q9DCW4	ETFB_MOUSE	Electron transfer flavoprotein subunit beta	14	49
P70224	GIMA1_MOUSE	GTPase IMAP family member 1	10	34.3
Q80VD1	FA98B_MOUSE	Protein FAM98B	13	27
Q9CPT3	NANP_MOUSE	N-acylneuraminate-9-phosphatase	6	21.8
Q61187	TS101_MOUSE	Tumor susceptibility gene 101 protein	13	34.5
Q9Z0X1	AIFM1_MOUSE	Apoptosis-inducing factor 1, mitochondrial	20	35.9
Q8BKW4	ZCHC4_MOUSE	rRNA N6-adenosine-methyltransferase ZCCHC4	3	5.1
P48428	TBCA_MOUSE	Tubulin-specific chaperone A	9	48.1
Q8JZY4	MRPP3_MOUSE	Mitochondrial ribonuclease P catalytic subunit	3	4.8
Q62018	CTR9_MOUSE	RNA polymerase-associated protein CTR9 homolog	13	12.4
Q0GNC1	INF2_MOUSE	Inverted formin-2	11	9.4
Q8R4K2	IRAK4_MOUSE	Interleukin-1 receptor-associated kinase 4	10	22.9
Q8CFK6	DEN1C_MOUSE	DENN domain-containing protein 1C	8	16.3
Q7TMY4	THOC7_MOUSE	THO complex subunit 7 homolog	10	28.4
Q6IE82	JADE3_MOUSE	Protein Jade-3	1	1.2
P28653	PGS1_MOUSE	Biglycan	1	2.7
Q3THK7	GUAA_MOUSE	GMP synthase [glutamine-hydrolyzing]	26	40
Q9D024	CCD47_MOUSE	PAT complex subunit CCDC47	19	25.5
P58771	TPM1_MOUSE	Tropomyosin alpha-1 chain	2	6.7
Q8BHG9	CGBP1_MOUSE	CGG triplet repeat-binding protein 1	14	72.5
Q8R0H9	GGA1_MOUSE	ADP-ribosylation factor-binding protein GGA1	7	13.2
Q9JHD2	KAT2A_MOUSE	Histone acetyltransferase KAT2A	6	7.5
Q8CD92	TTC27_MOUSE	Tetratricopeptide repeat protein 27	4	5.4
Q78IK4	MIC27_MOUSE	MICOS complex subunit Mic27	13	48.3
Q9CYN9	RENR_MOUSE	Renin receptor	4	12.6
Q571B6	WHAMM_MOUSE	WASP homolog-associated protein with actin, membranes and microtubules	1	1.3
P15327	PMGE_MOUSE	Bisphosphoglycerate mutase	2	8.5
P33609	DPOLA_MOUSE	DNA polymerase alpha catalytic subunit	13	10.6
Q8C0D5	EFL1_MOUSE	Elongation factor-like GTPase 1	16	17
Q8VDK1	NIT1_MOUSE	Deaminated glutathione amidase	11	34.4
Q6PG95	CRML_MOUSE	Protein cramped-like	1	0.9
Q9D394	RUFY3_MOUSE	Protein RUFY3	1	2.3
Q91WN1	DNJC9_MOUSE	DnaJ homolog subfamily C member 9	16	48.3
P62806	H4_MOUSE	Histone H4	21	54.4
P17742	PPIA_MOUSE	Peptidyl-prolyl cis-trans isomerase A	21	64
P70318	TIAR_MOUSE	Nucleolysin TIAR	11	24.5
Q8VCE4	CI040_MOUSE	Uncharacterized protein C9orf40 homolog	2	11
Q8K194	SNR27_MOUSE	U4/U6.U5 small nuclear ribonucleoprotein 27 kDa protein	9	37.4
Q8R4I1	ATX7_MOUSE	Ataxin-7	2	3
Q8CIN4	PAK2_MOUSE	Serine/threonine-protein kinase PAK 2	25	39.3
P56371	RAB4A_MOUSE	Ras-related protein Rab-4A	3	16.1
Q60634	FLOT2_MOUSE	Flotillin-2	10	27.3
Q640Q5	PAN3_MOUSE	PAN2-PAN3 deadenylation complex subunit Pan3	9	14.3
Q9QYE6	GOGA5_MOUSE	Golgin subfamily A member 5	23	37.6
P97801	SMN_MOUSE	Survival motor neuron protein	7	20.5
O88942	NFAC1_MOUSE	Nuclear factor of activated T-cells, cytoplasmic 1	9	11.7
Q9JII5	DAZP1_MOUSE	DAZ-associated protein 1	15	24.9
Q9D6K8	FUND2_MOUSE	FUN14 domain-containing protein 2	4	27.2
Q8CIV8	TBCE_MOUSE	Tubulin-specific chaperone E	4	7.8
Q7TSZ8	NACC1_MOUSE	Nucleus accumbens-associated protein 1	3	6
Q6PB66	LPPRC_MOUSE	Leucine-rich PPR motif-containing protein, mitochondrial	64	41.4
Q8BHB4	WDR3_MOUSE	WD repeat-containing protein 3	23	27.6
Q2TBA3	MALT1_MOUSE	Mucosa-associated lymphoid tissue lymphoma translocation protein 1 homolog	8	11.2
Q8VEB6	RNZ1_MOUSE	Zinc phosphodiesterase ELAC protein 1	1	3
P14576	SRP54_MOUSE	Signal recognition particle 54 kDa protein	21	40.3
P35486	ODPA_MOUSE	Pyruvate dehydrogenase E1 component subunit alpha, somatic form, mitochondrial	21	44.6
Q8BY02	NKRF_MOUSE	NF-kappa-B-repressing factor	9	14.9
Q8BIL5	HOOK1_MOUSE	Protein Hook homolog 1	6	8.7
P36916	GNL1_MOUSE	Guanine nucleotide-binding protein-like 1	10	20.4
Q8VCW8	ACSF2_MOUSE	Medium-chain acyl-CoA ligase ACSF2, mitochondrial	21	34.6
Q8K4L0	DDX54_MOUSE	ATP-dependent RNA helicase DDX54	13	14.6
Q9CX53	GEMI6_MOUSE	Gem-associated protein 6	2	13.9
Q9EP69	SAC1_MOUSE	Phosphatidylinositol-3-phosphatase SAC1	20	29.6
Q6PR54	RIF1_MOUSE	Telomere-associated protein RIF1	32	15.9
O70200	AIF1_MOUSE	Allograft inflammatory factor 1	1	6.8
Q80YV3	TRRAP_MOUSE	Transformation/transcription domain-associated protein	51	21.1
Q6IFZ6	K2C1B_MOUSE	Keratin, type II cytoskeletal 1b	1	1.7
Q8BG05	ROA3_MOUSE	Heterogeneous nuclear ribonucleoprotein A3	18	31.4
Q9QUI0	RHOA_MOUSE	Transforming protein RhoA	1	5.2
P04212	TVB4_MOUSE	T-cell receptor beta chain V region LB2	2	16.9
Q99JY0	ECHB_MOUSE	Trifunctional enzyme subunit beta, mitochondrial	21	41.3
Q9CX34	SGT1_MOUSE	Protein SGT1 homolog	21	56.8
Q5RJ54	ZSC26_MOUSE	Zinc finger and SCAN domain-containing protein 26	2	4.7
Q60739	BAG1_MOUSE	BAG family molecular chaperone regulator 1	19	45.9
Q9WTP7	KAD3_MOUSE	GTP:AMP phosphotransferase AK3, mitochondrial	14	54.2
Q8CFK2	TF3B_MOUSE	Transcription factor IIIB 90 kDa subunit	7	11.2
Q8R480	NUP85_MOUSE	Nuclear pore complex protein Nup85	16	20.3
Q8CHQ0	FBX4_MOUSE	F-box only protein 4	4	9.4
Q01730	RSU1_MOUSE	Ras suppressor protein 1	9	32.5
P70365	NCOA1_MOUSE	Nuclear receptor coactivator 1	3	2.6
Q3UJK4	GTPB2_MOUSE	GTP-binding protein 2	1	1.7
P56581	TDG_MOUSE	G/T mismatch-specific thymine DNA glycosylase	2	7.6
Q9JHG7	PK3CG_MOUSE	Phosphatidylinositol 4,5-bisphosphate 3-kinase catalytic subunit gamma isoform	12	13.1
Q9DC48	PRP17_MOUSE	Pre-mRNA-processing factor 17	12	22.5
Q3ULW8	PARP3_MOUSE	Protein mono-ADP-ribosyltransferase PARP3	20	47.7
Q8CBC4	CNST_MOUSE	Consortin	4	7.7
Q61838	PZP_MOUSE	Pregnancy zone protein	1	0.7
Q62446	FKBP3_MOUSE	Peptidyl-prolyl cis-trans isomerase FKBP3	7	31.2
Q62418	DBNL_MOUSE	Drebrin-like protein	25	43.6
Q80WW9	DDRGK_MOUSE	DDRGK domain-containing protein 1	5	21.3
Q6A037	N4BP1_MOUSE	NEDD4-binding protein 1	2	2.6
Q3TYA6	MPP8_MOUSE	M-phase phosphoprotein 8	11	13.9
Q6V3W6	DRC7_MOUSE	Dynein regulatory complex subunit 7	2	2.2
Q6IRU5	CLCB_MOUSE	Clathrin light chain B	5	20.1
Q64324	STXB2_MOUSE	Syntaxin-binding protein 2	16	30.2
Q6P9R4	ARHGI_MOUSE	Rho guanine nucleotide exchange factor 18	29	23.5
A3KGF7	PLCB2_MOUSE	1-phosphatidylinositol 4,5-bisphosphate phosphodiesterase beta-2	11	11.9
Q9WUM3	COR1B_MOUSE	Coronin-1B	14	22.3
Q7TS63	ZFAT_MOUSE	Zinc finger protein ZFAT	1	1.1
Q01405	SC23A_MOUSE	Protein transport protein Sec23A	11	16.5
Q3ULF4	SPG7_MOUSE	Paraplegin	4	5.5
Q9ERA6	TFP11_MOUSE	Tuftelin-interacting protein 11	24	27.3
Q9D7J4	COX20_MOUSE	Cytochrome c oxidase assembly protein COX20, mitochondrial	2	21.4
Q8CHY6	P66A_MOUSE	Transcriptional repressor p66 alpha	23	41.3
Q9D898	ARP5L_MOUSE	Actin-related protein 2/3 complex subunit 5-like protein	8	55.6
Q9JHK4	PGTA_MOUSE	Geranylgeranyl transferase type-2 subunit alpha	12	22.6
O55091	IMPCT_MOUSE	Protein IMPACT	2	11
P83887	TBG1_MOUSE	Tubulin gamma-1 chain	3	4
Q923K4	GTPB3_MOUSE	tRNA modification GTPase GTPBP3, mitochondrial	4	11.4
Q6ZQH8	NU188_MOUSE	Nucleoporin NUP188	20	13
Q3UFM5	NOM1_MOUSE	Nucleolar MIF4G domain-containing protein 1	11	14.9
Q99LD4	CSN1_MOUSE	COP9 signalosome complex subunit 1	14	33.3
Q91Z96	BMP2K_MOUSE	BMP-2-inducible protein kinase	2	2.5
Q9D0K2	SCOT1_MOUSE	Succinyl-CoA:3-ketoacid coenzyme A transferase 1, mitochondrial	24	36
Q8K4Q6	NEIL1_MOUSE	Endonuclease 8-like 1	5	14.1
Q8C1D8	IWS1_MOUSE	Protein IWS1 homolog	10	11.6
Q61655	DD19A_MOUSE	ATP-dependent RNA helicase DDX19A	24	44.6
Q6PF93	PK3C3_MOUSE	Phosphatidylinositol 3-kinase catalytic subunit type 3	15	17.9
Q9D902	T2EB_MOUSE	General transcription factor IIE subunit 2	6	17.5
Q9DBG5	PLIN3_MOUSE	Perilipin-3	21	53.1
Q9WV80	SNX1_MOUSE	Sorting nexin-1	21	35.8
Q80UW8	RPAB1_MOUSE	DNA-directed RNA polymerases I, II, and III subunit RPABC1	12	41
Q3U2A8	SYVM_MOUSE	Valine--tRNA ligase, mitochondrial	13	13.5
Q08642	PADI2_MOUSE	Protein-arginine deiminase type-2	15	21.7
P97346	NXN_MOUSE	Nucleoredoxin	4	12.4
Q8BSM5	GAB3_MOUSE	GRB2-associated-binding protein 3	2	4
G5E8B9	ZBT11_MOUSE	Zinc finger and BTB domain-containing protein 11	3	3
Q9CWK8	SNX2_MOUSE	Sorting nexin-2	21	38.9
Q9D706	RPAP3_MOUSE	RNA polymerase II-associated protein 3	14	27.1
P16254	SRP14_MOUSE	Signal recognition particle 14 kDa protein	4	41.8
Q9D0L8	MCES_MOUSE	mRNA cap guanine-N7 methyltransferase	23	52
Q8C5P7	TDRP_MOUSE	Testis development-related protein	13	61.5
Q8BFY9	TNPO1_MOUSE	Transportin-1	23	23.5
O54826	AF10_MOUSE	Protein AF-10	1	1.1
Q9JJ28	FLII_MOUSE	Protein flightless-1 homolog	36	28.5
P10107	ANXA1_MOUSE	Annexin A1	3	10.1
Q9D3P8	PLRKT_MOUSE	Plasminogen receptor (KT)	2	14.3
Q9CPV2	APC16_MOUSE	Anaphase-promoting complex subunit 16	1	10.9
Q00623	APOA1_MOUSE	Apolipoprotein A-I	2	7.2
Q8R1F9	RPP40_MOUSE	Ribonuclease P protein subunit p40	4	9.1
O35368	IFI3_MOUSE	Interferon-activable protein 203	12	30.4
Q9R0L6	PCM1_MOUSE	Pericentriolar material 1 protein	11	6.6
Q8BFZ3	ACTBL_MOUSE	Beta-actin-like protein 2	6	10.9
Q6DFV5	HELZ_MOUSE	Probable helicase with zinc finger domain	4	2.6
Q99MJ9	DDX50_MOUSE	ATP-dependent RNA helicase DDX50	7	11
O09000	NCOA3_MOUSE	Nuclear receptor coactivator 3	21	21.5
P36536	SAR1A_MOUSE	GTP-binding protein SAR1a	3	17.2
Q69ZK6	JHD2C_MOUSE	Probable JmjC domain-containing histone demethylation protein 2C	9	4.7
Q99JX1	TAF11_MOUSE	Transcription initiation factor TFIID subunit 11	4	20.4
Q6P2K6	P4R3A_MOUSE	Serine/threonine-protein phosphatase 4 regulatory subunit 3A	11	14.3
Q6ZQ88	KDM1A_MOUSE	Lysine-specific histone demethylase 1A	16	22.4
Q9QZE7	TSNAX_MOUSE	Translin-associated protein X	16	40
Q8CI75	DI3L2_MOUSE	DIS3-like exonuclease 2	13	15.2
Q9DAT2	MRGBP_MOUSE	MRG/MORF4L-binding protein	6	38.2
Q6NZQ6	ZN740_MOUSE	Zinc finger protein 740	6	28.9
Q9D287	SPF27_MOUSE	Pre-mRNA-splicing factor SPF27	11	29.3
P62259	1433E_MOUSE	14-3-3 protein epsilon	31	62
Q8CGU1	CACO1_MOUSE	Calcium-binding and coiled-coil domain-containing protein 1	3	5.2
Q6P1G0	HEAT6_MOUSE	HEAT repeat-containing protein 6	6	6.2
Q6ZPY7	KDM3B_MOUSE	Lysine-specific demethylase 3B	19	18.9
Q52KI8	SRRM1_MOUSE	Serine/arginine repetitive matrix protein 1	11	11
O08856	ELL_MOUSE	RNA polymerase II elongation factor ELL	6	10.8
Q99M87	DNJA3_MOUSE	DnaJ homolog subfamily A member 3, mitochondrial	7	18.5
Q5SSH7	ZZEF1_MOUSE	Zinc finger ZZ-type and EF-hand domain-containing protein 1	24	9.6
A2BH40	ARI1A_MOUSE	AT-rich interactive domain-containing protein 1A	58	26.5
Q9QZR0	RNF25_MOUSE	E3 ubiquitin-protein ligase RNF25	4	9.4
P68510	1433F_MOUSE	14-3-3 protein eta	13	46.7
Q922M5	CDA7L_MOUSE	Cell division cycle-associated 7-like protein	7	15.5
Q8C7V3	UTP15_MOUSE	U3 small nucleolar RNA-associated protein 15 homolog	14	27.1
Q921C5	BICD2_MOUSE	Protein bicaudal D homolog 2	11	14.8
Q68FG0	ZC4H2_MOUSE	Zinc finger C4H2 domain-containing protein	1	4.9
Q9DA08	SGF29_MOUSE	SAGA-associated factor 29	4	18.1
Q3U186	SYRM_MOUSE	Probable arginine--tRNA ligase, mitochondrial	10	21.3
Q9CQU3	RER1_MOUSE	Protein RER1	7	25.5
Q8BLR5	PSD4_MOUSE	PH and SEC7 domain-containing protein 4	16	19.3
G5E870	TRIPC_MOUSE	E3 ubiquitin-protein ligase TRIP12	50	28.3
Q08857	CD36_MOUSE	Platelet glycoprotein 4	1	2.5
O88532	ZFR_MOUSE	Zinc finger RNA-binding protein	22	27
Q5SQX6	CYFP2_MOUSE	Cytoplasmic FMR1-interacting protein 2	21	15.3
Q99J45	NRBP_MOUSE	Nuclear receptor-binding protein	15	26
P97431	IRF6_MOUSE	Interferon regulatory factor 6	2	5.1
Q8BX10	PGAM5_MOUSE	Serine/threonine-protein phosphatase PGAM5, mitochondrial	7	22.2
O88271	CFDP1_MOUSE	Craniofacial development protein 1	11	34.6
Q9D198	SYF2_MOUSE	Pre-mRNA-splicing factor SYF2	9	36.8
Q91WJ8	FUBP1_MOUSE	Far upstream element-binding protein 1	32	42.5
Q8BVE3	VATH_MOUSE	V-type proton ATPase subunit H	11	23.8
O35744	CHIL3_MOUSE	Chitinase-like protein 3	1	3
Q60862	ORC2_MOUSE	Origin recognition complex subunit 2	2	3.5
P58774	TPM2_MOUSE	Tropomyosin beta chain	1	3.9
Q922R5	P4R3B_MOUSE	Serine/threonine-protein phosphatase 4 regulatory subunit 3B	9	13.2
Q80TY5	VP13B_MOUSE	Vacuolar protein sorting-associated protein 13B	6	1.6
Q00899	TYY1_MOUSE	Transcriptional repressor protein YY1	11	26.6
Q9WTY1	PDCD7_MOUSE	Programmed cell death protein 7	2	2.3
Q9DBN9	DDX59_MOUSE	Probable ATP-dependent RNA helicase DDX59	3	5.3
Q9R1P4	PSA1_MOUSE	Proteasome subunit alpha type-1	19	55.9
Q8BWQ6	VP35L_MOUSE	VPS35 endosomal protein-sorting factor-like	12	15.1
Q6PDK2	KMT2D_MOUSE	Histone-lysine N-methyltransferase 2D	25	6.4
Q8VDQ9	KRI1_MOUSE	Protein KRI1 homolog	15	19.6
Q9DB98	LENG1_MOUSE	Leukocyte receptor cluster member 1 homolog	5	24.5
Q9Z2I8	SUCB2_MOUSE	Succinate--CoA ligase [GDP-forming] subunit beta, mitochondrial	26	54.7
Q9EQP2	EHD4_MOUSE	EH domain-containing protein 4	11	21.4
Q6DFV7	NCOA7_MOUSE	Nuclear receptor coactivator 7	6	7.2
P25799	NFKB1_MOUSE	Nuclear factor NF-kappa-B p105 subunit	33	30.8
Q9CR29	CCD43_MOUSE	Coiled-coil domain-containing protein 43	7	29.3
Q9CR51	VATG1_MOUSE	V-type proton ATPase subunit G 1	5	36.4
Q99N87	RT05_MOUSE	28S ribosomal protein S5, mitochondrial	10	21.8
Q3U1T9	DEN1B_MOUSE	DENN domain-containing protein 1B	7	11.2
Q9R1X5	MRP5_MOUSE	Multidrug resistance-associated protein 5	1	0.8
Q03517	SCG2_MOUSE	Secretogranin-2	1	1.8
O88447	KLC1_MOUSE	Kinesin light chain 1	10	17.2
P62046	LRCH1_MOUSE	Leucine-rich repeat and calponin homology domain-containing protein 1	12	23.1
P46471	PRS7_MOUSE	26S proteasome regulatory subunit 7	41	65.8
Q923G2	RPAB3_MOUSE	DNA-directed RNA polymerases I, II, and III subunit RPABC3	7	59.3
P97429	ANXA4_MOUSE	Annexin A4	2	6.9
P34022	RANG_MOUSE	Ran-specific GTPase-activating protein	7	42.4
Q8VE97	SRSF4_MOUSE	Serine/arginine-rich splicing factor 4	9	15.3
Q8CGC7	SYEP_MOUSE	Bifunctional glutamate/proline--tRNA ligase	65	37.5
Q6ZQ06	CE162_MOUSE	Centrosomal protein of 162 kDa	4	2.9
P27782	LEF1_MOUSE	Lymphoid enhancer-binding factor 1	5	18.9
O54839	EOMES_MOUSE	Eomesodermin homolog	7	13.2
Q8VEK0	CC50A_MOUSE	Cell cycle control protein 50A	2	9.1
O08664	BCL7C_MOUSE	B-cell CLL/lymphoma 7 protein family member C	3	15.7
Q61233	PLSL_MOUSE	Plastin-2	52	56
Q9DCN2	NB5R3_MOUSE	NADH-cytochrome b5 reductase 3	21	49.8
B9EJ86	OSBL8_MOUSE	Oxysterol-binding protein-related protein 8	11	18
Q9CQA8	CEP19_MOUSE	Centrosomal protein of 19 kDa	1	7.4
Q9WVE8	PACN2_MOUSE	Protein kinase C and casein kinase substrate in neurons protein 2	12	26.1
P57725	SAMN1_MOUSE	SAM domain-containing protein SAMSN-1	2	7.3
P18337	LYAM1_MOUSE	L-selectin	4	13.4
Q9JJX7	TYDP2_MOUSE	Tyrosyl-DNA phosphodiesterase 2	2	8.4
Q9DBT3	CCD97_MOUSE	Coiled-coil domain-containing protein 97	3	10
Q63ZW7	INADL_MOUSE	InaD-like protein	3	1.7
Q64378	FKBP5_MOUSE	Peptidyl-prolyl cis-trans isomerase FKBP5	20	43
Q3U276	SDHF1_MOUSE	Succinate dehydrogenase assembly factor 1, mitochondrial	1	12.7
Q61112	CAB45_MOUSE	45 kDa calcium-binding protein	1	3.3
Q9EQK5	MVP_MOUSE	Major vault protein	21	25.9
Q8BG17	NOL12_MOUSE	Nucleolar protein 12	5	24.4
Q91W40	KLC3_MOUSE	Kinesin light chain 3	3	7.3
Q9JL62	GLTP_MOUSE	Glycolipid transfer protein	9	44
E9PZJ8	ASCC3_MOUSE	Activating signal cointegrator 1 complex subunit 3	18	8.6
Q8CHP5	PYM1_MOUSE	Partner of Y14 and mago	6	32.5
P97393	RHG05_MOUSE	Rho GTPase-activating protein 5	1	0.9
Q6GYP7	RGPA1_MOUSE	Ral GTPase-activating protein subunit alpha-1	6	3.1
Q9D0F1	NDC80_MOUSE	Kinetochore protein NDC80 homolog	1	1.9
Q76KJ5	RPA34_MOUSE	DNA-directed RNA polymerase I subunit RPA34	11	32.8
Q61545	EWS_MOUSE	RNA-binding protein EWS	11	14.2
P97742	CPT1A_MOUSE	Carnitine O-palmitoyltransferase 1, liver isoform	12	18.6
Q3UHF7	ZEP2_MOUSE	Transcription factor HIVEP2	5	2.8
Q8CB44	GRAM4_MOUSE	GRAM domain-containing protein 4	15	24
Q6P1G2	KDM2B_MOUSE	Lysine-specific demethylase 2B	4	3.8
P62077	TIM8B_MOUSE	Mitochondrial import inner membrane translocase subunit Tim8 B	3	37.3
Q9D937	CK098_MOUSE	Uncharacterized protein C11orf98 homolog	9	36.6
Q3UFY8	TM10C_MOUSE	tRNA methyltransferase 10 homolog C	10	23.2
Q8BWW9	PKN2_MOUSE	Serine/threonine-protein kinase N2	13	18.8
P58069	RASA2_MOUSE	Ras GTPase-activating protein 2	4	7
Q80WQ2	VAC14_MOUSE	Protein VAC14 homolog	22	29.9
O89032	SPD2A_MOUSE	SH3 and PX domain-containing protein 2A	4	4.7
Q6PB44	PTN23_MOUSE	Tyrosine-protein phosphatase non-receptor type 23	10	8.9
P15864	H12_MOUSE	Histone H1.2	4	17.5
Q5DTW7	RESF1_MOUSE	Retroelement silencing factor 1	4	3.9
Q9Z127	LAT1_MOUSE	Large neutral amino acids transporter small subunit 1	4	8.2
Q8VEK3	HNRPU_MOUSE	Heterogeneous nuclear ribonucleoprotein U	38	27
Q18PI6	SLAF5_MOUSE	SLAM family member 5	8	22.2
D3Z7P3	GLSK_MOUSE	Glutaminase kidney isoform, mitochondrial	25	32.5
Q8BQP8	RFIP4_MOUSE	Rab11 family-interacting protein 4	1	2
Q9CZR8	EFTS_MOUSE	Elongation factor Ts, mitochondrial	14	50.3
Q8K1Y2	KPCD3_MOUSE	Serine/threonine-protein kinase D3	2	3.3
Q8K337	I5P2_MOUSE	Type II inositol 1,4,5-trisphosphate 5-phosphatase	19	18.2
O54781	SRPK2_MOUSE	SRSF protein kinase 2	8	12.2
P68254	1433T_MOUSE	14-3-3 protein theta	13	44.5
P70452	STX4_MOUSE	Syntaxin-4	6	22.5
P01837	IGKC_MOUSE	Immunoglobulin kappa constant	2	13.1
O35598	ADA10_MOUSE	Disintegrin and metalloproteinase domain-containing protein 10	10	16.6
Q8BG79	C19L2_MOUSE	CWF19-like protein 2	8	11.7
Q8BKT8	HAUS7_MOUSE	HAUS augmin-like complex subunit 7	1	4.1
P83741	WNK1_MOUSE	Serine/threonine-protein kinase WNK1	18	9
Q9CQ33	LZTR1_MOUSE	Leucine-zipper-like transcriptional regulator 1	3	5
Q91VU7	PUS7_MOUSE	Pseudouridylate synthase 7 homolog	24	43.9
Q8VCI5	PEX19_MOUSE	Peroxisomal biogenesis factor 19	10	41.8
Q80Z37	TOPRS_MOUSE	E3 ubiquitin-protein ligase Topors	2	2.8
Q5PSV9	MDC1_MOUSE	Mediator of DNA damage checkpoint protein 1	28	27.6
Q8BXZ1	TMX3_MOUSE	Protein disulfide-isomerase TMX3	19	31.1
P52479	UBP10_MOUSE	Ubiquitin carboxyl-terminal hydrolase 10	11	18.3
Q9CQV8	1433B_MOUSE	14-3-3 protein beta/alpha	11	46.7
P51949	MAT1_MOUSE	CDK-activating kinase assembly factor MAT1	7	24.3
Q91WL8	WWOX_MOUSE	WW domain-containing oxidoreductase	1	3.4
Q3UP38	EFC4B_MOUSE	EF-hand calcium-binding domain-containing protein 4B	3	4.8
Q8CIG3	KDM1B_MOUSE	Lysine-specific histone demethylase 1B	4	6.3
Q8C3S2	TNG6_MOUSE	Transport and Golgi organization protein 6 homolog	4	4.7
Q9QY66	ZNHI2_MOUSE	Zinc finger HIT domain-containing protein 2	2	6
Q8BGF3	WDR92_MOUSE	WD repeat-containing protein 92	5	17.4
G3X9K3	BIG1_MOUSE	Brefeldin A-inhibited guanine nucleotide-exchange protein 1	14	8.4
P41230	KDM5C_MOUSE	Lysine-specific demethylase 5C	4	3
B2RR83	YTDC2_MOUSE	3'-5' RNA helicase YTHDC2	5	5.2
Q6ZPS6	AKIB1_MOUSE	Ankyrin repeat and IBR domain-containing protein 1	3	4.3
O70252	HMOX2_MOUSE	Heme oxygenase 2	12	29.8
Q8BWG8	ARRB1_MOUSE	Beta-arrestin-1	8	17.2
Q8BJU9	RF1ML_MOUSE	Peptide chain release factor 1-like, mitochondrial	3	10.5
Q8BZQ7	ANC2_MOUSE	Anaphase-promoting complex subunit 2	14	18.2
Q3UJD6	UBP19_MOUSE	Ubiquitin carboxyl-terminal hydrolase 19	19	15.8
Q80VI1	TRI56_MOUSE	E3 ubiquitin-protein ligase TRIM56	6	10.5
Q5SRX1	TM1L2_MOUSE	TOM1-like protein 2	2	4.5
Q3UG20	KMT2E_MOUSE	Inactive histone-lysine N-methyltransferase 2E	5	3.9
Q9JM93	AR6P4_MOUSE	ADP-ribosylation factor-like protein 6-interacting protein 4	3	15.7
Q8BVL9	JKIP1_MOUSE	Janus kinase and microtubule-interacting protein 1	9	15
Q69Z99	ZN512_MOUSE	Zinc finger protein 512	18	34.2
Q03267	IKZF1_MOUSE	DNA-binding protein Ikaros	15	21.1
Q501J7	PHAR4_MOUSE	Phosphatase and actin regulator 4	2	5
O35516	NOTC2_MOUSE	Neurogenic locus notch homolog protein 2	1	0.6
P08113	ENPL_MOUSE	Endoplasmin	35	31.8
P25916	BMI1_MOUSE	Polycomb complex protein BMI-1	1	5.2
Q8C811	S35E2_MOUSE	Solute carrier family 35 member E2A	2	7.7
Q6ZQF7	JADE2_MOUSE	E3 ubiquitin-protein ligase Jade-2	11	14.1
D3YZP9	CCDC6_MOUSE	Coiled-coil domain-containing protein 6	8	16.2
Q9Z277	BAZ1B_MOUSE	Tyrosine-protein kinase BAZ1B	56	31.9
Q9WU42	NCOR2_MOUSE	Nuclear receptor corepressor 2	11	6.8
Q8R3L2	TCF25_MOUSE	Transcription factor 25	5	10.4
A2AB59	RHG27_MOUSE	Rho GTPase-activating protein 27	10	15.2
Q9CYN2	SPCS2_MOUSE	Signal peptidase complex subunit 2	8	41.6
Q923T9	KCC2G_MOUSE	Calcium/calmodulin-dependent protein kinase type II subunit gamma	7	18.9
Q69ZF3	GBA2_MOUSE	Non-lysosomal glucosylceramidase	6	8
Q8CDM1	ATAD2_MOUSE	ATPase family AAA domain-containing protein 2	15	16.1
Q9WV70	NOC2L_MOUSE	Nucleolar complex protein 2 homolog	11	15.5
P70459	ERF_MOUSE	ETS domain-containing transcription factor ERF	1	3.3
Q99MN1	SYK_MOUSE	Lysine--tRNA ligase	30	30.9
Q921I1	TRFE_MOUSE	Serotransferrin	7	12.2
P19157	GSTP1_MOUSE	Glutathione S-transferase P 1	11	19
O35295	PURB_MOUSE	Transcriptional activator protein Pur-beta	10	45.7
Q61990	PCBP2_MOUSE	Poly(rC)-binding protein 2	15	36.7
Q7TSG2	CTDP1_MOUSE	RNA polymerase II subunit A C-terminal domain phosphatase	29	37.5
Q8BY71	HAT1_MOUSE	Histone acetyltransferase type B catalytic subunit	7	20.2
P39749	FEN1_MOUSE	Flap endonuclease 1	15	32.3
Q5SW19	CLU_MOUSE	Clustered mitochondria protein homolog	15	15
Q9JKB3	YBOX3_MOUSE	Y-box-binding protein 3	4	20.5
Q3TSG4	ALKB5_MOUSE	RNA demethylase ALKBH5	6	23.3
Q99PT3	IN80B_MOUSE	INO80 complex subunit B	3	6.7
P61202	CSN2_MOUSE	COP9 signalosome complex subunit 2	18	32.1
Q8C4Q6	AIDA_MOUSE	Axin interactor, dorsalization-associated protein	6	30.5
Q9CYA0	CREL2_MOUSE	Protein disulfide isomerase Creld2	3	9.4
Q8VIG1	REST_MOUSE	RE1-silencing transcription factor	1	1.7
Q06138	CAB39_MOUSE	Calcium-binding protein 39	13	36.4
Q9D824	FIP1_MOUSE	Pre-mRNA 3'-end-processing factor FIP1	10	16
Q9CQE5	RGS10_MOUSE	Regulator of G-protein signaling 10	13	43.1
Q9EPQ8	TCF20_MOUSE	Transcription factor 20	11	7.2
P10518	HEM2_MOUSE	Delta-aminolevulinic acid dehydratase	10	29.7
Q8K382	DEN1A_MOUSE	DENN domain-containing protein 1A	5	5.7
Q922Y1	UBXN1_MOUSE	UBX domain-containing protein 1	9	30
O55022	PGRC1_MOUSE	Membrane-associated progesterone receptor component 1	5	25.6
Q80TY0	FNBP1_MOUSE	Formin-binding protein 1	23	37.7
Q8BMQ2	TF3C4_MOUSE	General transcription factor 3C polypeptide 4	16	21.4
Q8CI03	FWCH1_MOUSE	FLYWCH-type zinc finger-containing protein 1	3	8.6
Q66JW3	TOX_MOUSE	Thymocyte selection-associated high mobility group box protein TOX	2	5.5
Q3UFS4	GPT11_MOUSE	G patch domain-containing protein 11	5	21.8
O89053	COR1A_MOUSE	Coronin-1A	27	35.1
P34884	MIF_MOUSE	Macrophage migration inhibitory factor	8	60
Q5I043	UBP28_MOUSE	Ubiquitin carboxyl-terminal hydrolase 28	11	11.7
Q3TKY6	CWC27_MOUSE	Spliceosome-associated protein CWC27 homolog	12	24.5
E9Q236	MRP4_MOUSE	ATP-binding cassette sub-family C member 4	3	3.9
Q6P6J9	TXD15_MOUSE	Thioredoxin domain-containing protein 15	5	19.5
Q8R317	UBQL1_MOUSE	Ubiquilin-1	14	21.1
Q6PCN7	HLTF_MOUSE	Helicase-like transcription factor	9	11.3
Q99LQ7	PDES1_MOUSE	Plasmanylethanolamine desaturase	1	8.1
Q9CWX9	DDX47_MOUSE	Probable ATP-dependent RNA helicase DDX47	23	39.6
Q8BYC6	TAOK3_MOUSE	Serine/threonine-protein kinase TAO3	10	11
P08414	KCC4_MOUSE	Calcium/calmodulin-dependent protein kinase type IV	15	32.4
Q8C156	CND2_MOUSE	Condensin complex subunit 2	3	7.7
O35730	RING1_MOUSE	E3 ubiquitin-protein ligase RING1	9	33.3
P10126	EF1A1_MOUSE	Elongation factor 1-alpha 1	24	23.2
Q9WTJ4	FIZ1_MOUSE	Flt3-interacting zinc finger protein 1	5	17
Q9WVH4	FOXO3_MOUSE	Forkhead box protein O3	3	8
Q9CXE2	BCL7A_MOUSE	B-cell CLL/lymphoma 7 protein family member A	1	12.9
Q9ESJ0	XPO4_MOUSE	Exportin-4	11	10.3
Q9JJW6	ALRF2_MOUSE	Aly/REF export factor 2	2	11.9
Q99MD6	TRXR3_MOUSE	Thioredoxin reductase 3	1	1.1
Q9D4H2	GCC1_MOUSE	GRIP and coiled-coil domain-containing protein 1	12	17.6
Q3U3Q1	ULK3_MOUSE	Serine/threonine-protein kinase ULK3	3	5.9
Q922S4	PDE2A_MOUSE	cGMP-dependent 3',5'-cyclic phosphodiesterase	23	29
Q791T5	MTCH1_MOUSE	Mitochondrial carrier homolog 1	5	10.5
Q99P30	NUDT7_MOUSE	Peroxisomal coenzyme A diphosphatase NUDT7	1	3.4
Q9CYX7	RRP15_MOUSE	RRP15-like protein	4	12.1
Q9QYJ0	DNJA2_MOUSE	DnaJ homolog subfamily A member 2	24	43.2
Q6A000	MOONR_MOUSE	Protein moonraker	1	0.8
Q8VI33	TAF9_MOUSE	Transcription initiation factor TFIID subunit 9	4	12.5
Q811L6	MAST4_MOUSE	Microtubule-associated serine/threonine-protein kinase 4	3	1.1
Q91YU3	MSD4_MOUSE	Myb/SANT-like DNA-binding domain-containing protein 4	2	6.4
Q9Z0F8	ADA17_MOUSE	Disintegrin and metalloproteinase domain-containing protein 17	3	3.5
O08550	KMT2B_MOUSE	Histone-lysine N-methyltransferase 2B	11	5.3
Q8CAQ8	MIC60_MOUSE	MICOS complex subunit Mic60	51	55.2
Q9DBC3	CMTR1_MOUSE	Cap-specific mRNA (nucleoside-2'-O-)-methyltransferase 1	27	28.4
B1AY13	UBP24_MOUSE	Ubiquitin carboxyl-terminal hydrolase 24	41	18.8
P18572	BASI_MOUSE	Basigin	4	8.2
Q5RJH2	MCTP2_MOUSE	Multiple C2 and transmembrane domain-containing protein 2	5	6.2
P39054	DYN2_MOUSE	Dynamin-2	34	31.1
Q09014	NCF1_MOUSE	Neutrophil cytosol factor 1	10	27.2
Q9QYI4	DJB12_MOUSE	DnaJ homolog subfamily B member 12	3	9
Q8CE96	TRM6_MOUSE	tRNA (adenine(58)-N(1))-methyltransferase non-catalytic subunit TRM6	13	33.6
P57080	UBP25_MOUSE	Ubiquitin carboxyl-terminal hydrolase 25	21	20.1
Q91V09	WDR13_MOUSE	WD repeat-containing protein 13	1	1.9
Q8CJ19	MICA3_MOUSE	[F-actin]-monooxygenase MICAL3	2	0.9
Q8BGY7	F210A_MOUSE	Protein FAM210A	4	18.3
P28740	KIF2A_MOUSE	Kinesin-like protein KIF2A	13	20.6
Q9CU65	ZMYM2_MOUSE	Zinc finger MYM-type protein 2	8	7
Q8C0P7	ZN451_MOUSE	E3 SUMO-protein ligase ZNF451	3	3.3
Q8BTU7	RCCD1_MOUSE	RCC1 domain-containing protein 1	1	3.2
O88811	STAM2_MOUSE	Signal transducing adapter molecule 2	10	21.8
O70157	TOP3A_MOUSE	DNA topoisomerase 3-alpha	3	3.6
Q8K389	CK5P2_MOUSE	CDK5 regulatory subunit-associated protein 2	8	5.2
Q6KAQ7	ZZZ3_MOUSE	ZZ-type zinc finger-containing protein 3	2	2.5
Q6NV83	SR140_MOUSE	U2 snRNP-associated SURP motif-containing protein	26	21
Q8R164	BPHL_MOUSE	Valacyclovir hydrolase	12	41.6
Q9CQA3	SDHB_MOUSE	Succinate dehydrogenase [ubiquinone] iron-sulfur subunit, mitochondrial	20	40.4
O88342	WDR1_MOUSE	WD repeat-containing protein 1	33	47.4
P56391	CX6B1_MOUSE	Cytochrome c oxidase subunit 6B1	5	57
Q8C0L6	PAOX_MOUSE	Peroxisomal N(1)-acetyl-spermine/spermidine oxidase	4	9.7
O08553	DPYL2_MOUSE	Dihydropyrimidinase-related protein 2	31	43.7
O35609	SCAM3_MOUSE	Secretory carrier-associated membrane protein 3	10	32.7
Q9CZX8	RS19_MOUSE	40S ribosomal protein S19	8	46.2
Q9Z1B5	MD2L1_MOUSE	Mitotic spindle assembly checkpoint protein MAD2A	11	50.2
Q8R1F0	L10K_MOUSE	Leydig cell tumor 10 kDa protein homolog	2	17
Q3UW53	NIBA1_MOUSE	Protein Niban 1	9	10.8
Q8BML9	SYQ_MOUSE	Glutamine--tRNA ligase	28	34.6
Q9JHJ0	TMOD3_MOUSE	Tropomodulin-3	19	41.8
Q8R574	KPRB_MOUSE	Phosphoribosyl pyrophosphate synthase-associated protein 2	21	43.4
Q9CQF3	CPSF5_MOUSE	Cleavage and polyadenylation specificity factor subunit 5	12	40.5
Q921L5	COG2_MOUSE	Conserved oligomeric Golgi complex subunit 2	11	20.2
Q9CZ30	OLA1_MOUSE	Obg-like ATPase 1	26	50
O35286	DHX15_MOUSE	Pre-mRNA-splicing factor ATP-dependent RNA helicase DHX15	51	42.4
Q8BGQ7	SYAC_MOUSE	Alanine--tRNA ligase, cytoplasmic	24	27.5
Q922K7	NOP2_MOUSE	Probable 28S rRNA (cytosine-C(5))-methyltransferase	23	29.5
P62717	RL18A_MOUSE	60S ribosomal protein L18a	9	38.6
Q9CWK3	CD2B2_MOUSE	CD2 antigen cytoplasmic tail-binding protein 2	9	30.4
P12382	PFKAL_MOUSE	ATP-dependent 6-phosphofructokinase, liver type	14	15.6
Q6NVF9	CPSF6_MOUSE	Cleavage and polyadenylation specificity factor subunit 6	16	23.4
P62915	TF2B_MOUSE	Transcription initiation factor IIB	22	52.8
Q61937	NPM_MOUSE	Nucleophosmin	14	34.9
P45952	ACADM_MOUSE	Medium-chain specific acyl-CoA dehydrogenase, mitochondrial	16	29.9
P84091	AP2M1_MOUSE	AP-2 complex subunit mu	21	38.4
O55126	NIPS2_MOUSE	Protein NipSnap homolog 2	7	23.1
O09111	NDUBB_MOUSE	NADH dehydrogenase [ubiquinone] 1 beta subcomplex subunit 11, mitochondrial	6	35.8
Q60596	XRCC1_MOUSE	DNA repair protein XRCC1	10	18.1
Q8R0W0	EPIPL_MOUSE	Epiplakin	1	0.9
[truncated: 4,310 more rows]

## Sheet: B
Table S1C: Summary of proteins included in the B cell spectral library
UniProt ID	Protein Name	Protein Description	No. Unique Peptides	Sequence Coverage (%)
Q5SUF2	LC7L3_MOUSE	Luc7-like protein 3	12	24.3
O35857	TIM44_MOUSE	Mitochondrial import inner membrane translocase subunit TIM44	15	33.8
Q64433	CH10_MOUSE	10 kDa heat shock protein, mitochondrial	7	48
P08003	PDIA4_MOUSE	Protein disulfide-isomerase A4	35	45.8
Q9R0X4	ACOT9_MOUSE	Acyl-coenzyme A thioesterase 9, mitochondrial	9	18.7
E9QAM5	HELZ2_MOUSE	Helicase with zinc finger domain 2	19	7.7
Q91V41	RAB14_MOUSE	Ras-related protein Rab-14	17	67.4
P61255	RL26_MOUSE	60S ribosomal protein L26	6	31.7
Q80SY5	PR38B_MOUSE	Pre-mRNA-splicing factor 38B	9	17.7
Q01853	TERA_MOUSE	Transitional endoplasmic reticulum ATPase	55	53.1
P06800	PTPRC_MOUSE	Receptor-type tyrosine-protein phosphatase C	62	35
Q9D8D0	TR13C_MOUSE	Tumor necrosis factor receptor superfamily member 13C	2	16
P59017	B2L13_MOUSE	Bcl-2-like protein 13	6	20.5
Q91YQ5	RPN1_MOUSE	Dolichyl-diphosphooligosaccharide--protein glycosyltransferase subunit 1	26	44.1
Q60668	HNRPD_MOUSE	Heterogeneous nuclear ribonucleoprotein D0	10	17.2
Q8R5C8	ZMY11_MOUSE	Zinc finger MYND domain-containing protein 11	3	5.8
Q91ZV0	MIA2_MOUSE	Melanoma inhibitory activity protein 2	13	10.4
P54822	PUR8_MOUSE	Adenylosuccinate lyase	14	31.4
Q9JKR6	HYOU1_MOUSE	Hypoxia up-regulated protein 1	39	38.5
O55222	ILK_MOUSE	Integrin-linked protein kinase	10	19.5
Q9DCD2	SYF1_MOUSE	Pre-mRNA-splicing factor SYF1	15	16.5
P35564	CALX_MOUSE	Calnexin	21	30.5
Q8CIH5	PLCG2_MOUSE	1-phosphatidylinositol 4,5-bisphosphate phosphodiesterase gamma-2	46	30.9
Q9JKF1	IQGA1_MOUSE	Ras GTPase-activating-like protein IQGAP1	97	46.3
Q9JKX6	NUDT5_MOUSE	ADP-sugar pyrophosphatase	6	28.9
Q62376	RU17_MOUSE	U1 small nuclear ribonucleoprotein 70 kDa	7	16.1
P14733	LMNB1_MOUSE	Lamin-B1	54	64.3
Q99LH1	NOG2_MOUSE	Nucleolar GTP-binding protein 2	11	16.6
Q9DBR0	AKAP8_MOUSE	A-kinase anchor protein 8	11	19.2
P48428	TBCA_MOUSE	Tubulin-specific chaperone A	6	39.8
P26443	DHE3_MOUSE	Glutamate dehydrogenase 1, mitochondrial	33	44.8
P26350	PTMA_MOUSE	Prothymosin alpha	4	21.6
Q00420	GABP1_MOUSE	GA-binding protein subunit beta-1	1	2.3
Q9CU62	SMC1A_MOUSE	Structural maintenance of chromosomes protein 1A	59	42.2
Q8CFE2	HPF1_MOUSE	Histone PARylation factor 1	13	39.6
Q8VCW8	ACSF2_MOUSE	Medium-chain acyl-CoA ligase ACSF2, mitochondrial	26	38.7
P97814	PPIP1_MOUSE	Proline-serine-threonine phosphatase-interacting protein 1	10	26.5
Q0VGB7	PP4R2_MOUSE	Serine/threonine-protein phosphatase 4 regulatory subunit 2	5	12.5
Q8R2M2	TDIF2_MOUSE	Deoxynucleotidyltransferase terminal-interacting protein 2	19	33.8
Q60597	ODO1_MOUSE	2-oxoglutarate dehydrogenase, mitochondrial	39	39.1
Q9CW03	SMC3_MOUSE	Structural maintenance of chromosomes protein 3	56	39.9
B2RXR6	ANR44_MOUSE	Serine/threonine-protein phosphatase 6 regulatory ankyrin repeat subunit B	23	28.2
P14115	RL27A_MOUSE	60S ribosomal protein L27a	4	27.7
P27773	PDIA3_MOUSE	Protein disulfide-isomerase A3	37	56.4
Q99PL5	RRBP1_MOUSE	Ribosome-binding protein 1	39	25.4
P61979	HNRPK_MOUSE	Heterogeneous nuclear ribonucleoprotein K	29	56.2
Q9D0L8	MCES_MOUSE	mRNA cap guanine-N7 methyltransferase	18	41.1
Q8VDM4	PSMD2_MOUSE	26S proteasome non-ATPase regulatory subunit 2	33	34.8
Q4FZC9	SYNE3_MOUSE	Nesprin-3	16	16.6
Q6P6L0	FIL1L_MOUSE	Filamin A-interacting protein 1-like	11	10.2
Q5SV85	SYNRG_MOUSE	Synergin gamma	10	10.3
Q920B9	SP16H_MOUSE	FACT complex subunit SPT16	40	33.6
Q60973	RBBP7_MOUSE	Histone-binding protein RBBP7	5	8
Q8K019	BCLF1_MOUSE	Bcl-2-associated transcription factor 1	10	10.2
Q9Z204	HNRPC_MOUSE	Heterogeneous nuclear ribonucleoproteins C1/C2	13	32.9
Q9WV80	SNX1_MOUSE	Sorting nexin-1	10	21.8
B2RY56	RBM25_MOUSE	RNA-binding protein 25	23	27.8
P28667	MRP_MOUSE	MARCKS-related protein	4	31
Q7TSC1	PRC2A_MOUSE	Protein PRRC2A	10	6.5
Q99K95	RTF2_MOUSE	Replication termination factor 2	5	16.9
Q80UJ7	RB3GP_MOUSE	Rab3 GTPase-activating protein catalytic subunit	7	7.5
Q80SU7	GVIN1_MOUSE	Interferon-induced very large GTPase 1	39	17.1
P62046	LRCH1_MOUSE	Leucine-rich repeat and calponin homology domain-containing protein 1	11	21.4
Q3TCH7	CUL4A_MOUSE	Cullin-4A	3	3.8
Q8BG17	NOL12_MOUSE	Nucleolar protein 12	3	12.9
Q9JL62	GLTP_MOUSE	Glycolipid transfer protein	6	27.8
Q61464	ZN638_MOUSE	Zinc finger protein 638	27	17.4
Q9WTX5	SKP1_MOUSE	S-phase kinase-associated protein 1	6	30.7
P26645	MARCS_MOUSE	Myristoylated alanine-rich C-kinase substrate	8	56.6
O35350	CAN1_MOUSE	Calpain-1 catalytic subunit	25	30.3
Q8VDD5	MYH9_MOUSE	Myosin-9	155	42.9
O54941	SMCE1_MOUSE	SWI/SNF-related matrix-associated actin-dependent regulator of chromatin subfamily E member 1	10	26.3
P56480	ATPB_MOUSE	ATP synthase subunit beta, mitochondrial	38	52.2
Q9WTQ5	AKA12_MOUSE	A-kinase anchor protein 12	34	25.8
Q91ZW3	SMCA5_MOUSE	SWI/SNF-related matrix-associated actin-dependent regulator of chromatin subfamily A member 5	30	25.6
Q4VA53	PDS5B_MOUSE	Sister chromatid cohesion protein PDS5 homolog B	28	18.6
Q9ESX5	DKC1_MOUSE	H/ACA ribonucleoprotein complex subunit DKC1	23	44.2
P26369	U2AF2_MOUSE	Splicing factor U2AF 65 kDa subunit	16	29.7
Q3UEB3	PUF60_MOUSE	Poly(U)-binding-splicing factor PUF60	27	44.7
Q60605	MYL6_MOUSE	Myosin light polypeptide 6	10	45.7
P63017	HSP7C_MOUSE	Heat shock cognate 71 kDa protein	38	40.9
P62082	RS7_MOUSE	40S ribosomal protein S7	7	39.7
P63038	CH60_MOUSE	60 kDa heat shock protein, mitochondrial	53	68.8
Q64010	CRK_MOUSE	Adapter molecule crk	6	21.1
Q00899	TYY1_MOUSE	Transcriptional repressor protein YY1	8	26.6
Q5SFM8	RBM27_MOUSE	RNA-binding protein 27	16	15.2
P14211	CALR_MOUSE	Calreticulin	23	46.2
Q9QYJ3	DNJB1_MOUSE	DnaJ homolog subfamily B member 1	12	31.5
P01899	HA11_MOUSE	H-2 class I histocompatibility antigen, D-B alpha chain	3	5
P05202	AATM_MOUSE	Aspartate aminotransferase, mitochondrial	25	50.2
P25976	UBF1_MOUSE	Nucleolar transcription factor 1	19	20.3
Q922U2	K2C5_MOUSE	Keratin, type II cytoskeletal 5	11	10.2
Q6A4J8	UBP7_MOUSE	Ubiquitin carboxyl-terminal hydrolase 7	31	28.3
Q99PV0	PRP8_MOUSE	Pre-mRNA-processing-splicing factor 8	78	29.9
P63325	RS10_MOUSE	40S ribosomal protein S10	6	32.7
O08915	AIP_MOUSE	AH receptor-interacting protein	7	21.5
P40630	TFAM_MOUSE	Transcription factor A, mitochondrial	11	31.3
Q8VD31	TPSNR_MOUSE	Tapasin-related protein	6	13.5
P20693	FCER2_MOUSE	Low affinity immunoglobulin epsilon Fc receptor	9	25.1
P61226	RAP2B_MOUSE	Ras-related protein Rap-2b	5	23.5
Q8R4N0	CLYBL_MOUSE	Citramalyl-CoA lyase, mitochondrial	11	39.9
Q3TYS2	CYBC1_MOUSE	Cytochrome b-245 chaperone 1	10	38
Q9WV02	RBMX_MOUSE	RNA-binding motif protein, X chromosome	3	4.1
Q7TNS2	MIC10_MOUSE	MICOS complex subunit Mic10	3	19.7
O35639	ANXA3_MOUSE	Annexin A3	9	24.8
Q8CGZ0	CHERP_MOUSE	Calcium homeostasis endoplasmic reticulum protein	12	13.8
Q9CQC6	BZW1_MOUSE	Basic leucine zipper and W2 domain-containing protein 1	13	23.4
Q9WVA3	BUB3_MOUSE	Mitotic checkpoint protein BUB3	11	31.3
Q61316	HSP74_MOUSE	Heat shock 70 kDa protein 4	40	40.7
P37040	NCPR_MOUSE	NADPH--cytochrome P450 reductase	17	21.8
Q4LDD4	ARAP1_MOUSE	Arf-GAP with Rho-GAP domain, ANK repeat and PH domain-containing protein 1	19	14.4
Q7TN29	SMAP2_MOUSE	Stromal membrane-associated protein 2	11	29.9
Q569Z6	TR150_MOUSE	Thyroid hormone receptor-associated protein 3	23	20.4
P80313	TCPH_MOUSE	T-complex protein 1 subunit eta	31	51.8
P16858	G3P_MOUSE	Glyceraldehyde-3-phosphate dehydrogenase	34	46.5
Q8C8T8	TSR2_MOUSE	Pre-rRNA-processing protein TSR2 homolog	3	15.2
Q9CX11	UTP23_MOUSE	rRNA-processing protein UTP23 homolog	2	7.2
Q9WTX8	MD1L1_MOUSE	Mitotic spindle assembly checkpoint protein MAD1	13	21.9
Q9CXW4	RL11_MOUSE	60S ribosomal protein L11	7	33.1
Q7JJ13	BRD2_MOUSE	Bromodomain-containing protein 2	17	28.7
Q9JHU4	DYHC1_MOUSE	Cytoplasmic dynein 1 heavy chain 1	123	27.9
Q9D819	IPYR_MOUSE	Inorganic pyrophosphatase	12	46.7
Q5SSI6	UTP18_MOUSE	U3 small nucleolar RNA-associated protein 18 homolog	10	18.8
P14152	MDHC_MOUSE	Malate dehydrogenase, cytoplasmic	15	36.8
Q3UUQ7	PGAP1_MOUSE	GPI inositol-deacylase	13	14.4
Q60864	STIP1_MOUSE	Stress-induced-phosphoprotein 1	38	49.9
O88673	DGKA_MOUSE	Diacylglycerol kinase alpha	7	12.6
P52480	KPYM_MOUSE	Pyruvate kinase PKM	38	52.2
Q8VEE4	RFA1_MOUSE	Replication protein A 70 kDa DNA-binding subunit	17	31.3
P40124	CAP1_MOUSE	Adenylyl cyclase-associated protein 1	30	48.5
Q8BG15	CTSL2_MOUSE	CTD small phosphatase-like protein 2	6	15.7
Q9DBR1	XRN2_MOUSE	5'-3' exoribonuclease 2	26	28.7
Q9CY27	TECR_MOUSE	Very-long-chain enoyl-CoA reductase	6	16.6
O55013	TPPC3_MOUSE	Trafficking protein particle complex subunit 3	7	35
Q920D3	MED28_MOUSE	Mediator of RNA polymerase II transcription subunit 28	1	3.9
P27601	GNA13_MOUSE	Guanine nucleotide-binding protein subunit alpha-13	13	29.4
Q91VM5	RMXL1_MOUSE	RNA binding motif protein, X-linked-like-1	4	6.2
O08749	DLDH_MOUSE	Dihydrolipoyl dehydrogenase, mitochondrial	14	25.7
Q8CIE6	COPA_MOUSE	Coatomer subunit alpha	30	26.1
O70435	PSA3_MOUSE	Proteasome subunit alpha type-3	14	40.8
Q62448	IF4G2_MOUSE	Eukaryotic translation initiation factor 4 gamma 2	25	30.2
Q8R344	CCD12_MOUSE	Coiled-coil domain-containing protein 12	5	36.1
O55128	SAP18_MOUSE	Histone deacetylase complex subunit SAP18	7	37.3
P31786	ACBP_MOUSE	Acyl-CoA-binding protein	3	47.1
Q8R418	DICER_MOUSE	Endoribonuclease Dicer	3	1.7
Q8BGH2	SAM50_MOUSE	Sorting and assembly machinery component 50 homolog	17	41.4
P62281	RS11_MOUSE	40S ribosomal protein S11	12	48.7
Q8CG48	SMC2_MOUSE	Structural maintenance of chromosomes protein 2	17	14.3
Q99MU3	DSRAD_MOUSE	Double-stranded RNA-specific adenosine deaminase	6	4.8
Q8BVA5	LDAH_MOUSE	Lipid droplet-associated hydrolase	5	15.6
P84102	SERF2_MOUSE	Small EDRK-rich factor 2	1	15.3
P84104	SRSF3_MOUSE	Serine/arginine-rich splicing factor 3	7	40.2
P14869	RLA0_MOUSE	60S acidic ribosomal protein P0	17	49.8
Q8VDP4	CCAR2_MOUSE	Cell cycle and apoptosis regulator protein 2	24	27.2
Q149F1	RUSD2_MOUSE	RNA pseudouridylate synthase domain-containing protein 2	3	6.1
P32921	SYWC_MOUSE	Tryptophan--tRNA ligase, cytoplasmic	17	38.5
Q6Q899	DDX58_MOUSE	Antiviral innate immune response receptor RIG-I	20	18.9
Q9D8Y0	EFHD2_MOUSE	EF-hand domain-containing protein D2	10	33.3
Q6P8X1	SNX6_MOUSE	Sorting nexin-6	18	44.1
P57746	VATD_MOUSE	V-type proton ATPase subunit D	7	23.5
Q01320	TOP2A_MOUSE	DNA topoisomerase 2-alpha	14	11.1
Q8K1R3	PNPT1_MOUSE	Polyribonucleotide nucleotidyltransferase 1, mitochondrial	12	12.5
Q8CEI1	BOLA3_MOUSE	BolA-like protein 3	1	6.4
Q64511	TOP2B_MOUSE	DNA topoisomerase 2-beta	72	35.4
Q61425	HCDH_MOUSE	Hydroxyacyl-coenzyme A dehydrogenase, mitochondrial	6	22.6
O08784	TCOF_MOUSE	Treacle protein	35	27.3
Q9JIF7	COPB_MOUSE	Coatomer subunit beta	39	40.7
P48025	KSYK_MOUSE	Tyrosine-protein kinase SYK	31	43.6
Q8R0G9	NU133_MOUSE	Nuclear pore complex protein Nup133	27	26
P23116	EIF3A_MOUSE	Eukaryotic translation initiation factor 3 subunit A	44	27.5
Q8BZ21	KAT6A_MOUSE	Histone acetyltransferase KAT6A	7	4.1
Q3TWW8	SRSF6_MOUSE	Serine/arginine-rich splicing factor 6	7	18.9
P17182	ENOA_MOUSE	Alpha-enolase	29	43.8
P62071	RRAS2_MOUSE	Ras-related protein R-Ras2	6	32.8
P16546	SPTN1_MOUSE	Spectrin alpha chain, non-erythrocytic 1	108	44.8
Q80ZV0	RNH2B_MOUSE	Ribonuclease H2 subunit B	3	11.7
P47802	MTX1_MOUSE	Metaxin-1	9	30.3
O08795	GLU2B_MOUSE	Glucosidase 2 subunit beta	15	28
Q8K411	PREP_MOUSE	Presequence protease, mitochondrial	19	17.5
P35821	PTN1_MOUSE	Tyrosine-protein phosphatase non-receptor type 1	18	43.1
P53996	CNBP_MOUSE	Cellular nucleic acid-binding protein	8	39.3
Q9QZK7	DOK3_MOUSE	Docking protein 3	20	45.3
Q8R1B4	EIF3C_MOUSE	Eukaryotic translation initiation factor 3 subunit C	20	21.2
Q9D0T1	NH2L1_MOUSE	NHP2-like protein 1	7	39.8
P46062	SIPA1_MOUSE	Signal-induced proliferation-associated protein 1	21	23
Q7TMK6	HOOK2_MOUSE	Protein Hook homolog 2	1	1
Q80X82	SYMPK_MOUSE	Symplekin	38	29
Q9JL35	HMGN5_MOUSE	High mobility group nucleosome-binding domain-containing protein 5	9	19
P59325	IF5_MOUSE	Eukaryotic translation initiation factor 5	12	25.2
Q9Z1E3	IKBA_MOUSE	NF-kappa-B inhibitor alpha	3	10.5
Q3UMF0	COBL1_MOUSE	Cordon-bleu protein-like 1	22	20
P26040	EZRI_MOUSE	Ezrin	23	28.8
Q9CY58	PAIRB_MOUSE	Plasminogen activator inhibitor 1 RNA-binding protein	15	35.4
Q8BUH8	SENP7_MOUSE	Sentrin-specific protease 7	18	20.1
Q61578	ADRO_MOUSE	NADPH:adrenodoxin oxidoreductase, mitochondrial	11	25.3
Q9CWZ3	RBM8A_MOUSE	RNA-binding protein 8A	6	40.8
Q9CR16	PPID_MOUSE	Peptidyl-prolyl cis-trans isomerase D	14	38.9
Q6PDG5	SMRC2_MOUSE	SWI/SNF complex subunit SMARCC2	29	19.5
O54965	RNF13_MOUSE	E3 ubiquitin-protein ligase RNF13	1	1.8
Q9CT10	RANB3_MOUSE	Ran-binding protein 3	17	33.4
Q3URS9	MITOK_MOUSE	Mitochondrial potassium channel	3	9.1
Q60664	IRAG2_MOUSE	Inositol 1,4,5-triphosphate receptor associated 2	17	32.8
Q61419	CMAH_MOUSE	Cytidine monophosphate-N-acetylneuraminic acid hydroxylase	4	7.8
Q99LE6	ABCF2_MOUSE	ATP-binding cassette sub-family F member 2	11	18.9
Q3UQ44	IQGA2_MOUSE	Ras GTPase-activating-like protein IQGAP2	11	7.8
P54726	RD23A_MOUSE	UV excision repair protein RAD23 homolog A	5	18.5
P62192	PRS4_MOUSE	26S proteasome regulatory subunit 4	19	43.2
Q6A028	SWP70_MOUSE	Switch-associated protein 70	27	35.6
P61290	PSME3_MOUSE	Proteasome activator complex subunit 3	14	44.1
P10711	TCEA1_MOUSE	Transcription elongation factor A protein 1	19	44.5
P57780	ACTN4_MOUSE	Alpha-actinin-4	41	36.7
P47753	CAZA1_MOUSE	F-actin-capping protein subunit alpha-1	11	49.3
Q922V4	PLRG1_MOUSE	Pleiotropic regulator 1	5	12.5
Q61171	PRDX2_MOUSE	Peroxiredoxin-2	9	45.5
Q3UIU2	NDUB6_MOUSE	NADH dehydrogenase [ubiquinone] 1 beta subcomplex subunit 6	5	37.5
Q60865	CAPR1_MOUSE	Caprin-1	11	12.6
D0QMC3	MNDAL_MOUSE	Myeloid cell nuclear differentiation antigen-like protein	17	25.8
Q9CR00	PSMD9_MOUSE	26S proteasome non-ATPase regulatory subunit 9	7	24.8
Q99JY3	GIMA4_MOUSE	GTPase IMAP family member 4	31	59.5
P70336	ROCK2_MOUSE	Rho-associated protein kinase 2	15	11.6
Q9Z103	ADNP_MOUSE	Activity-dependent neuroprotector homeobox protein	15	16.3
Q921F2	TADBP_MOUSE	TAR DNA-binding protein 43	13	26.3
Q99KK7	DPP3_MOUSE	Dipeptidyl peptidase 3	26	36
Q6P1E1	ZMIZ1_MOUSE	Zinc finger MIZ domain-containing protein 1	1	0.8
Q8CI11	GNL3_MOUSE	Guanine nucleotide-binding protein-like 3	12	22.9
Q60790	RASA3_MOUSE	Ras GTPase-activating protein 3	24	31.2
Q8K310	MATR3_MOUSE	Matrin-3	30	28.8
Q61881	MCM7_MOUSE	DNA replication licensing factor MCM7	15	24.5
P16125	LDHB_MOUSE	L-lactate dehydrogenase B chain	3	7.5
Q8CI32	BAG5_MOUSE	BAG family molecular chaperone regulator 5	5	10.5
E9Q6J5	BD1L1_MOUSE	Biorientation of chromosomes in cell division protein 1-like 1	17	8
Q9Z0R6	ITSN2_MOUSE	Intersectin-2	22	14.6
Q9D773	RM02_MOUSE	39S ribosomal protein L2, mitochondrial	2	6.9
Q8K268	ABCF3_MOUSE	ATP-binding cassette sub-family F member 3	8	12.3
Q9WU78	PDC6I_MOUSE	Programmed cell death 6-interacting protein	37	36.6
Q8K1J6	TRNT1_MOUSE	CCA tRNA nucleotidyltransferase 1, mitochondrial	18	35.9
Q8K0E8	FIBB_MOUSE	Fibrinogen beta chain	7	14.3
P06339	HA15_MOUSE	H-2 class I histocompatibility antigen, D-37 alpha chain	3	4.5
Q8BHG1	NRDC_MOUSE	Nardilysin	18	16.4
P35550	FBRL_MOUSE	rRNA 2'-O-methyltransferase fibrillarin	7	17.1
P70335	ROCK1_MOUSE	Rho-associated protein kinase 1	21	16.2
Q9ERK4	XPO2_MOUSE	Exportin-2	39	36.6
Q9DBF1	AL7A1_MOUSE	Alpha-aminoadipic semialdehyde dehydrogenase	3	6.7
Q9CR41	HYPK_MOUSE	Huntingtin-interacting protein K	2	17.1
Q3TDQ1	STT3B_MOUSE	Dolichyl-diphosphooligosaccharide--protein glycosyltransferase subunit STT3B	5	5.7
Q9QZE5	COPG1_MOUSE	Coatomer subunit gamma-1	20	25.1
Q9Z1M8	RED_MOUSE	Protein Red	12	19.2
Q99LJ1	FUCO_MOUSE	Tissue alpha-L-fucosidase	4	8.2
Q91WG2	RABE2_MOUSE	Rab GTPase-binding effector protein 2	13	20
P42567	EPS15_MOUSE	Epidermal growth factor receptor substrate 15	26	31.3
Q69ZQ2	ISY1_MOUSE	Pre-mRNA-splicing factor ISY1 homolog	5	23.5
Q6A026	PDS5A_MOUSE	Sister chromatid cohesion protein PDS5 homolog A	40	29.2
Q6VGS5	DAPLE_MOUSE	Protein Daple	8	4.1
P63166	SUMO1_MOUSE	Small ubiquitin-related modifier 1	5	36.6
Q3TCJ1	ABRX2_MOUSE	BRISC complex subunit Abraxas 2	6	14.5
Q921M3	SF3B3_MOUSE	Splicing factor 3B subunit 3	46	32.8
P70227	ITPR3_MOUSE	Inositol 1,4,5-trisphosphate receptor type 3	46	18.5
Q6A068	CDC5L_MOUSE	Cell division cycle 5-like protein	29	37.5
Q6NXI6	RPRD2_MOUSE	Regulation of nuclear pre-mRNA domain-containing protein 2	18	17.7
Q6IRU2	TPM4_MOUSE	Tropomyosin alpha-4 chain	10	39.5
Q8VHE0	SEC63_MOUSE	Translocation protein SEC63 homolog	12	20.3
Q9R0P5	DEST_MOUSE	Destrin	9	53.3
Q921L3	TMCO1_MOUSE	Calcium load-activated calcium channel	3	16.5
Q68FG3	SPT2_MOUSE	Protein SPT2 homolog	4	5
Q6PCM2	INT6_MOUSE	Integrator complex subunit 6	6	9.3
E9PVA8	GCN1_MOUSE	eIF-2-alpha kinase activator GCN1	44	18.4
Q6PIJ4	NFRKB_MOUSE	Nuclear factor related to kappa-B-binding protein	10	10.3
Q9DCL8	IPP2_MOUSE	Protein phosphatase inhibitor 2	2	17
Q9CPW7	ZMAT2_MOUSE	Zinc finger matrin-type protein 2	3	19.6
Q5DTM8	BRE1A_MOUSE	E3 ubiquitin-protein ligase BRE1A	15	17.3
P97789	XRN1_MOUSE	5'-3' exoribonuclease 1	7	4.1
Q99MS7	EH1L1_MOUSE	EH domain-binding protein 1-like protein 1	3	2.4
E9Q7G0	NUMA1_MOUSE	Nuclear mitotic apparatus protein 1	96	48.8
Q9CVB6	ARPC2_MOUSE	Actin-related protein 2/3 complex subunit 2	27	45
Q80XI3	IF4G3_MOUSE	Eukaryotic translation initiation factor 4 gamma 3	15	11.7
Q62261	SPTB2_MOUSE	Spectrin beta chain, non-erythrocytic 1	123	45.3
Q61771	KIF3B_MOUSE	Kinesin-like protein KIF3B	2	2.8
Q9D5V5	CUL5_MOUSE	Cullin-5	15	19
Q99ME9	NOG1_MOUSE	Nucleolar GTP-binding protein 1	15	25.2
O70493	SNX12_MOUSE	Sorting nexin-12	5	30.3
Q9CQ60	6PGL_MOUSE	6-phosphogluconolactonase	13	63.4
Q8R001	MARE2_MOUSE	Microtubule-associated protein RP/EB family member 2	5	16
Q09200	B4GN1_MOUSE	Beta-1,4 N-acetylgalactosaminyltransferase 1	10	20.3
Q8K2T1	NMRL1_MOUSE	NmrA-like family domain-containing protein 1	11	30.4
O35988	SDC4_MOUSE	Syndecan-4	3	16.7
Q9D0R4	DDX56_MOUSE	Probable ATP-dependent RNA helicase DDX56	7	15.2
Q61210	ARHG1_MOUSE	Rho guanine nucleotide exchange factor 1	37	40.3
Q9JIH2	NUP50_MOUSE	Nuclear pore complex protein Nup50	15	38.2
Q8CCS6	PABP2_MOUSE	Polyadenylate-binding protein 2	4	14.9
O88597	BECN1_MOUSE	Beclin-1	10	23.2
Q6ZQ38	CAND1_MOUSE	Cullin-associated NEDD8-dissociated protein 1	36	32.6
P55200	KMT2A_MOUSE	Histone-lysine N-methyltransferase 2A	9	3.2
Q61033	LAP2A_MOUSE	Lamina-associated polypeptide 2, isoforms alpha/zeta	17	26.8
Q6A0D4	RFTN1_MOUSE	Raftlin	17	30.7
Q810U5	CCD50_MOUSE	Coiled-coil domain-containing protein 50	3	12.1
Q9D8X2	CC124_MOUSE	Coiled-coil domain-containing protein 124	6	21.7
Q9CUX1	P52K_MOUSE	52 kDa repressor of the inhibitor of the protein kinase	1	1.1
Q6P3E7	HDA10_MOUSE	Polyamine deacetylase HDAC10	2	2.9
Q8CGF7	TCRG1_MOUSE	Transcription elongation regulator 1	28	21.2
Q9JME7	TPC2L_MOUSE	Trafficking protein particle complex subunit 2-like protein	6	38.8
Q8BGC0	HTSF1_MOUSE	HIV Tat-specific factor 1 homolog	12	11.4
Q58A65	JIP4_MOUSE	C-Jun-amino-terminal kinase-interacting protein 4	23	21.3
Q9DBY8	NVL_MOUSE	Nuclear valosin-containing protein-like	11	16.7
Q99MR1	GGYF1_MOUSE	GRB10-interacting GYF protein 1	8	8
Q6PDM2	SRSF1_MOUSE	Serine/arginine-rich splicing factor 1	11	43.1
Q9CR68	UCRI_MOUSE	Cytochrome b-c1 complex subunit Rieske, mitochondrial	16	58.4
Q6ZQ58	LARP1_MOUSE	La-related protein 1	12	12.2
Q3ULD5	MCCB_MOUSE	Methylcrotonoyl-CoA carboxylase beta chain, mitochondrial	7	16.9
Q61035	HARS1_MOUSE	Histidine--tRNA ligase, cytoplasmic	13	21.4
Q9QZQ8	H2AY_MOUSE	Core histone macro-H2A.1	22	44.1
Q922Q8	LRC59_MOUSE	Leucine-rich repeat-containing protein 59	12	40.4
Q05816	FABP5_MOUSE	Fatty acid-binding protein 5	6	41.5
Q8R081	HNRPL_MOUSE	Heterogeneous nuclear ribonucleoprotein L	37	39.2
Q9QXS1	PLEC_MOUSE	Plectin	94	21.1
Q6ZWR6	SYNE1_MOUSE	Nesprin-1	10	1.2
Q9D379	HYEP_MOUSE	Epoxide hydrolase 1	17	33.8
Q3U7R1	ESYT1_MOUSE	Extended synaptotagmin-1	41	36.5
Q61687	ATRX_MOUSE	Transcriptional regulator ATRX	21	9.2
P62869	ELOB_MOUSE	Elongin-B	11	70.3
O08808	DIAP1_MOUSE	Protein diaphanous homolog 1	18	14.8
Q9JLV5	CUL3_MOUSE	Cullin-3	13	18.1
Q6P4T2	U520_MOUSE	U5 small nuclear ribonucleoprotein 200 kDa helicase	92	38.1
Q3UZ39	LRRF1_MOUSE	Leucine-rich repeat flightless-interacting protein 1	18	35
O35955	PSB10_MOUSE	Proteasome subunit beta type-10	10	33.7
Q9D735	TRIR_MOUSE	Telomerase RNA component interacting RNase	1	5.2
Q9D4H2	GCC1_MOUSE	GRIP and coiled-coil domain-containing protein 1	5	6.2
Q6ZPL9	DDX55_MOUSE	ATP-dependent RNA helicase DDX55	7	13.8
P24161	CD3Z_MOUSE	T-cell surface glycoprotein CD3 zeta chain	3	25.6
Q3TCN2	PLBL2_MOUSE	Putative phospholipase B-like 2	3	4.7
P97379	G3BP2_MOUSE	Ras GTPase-activating protein-binding protein 2	6	12.4
P70279	SURF6_MOUSE	Surfeit locus protein 6	12	27.9
P40201	CHD1_MOUSE	Chromodomain-helicase-DNA-binding protein 1	5	2.7
P63037	DNJA1_MOUSE	DnaJ homolog subfamily A member 1	12	30
Q8CAK3	SHFL_MOUSE	Shiftless antiviral inhibitor of ribosomal frameshifting protein homolog	1	3.1
Q5ND34	WDR81_MOUSE	WD repeat-containing protein 81	9	5.5
Q78PY7	SND1_MOUSE	Staphylococcal nuclease domain-containing protein 1	28	36
Q9JI38	PUS3_MOUSE	tRNA pseudouridine(38/39) synthase	1	1.7
Q3TC33	CC127_MOUSE	Coiled-coil domain-containing protein 127	2	7.7
Q3UMT1	PP12C_MOUSE	Protein phosphatase 1 regulatory subunit 12C	3	5.5
Q8K1M6	DNM1L_MOUSE	Dynamin-1-like protein	21	28.3
Q6ZPZ3	ZC3H4_MOUSE	Zinc finger CCCH domain-containing protein 4	9	10.4
Q6P5D4	CP135_MOUSE	Centrosomal protein of 135 kDa	20	19.9
Q9CQW1	YKT6_MOUSE	Synaptobrevin homolog YKT6	8	34.3
Q91VR8	BRK1_MOUSE	Protein BRICK1	5	53.3
P58468	F207A_MOUSE	Protein FAM207A	2	9.6
Q8C2K1	DEFI6_MOUSE	Differentially expressed in FDCP 6	9	15.2
Q8C6G8	WDR26_MOUSE	WD repeat-containing protein 26	5	9.8
P35279	RAB6A_MOUSE	Ras-related protein Rab-6A	5	27.4
Q99MN1	SYK_MOUSE	Lysine--tRNA ligase	21	30.3
Q99ML1	BBC3_MOUSE	Bcl-2-binding component 3	1	4.1
P24788	CD11B_MOUSE	Cyclin-dependent kinase 11B	13	18.4
P11103	PARP1_MOUSE	Poly [ADP-ribose] polymerase 1	47	29.6
Q6KCD5	NIPBL_MOUSE	Nipped-B-like protein	25	10.2
Q8R3N1	NOP14_MOUSE	Nucleolar protein 14	8	9.5
Q7TNE3	SPAG7_MOUSE	Sperm-associated antigen 7	8	37.9
Q9Z110	P5CS_MOUSE	Delta-1-pyrroline-5-carboxylate synthase	20	23.9
Q2EMV9	PAR14_MOUSE	Protein mono-ADP-ribosyltransferase PARP14	11	6.8
P50516	VATA_MOUSE	V-type proton ATPase catalytic subunit A	26	39.5
Q9R0I7	YLPM1_MOUSE	YLP motif-containing protein 1	11	8.5
Q8K4L3	SVIL_MOUSE	Supervillin	5	3.2
P11679	K2C8_MOUSE	Keratin, type II cytoskeletal 8	13	28.2
Q9EST1	GSDMA_MOUSE	Gasdermin-A	2	3.8
Q7TNV0	DEK_MOUSE	Protein DEK	16	35.8
Q9DC33	HM20A_MOUSE	High mobility group protein 20A	4	11.6
Q9JIK5	DDX21_MOUSE	Nucleolar RNA helicase 2	45	49.6
Q9CQV1	TIM16_MOUSE	Mitochondrial import inner membrane translocase subunit TIM16	3	38.4
P10922	H10_MOUSE	Histone H1.0	8	21.1
Q6IFZ6	K2C1B_MOUSE	Keratin, type II cytoskeletal 1b	2	3.3
Q60611	SATB1_MOUSE	DNA-binding protein SATB1	12	20.9
P97868	RBBP6_MOUSE	E3 ubiquitin-protein ligase RBBP6	12	7.9
P21981	TGM2_MOUSE	Protein-glutamine gamma-glutamyltransferase 2	14	22.7
P42932	TCPQ_MOUSE	T-complex protein 1 subunit theta	42	66.1
E9Q7E2	ARID2_MOUSE	AT-rich interactive domain-containing protein 2	5	3.2
P14483	HB2A_MOUSE	H-2 class II histocompatibility antigen, A beta chain	3	11.7
Q9EPE9	AT131_MOUSE	Endoplasmic reticulum transmembrane helix translocase	21	17.4
Q91YW3	DNJC3_MOUSE	DnaJ homolog subfamily C member 3	6	13.1
Q9WVA4	TAGL2_MOUSE	Transgelin-2	16	51.3
Q8K3A9	MEPCE_MOUSE	7SK snRNA methylphosphate capping enzyme	6	10.7
P27612	PLAP_MOUSE	Phospholipase A-2-activating protein	22	29.3
Q99NB9	SF3B1_MOUSE	Splicing factor 3B subunit 1	43	29.5
Q8BGD9	IF4B_MOUSE	Eukaryotic translation initiation factor 4B	10	17
Q923D5	WBP11_MOUSE	WW domain-binding protein 11	13	17.3
A2A4P0	DHX8_MOUSE	ATP-dependent RNA helicase DHX8	8	6.7
Q8C050	KS6A5_MOUSE	Ribosomal protein S6 kinase alpha-5	9	14.5
E9Q2M9	WDFY4_MOUSE	WD repeat- and FYVE domain-containing protein 4	65	22.9
Q8VDN2	AT1A1_MOUSE	Sodium/potassium-transporting ATPase subunit alpha-1	26	19.7
O35309	NMI_MOUSE	N-myc-interactor	8	30.3
Q99M31	HSP7E_MOUSE	Heat shock 70 kDa protein 14	16	38.9
Q3UZA1	CPZIP_MOUSE	CapZ-interacting protein	13	40.3
P49717	MCM4_MOUSE	DNA replication licensing factor MCM4	21	27.5
O08788	DCTN1_MOUSE	Dynactin subunit 1	23	20.6
Q9JMA1	UBP14_MOUSE	Ubiquitin carboxyl-terminal hydrolase 14	16	23.9
E9PVX6	KI67_MOUSE	Proliferation marker protein Ki-67	56	22.5
P70224	GIMA1_MOUSE	GTPase IMAP family member 1	9	27.8
Q9Z2D6	MECP2_MOUSE	Methyl-CpG-binding protein 2	19	37.8
P97376	FRG1_MOUSE	Protein FRG1	10	34.1
Q9D154	ILEUA_MOUSE	Leukocyte elastase inhibitor A	25	35.6
Q8BIH0	SP130_MOUSE	Histone deacetylase complex subunit SAP130	9	9.1
Q8R3B7	BRD8_MOUSE	Bromodomain-containing protein 8	8	10.2
O70293	GRK6_MOUSE	G protein-coupled receptor kinase 6	7	13.7
Q8CDN6	TXNL1_MOUSE	Thioredoxin-like protein 1	15	43.6
Q8CFK6	DEN1C_MOUSE	DENN domain-containing protein 1C	3	3.7
Q9D666	SUN1_MOUSE	SUN domain-containing protein 1	5	7.1
Q7TQH0	ATX2L_MOUSE	Ataxin-2-like protein	13	13.9
Q3UHX0	NOL8_MOUSE	Nucleolar protein 8	8	7.7
Q8K4Z5	SF3A1_MOUSE	Splicing factor 3A subunit 1	36	35.1
Q6IE82	JADE3_MOUSE	Protein Jade-3	1	1.2
Q8K4I3	ARHG6_MOUSE	Rho guanine nucleotide exchange factor 6	26	36.8
Q3USH5	SFSWA_MOUSE	Splicing factor, suppressor of white-apricot homolog	10	10.2
A6H8H2	DEN4C_MOUSE	DENN domain-containing protein 4C	5	3.2
P58771	TPM1_MOUSE	Tropomyosin alpha-1 chain	2	6.7
Q5EG47	AAPK1_MOUSE	5'-AMP-activated protein kinase catalytic subunit alpha-1	6	13.4
Q91VB4	HPS3_MOUSE	Hermansky-Pudlak syndrome 3 protein homolog	3	3.4
Q99MR6	SRRT_MOUSE	Serrate RNA effector molecule homolog	26	24.3
P50396	GDIA_MOUSE	Rab GDP dissociation inhibitor alpha	21	41.4
Q9CWL8	CTBL1_MOUSE	Beta-catenin-like protein 1	10	14.2
Q8CIN4	PAK2_MOUSE	Serine/threonine-protein kinase PAK 2	21	34.4
Q78IK4	MIC27_MOUSE	MICOS complex subunit Mic27	13	57.7
Q3V009	TMED1_MOUSE	Transmembrane emp24 domain-containing protein 1	1	4
Q8QZV7	INT13_MOUSE	Integrator complex subunit 13	11	14.5
P33609	DPOLA_MOUSE	DNA polymerase alpha catalytic subunit	9	5.7
P48678	LMNA_MOUSE	Prelamin-A/C	26	39.1
P11881	ITPR1_MOUSE	Inositol 1,4,5-trisphosphate receptor type 1	15	6.5
Q9JLJ2	AL9A1_MOUSE	4-trimethylaminobutyraldehyde dehydrogenase	23	46.8
Q9Z329	ITPR2_MOUSE	Inositol 1,4,5-trisphosphate receptor type 2	19	6.8
P52432	RPAC1_MOUSE	DNA-directed RNA polymerases I and III subunit RPAC1	11	28.3
Q3UDE2	TTL12_MOUSE	Tubulin--tyrosine ligase-like protein 12	5	9.1
P21107	TPM3_MOUSE	Tropomyosin alpha-3 chain	8	21.4
Q921M7	CYRIB_MOUSE	CYFIP-related Rac1 interactor B	22	58
P35123	UBP4_MOUSE	Ubiquitin carboxyl-terminal hydrolase 4	10	10.1
Q505B7	ARCH_MOUSE	Protein archease	4	15.5
P04925	PRIO_MOUSE	Major prion protein	1	3.9
Q8C2A2	SEN54_MOUSE	tRNA-splicing endonuclease subunit Sen54	3	7.4
Q00PI9	HNRL2_MOUSE	Heterogeneous nuclear ribonucleoprotein U-like protein 2	39	34.6
Q7M6Y3	PICAL_MOUSE	Phosphatidylinositol-binding clathrin assembly protein	14	24.5
F6ZDS4	TPR_MOUSE	Nucleoprotein TPR	67	29.7
Q6PD26	PIGS_MOUSE	GPI transamidase component PIG-S	11	18.9
Q9CQE7	ERGI3_MOUSE	Endoplasmic reticulum-Golgi intermediate compartment protein 3	3	8.4
Q60634	FLOT2_MOUSE	Flotillin-2	6	18.9
Q8C147	DOCK8_MOUSE	Dedicator of cytokinesis protein 8	43	20
Q640Q5	PAN3_MOUSE	PAN2-PAN3 deadenylation complex subunit Pan3	1	1.2
G3X9K3	BIG1_MOUSE	Brefeldin A-inhibited guanine nucleotide-exchange protein 1	12	6.9
E9Q137	TX264_MOUSE	Testis-expressed protein 264 homolog	4	13.6
Q9QYE6	GOGA5_MOUSE	Golgin subfamily A member 5	13	22.5
P10852	4F2_MOUSE	4F2 cell-surface antigen heavy chain	11	20
P70704	AT8A1_MOUSE	Phospholipid-transporting ATPase IA	8	7.4
P38647	GRP75_MOUSE	Stress-70 protein, mitochondrial	40	47
Q8CIV8	TBCE_MOUSE	Tubulin-specific chaperone E	4	9.2
Q922R8	PDIA6_MOUSE	Protein disulfide-isomerase A6	12	29.3
Q924W5	SMC6_MOUSE	Structural maintenance of chromosomes protein 6	14	14.3
P0C7N9	PSMG4_MOUSE	Proteasome assembly chaperone 4	2	27.6
Q9CQ18	RNH2C_MOUSE	Ribonuclease H2 subunit C	4	17.5
Q3UYV9	NCBP1_MOUSE	Nuclear cap-binding protein subunit 1	12	17.6
Q8C1Y8	CCZ1_MOUSE	Vacuolar fusion protein CCZ1 homolog	8	19.6
P29341	PABP1_MOUSE	Polyadenylate-binding protein 1	25	36.3
B2RX14	TUT4_MOUSE	Terminal uridylyltransferase 4	11	7.9
Q99PP2	ZN318_MOUSE	Zinc finger protein 318	19	10.3
Q3TVI8	PBIP1_MOUSE	Pre-B-cell leukemia transcription factor-interacting protein 1	2	2.9
Q8K194	SNR27_MOUSE	U4/U6.U5 small nuclear ribonucleoprotein 27 kDa protein	4	30.3
Q9D3E6	STAG1_MOUSE	Cohesin subunit SA-1	7	5.3
Q8BY02	NKRF_MOUSE	NF-kappa-B-repressing factor	5	7.4
Q8BJF9	CHM2B_MOUSE	Charged multivesicular body protein 2b	2	9.4
Q80WJ7	LYRIC_MOUSE	Protein LYRIC	16	25.9
Q80TG1	KANL1_MOUSE	KAT8 regulatory NSL complex subunit 1	4	5.5
Q8K4L0	DDX54_MOUSE	ATP-dependent RNA helicase DDX54	10	10.9
Q9CQN1	TRAP1_MOUSE	Heat shock protein 75 kDa, mitochondrial	24	36.3
Q6PR54	RIF1_MOUSE	Telomere-associated protein RIF1	11	6.3
Q68FD5	CLH1_MOUSE	Clathrin heavy chain 1	74	40.9
Q5XG73	ACBD5_MOUSE	Acyl-CoA-binding domain-containing protein 5	1	2.2
A2A6A1	GPTC8_MOUSE	G patch domain-containing protein 8	9	7.5
Q9CX34	SGT1_MOUSE	Protein SGT1 homolog	16	48.8
Q61409	PDE3B_MOUSE	cGMP-inhibited 3',5'-cyclic phosphodiesterase B	1	1
Q8BMI3	GGA3_MOUSE	ADP-ribosylation factor-binding protein GGA3	5	7.7
Q8CH02	SUGP1_MOUSE	SURP and G-patch domain-containing protein 1	5	9.5
Q60739	BAG1_MOUSE	BAG family molecular chaperone regulator 1	12	28.5
Q9WTP7	KAD3_MOUSE	GTP:AMP phosphotransferase AK3, mitochondrial	15	61.2
Q9DB05	SNAA_MOUSE	Alpha-soluble NSF attachment protein	15	49.2
Q4VBD2	TAPT1_MOUSE	Transmembrane anterior posterior transformation protein 1	4	7.3
Q8R480	NUP85_MOUSE	Nuclear pore complex protein Nup85	7	9.1
Q8CHQ0	FBX4_MOUSE	F-box only protein 4	2	5.5
Q8VIJ6	SFPQ_MOUSE	Splicing factor, proline- and glutamine-rich	27	27.9
Q6NS46	RRP5_MOUSE	Protein RRP5 homolog	28	16.9
Q8CE50	SNX30_MOUSE	Sorting nexin-30	7	16.2
Q9CY52	THG1_MOUSE	Probable tRNA(His) guanylyltransferase	2	7
P56399	UBP5_MOUSE	Ubiquitin carboxyl-terminal hydrolase 5	30	38.3
P48725	PCNT_MOUSE	Pericentrin	34	11.9
O35691	PININ_MOUSE	Pinin	24	31.4
Q61458	CCNH_MOUSE	Cyclin-H	2	5.6
P70365	NCOA1_MOUSE	Nuclear receptor coactivator 1	3	2.3
Q91VL9	ZBTB1_MOUSE	Zinc finger and BTB domain-containing protein 1	3	4.2
Q8BMA5	NPAT_MOUSE	Protein NPAT	2	1.2
Q8CEC6	PPWD1_MOUSE	Peptidylprolyl isomerase domain and WD repeat-containing protein 1	10	16.1
Q62048	PEA15_MOUSE	Astrocytic phosphoprotein PEA-15	1	7.7
Q9WUM4	COR1C_MOUSE	Coronin-1C	6	14.6
Q62446	FKBP3_MOUSE	Peptidyl-prolyl cis-trans isomerase FKBP3	7	31.2
Q9D662	SC23B_MOUSE	Protein transport protein Sec23B	10	13.3
Q62418	DBNL_MOUSE	Drebrin-like protein	24	43.3
Q80WW9	DDRGK_MOUSE	DDRGK domain-containing protein 1	4	13.3
P02468	LAMC1_MOUSE	Laminin subunit gamma-1	2	1.5
P97311	MCM6_MOUSE	DNA replication licensing factor MCM6	15	21.3
Q3TYA6	MPP8_MOUSE	M-phase phosphoprotein 8	5	6.5
Q8CAQ8	MIC60_MOUSE	MICOS complex subunit Mic60	49	53.8
Q6PGC1	DHX29_MOUSE	ATP-dependent RNA helicase DHX29	9	7.7
O35638	STAG2_MOUSE	Cohesin subunit SA-2	11	8
Q64324	STXB2_MOUSE	Syntaxin-binding protein 2	10	22.6
Q60770	STXB3_MOUSE	Syntaxin-binding protein 3	10	17.4
P62317	SMD2_MOUSE	Small nuclear ribonucleoprotein Sm D2	12	55.9
P58252	EF2_MOUSE	Elongation factor 2	52	45.5
A2AQ19	RTF1_MOUSE	RNA polymerase-associated protein RTF1 homolog	14	23.4
Q61179	IRF9_MOUSE	Interferon regulatory factor 9	3	11.3
Q75N62	GIMA8_MOUSE	GTPase IMAP family member 8	19	28.2
P21958	TAP1_MOUSE	Antigen peptide transporter 1	26	26.8
Q6P9R4	ARHGI_MOUSE	Rho guanine nucleotide exchange factor 18	12	10.7
Q8BTI8	SRRM2_MOUSE	Serine/arginine repetitive matrix protein 2	37	15
A2AKX3	SETX_MOUSE	Probable helicase senataxin	7	3.4
B2RQC6	PYR1_MOUSE	CAD protein	34	19.6
Q60766	IRGM1_MOUSE	Immunity-related GTPase family M protein 1	6	13.2
Q9WUM3	COR1B_MOUSE	Coronin-1B	14	23.8
Q9R1T2	SAE1_MOUSE	SUMO-activating enzyme subunit 1	14	39.1
Q8K1J5	SDE2_MOUSE	Replication stress response regulator SDE2	3	8
Q8CGN5	PLIN1_MOUSE	Perilipin-1	6	13.9
O08528	HXK2_MOUSE	Hexokinase-2	8	10.8
Q924T2	RT02_MOUSE	28S ribosomal protein S2, mitochondrial	5	25.1
Q3ULF4	SPG7_MOUSE	Paraplegin	5	6.9
O88569	ROA2_MOUSE	Heterogeneous nuclear ribonucleoproteins A2/B1	28	47.3
P62858	RS28_MOUSE	40S ribosomal protein S28	5	46.4
Q9D7J4	COX20_MOUSE	Cytochrome c oxidase assembly protein COX20, mitochondrial	3	31.6
Q8CHY6	P66A_MOUSE	Transcriptional repressor p66 alpha	12	19.4
Q61147	CERU_MOUSE	Ceruloplasmin	1	0.9
Q9CPW4	ARPC5_MOUSE	Actin-related protein 2/3 complex subunit 5	9	57.6
Q08288	LYAR_MOUSE	Cell growth-regulating nucleolar protein	6	17
P70388	RAD50_MOUSE	DNA repair protein RAD50	20	16.5
Q91VH2	SNX9_MOUSE	Sorting nexin-9	14	26.4
Q8C3J5	DOCK2_MOUSE	Dedicator of cytokinesis protein 2	66	32.8
Q67FY2	BCL9L_MOUSE	B-cell CLL/lymphoma 9-like protein	1	0.6
Q60875	ARHG2_MOUSE	Rho guanine nucleotide exchange factor 2	20	22.2
Q91VW5	GOGA4_MOUSE	Golgin subfamily A member 4	4	2
Q7TQK5	CCD93_MOUSE	Coiled-coil domain-containing protein 93	8	15.3
Q91YE3	EGLN1_MOUSE	Egl nine homolog 1	2	5
Q99MD9	NASP_MOUSE	Nuclear autoantigenic sperm protein	16	25.1
Q80UW8	RPAB1_MOUSE	DNA-directed RNA polymerases I, II, and III subunit RPABC1	7	27.6
P83887	TBG1_MOUSE	Tubulin gamma-1 chain	1	2.2
Q65Z40	WAPL_MOUSE	Wings apart-like protein homolog	11	12.7
P62270	RS18_MOUSE	40S ribosomal protein S18	10	42.1
Q9ERU9	RBP2_MOUSE	E3 SUMO-protein ligase RanBP2	73	25.9
Q8K2Y9	CCM2_MOUSE	Cerebral cavernous malformations protein 2 homolog	7	18.8
Q8VDF2	UHRF1_MOUSE	E3 ubiquitin-protein ligase UHRF1	3	4.6
G5E8B9	ZBT11_MOUSE	Zinc finger and BTB domain-containing protein 11	1	1
Q5I012	S38AA_MOUSE	Putative sodium-coupled neutral amino acid transporter 10	1	1
P18828	SDC1_MOUSE	Syndecan-1	1	3.5
Q62504	MINT_MOUSE	Msx2-interacting protein	5	1.5
A2AWA9	RBGP1_MOUSE	Rab GTPase-activating protein 1	6	6.9
Q9CWK8	SNX2_MOUSE	Sorting nexin-2	26	41.2
Q8VD04	GRAP1_MOUSE	GRIP1-associated protein 1	19	26.8
Q2TPA8	HSDL2_MOUSE	Hydroxysteroid dehydrogenase-like protein 2	16	38
Q3UMU9	HDGR2_MOUSE	Hepatoma-derived growth factor-related protein 2	7	9.6
O54826	AF10_MOUSE	Protein AF-10	2	2.7
Q91XD6	VPS36_MOUSE	Vacuolar protein-sorting-associated protein 36	6	18.9
Q9R0L7	AKP8L_MOUSE	A-kinase anchor protein 8-like	6	11.1
Q9DAW9	CNN3_MOUSE	Calponin-3	20	37.3
Q64735	CR1L_MOUSE	Complement component receptor 1-like protein	9	14.3
Q8VIG1	REST_MOUSE	RE1-silencing transcription factor	2	2.8
A6H6A9	RBG1L_MOUSE	Rab GTPase-activating protein 1-like	4	5.6
Q3TZZ7	ESYT2_MOUSE	Extended synaptotagmin-2	17	21.3
Q6ZQ29	TAOK2_MOUSE	Serine/threonine-protein kinase TAO2	3	2.6
Q9EPU4	CPSF1_MOUSE	Cleavage and polyadenylation specificity factor subunit 1	21	13.1
Q9JHS9	CWC15_MOUSE	Spliceosome-associated protein CWC15 homolog	7	29.3
Q9R0A0	PEX14_MOUSE	Peroxisomal membrane protein PEX14	4	15.2
Q9JLI8	SART3_MOUSE	Squamous cell carcinoma antigen recognized by T-cells 3	32	34
Q6R891	NEB2_MOUSE	Neurabin-2	14	16.5
Q9QXE2	DPOLL_MOUSE	DNA polymerase lambda	1	1.9
A2A791	ZMYM4_MOUSE	Zinc finger MYM-type protein 4	5	4.2
P21619	LMNB2_MOUSE	Lamin-B2	35	50.2
P50580	PA2G4_MOUSE	Proliferation-associated protein 2G4	27	57.4
Q8R0S2	IQEC1_MOUSE	IQ motif and SEC7 domain-containing protein 1	4	7.1
Q9CWN7	CNO11_MOUSE	CCR4-NOT transcription complex subunit 11	2	4.6
Q99KD5	UN45A_MOUSE	Protein unc-45 homolog A	5	5.6
O70404	VAMP8_MOUSE	Vesicle-associated membrane protein 8	7	50.5
Q8BK30	NDUV3_MOUSE	NADH dehydrogenase [ubiquinone] flavoprotein 3, mitochondrial	2	20.2
A2A8Z1	OSBL9_MOUSE	Oxysterol-binding protein-related protein 9	7	11.4
Q91YR7	PRP6_MOUSE	Pre-mRNA-processing factor 6	25	26.5
P24527	LKHA4_MOUSE	Leukotriene A-4 hydrolase	34	47.8
Q99KY4	GAK_MOUSE	Cyclin-G-associated kinase	14	12.3
Q9JMH9	MY18A_MOUSE	Unconventional myosin-XVIIIa	30	15.3
Q9D287	SPF27_MOUSE	Pre-mRNA-splicing factor SPF27	5	15.1
Q6PGL7	WASC2_MOUSE	WASH complex subunit 2	15	17.2
Q8CGU1	CACO1_MOUSE	Calcium-binding and coiled-coil domain-containing protein 1	1	1.6
P62196	PRS8_MOUSE	26S proteasome regulatory subunit 8	23	48
A8Y5H7	S14L1_MOUSE	SEC14-like protein 1	1	1.5
Q61823	PDCD4_MOUSE	Programmed cell death protein 4	19	33.7
Q6ZPY7	KDM3B_MOUSE	Lysine-specific demethylase 3B	12	10.7
P33610	PRI2_MOUSE	DNA primase large subunit	3	5.7
P56477	IRF5_MOUSE	Interferon regulatory factor 5	8	18.5
Q99M87	DNJA3_MOUSE	DnaJ homolog subfamily A member 3, mitochondrial	7	15.6
Q80UP3	DGKZ_MOUSE	Diacylglycerol kinase zeta	5	6.8
O88491	NSD1_MOUSE	Histone-lysine N-methyltransferase, H3 lysine-36 specific	4	1.9
Q9DBC7	KAP0_MOUSE	cAMP-dependent protein kinase type I-alpha regulatory subunit	14	27.8
Q5SVR0	TBC9B_MOUSE	TBC1 domain family member 9B	5	4.4
P61406	EST1A_MOUSE	Telomerase-binding protein EST1A	6	5
Q9D855	QCR7_MOUSE	Cytochrome b-c1 complex subunit 7	5	40.5
Q3TDD9	PPR21_MOUSE	Protein phosphatase 1 regulatory subunit 21	14	22.3
A2BH40	ARI1A_MOUSE	AT-rich interactive domain-containing protein 1A	25	12
Q8CFD4	SNX8_MOUSE	Sorting nexin-8	2	4.8
Q9QX47	SON_MOUSE	Protein SON	39	19.1
A2AF47	DOC11_MOUSE	Dedicator of cytokinesis protein 11	44	19.8
Q8R151	ZNFX1_MOUSE	NFX1-type zinc finger-containing protein 1	4	2.2
Q921C5	BICD2_MOUSE	Protein bicaudal D homolog 2	2	2.6
Q9DA08	SGF29_MOUSE	SAGA-associated factor 29	2	8.2
Q9QYB1	CLIC4_MOUSE	Chloride intracellular channel protein 4	14	53.8
Q9CQU3	RER1_MOUSE	Protein RER1	3	21.4
Q8BX57	PXK_MOUSE	PX domain-containing protein kinase-like protein	6	10.3
Q6P5D3	DHX57_MOUSE	Putative ATP-dependent RNA helicase DHX57	3	2.2
G5E870	TRIPC_MOUSE	E3 ubiquitin-protein ligase TRIP12	25	17.7
Q3U1Y4	DEN4B_MOUSE	DENN domain-containing protein 4B	10	8.8
P09405	NUCL_MOUSE	Nucleolin	21	27.4
Q9JJT9	PHAX_MOUSE	Phosphorylated adapter RNA export protein	3	7.8
O88665	BRD7_MOUSE	Bromodomain-containing protein 7	7	14.1
Q8K1B8	URP2_MOUSE	Fermitin family homolog 3	33	40.8
Q5SQX6	CYFP2_MOUSE	Cytoplasmic FMR1-interacting protein 2	19	14.2
Q8BHJ9	SLU7_MOUSE	Pre-mRNA-splicing factor SLU7	6	13.3
Q80VR2	ELL3_MOUSE	RNA polymerase II elongation factor ELL3	1	3
O70318	E41L2_MOUSE	Band 4.1-like protein 2	23	27
Q8BX10	PGAM5_MOUSE	Serine/threonine-protein phosphatase PGAM5, mitochondrial	6	18.1
O88271	CFDP1_MOUSE	Craniofacial development protein 1	6	25.4
Q9DB96	NGDN_MOUSE	Neuroguidin	4	18.1
Q9JM90	STAP1_MOUSE	Signal-transducing adaptor protein 1	9	37.4
Q9D2E2	TOE1_MOUSE	Target of EGR1 protein 1	5	11.9
Q8BVE3	VATH_MOUSE	V-type proton ATPase subunit H	8	19.3
Q8WTY4	CPIN1_MOUSE	Anamorsin	5	20.7
Q922R5	P4R3B_MOUSE	Serine/threonine-protein phosphatase 4 regulatory subunit 3B	4	5.6
Q5BLK4	TUT7_MOUSE	Terminal uridylyltransferase 7	6	4.4
Q99JI4	PSMD6_MOUSE	26S proteasome non-ATPase regulatory subunit 6	14	30.8
Q9QY24	ZBP1_MOUSE	Z-DNA-binding protein 1	1	3.2
Q8VCX5	MICU1_MOUSE	Calcium uptake protein 1, mitochondrial	1	2.7
P59997	KDM2A_MOUSE	Lysine-specific demethylase 2A	8	8.8
Q80WE4	KI20B_MOUSE	Kinesin-like protein KIF20B	2	1.5
Q9CZW5	TOM70_MOUSE	Mitochondrial import receptor subunit TOM70	16	25.4
Q8BYW1	RHG25_MOUSE	Rho GTPase-activating protein 25	31	45.7
P97304	RPAC2_MOUSE	DNA-directed RNA polymerases I and III subunit RPAC2	2	18.8
P70398	USP9X_MOUSE	Probable ubiquitin carboxyl-terminal hydrolase FAF-X	22	9.8
Q61554	FBN1_MOUSE	Fibrillin-1	5	2.2
Q9DBN9	DDX59_MOUSE	Probable ATP-dependent RNA helicase DDX59	3	4.5
Q9R1P4	PSA1_MOUSE	Proteasome subunit alpha type-1	13	36.5
Q6PDK2	KMT2D_MOUSE	Histone-lysine N-methyltransferase 2D	8	1.6
Q7TPE5	S7A6O_MOUSE	Probable RNA polymerase II nuclear localization protein SLC7A6OS	3	12.1
Q9Z2I8	SUCB2_MOUSE	Succinate--CoA ligase [GDP-forming] subunit beta, mitochondrial	21	46.9
P51954	NEK1_MOUSE	Serine/threonine-protein kinase Nek1	1	0.9
E9Q5C9	NOLC1_MOUSE	Nucleolar and coiled-body phosphoprotein 1	10	11.4
Q8CH25	SLTM_MOUSE	SAFB-like transcription modulator	20	20.1
Q8BFR5	EFTU_MOUSE	Elongation factor Tu, mitochondrial	37	56.6
Q8BKS9	PUM3_MOUSE	Pumilio homolog 3	12	18.9
Q99N87	RT05_MOUSE	28S ribosomal protein S5, mitochondrial	6	13.9
Q6ZWQ0	SYNE2_MOUSE	Nesprin-2	4	0.7
Q8CFQ3	AQR_MOUSE	RNA helicase aquarius	18	12.5
Q68FE8	Z280D_MOUSE	Zinc finger protein 280D	3	4.9
Q61107	GBP4_MOUSE	Guanylate-binding protein 4	13	20.8
Q6PCM1	KDM3A_MOUSE	Lysine-specific demethylase 3A	3	2.8
O88447	KLC1_MOUSE	Kinesin light chain 1	5	10.7
P46471	PRS7_MOUSE	26S proteasome regulatory subunit 7	32	63
Q8R502	LRC8C_MOUSE	Volume-regulated anion channel subunit LRRC8C	9	13.1
Q923G2	RPAB3_MOUSE	DNA-directed RNA polymerases I, II, and III subunit RPABC3	6	41.3
Q922B9	ITPI2_MOUSE	Protein ITPRID2	2	1.6
Q9CQJ6	DENR_MOUSE	Density-regulated protein	6	31.8
Q8VE97	SRSF4_MOUSE	Serine/arginine-rich splicing factor 4	7	13.7
Q05CL8	LARP7_MOUSE	La-related protein 7	11	21.1
Q3TKT4	SMCA4_MOUSE	Transcription activator BRG1	26	14.6
Q8CEE7	RDH13_MOUSE	Retinol dehydrogenase 13	2	7.8
Q8K124	PKHO2_MOUSE	Pleckstrin homology domain-containing family O member 2	16	32.5
B9EJ86	OSBL8_MOUSE	Oxysterol-binding protein-related protein 8	8	11.6
Q9Z2A5	ATE1_MOUSE	Arginyl-tRNA--protein transferase 1	2	5.6
Q9Z2N8	ACL6A_MOUSE	Actin-like protein 6A	11	21.7
Q5NCR9	NSRP1_MOUSE	Nuclear speckle splicing regulatory protein 1	3	5.4
P26011	ITB7_MOUSE	Integrin beta-7	14	16
Q61194	P3C2A_MOUSE	Phosphatidylinositol 4-phosphate 3-kinase C2 domain-containing subunit alpha	2	1.3
Q9D924	ISCA1_MOUSE	Iron-sulfur cluster assembly 1 homolog, mitochondrial	3	28.7
Q8BI72	CARF_MOUSE	CDKN2A-interacting protein	17	36.2
Q6A065	CE170_MOUSE	Centrosomal protein of 170 kDa	5	4
Q99JF8	PSIP1_MOUSE	PC4 and SFRS1-interacting protein	20	32.4
Q3U276	SDHF1_MOUSE	Succinate dehydrogenase assembly factor 1, mitochondrial	1	12.7
E9Q309	CE350_MOUSE	Centrosome-associated protein 350	15	5.8
Q0VBL3	RBM15_MOUSE	RNA-binding protein 15	23	31.3
P63005	LIS1_MOUSE	Platelet-activating factor acetylhydrolase IB subunit beta	10	22
Q8BGV4	TTI2_MOUSE	TELO2-interacting protein 2	1	2.5
Q8K389	CK5P2_MOUSE	CDK5 regulatory subunit-associated protein 2	6	3.7
P07724	ALBU_MOUSE	Albumin	24	43.8
P61027	RAB10_MOUSE	Ras-related protein Rab-10	9	36.5
Q91XV3	BASP1_MOUSE	Brain acid soluble protein 1	7	41.2
Q8C4J7	TBL3_MOUSE	Transducin beta-like protein 3	12	19.2
Q8BQ47	CNPY4_MOUSE	Protein canopy homolog 4	6	23.7
Q6PB51	CC117_MOUSE	Coiled-coil domain-containing protein 117	1	4.3
Q811S7	UBIP1_MOUSE	Upstream-binding protein 1	4	10.4
B2RS91	RRN3_MOUSE	RNA polymerase I-specific transcription initiation factor RRN3	1	1.8
P27512	TNR5_MOUSE	Tumor necrosis factor receptor superfamily member 5	6	22.1
Q8BMP6	GCP60_MOUSE	Golgi resident protein GCP60	5	12.2
E9Q5F9	SETD2_MOUSE	Histone-lysine N-methyltransferase SETD2	9	3.7
Q8R0F5	RBMX2_MOUSE	RNA-binding motif protein, X-linked 2	3	9.2
O54825	BYST_MOUSE	Bystin	6	14.7
Q6P1G2	KDM2B_MOUSE	Lysine-specific demethylase 2B	2	1.8
Q62230	SN_MOUSE	Sialoadhesin	46	33.3
P60766	CDC42_MOUSE	Cell division control protein 42 homolog	9	27.2
Q3UFY8	TM10C_MOUSE	tRNA methyltransferase 10 homolog C	6	15.7
Q9Z0X1	AIFM1_MOUSE	Apoptosis-inducing factor 1, mitochondrial	20	33
O89032	SPD2A_MOUSE	SH3 and PX domain-containing protein 2A	4	4
Q9ERR7	SEP15_MOUSE	Selenoprotein F	5	30.9
Q9CPN8	IF2B3_MOUSE	Insulin-like growth factor 2 mRNA-binding protein 3	4	7.3
P56212	ARP19_MOUSE	cAMP-regulated phosphoprotein 19	4	42.9
Q6PDQ2	CHD4_MOUSE	Chromodomain-helicase-DNA-binding protein 4	26	15.5
Q8BJ71	NUP93_MOUSE	Nuclear pore complex protein Nup93	30	30
Q9D1C9	RRP7A_MOUSE	Ribosomal RNA-processing protein 7 homolog A	5	25.4
Q8VEK3	HNRPU_MOUSE	Heterogeneous nuclear ribonucleoprotein U	31	22.4
Q18PI6	SLAF5_MOUSE	SLAM family member 5	4	13.1
Q8BPM2	M4K5_MOUSE	Mitogen-activated protein kinase kinase kinase kinase 5	2	3.2
D3Z7P3	GLSK_MOUSE	Glutaminase kidney isoform, mitochondrial	18	25.4
Q9ERE7	MESD_MOUSE	LRP chaperone MESD	9	30.8
Q9R020	ZRAB2_MOUSE	Zinc finger Ran-binding domain-containing protein 2	7	21.5
Q9D0F9	PGM1_MOUSE	Phosphoglucomutase-1	17	33.5
Q8BG32	PSD11_MOUSE	26S proteasome non-ATPase regulatory subunit 11	31	55.2
P26039	TLN1_MOUSE	Talin-1	100	41.8
P48193	EPB41_MOUSE	Protein 4.1	14	23.5
Q9D6K7	TTC33_MOUSE	Tetratricopeptide repeat protein 33	4	18.3
D3Z6Q9	BIN2_MOUSE	Bridging integrator 2	14	30.9
Q9JIX8	ACINU_MOUSE	Apoptotic chromatin condensation inducer in the nucleus	32	26.9
P51125	ICAL_MOUSE	Calpastatin	17	30.7
P70452	STX4_MOUSE	Syntaxin-4	4	16.4
Q7TT18	MCAF1_MOUSE	Activating transcription factor 7-interacting protein 1	12	13.5
P63101	1433Z_MOUSE	14-3-3 protein zeta/delta	11	44.5
Q8K4G5	ABLM1_MOUSE	Actin-binding LIM protein 1	16	18.2
P06332	CD4_MOUSE	T-cell surface glycoprotein CD4	4	9.8
B1AZI6	THOC2_MOUSE	THO complex subunit 2	20	13.2
O35598	ADA10_MOUSE	Disintegrin and metalloproteinase domain-containing protein 10	10	16.4
Q8BKT8	HAUS7_MOUSE	HAUS augmin-like complex subunit 7	1	4.1
P83741	WNK1_MOUSE	Serine/threonine-protein kinase WNK1	9	4.8
Q9DD18	DTD1_MOUSE	D-aminoacyl-tRNA deacylase 1	2	14.8
Q8BFU3	RN214_MOUSE	RING finger protein 214	3	6.1
O70279	ESS2_MOUSE	Splicing factor ESS-2 homolog	2	4.6
P51859	HDGF_MOUSE	Hepatoma-derived growth factor	12	57.8
Q91VU7	PUS7_MOUSE	Pseudouridylate synthase 7 homolog	8	15.5
Q9CYI4	LUC7L_MOUSE	Putative RNA-binding protein Luc7-like 1	5	12.9
Q6Y685	TACC1_MOUSE	Transforming acidic coiled-coil-containing protein 1	7	10.1
Q8BH50	CR025_MOUSE	Uncharacterized protein C18orf25 homolog	1	5.7
Q6DFW4	NOP58_MOUSE	Nucleolar protein 58	32	54.3
Q9JM52	MINK1_MOUSE	Misshapen-like kinase 1	1	1
Q5H8C4	VP13A_MOUSE	Vacuolar protein sorting-associated protein 13A	9	3.7
Q62351	TFR1_MOUSE	Transferrin receptor protein 1	14	20.7
P62960	YBOX1_MOUSE	Y-box-binding protein 1	11	41
Q7TMI3	UHRF2_MOUSE	E3 ubiquitin-protein ligase UHRF2	3	4.7
P52479	UBP10_MOUSE	Ubiquitin carboxyl-terminal hydrolase 10	6	8.6
Q61543	GSLG1_MOUSE	Golgi apparatus protein 1	25	20.6
O54988	SLK_MOUSE	STE20-like serine/threonine-protein kinase	12	13.5
Q8BXZ1	TMX3_MOUSE	Protein disulfide-isomerase TMX3	18	32.5
Q3TFK5	GPTC4_MOUSE	G patch domain-containing protein 4	2	5.8
Q99PG2	OGFR_MOUSE	Opioid growth factor receptor	8	18.8
Q9D787	PPIL2_MOUSE	RING-type E3 ubiquitin-protein ligase PPIL2	11	25.3
Q64345	IFIT3_MOUSE	Interferon-induced protein with tetratricopeptide repeats 3	1	3.2
Q8CIG3	KDM1B_MOUSE	Lysine-specific histone demethylase 1B	3	4.7
Q62445	SP4_MOUSE	Transcription factor Sp4	5	8.6
P11276	FINC_MOUSE	Fibronectin	8	3.5
Q8BH74	NU107_MOUSE	Nuclear pore complex protein Nup107	24	20.8
Q61334	BAP29_MOUSE	B-cell receptor-associated protein 29	2	8.8
P70121	ZHX1_MOUSE	Zinc fingers and homeoboxes protein 1	1	1.8
Q32NY4	CNNM3_MOUSE	Metal transporter CNNM3	1	2
B2RR83	YTDC2_MOUSE	3'-5' RNA helicase YTHDC2	3	2.4
Q9Z315	SNUT1_MOUSE	U4/U6.U5 tri-snRNP-associated protein 1	30	37.1
Q9JL26	FMNL1_MOUSE	Formin-like protein 1	36	31.4
Q80Y44	DDX10_MOUSE	Probable ATP-dependent RNA helicase DDX10	9	9
Q80X90	FLNB_MOUSE	Filamin-B	35	15.4
Q05D44	IF2P_MOUSE	Eukaryotic translation initiation factor 5B	26	23.3
Q7TSH6	SCAF4_MOUSE	SR-related and CTD-associated factor 4	5	5.2
Q8BZQ7	ANC2_MOUSE	Anaphase-promoting complex subunit 2	6	9.3
Q9CQF4	MRES1_MOUSE	Mitochondrial transcription rescue factor 1	2	11.7
Q8CE96	TRM6_MOUSE	tRNA (adenine(58)-N(1))-methyltransferase non-catalytic subunit TRM6	5	11.7
Q80YR4	ZN598_MOUSE	E3 ubiquitin-protein ligase ZNF598	3	4.5
Q8R3C6	RBM19_MOUSE	Probable RNA-binding protein 19	6	7.5
Q8BKJ9	SIR7_MOUSE	NAD-dependent protein deacetylase sirtuin-7	9	23.4
Q9JM93	AR6P4_MOUSE	ADP-ribosylation factor-like protein 6-interacting protein 4	2	12.2
Q69Z99	ZN512_MOUSE	Zinc finger protein 512	11	28.1
Q9WTR1	TRPV2_MOUSE	Transient receptor potential cation channel subfamily V member 2	6	10.7
Q62431	ARI3A_MOUSE	AT-rich interactive domain-containing protein 3A	5	10.3
Q3U0K8	OGFD1_MOUSE	Prolyl 3-hydroxylase OGFOD1	2	5.3
Q03267	IKZF1_MOUSE	DNA-binding protein Ikaros	8	18.2
O35516	NOTC2_MOUSE	Neurogenic locus notch homolog protein 2	1	0.6
Q3TBD2	HMHA1_MOUSE	Rho GTPase-activating protein 45	32	30.5
P08113	ENPL_MOUSE	Endoplasmin	41	38.3
Q810V0	MPP10_MOUSE	U3 small nucleolar ribonucleoprotein protein MPP10	6	10
Q8C4M7	CENPU_MOUSE	Centromere protein U	1	3.9
O88508	DNM3A_MOUSE	DNA (cytosine-5)-methyltransferase 3A	4	5.6
Q3TDN2	FAF2_MOUSE	FAS-associated factor 2	13	31
Q80TP3	UBR5_MOUSE	E3 ubiquitin-protein ligase UBR5	5	2
Q8VDD9	PHIP_MOUSE	PH-interacting protein	16	12.4
Q4KMM3	OXR1_MOUSE	Oxidation resistance protein 1	5	8.1
Q9Z0R4	ITSN1_MOUSE	Intersectin-1	2	1.6
Q61233	PLSL_MOUSE	Plastin-2	53	56
Q9WVB0	RBPMS_MOUSE	RNA-binding protein with multiple splicing	2	13.7
Q8BLV3	SL9A7_MOUSE	Sodium/hydrogen exchanger 7	4	6.2
O70546	KDM6A_MOUSE	Lysine-specific demethylase 6A	1	1.2
Q9Z1D1	EIF3G_MOUSE	Eukaryotic translation initiation factor 3 subunit G	9	37.5
Q9WTK5	NFKB2_MOUSE	Nuclear factor NF-kappa-B p100 subunit	21	23.1
O88559	MEN1_MOUSE	Menin	3	5.6
Q569Z5	DDX46_MOUSE	Probable ATP-dependent RNA helicase DDX46	42	37.8
Q9WU42	NCOR2_MOUSE	Nuclear receptor corepressor 2	6	3
Q8BVE8	NSD2_MOUSE	Histone-lysine N-methyltransferase NSD2	1	1.2
Q6P5B0	RRP12_MOUSE	RRP12-like protein	20	16.5
Q8VIM9	IRGQ_MOUSE	Immunity-related GTPase family Q protein	4	8.9
Q9D6Z1	NOP56_MOUSE	Nucleolar protein 56	40	59.5
P45481	CBP_MOUSE	Histone lysine acetyltransferase CREBBP	5	2.7
P70441	NHRF1_MOUSE	Na(+)/H(+) exchange regulatory cofactor NHE-RF1	15	58.3
Q6PHZ2	KCC2D_MOUSE	Calcium/calmodulin-dependent protein kinase type II subunit delta	10	15.6
Q61599	GDIR2_MOUSE	Rho GDP-dissociation inhibitor 2	12	50
Q8C863	ITCH_MOUSE	E3 ubiquitin-protein ligase Itchy	6	9.4
A2RTL5	RSRC2_MOUSE	Arginine/serine-rich coiled-coil protein 2	4	9.8
Q6NVE8	WDR44_MOUSE	WD repeat-containing protein 44	11	18.4
Q9ESV0	DDX24_MOUSE	ATP-dependent RNA helicase DDX24	18	23
Q70FJ1	AKAP9_MOUSE	A-kinase anchor protein 9	18	5.3
Q921I1	TRFE_MOUSE	Serotransferrin	8	11.8
Q8C854	MYEF2_MOUSE	Myelin expression factor 2	13	23.7
Q6GQT9	NOMO1_MOUSE	Nodal modulator 1	20	19.2
Q8BI84	TGO1_MOUSE	Transport and Golgi organization protein 1 homolog	23	12.2
Q9JI13	SAS10_MOUSE	Something about silencing protein 10	8	20.7
P61807	SNN_MOUSE	Stannin	3	44.3
O70494	SP3_MOUSE	Transcription factor Sp3	4	6.6
O35295	PURB_MOUSE	Transcriptional activator protein Pur-beta	6	17.3
Q9JJ48	ZC3H8_MOUSE	Zinc finger CCCH domain-containing protein 8	1	5.2
P20152	VIME_MOUSE	Vimentin	42	54.9
Q80X44	ZBT24_MOUSE	Zinc finger and BTB domain-containing protein 24	2	4.2
Q9ES52	SHIP1_MOUSE	Phosphatidylinositol 3,4,5-trisphosphate 5-phosphatase 1	42	34.3
Q9CRB2	NHP2_MOUSE	H/ACA ribonucleoprotein complex subunit 2	7	41.8
Q99NF3	CEP41_MOUSE	Centrosomal protein of 41 kDa	3	9.4
Q5SW19	CLU_MOUSE	Clustered mitochondria protein homolog	3	2.1
P15379	CD44_MOUSE	CD44 antigen	6	6.6
Q99LG2	TNPO2_MOUSE	Transportin-2	4	5.4
Q5DU37	ZFY26_MOUSE	Zinc finger FYVE domain-containing protein 26	5	2.1
Q91XI1	DUS3L_MOUSE	tRNA-dihydrouridine(47) synthase [NAD(P)(+)]-like	8	14.1
P61202	CSN2_MOUSE	COP9 signalosome complex subunit 2	13	26.9
Q921F4	HNRLL_MOUSE	Heterogeneous nuclear ribonucleoprotein L-like	3	7.4
Q9CYA0	CREL2_MOUSE	Protein disulfide isomerase Creld2	7	19.4
Q6PGG2	GMIP_MOUSE	GEM-interacting protein	20	23.6
Q640N3	RHG30_MOUSE	Rho GTPase-activating protein 30	21	21.5
Q9D051	ODPB_MOUSE	Pyruvate dehydrogenase E1 component subunit beta, mitochondrial	22	42.9
Q06138	CAB39_MOUSE	Calcium-binding protein 39	10	26.4
P58871	TB182_MOUSE	182 kDa tankyrase-1-binding protein	6	4.5
P70429	EVL_MOUSE	Ena/VASP-like protein	21	40.1
Q9D824	FIP1_MOUSE	Pre-mRNA 3'-end-processing factor FIP1	10	17.7
Q9CQE5	RGS10_MOUSE	Regulator of G-protein signaling 10	6	28.2
P49769	PSN1_MOUSE	Presenilin-1	2	3.4
Q8VBW6	ULA1_MOUSE	NEDD8-activating enzyme E1 regulatory subunit	6	16.3
Q924K8	MTA3_MOUSE	Metastasis-associated protein MTA3	5	8.8
P19426	NELFE_MOUSE	Negative elongation factor E	8	24
P68181	KAPCB_MOUSE	cAMP-dependent protein kinase catalytic subunit beta	2	8.3
P13516	ACOD1_MOUSE	Acyl-CoA desaturase 1	1	4.8
Q9DAU1	CNPY3_MOUSE	Protein canopy homolog 3	6	22.8
Q8BP27	SFR1_MOUSE	Swi5-dependent recombination DNA repair protein 1 homolog	4	11.6
O88379	BAZ1A_MOUSE	Bromodomain adjacent to zinc finger domain protein 1A	22	18.4
Q9CWG9	BL1S2_MOUSE	Biogenesis of lysosome-related organelles complex 1 subunit 2	4	34.3
O70133	DHX9_MOUSE	ATP-dependent RNA helicase A	45	24.7
P20029	BIP_MOUSE	Endoplasmic reticulum chaperone BiP	40	49.2
Q61164	CTCF_MOUSE	Transcriptional repressor CTCF	12	19.3
Q6PFD9	NUP98_MOUSE	Nuclear pore complex protein Nup98-Nup96	34	18.2
Q9CXK9	RBM33_MOUSE	RNA-binding protein 33	5	6.6
Q9CQ62	DECR_MOUSE	2,4-dienoyl-CoA reductase [(3E)-enoyl-CoA-producing], mitochondrial	13	44.5
Q99JX7	NXF1_MOUSE	Nuclear RNA export factor 1	17	26.4
Q922B2	SYDC_MOUSE	Aspartate--tRNA ligase, cytoplasmic	31	56.9
P70302	STIM1_MOUSE	Stromal interaction molecule 1	11	18.5
Q80U28	MADD_MOUSE	MAP kinase-activating death domain protein	6	5
P35329	CD22_MOUSE	B-cell receptor CD22	26	33.8
Q9Z1X4	ILF3_MOUSE	Interleukin enhancer-binding factor 3	26	32.5
Q8C129	LCAP_MOUSE	Leucyl-cystinyl aminopeptidase	30	25.9
E9Q236	MRP4_MOUSE	ATP-binding cassette sub-family C member 4	2	2.3
Q9JIQ3	DBLOH_MOUSE	Diablo homolog, mitochondrial	5	24.5
Q8BHB4	WDR3_MOUSE	WD repeat-containing protein 3	9	11.7
Q8C156	CND2_MOUSE	Condensin complex subunit 2	2	5.2
Q99PT1	GDIR1_MOUSE	Rho GDP-dissociation inhibitor 1	13	56.4
Q8K1Z0	COQ9_MOUSE	Ubiquinone biosynthesis protein COQ9, mitochondrial	6	21.1
Q8BHN3	GANAB_MOUSE	Neutral alpha-glucosidase AB	29	26.9
P13864	DNMT1_MOUSE	DNA (cytosine-5)-methyltransferase 1	33	23.5
Q8BMQ2	TF3C4_MOUSE	General transcription factor 3C polypeptide 4	11	14.3
Q9JLQ2	GIT2_MOUSE	ARF GTPase-activating protein GIT2	13	23.7
Q8CG72	ADPRS_MOUSE	ADP-ribose glycohydrolase ARH3	7	18.6
Q9CRD0	OCAD1_MOUSE	OCIA domain-containing protein 1	10	31.2
Q91WV0	NC2B_MOUSE	Protein Dr1	6	41.5
Q99N93	RM16_MOUSE	39S ribosomal protein L16, mitochondrial	4	17.5
Q811L6	MAST4_MOUSE	Microtubule-associated serine/threonine-protein kinase 4	1	0.3
P26450	P85A_MOUSE	Phosphatidylinositol 3-kinase regulatory subunit alpha	7	9.3
Q8BGQ7	SYAC_MOUSE	Alanine--tRNA ligase, cytoplasmic	15	21.4
Q9Z2D7	MBD4_MOUSE	Methyl-CpG-binding domain protein 4	6	13.9
Q69ZN6	GNPTA_MOUSE	N-acetylglucosamine-1-phosphotransferase subunits alpha/beta	4	3
Q7TQ95	LNP_MOUSE	Endoplasmic reticulum junction formation protein lunapark	11	32
Q8BMA6	SRP68_MOUSE	Signal recognition particle subunit SRP68	18	29.9
Q0GNC1	INF2_MOUSE	Inverted formin-2	5	4.5
Q61247	A2AP_MOUSE	Alpha-2-antiplasmin	1	1.8
P97855	G3BP1_MOUSE	Ras GTPase-activating protein-binding protein 1	16	28.8
P33215	NEDD1_MOUSE	Protein NEDD1	6	12.3
O88286	WIZ_MOUSE	Protein Wiz	6	3.9
Q8C7R4	UBA6_MOUSE	Ubiquitin-like modifier-activating enzyme 6	27	30.4
Q8C9B9	DIDO1_MOUSE	Death-inducer obliterator 1	23	11
Q8C735	LIN9_MOUSE	Protein lin-9 homolog	2	4.6
Q9D1Q1	MPH6_MOUSE	M-phase phosphoprotein 6	4	19.3
Q9ESU6	BRD4_MOUSE	Bromodomain-containing protein 4	13	10.6
Q9QUJ7	ACSL4_MOUSE	Long-chain-fatty-acid--CoA ligase 4	2	4.4
Q80UG5	SEPT9_MOUSE	Septin-9	10	19
Q8CGC7	SYEP_MOUSE	Bifunctional glutamate/proline--tRNA ligase	44	27.6
Q9QXG4	ACSA_MOUSE	Acetyl-coenzyme A synthetase, cytoplasmic	1	1.3
O88844	IDHC_MOUSE	Isocitrate dehydrogenase [NADP] cytoplasmic	15	38.9
Q8K2Q9	SHOT1_MOUSE	Shootin-1	7	14.1
P54731	FAF1_MOUSE	FAS-associated factor 1	7	9.4
Q8BX09	RBBP5_MOUSE	Retinoblastoma-binding protein 5	5	13.4
Q9D967	MGDP1_MOUSE	Magnesium-dependent phosphatase 1	5	32.3
Q9R210	TFEB_MOUSE	Transcription factor EB	9	16.6
Q3U1T3	BRM1L_MOUSE	Breast cancer metastasis-suppressor 1-like protein	6	19.5
Q7TPV4	MBB1A_MOUSE	Myb-binding protein 1A	43	29.8
Q9JHJ0	TMOD3_MOUSE	Tropomodulin-3	19	39.2
Q7TPH6	MYCB2_MOUSE	E3 ubiquitin-protein ligase MYCBP2	11	2.8
Q99N16	CP4F3_MOUSE	Cytochrome P450 4F3	6	11.3
P26041	MOES_MOUSE	Moesin	33	41.9
Q9CZ30	OLA1_MOUSE	Obg-like ATPase 1	18	38.1
Q9JLQ0	CD2AP_MOUSE	CD2-associated protein	13	22.6
Q9JI44	DMAP1_MOUSE	DNA methyltransferase 1-associated protein 1	8	22.6
Q9Z0W3	NU160_MOUSE	Nuclear pore complex protein Nup160	11	9.3
P97355	SPSY_MOUSE	Spermine synthase	11	27.3
Q8BZW8	NHLC2_MOUSE	NHL repeat-containing protein 2	7	11.6
Q6NVF9	CPSF6_MOUSE	Cleavage and polyadenylation specificity factor subunit 6	12	17.6
P13020	GELS_MOUSE	Gelsolin	24	30.6
Q9D1E6	TBCB_MOUSE	Tubulin-folding cofactor B	7	30.7
P84091	AP2M1_MOUSE	AP-2 complex subunit mu	18	33.1
P62702	RS4X_MOUSE	40S ribosomal protein S4, X isoform	18	47.5
A2AR02	PPIG_MOUSE	Peptidyl-prolyl cis-trans isomerase G	6	8.9
P40142	TKT_MOUSE	Transketolase	31	46.1
O35887	CALU_MOUSE	Calumenin	10	29.5
Q9WTL4	INSRR_MOUSE	Insulin receptor-related protein	1	0.5
O09061	PSB1_MOUSE	Proteasome subunit beta type-1	11	41.7
Q80ZW2	THEM6_MOUSE	Protein THEM6	6	27.1
Q91VE6	MK67I_MOUSE	MKI67 FHA domain-interacting nucleolar phosphoprotein	12	39.7
Q99104	MYO5A_MOUSE	Unconventional myosin-Va	18	10.8
E9Q4N7	ARI1B_MOUSE	AT-rich interactive domain-containing protein 1B	11	5.3
P15307	REL_MOUSE	Proto-oncogene c-Rel	11	19.3
Q7TT37	ELP1_MOUSE	Elongator complex protein 1	13	11.1
Q6P4S8	INT1_MOUSE	Integrator complex subunit 1	20	9.3
Q80YD1	SUV3_MOUSE	ATP-dependent RNA helicase SUPV3L1, mitochondrial	13	18.4
Q9D0F3	LMAN1_MOUSE	Protein ERGIC-53	8	18.8
P35737	DMB_MOUSE	Class II histocompatibility antigen, M beta 1 chain	5	16.1
Q9QXZ0	MACF1_MOUSE	Microtubule-actin cross-linking factor 1	96	15.4
Q9CQ48	NUDC2_MOUSE	NudC domain-containing protein 2	3	22.3
Q9CQI7	RU2B_MOUSE	U2 small nuclear ribonucleoprotein B''	5	20.4
Q99PA5	NKG7_MOUSE	Protein NKG7	1	4.2
Q7TSS2	UB2Q1_MOUSE	Ubiquitin-conjugating enzyme E2 Q1	2	4.5
O70503	DHB12_MOUSE	Very-long-chain 3-oxoacyl-CoA reductase	13	38.1
P49138	MAPK2_MOUSE	MAP kinase-activated protein kinase 2	5	17.6
Q9CR62	M2OM_MOUSE	Mitochondrial 2-oxoglutarate/malate carrier protein	13	38.9
P80318	TCPG_MOUSE	T-complex protein 1 subunit gamma	45	48.4
P42227	STAT3_MOUSE	Signal transducer and activator of transcription 3	15	21.2
Q6PB66	LPPRC_MOUSE	Leucine-rich PPR motif-containing protein, mitochondrial	56	40.7
O70492	SNX3_MOUSE	Sorting nexin-3	6	30.2
Q9DBT5	AMPD2_MOUSE	AMP deaminase 2	4	4
P25918	CD19_MOUSE	B-lymphocyte antigen CD19	4	11.3
Q9JI19	FIBP_MOUSE	Acidic fibroblast growth factor intracellular-binding protein	1	2.2
Q9EQ06	DHB11_MOUSE	Estradiol 17-beta-dehydrogenase 11	6	20.1
Q921G7	ETFD_MOUSE	Electron transfer flavoprotein-ubiquinone oxidoreductase, mitochondrial	18	31.7
Q8K1C0	ANGE2_MOUSE	Protein angel homolog 2	4	9.7
Q99JX3	GORS2_MOUSE	Golgi reassembly-stacking protein 2	9	20
Q61206	PA1B2_MOUSE	Platelet-activating factor acetylhydrolase IB subunit alpha2	3	17
Q64520	KGUA_MOUSE	Guanylate kinase	3	13.6
A2BDX3	MOCS3_MOUSE	Adenylyltransferase and sulfurtransferase MOCS3	6	14.3
Q9DC48	PRP17_MOUSE	Pre-mRNA-processing factor 17	7	16.1
Q9CQQ7	AT5F1_MOUSE	ATP synthase F(0) complex subunit B1, mitochondrial	11	28.1
Q04863	RELB_MOUSE	Transcription factor RelB	7	15.6
Q8C754	VPS52_MOUSE	Vacuolar protein sorting-associated protein 52 homolog	3	4.3
Q8CDD9	LRIF1_MOUSE	Ligand-dependent nuclear receptor-interacting factor 1	1	1.1
O88543	CSN3_MOUSE	COP9 signalosome complex subunit 3	10	28.4
P09411	PGK1_MOUSE	Phosphoglycerate kinase 1	28	52.3
P22907	HEM3_MOUSE	Porphobilinogen deaminase	5	14.1
Q60952	CP250_MOUSE	Centrosome-associated protein CEP250	17	7.6
Q9DBR7	MYPT1_MOUSE	Protein phosphatase 1 regulatory subunit 12A	23	23.5
Q80TV8	CLAP1_MOUSE	CLIP-associating protein 1	5	3.6
Q9D0B0	SRSF9_MOUSE	Serine/arginine-rich splicing factor 9	10	42.3
Q8K224	NAT10_MOUSE	RNA cytidine acetyltransferase	17	16
Q9R0N0	GALK1_MOUSE	Galactokinase	6	15.8
Q9CS00	CATIN_MOUSE	Cactin	6	7.8
Q8VE37	RCC1_MOUSE	Regulator of chromosome condensation	18	38.2
Q3TLH4	PRC2C_MOUSE	Protein PRRC2C	27	11.2
Q6PEE3	RIR2B_MOUSE	Ribonucleoside-diphosphate reductase subunit M2 B	1	2.3
Q8BMC4	NOP9_MOUSE	Nucleolar protein 9	7	14
P09055	ITB1_MOUSE	Integrin beta-1	7	10.8
Q91XU3	PI42C_MOUSE	Phosphatidylinositol 5-phosphate 4-kinase type-2 gamma	3	6.9
Q0P678	ZCH18_MOUSE	Zinc finger CCCH domain-containing protein 18	7	9.3
Q9ER69	FL2D_MOUSE	Pre-mRNA-splicing regulator WTAP	10	30.6
Q8VE70	PDC10_MOUSE	Programmed cell death protein 10	10	39.2
Q3UBZ5	MI4GD_MOUSE	MIF4G domain-containing protein	3	18
P17918	PCNA_MOUSE	Proliferating cell nuclear antigen	19	63.6
P50544	ACADV_MOUSE	Very long-chain specific acyl-CoA dehydrogenase, mitochondrial	32	50.9
Q9WV54	ASAH1_MOUSE	Acid ceramidase	20	42.4
E9PZJ8	ASCC3_MOUSE	Activating signal cointegrator 1 complex subunit 3	3	1.4
O35129	PHB2_MOUSE	Prohibitin-2	18	53.2
Q61656	DDX5_MOUSE	Probable ATP-dependent RNA helicase DDX5	22	37.6
Q91WQ3	SYYC_MOUSE	Tyrosine--tRNA ligase, cytoplasmic	15	29
Q8BU14	SEC62_MOUSE	Translocation protein SEC62	3	6.5
Q9DBM2	ECHP_MOUSE	Peroxisomal bifunctional enzyme	2	2.4
P05480	SRC_MOUSE	Neuronal proto-oncogene tyrosine-protein kinase Src	1	1.5
Q8R332	NUP58_MOUSE	Nucleoporin p58/p45	9	13.5
Q9CXI5	MANF_MOUSE	Mesencephalic astrocyte-derived neurotrophic factor	8	34.1
Q8K3C3	LZIC_MOUSE	Protein LZIC	7	38.9
Q9CXZ1	NDUS4_MOUSE	NADH dehydrogenase [ubiquinone] iron-sulfur protein 4, mitochondrial	4	19.4
O35250	EXOC7_MOUSE	Exocyst complex component 7	5	7.6
Q9R0L6	PCM1_MOUSE	Pericentriolar material 1 protein	2	1.4
Q8BK64	AHSA1_MOUSE	Activator of 90 kDa heat shock protein ATPase homolog 1	14	43.2
Q6NXH9	K2C73_MOUSE	Keratin, type II cytoskeletal 73	1	1.7
Q9D0I9	SYRC_MOUSE	Arginine--tRNA ligase, cytoplasmic	25	40.5
Q9Z2L7	CRLF3_MOUSE	Cytokine receptor-like factor 3	14	32.6
E9PZM4	CHD2_MOUSE	Chromodomain-helicase-DNA-binding protein 2	9	5
Q8BGB5	LIMD2_MOUSE	LIM domain-containing protein 2	8	41.4
P60335	PCBP1_MOUSE	Poly(rC)-binding protein 1	22	53.1
Q8JZM7	CDC73_MOUSE	Parafibromin	15	27.9
P28352	APEX1_MOUSE	DNA-(apurinic or apyrimidinic site) endonuclease	13	46.4
P67778	PHB_MOUSE	Prohibitin	22	69.9
P68037	UB2L3_MOUSE	Ubiquitin-conjugating enzyme E2 L3	8	42.9
P80314	TCPB_MOUSE	T-complex protein 1 subunit beta	45	67.9
Q3TPX4	EXOC5_MOUSE	Exocyst complex component 5	3	4
Q61699	HS105_MOUSE	Heat shock protein 105 kDa	28	33.8
A2AL36	CNTRL_MOUSE	Centriolin	26	12.8
O54785	LIMK2_MOUSE	LIM domain kinase 2	2	3
Q8BUN5	SMAD3_MOUSE	Mothers against decapentaplegic homolog 3	2	4.9
Q9Z277	BAZ1B_MOUSE	Tyrosine-protein kinase BAZ1B	47	31.8
P34928	APOC1_MOUSE	Apolipoprotein C-I	1	10.2
Q6NV83	SR140_MOUSE	U2 snRNP-associated SURP motif-containing protein	20	17.5
Q9DC71	RT15_MOUSE	28S ribosomal protein S15, mitochondrial	5	20.5
Q80V94	AP4E1_MOUSE	AP-4 complex subunit epsilon-1	1	0.8
O55098	STK10_MOUSE	Serine/threonine-protein kinase 10	22	21.9
Q9D0E1	HNRPM_MOUSE	Heterogeneous nuclear ribonucleoprotein M	66	50.3
Q6PAQ4	REXO4_MOUSE	RNA exonuclease 4	6	16.7
Q99JT2	STK26_MOUSE	Serine/threonine-protein kinase 26	7	22.1
Q9QXV3	ING1_MOUSE	Inhibitor of growth protein 1	3	7.9
P23475	XRCC6_MOUSE	X-ray repair cross-complementing protein 6	12	22.9
Q9DBG7	SRPRA_MOUSE	Signal recognition particle receptor subunit alpha	10	15.6
Q8C5L7	RBM34_MOUSE	RNA-binding protein 34	7	17.6
Q9CXG3	PPIL4_MOUSE	Peptidyl-prolyl cis-trans isomerase-like 4	12	22.8
O08638	MYH11_MOUSE	Myosin-11	7	4.6
Q64012	RALY_MOUSE	RNA-binding protein Raly	11	33
Q8CFI5	SYPM_MOUSE	Probable proline--tRNA ligase, mitochondrial	8	20.4
P20491	FCERG_MOUSE	High affinity immunoglobulin epsilon receptor subunit gamma	2	23.3
Q8R5H1	UBP15_MOUSE	Ubiquitin carboxyl-terminal hydrolase 15	11	10.7
Q9DBL7	COASY_MOUSE	Bifunctional coenzyme A synthase	5	10.7
P06745	G6PI_MOUSE	Glucose-6-phosphate isomerase	25	36.6
Q80VD1	FA98B_MOUSE	Protein FAM98B	13	25.4
Q99JT9	MTND_MOUSE	1,2-dihydroxy-3-keto-5-methylthiopentene dioxygenase	3	16.2
Q8VDQ9	KRI1_MOUSE	Protein KRI1 homolog	7	9.9
Q921D4	MED6_MOUSE	Mediator of RNA polymerase II transcription subunit 6	1	4.1
Q8R4K2	IRAK4_MOUSE	Interleukin-1 receptor-associated kinase 4	5	9.2
Q8R3F9	STPAP_MOUSE	Speckle targeted PIP5K1A-regulated poly(A) polymerase	6	7.6
Q921Z5	TFIP8_MOUSE	Tumor necrosis factor alpha-induced protein 8	5	20.7
Q3THK7	GUAA_MOUSE	GMP synthase [glutamine-hydrolyzing]	12	22.1
Q8CAA7	PGM2L_MOUSE	Glucose 1,6-bisphosphate synthase	2	2.9
Q91WM3	U3IP2_MOUSE	U3 small nucleolar RNA-interacting protein 2	3	6.3
Q9DBC3	CMTR1_MOUSE	Cap-specific mRNA (nucleoside-2'-O-)-methyltransferase 1	18	20.9
Q8R0H9	GGA1_MOUSE	ADP-ribosylation factor-binding protein GGA1	6	11.2
Q03249	GALT_MOUSE	Galactose-1-phosphate uridylyltransferase	2	6.1
Q61595	KTN1_MOUSE	Kinectin	15	14.8
Q6NXY1	TBC31_MOUSE	TBC1 domain family member 31	1	0.9
Q9D394	RUFY3_MOUSE	Protein RUFY3	5	12.6
O08900	IKZF3_MOUSE	Zinc finger protein Aiolos	10	16.2
A2RSQ0	DEN5B_MOUSE	DENN domain-containing protein 5B	5	5.2
P55937	GOGA3_MOUSE	Golgin subfamily A member 3	14	12.2
Q8R3N6	THOC1_MOUSE	THO complex subunit 1	16	23.4
Q80U95	UBE3C_MOUSE	Ubiquitin-protein ligase E3C	2	1.7
P55264	ADK_MOUSE	Adenosine kinase	7	17.2
P62900	RL31_MOUSE	60S ribosomal protein L31	6	39.2
Q8CI94	PYGB_MOUSE	Glycogen phosphorylase, brain form	16	19.6
Q9D4H9	PHF14_MOUSE	PHD finger protein 14	5	8.1
Q922J3	CLIP1_MOUSE	CAP-Gly domain-containing linker protein 1	10	8.6
O88942	NFAC1_MOUSE	Nuclear factor of activated T-cells, cytoplasmic 1	5	8.4
Q9D6K8	FUND2_MOUSE	FUN14 domain-containing protein 2	3	20.5
O89053	COR1A_MOUSE	Coronin-1A	24	34.9
D3Z6P0	PDIA2_MOUSE	Protein disulfide-isomerase A2	21	29.4
P83917	CBX1_MOUSE	Chromobox protein homolog 1	7	28.1
P58281	OPA1_MOUSE	Dynamin-like 120 kDa protein, mitochondrial	28	31.9
Q8BMJ2	SYLC_MOUSE	Leucine--tRNA ligase, cytoplasmic	18	17.7
Q62383	SPT6H_MOUSE	Transcription elongation factor SPT6	30	19.9
Q5S006	LRRK2_MOUSE	Leucine-rich repeat serine/threonine-protein kinase 2	7	3
Q9CX53	GEMI6_MOUSE	Gem-associated protein 6	2	13.9
O88974	SETB1_MOUSE	Histone-lysine N-methyltransferase SETDB1	5	3.7
Q99JY0	ECHB_MOUSE	Trifunctional enzyme subunit beta, mitochondrial	22	41.3
Q9CQS5	RIOK2_MOUSE	Serine/threonine-protein kinase RIO2	2	4.6
P53811	PIPNB_MOUSE	Phosphatidylinositol transfer protein beta isoform	4	15.5
P18653	KS6A1_MOUSE	Ribosomal protein S6 kinase alpha-1	10	14.8
Q9QYI3	DNJC7_MOUSE	DnaJ homolog subfamily C member 7	15	32.8
O35386	PAHX_MOUSE	Phytanoyl-CoA dioxygenase, peroxisomal	1	3
Q9QZD4	XPF_MOUSE	DNA repair endonuclease XPF	6	8.2
Q9D903	EBP2_MOUSE	Probable rRNA-processing protein EBP2	10	34.3
Q80U58	PUM2_MOUSE	Pumilio homolog 2	4	5.9
P23611	IRF8_MOUSE	Interferon regulatory factor 8	15	41.5
Q9CSN1	SNW1_MOUSE	SNW domain-containing protein 1	16	26.9
Q9WVJ2	PSD13_MOUSE	26S proteasome non-ATPase regulatory subunit 13	16	38.6
Q78ZA7	NP1L4_MOUSE	Nucleosome assembly protein 1-like 4	11	28.8
Q6P069	SORCN_MOUSE	Sorcin	13	46
Q59J78	NDUF2_MOUSE	NADH dehydrogenase [ubiquinone] 1 alpha subcomplex assembly factor 2	4	22.6
Q61792	LASP1_MOUSE	LIM and SH3 domain protein 1	14	37.3
Q9D1C8	VPS28_MOUSE	Vacuolar protein sorting-associated protein 28 homolog	3	16.7
O35286	DHX15_MOUSE	Pre-mRNA-splicing factor ATP-dependent RNA helicase DHX15	40	36.9
Q8BL48	UNK_MOUSE	RING finger protein unkempt homolog	2	2.7
P46662	MERL_MOUSE	Merlin	1	1.8
Q6ZQL4	WDR43_MOUSE	WD repeat-containing protein 43	10	18.2
P32020	SCP2_MOUSE	Sterol carrier protein 2	14	17.9
Q9QZS8	SH2D3_MOUSE	SH2 domain-containing protein 3C	2	2.3
Q9D0I8	MRT4_MOUSE	mRNA turnover protein 4 homolog	9	38.1
Q8CCP0	NEMF_MOUSE	Nuclear export mediator factor Nemf	5	4.1
Q01405	SC23A_MOUSE	Protein transport protein Sec23A	5	7.2
Q3V3R1	C1TM_MOUSE	Monofunctional C1-tetrahydrofolate synthase, mitochondrial	45	44.4
Q91YM4	FAKD4_MOUSE	FAST kinase domain-containing protein 4	5	8.1
Q9D898	ARP5L_MOUSE	Actin-related protein 2/3 complex subunit 5-like protein	10	55.6
Q8CJF7	ELYS_MOUSE	Protein ELYS	33	18.3
Q64105	SPRE_MOUSE	Sepiapterin reductase	9	35.2
Q91WE2	PIP30_MOUSE	PSME3-interacting protein	7	24.8
Q8BTY2	S4A7_MOUSE	Sodium bicarbonate cotransporter 3	2	2
Q99LD4	CSN1_MOUSE	COP9 signalosome complex subunit 1	10	22.3
Q9D0K2	SCOT1_MOUSE	Succinyl-CoA:3-ketoacid coenzyme A transferase 1, mitochondrial	14	19
Q6DFW5	AT11B_MOUSE	Phospholipid-transporting ATPase IF	5	6
P70295	AUP1_MOUSE	Lipid droplet-regulating VLDL assembly factor AUP1	6	19.5
O88879	APAF_MOUSE	Apoptotic protease-activating factor 1	4	3
Q505F5	LRC47_MOUSE	Leucine-rich repeat-containing protein 47	20	41.1
P07356	ANXA2_MOUSE	Annexin A2	18	49
Q7TMY4	THOC7_MOUSE	THO complex subunit 7 homolog	6	25
Q6P8I4	PCNP_MOUSE	PEST proteolytic signal-containing nuclear protein	4	25.3
Q9D7N3	RT09_MOUSE	28S ribosomal protein S9, mitochondrial	9	23.3
Q02053	UBA1_MOUSE	Ubiquitin-like modifier-activating enzyme 1	33	28.3
Q8VEJ4	NLE1_MOUSE	Notchless protein homolog 1	4	12.2
Q60972	RBBP4_MOUSE	Histone-binding protein RBBP4	4	8.2
Q63844	MK03_MOUSE	Mitogen-activated protein kinase 3	8	20
P81117	NUCB2_MOUSE	Nucleobindin-2	6	19.3
Q80YA3	DDHD1_MOUSE	Phospholipase DDHD1	2	4.8
P16254	SRP14_MOUSE	Signal recognition particle 14 kDa protein	6	49.1
Q3UHA3	SPTCS_MOUSE	Spatacsin	4	1.5
P47226	TES_MOUSE	Testin	9	18.7
Q9ER72	SYCC_MOUSE	Cysteine--tRNA ligase, cytoplasmic	8	9.9
Q8R1F9	RPP40_MOUSE	Ribonuclease P protein subunit p40	3	7.2
Q61205	PA1B3_MOUSE	Platelet-activating factor acetylhydrolase IB subunit alpha1	10	45.3
Q8VDJ3	VIGLN_MOUSE	Vigilin	23	19.4
Q9EQH2	ERAP1_MOUSE	Endoplasmic reticulum aminopeptidase 1	32	29.1
Q99JX1	TAF11_MOUSE	Transcription initiation factor TFIID subunit 11	2	13.3
P06240	LCK_MOUSE	Proto-oncogene tyrosine-protein kinase LCK	8	21.2
Q8BH57	WDR48_MOUSE	WD repeat-containing protein 48	7	15.4
Q9JI90	RNF14_MOUSE	E3 ubiquitin-protein ligase RNF14	1	2.3
Q04750	TOP1_MOUSE	DNA topoisomerase 1	24	24.6
Q8K2H4	ACAP1_MOUSE	Arf-GAP with coiled-coil, ANK repeat and PH domain-containing protein 1	15	25.9
Q8CI75	DI3L2_MOUSE	DIS3-like exonuclease 2	2	2.3
Q64127	TIF1A_MOUSE	Transcription intermediary factor 1-alpha	4	4.1
P09103	PDIA1_MOUSE	Protein disulfide-isomerase	27	45.4
P60824	CIRBP_MOUSE	Cold-inducible RNA-binding protein	3	20.9
Q99KV1	DJB11_MOUSE	DnaJ homolog subfamily B member 11	12	32.1
P63154	CRNL1_MOUSE	Crooked neck-like protein 1	14	16.7
Q9JK38	GNA1_MOUSE	Glucosamine 6-phosphate N-acetyltransferase	4	29.3
Q8VE99	CC115_MOUSE	Coiled-coil domain-containing protein 115	7	38.9
Q91YH5	ATLA3_MOUSE	Atlastin-3	18	33.1
Q80U93	NU214_MOUSE	Nuclear pore complex protein Nup214	30	16.4
Q8VEA4	MIA40_MOUSE	Mitochondrial intermembrane space import and assembly protein 40	2	20.1
Q91W86	VPS11_MOUSE	Vacuolar protein sorting-associated protein 11 homolog	6	7.1
Q9CPY7	AMPL_MOUSE	Cytosol aminopeptidase	16	38.9
Q99J36	THUM1_MOUSE	THUMP domain-containing protein 1	12	37.7
Q9DAW6	PRP4_MOUSE	U4/U6 small nuclear ribonucleoprotein Prp4	13	34.5
Q8JZX3	POC1A_MOUSE	POC1 centriolar protein homolog A	2	5.2
Q60862	ORC2_MOUSE	Origin recognition complex subunit 2	4	7.3
Q9QYB5	ADDG_MOUSE	Gamma-adducin	23	32.9
P47758	SRPRB_MOUSE	Signal recognition particle receptor subunit beta	11	45.4
P51660	DHB4_MOUSE	Peroxisomal multifunctional enzyme type 2	14	23.8
Q9Z2M6	UBL3_MOUSE	Ubiquitin-like protein 3	3	33.3
Q6P9Q6	FKB15_MOUSE	FK506-binding protein 15	19	20.1
Q6ZQ03	FNBP4_MOUSE	Formin-binding protein 4	6	7.5
Q9D620	RFIP1_MOUSE	Rab11 family-interacting protein 1	1	2
Q9EQP2	EHD4_MOUSE	EH domain-containing protein 4	18	33.8
Q9JHS4	CLPX_MOUSE	ATP-dependent Clp protease ATP-binding subunit clpX-like, mitochondrial	11	20.3
Q9CR51	VATG1_MOUSE	V-type proton ATPase subunit G 1	5	36.4
P56213	ALR_MOUSE	FAD-linked sulfhydryl oxidase ALR	4	17.7
Q9CZX9	EMC4_MOUSE	ER membrane protein complex subunit 4	4	26.2
Q8VBT6	APOBR_MOUSE	Apolipoprotein B receptor	2	2.9
P97429	ANXA4_MOUSE	Annexin A4	17	45.5
P02535	K1C10_MOUSE	Keratin, type I cytoskeletal 10	7	7.2
Q8CGY8	OGT1_MOUSE	UDP-N-acetylglucosamine--peptide N-acetylglucosaminyltransferase 110 kDa subunit	12	14
Q8BZ05	ARAP2_MOUSE	Arf-GAP with Rho-GAP domain, ANK repeat and PH domain-containing protein 2	4	2.9
Q6PD29	ZN513_MOUSE	Zinc finger protein 513	1	2.4
Q3U9N9	MOT10_MOUSE	Monocarboxylate transporter 10	1	2.3
E9Q555	RN213_MOUSE	E3 ubiquitin-protein ligase RNF213	45	9.9
P57725	SAMN1_MOUSE	SAM domain-containing protein SAMSN-1	5	17.2
Q9QYC0	ADDA_MOUSE	Alpha-adducin	20	30.2
Q6PDI6	MINY2_MOUSE	Ubiquitin carboxyl-terminal hydrolase MINDY-2	2	4.8
Q3U9G9	LBR_MOUSE	Delta(14)-sterol reductase LBR	19	24
Q8BVK9	SP110_MOUSE	Sp110 nuclear body protein	23	46.1
P47962	RL5_MOUSE	60S ribosomal protein L5	20	34.3
Q8CD10	MICU2_MOUSE	Calcium uptake protein 2, mitochondrial	1	2.8
Q921T2	TOIP1_MOUSE	Torsin-1A-interacting protein 1	20	28.1
P15864	H12_MOUSE	Histone H1.2	6	13.2
Q7TSV4	PGM2_MOUSE	Phosphoglucomutase-2	10	18.7
Q9D937	CK098_MOUSE	Uncharacterized protein C11orf98 homolog	6	36.6
Q8CI71	VPS50_MOUSE	Syndetin	3	4.7
P70399	TP53B_MOUSE	TP53-binding protein 1	21	15
Q8BX80	ENASE_MOUSE	Cytosolic endo-beta-N-acetylglucosaminidase	2	3.4
Q80WQ2	VAC14_MOUSE	Protein VAC14 homolog	14	22.5
Q99J83	ATG5_MOUSE	Autophagy protein 5	2	9.8
Q64727	VINC_MOUSE	Vinculin	23	24.1
A2A9C3	SZT2_MOUSE	KICSTOR complex protein SZT2	1	0.4
Q64213	SF01_MOUSE	Splicing factor 1	15	22.8
Q7TQI3	OTUB1_MOUSE	Ubiquitin thioesterase OTUB1	10	36.9
Q8R3F5	FABD_MOUSE	Malonyl-CoA-acyl carrier protein transacylase, mitochondrial	4	12.3
Q9JJX7	TYDP2_MOUSE	Tyrosyl-DNA phosphodiesterase 2	1	4.6
Q8CDG3	VCIP1_MOUSE	Deubiquitinating protein VCPIP1	13	13.9
Q8BYC6	TAOK3_MOUSE	Serine/threonine-protein kinase TAO3	10	10.6
O88487	DC1I2_MOUSE	Cytoplasmic dynein 1 intermediate chain 2	7	17.3
Q9Z0H3	SNF5_MOUSE	SWI/SNF-related matrix-associated actin-dependent regulator of chromatin subfamily B member 1	10	23.1
Q8BJW6	EIF2A_MOUSE	Eukaryotic translation initiation factor 2A	13	26.5
E9PYH6	SET1A_MOUSE	Histone-lysine N-methyltransferase SETD1A	7	4.3
Q9JHC9	ELF2_MOUSE	ETS-related transcription factor Elf-2	5	14
Q6PAM1	TXLNA_MOUSE	Alpha-taxilin	3	11
Q99L13	3HIDH_MOUSE	3-hydroxyisobutyrate dehydrogenase, mitochondrial	8	31
Q7TNC4	LC7L2_MOUSE	Putative RNA-binding protein Luc7-like 2	14	20.7
P58501	PAXB1_MOUSE	PAX3- and PAX7-binding protein 1	16	19
P52332	JAK1_MOUSE	Tyrosine-protein kinase JAK1	15	12.8
Q9QY36	NAA10_MOUSE	N-alpha-acetyltransferase 10	3	18.7
Q9Z1Q9	SYVC_MOUSE	Valine--tRNA ligase	56	38.2
O88738	BIRC6_MOUSE	Baculoviral IAP repeat-containing protein 6	12	3.6
Q80YR5	SAFB2_MOUSE	Scaffold attachment factor B2	15	15.5
Q9JKB3	YBOX3_MOUSE	Y-box-binding protein 3	3	16.9
P27641	XRCC5_MOUSE	X-ray repair cross-complementing protein 5	9	14.9
Q3UI43	BABA1_MOUSE	BRISC and BRCA1-A complex member 1	6	22.8
Q6ZQF7	JADE2_MOUSE	E3 ubiquitin-protein ligase Jade-2	9	11.1
Q8R317	UBQL1_MOUSE	Ubiquilin-1	9	17.2
Q7TND5	RPF1_MOUSE	Ribosome production factor 1	4	18.9
Q9D8N0	EF1G_MOUSE	Elongation factor 1-gamma	17	34.8
P56391	CX6B1_MOUSE	Cytochrome c oxidase subunit 6B1	5	57
Q64524	H2B2E_MOUSE	Histone H2B type 2-E	1	5.6
Q8QZY9	SF3B4_MOUSE	Splicing factor 3B subunit 4	6	12
Q9JKP7	DPOE3_MOUSE	DNA polymerase epsilon subunit 3	3	23.4
Q91WK0	LRRF2_MOUSE	Leucine-rich repeat flightless-interacting protein 2	4	8.7
Q9D1M4	MCA3_MOUSE	Eukaryotic translation elongation factor 1 epsilon-1	5	27.6
Q9CPT4	MYDGF_MOUSE	Myeloid-derived growth factor	2	10.2
Q8BRT1	CLAP2_MOUSE	CLIP-associating protein 2	7	6.8
Q9CZJ1	UTP11_MOUSE	Probable U3 small nucleolar RNA-associated protein 11	4	13
P51949	MAT1_MOUSE	CDK-activating kinase assembly factor MAT1	4	13.6
Q3UQA7	SELH_MOUSE	Selenoprotein H	5	55.2
Q9QY66	ZNHI2_MOUSE	Zinc finger HIT domain-containing protein 2	2	4.8
Q8K2C7	OS9_MOUSE	Protein OS-9	5	8
A6PWY4	WDR76_MOUSE	WD repeat-containing protein 76	3	4.7
Q9EPV8	UBL5_MOUSE	Ubiquitin-like protein 5	3	39.7
P19096	FAS_MOUSE	Fatty acid synthase	38	19.6
O08709	PRDX6_MOUSE	Peroxiredoxin-6	15	66.5
Q8JZQ9	EIF3B_MOUSE	Eukaryotic translation initiation factor 3 subunit B	26	29.9
Q922D4	PP6R3_MOUSE	Serine/threonine-protein phosphatase 6 regulatory subunit 3	17	20.9
P62073	TIM10_MOUSE	Mitochondrial import inner membrane translocase subunit Tim10	4	23.3
Q9CQ65	MTAP_MOUSE	S-methyl-5'-thioadenosine phosphorylase	10	39.2
P70403	CASP_MOUSE	Protein CASP	2	2.7
Q8BUB4	WDFY2_MOUSE	WD repeat and FYVE domain-containing protein 2	2	5.5
O88342	WDR1_MOUSE	WD repeat-containing protein 1	23	31.5
O08553	DPYL2_MOUSE	Dihydropyrimidinase-related protein 2	23	41.8
Q9DCX2	ATP5H_MOUSE	ATP synthase subunit d, mitochondrial	10	51.6
Q11136	PEPD_MOUSE	Xaa-Pro dipeptidase	15	26.6
Q9Z1B5	MD2L1_MOUSE	Mitotic spindle assembly checkpoint protein MAD2A	9	38.5
P84096	RHOG_MOUSE	Rho-related GTP-binding protein RhoG	9	40.3
Q3ULJ0	GPD1L_MOUSE	Glycerol-3-phosphate dehydrogenase 1-like protein	18	45.3
O09126	SEM4D_MOUSE	Semaphorin-4D	6	5.9
Q9WTM5	RUVB2_MOUSE	RuvB-like 2	34	60.7
Q922Q1	MARC2_MOUSE	Mitochondrial amidoxime reducing component 2	13	25.7
P97930	KTHY_MOUSE	Thymidylate kinase	6	26.9
Q8VCT3	AMPB_MOUSE	Aminopeptidase B	17	28.5
Q09014	NCF1_MOUSE	Neutrophil cytosol factor 1	17	35.1
Q99MK8	ARBK1_MOUSE	Beta-adrenergic receptor kinase 1	11	16.7
Q8BTM8	FLNA_MOUSE	Filamin-A	111	47.9
Q99KN9	EPN4_MOUSE	Clathrin interactor 1	9	16.3
Q01149	CO1A2_MOUSE	Collagen alpha-2(I) chain	3	2.7
Q3URE1	ACSF3_MOUSE	Malonate--CoA ligase ACSF3, mitochondrial	2	4.5
P62717	RL18A_MOUSE	60S ribosomal protein L18a	7	34.1
P12382	PFKAL_MOUSE	ATP-dependent 6-phosphofructokinase, liver type	10	13.5
P48036	ANXA5_MOUSE	Annexin A5	19	63
P45952	ACADM_MOUSE	Medium-chain specific acyl-CoA dehydrogenase, mitochondrial	14	30.4
Q60631	GRB2_MOUSE	Growth factor receptor-bound protein 2	10	43.3
P68510	1433F_MOUSE	14-3-3 protein eta	13	46.7
P97450	ATP5J_MOUSE	ATP synthase-coupling factor 6, mitochondrial	7	41.7
P25206	MCM3_MOUSE	DNA replication licensing factor MCM3	28	33.5
Q60591	NFAC2_MOUSE	Nuclear factor of activated T-cells, cytoplasmic 2	6	9.3
Q6ZWN5	RS9_MOUSE	40S ribosomal protein S9	10	41.8
P08030	APT_MOUSE	Adenine phosphoribosyltransferase	6	34.4
P97384	ANX11_MOUSE	Annexin A11	22	28
P20108	PRDX3_MOUSE	Thioredoxin-dependent peroxide reductase, mitochondrial	10	30.7
P58021	TM9S2_MOUSE	Transmembrane 9 superfamily member 2	10	17.4
Q69ZA1	CDK13_MOUSE	Cyclin-dependent kinase 13	5	4.2
Q99N89	RM43_MOUSE	39S ribosomal protein L43, mitochondrial	5	25.7
P30416	FKBP4_MOUSE	Peptidyl-prolyl cis-trans isomerase FKBP4	23	42.1
Q6NZJ6	IF4G1_MOUSE	Eukaryotic translation initiation factor 4 gamma 1	25	16.2
Q921M4	GOGA2_MOUSE	Golgin subfamily A member 2	5	5.5
Q9D020	5NT3A_MOUSE	Cytosolic 5'-nucleotidase 3A	10	29.9
Q9WVE8	PACN2_MOUSE	Protein kinase C and casein kinase substrate in neurons protein 2	10	21.4
P35979	RL12_MOUSE	60S ribosomal protein L12	10	58.8
P56394	COX17_MOUSE	Cytochrome c oxidase copper chaperone	2	36.5
Q3TUH1	TAM41_MOUSE	Phosphatidate cytidylyltransferase, mitochondrial	5	17.8
Q8VE18	SMG8_MOUSE	Protein SMG8	3	3
Q61074	PPM1G_MOUSE	Protein phosphatase 1G	13	26.2
Q9CZD3	GARS_MOUSE	Glycine--tRNA ligase	17	24.1
Q02614	S30BP_MOUSE	SAP30-binding protein	7	21.8
Q9CQY5	MAGT1_MOUSE	Magnesium transporter protein 1	6	12.8
Q8BG81	PDIP3_MOUSE	Polymerase delta-interacting protein 3	16	45.2
P11911	CD79A_MOUSE	B-cell antigen receptor complex-associated protein alpha chain	10	35
Q9QVP9	FAK2_MOUSE	Protein-tyrosine kinase 2-beta	29	29.4
Q3UL36	ARGL1_MOUSE	Arginine and glutamate-rich protein 1	4	11.4
P35486	ODPA_MOUSE	Pyruvate dehydrogenase E1 component subunit alpha, somatic form, mitochondrial	20	34.4
Q8VEM8	MPCP_MOUSE	Phosphate carrier protein, mitochondrial	10	24.1
Q9DCW4	ETFB_MOUSE	Electron transfer flavoprotein subunit beta	14	48.6
Q05920	PYC_MOUSE	Pyruvate carboxylase, mitochondrial	25	22.5
Q62189	SNRPA_MOUSE	U1 small nuclear ribonucleoprotein A	11	34.5
Q00612	G6PD1_MOUSE	Glucose-6-phosphate 1-dehydrogenase X	11	22.9
Q8R5A3	AB1IP_MOUSE	Amyloid beta A4 precursor protein-binding family B member 1-interacting protein	12	17.9
Q9D1D4	TMEDA_MOUSE	Transmembrane emp24 domain-containing protein 10	13	34.2
Q9Z1F9	SAE2_MOUSE	SUMO-activating enzyme subunit 2	24	33.5
Q9CZ44	NSF1C_MOUSE	NSFL1 cofactor p47	17	46.2
Q8CHK3	MBOA7_MOUSE	Lysophospholipid acyltransferase 7	3	7.4
Q8VDM6	HNRL1_MOUSE	Heterogeneous nuclear ribonucleoprotein U-like protein 1	16	16.3
Q6ZWX6	IF2A_MOUSE	Eukaryotic translation initiation factor 2 subunit 1	23	50.8
Q9CYH6	RRS1_MOUSE	Ribosome biogenesis regulatory protein homolog	4	10.4
Q8C0Y0	PP4R4_MOUSE	Serine/threonine-protein phosphatase 4 regulatory subunit 4	1	0.8
P31230	AIMP1_MOUSE	Aminoacyl tRNA synthase complex-interacting multifunctional protein 1	11	44.5
Q8BRN9	C2D1B_MOUSE	Coiled-coil and C2 domain-containing protein 1B	10	15.2
Q922K7	NOP2_MOUSE	Probable 28S rRNA (cytosine-C(5))-methyltransferase	13	20.6
Q8BUK6	HOOK3_MOUSE	Protein Hook homolog 3	6	10.6
Q9EPL8	IPO7_MOUSE	Importin-7	5	5.1
Q93092	TALDO_MOUSE	Transaldolase	18	41.5
Q9Z0H1	WDR46_MOUSE	WD repeat-containing protein 46	12	22
P52825	CPT2_MOUSE	Carnitine O-palmitoyltransferase 2, mitochondrial	10	17.2
Q8K3G5	VRK3_MOUSE	Inactive serine/threonine-protein kinase VRK3	11	22.3
Q8R1U1	COG4_MOUSE	Conserved oligomeric Golgi complex subunit 4	6	7.9
Q9JKF7	RM39_MOUSE	39S ribosomal protein L39, mitochondrial	7	22.3
P83882	RL36A_MOUSE	60S ribosomal protein L36a	3	23.6
O35892	SP100_MOUSE	Nuclear autoantigen Sp-100	14	26.3
Q9ERF3	WDR61_MOUSE	WD repeat-containing protein 61	7	27.2
Q61598	GDIB_MOUSE	Rab GDP dissociation inhibitor beta	22	38
Q8CAY6	THIC_MOUSE	Acetyl-CoA acetyltransferase, cytosolic	8	28.5
P62774	MTPN_MOUSE	Myotrophin	5	28
O88512	AP1G2_MOUSE	AP-1 complex subunit gamma-like 2	12	17.4
Q9QX11	CYH1_MOUSE	Cytohesin-1	5	15.6
Q91XB0	TREX1_MOUSE	Three-prime repair exonuclease 1	9	32.8
P62874	GBB1_MOUSE	Guanine nucleotide-binding protein G(I)/G(S)/G(T) subunit beta-1	8	22.1
Q3URQ0	TEX10_MOUSE	Testis-expressed protein 10	10	11.3
Q61187	TS101_MOUSE	Tumor susceptibility gene 101 protein	8	22
Q63850	NUP62_MOUSE	Nuclear pore glycoprotein p62	8	18.1
E9Q784	ZC3HD_MOUSE	Zinc finger CCCH domain-containing protein 13	7	4
P15532	NDKA_MOUSE	Nucleoside diphosphate kinase A	6	40.1
P24668	MPRD_MOUSE	Cation-dependent mannose-6-phosphate receptor	6	24.8
Q9CR96	TM208_MOUSE	Transmembrane protein 208	1	4
Q571H0	NPA1P_MOUSE	Nucleolar pre-ribosomal-associated protein 1	11	5.3
Q9R100	CAD17_MOUSE	Cadherin-17	3	5.1
Q9CQN7	RM41_MOUSE	39S ribosomal protein L41, mitochondrial	5	42.2
P54227	STMN1_MOUSE	Stathmin	4	22.1
Q9ERB0	SNP29_MOUSE	Synaptosomal-associated protein 29	8	31.2
Q8BSQ9	PB1_MOUSE	Protein polybromo-1	20	11.1
P01872	IGHM_MOUSE	Immunoglobulin heavy constant mu	21	38.8
P63254	CRIP1_MOUSE	Cysteine-rich protein 1	4	40.3
Q8VBT9	ASPC1_MOUSE	Tether containing UBX domain for GLUT4	11	27.5
Q62384	ZPR1_MOUSE	Zinc finger protein ZPR1	8	17.4
P54103	DNJC2_MOUSE	DnaJ homolog subfamily C member 2	11	21.6
P14069	S10A6_MOUSE	Protein S100-A6	1	9
Q9CSU0	RPR1B_MOUSE	Regulation of nuclear pre-mRNA domain-containing protein 1B	11	29.1
Q9DCN2	NB5R3_MOUSE	NADH-cytochrome b5 reductase 3	17	49.8
Q9QZ88	VPS29_MOUSE	Vacuolar protein sorting-associated protein 29	4	22.5
Q80UY2	KCMF1_MOUSE	E3 ubiquitin-protein ligase KCMF1	1	2.4
Q8BMD8	SCMC1_MOUSE	Calcium-binding mitochondrial carrier protein SCaMC-1	9	18.3
Q9QZL0	RIPK3_MOUSE	Receptor-interacting serine/threonine-protein kinase 3	6	16
Q62419	SH3G1_MOUSE	Endophilin-A2	10	28.5
P70195	PSB7_MOUSE	Proteasome subunit beta type-7	5	18.1
O54962	BAF_MOUSE	Barrier-to-autointegration factor	9	64
Q08024	PEBB_MOUSE	Core-binding factor subunit beta	10	39.6
O35218	CPSF2_MOUSE	Cleavage and polyadenylation specificity factor subunit 2	22	29.4
O88532	ZFR_MOUSE	Zinc finger RNA-binding protein	14	15.1
Q9CZU6	CISY_MOUSE	Citrate synthase, mitochondrial	24	30.2
O88544	CSN4_MOUSE	COP9 signalosome complex subunit 4	17	44.3
Q9CYG7	TOM34_MOUSE	Mitochondrial import receptor subunit TOM34	15	42.4
Q68FL6	SYMC_MOUSE	Methionine--tRNA ligase, cytoplasmic	19	23.2
Q80U72	SCRIB_MOUSE	Protein scribble homolog	9	5.6
Q6P9N1	HYCCI_MOUSE	Hyccin	7	13.2
P29758	OAT_MOUSE	Ornithine aminotransferase, mitochondrial	15	30.5
P20065	TYB4_MOUSE	Thymosin beta-4	2	16
Q9DBS1	TMM43_MOUSE	Transmembrane protein 43	11	37.2
O70252	HMOX2_MOUSE	Heme oxygenase 2	14	36.2
Q9D4V0	EKI1_MOUSE	Ethanolamine kinase 1	3	9.1
Q920A5	RISC_MOUSE	Retinoid-inducible serine carboxypeptidase	8	17.3
Q60710	SAMH1_MOUSE	Deoxynucleoside triphosphate triphosphohydrolase SAMHD1	36	40.7
O35465	FKBP8_MOUSE	Peptidyl-prolyl cis-trans isomerase FKBP8	12	31.1
O35685	NUDC_MOUSE	Nuclear migration protein nudC	14	40.7
Q8BVW0	GANC_MOUSE	Neutral alpha-glucosidase C	5	6.7
Q61029	LAP2B_MOUSE	Lamina-associated polypeptide 2, isoforms beta/delta/epsilon/gamma	16	23.2
O08547	SC22B_MOUSE	Vesicle-trafficking protein SEC22b	14	41.9
O08586	PTEN_MOUSE	Phosphatidylinositol 3,4,5-trisphosphate 3-phosphatase and dual-specificity protein phosphatase PTEN	3	6
P48453	PP2BB_MOUSE	Serine/threonine-protein phosphatase 2B catalytic subunit beta isoform	8	15.8
Q7TPZ8	CBPA1_MOUSE	Carboxypeptidase A1	2	5
Q9DBF7	CWC25_MOUSE	Pre-mRNA-splicing factor CWC25 homolog	4	8.9
Q61043	NIN_MOUSE	Ninein	8	4.7
Q99JY9	ARP3_MOUSE	Actin-related protein 3	21	47.8
P14824	ANXA6_MOUSE	Annexin A6	52	50.4
Q80U16	RIPR2_MOUSE	Rho family-interacting cell polarization regulator 2	15	16
P58854	GCP3_MOUSE	Gamma-tubulin complex component 3	7	8
Q9CYH2	PXL2A_MOUSE	Peroxiredoxin-like 2A	5	24.8
Q8BH04	PCKGM_MOUSE	Phosphoenolpyruvate carboxykinase [GTP], mitochondrial	16	25.9
P05064	ALDOA_MOUSE	Fructose-bisphosphate aldolase A	25	64.8
Q922S4	PDE2A_MOUSE	cGMP-dependent 3',5'-cyclic phosphodiesterase	10	11.6
P46467	VPS4B_MOUSE	Vacuolar protein sorting-associated protein 4B	12	27.9
P80315	TCPD_MOUSE	T-complex protein 1 subunit delta	34	56.4
Q8C2Q3	RBM14_MOUSE	RNA-binding protein 14	18	27.5
P16675	PPGB_MOUSE	Lysosomal protective protein	8	15.6
P97470	PP4C_MOUSE	Serine/threonine-protein phosphatase 4 catalytic subunit	8	34.2
P62627	DLRB1_MOUSE	Dynein light chain roadblock-type 1	5	59.4
Q8K394	PLCL2_MOUSE	Inactive phospholipase C-like protein 2	7	7.4
P60670	NPL4_MOUSE	Nuclear protein localization protein 4 homolog	16	28.3
P35283	RAB12_MOUSE	Ras-related protein Rab-12	2	7.8
Q5XJY5	COPD_MOUSE	Coatomer subunit delta	21	33.5
Q9ERA6	TFP11_MOUSE	Tuftelin-interacting protein 11	12	17.3
Q9DCH6	ZFAN6_MOUSE	AN1-type zinc finger protein 6	2	9.4
Q08481	PECA1_MOUSE	Platelet endothelial cell adhesion molecule	10	15.8
P97461	RS5_MOUSE	40S ribosomal protein S5	11	36.8
P45376	ALDR_MOUSE	Aldo-keto reductase family 1 member B1	20	54.7
Q9WUK2	IF4H_MOUSE	Eukaryotic translation initiation factor 4H	9	29.8
Q9CRB9	MIC19_MOUSE	MICOS complex subunit Mic19	7	31.3
Q6P9L6	KIF15_MOUSE	Kinesin-like protein KIF15	2	1.9
Q6P5D8	SMHD1_MOUSE	Structural maintenance of chromosomes flexible hinge domain-containing protein 1	55	29.6
Q3U1J4	DDB1_MOUSE	DNA damage-binding protein 1	41	37.3
Q9DCS2	MTL26_MOUSE	Methyltransferase-like 26	6	35.3
P15105	GLNA_MOUSE	Glutamine synthetase	5	14.2
O88967	YMEL1_MOUSE	ATP-dependent zinc metalloprotease YME1L1	12	21.8
P68040	RACK1_MOUSE	Receptor of activated protein C kinase 1	19	54.9
O09131	GSTO1_MOUSE	Glutathione S-transferase omega-1	6	25.4
P70168	IMB1_MOUSE	Importin subunit beta-1	47	38.1
O70305	ATX2_MOUSE	Ataxin-2	2	1.5
Q9R0P9	UCHL1_MOUSE	Ubiquitin carboxyl-terminal hydrolase isozyme L1	5	29.6
Q8BVF2	PDCL3_MOUSE	Phosducin-like protein 3	8	35.8
Q3TZX8	NOL9_MOUSE	Polynucleotide 5'-hydroxyl-kinase NOL9	6	8.1
Q9DCA2	RT11_MOUSE	28S ribosomal protein S11, mitochondrial	3	23.6
Q1HFZ0	NSUN2_MOUSE	RNA cytosine C(5)-methyltransferase NSUN2	21	32.5
Q9WUB0	HOIL1_MOUSE	RanBP-type and C3HC4-type zinc finger-containing protein 1	3	6.3
P50518	VATE1_MOUSE	V-type proton ATPase subunit E 1	11	30.5
Q9Z2U1	PSA5_MOUSE	Proteasome subunit alpha type-5	16	65.1
Q8CBE3	WDR37_MOUSE	WD repeat-containing protein 37	7	12.5
Q3TEA8	HP1B3_MOUSE	Heterochromatin protein 1-binding protein 3	25	36.5
Q9D2V7	CORO7_MOUSE	Coronin-7	28	26.4
Q8K327	CHAP1_MOUSE	Chromosome alignment-maintaining phosphoprotein 1	13	17.8
Q9DB85	RRP8_MOUSE	Ribosomal RNA-processing protein 8	8	20.8
Q9D8T2	GSDMD_MOUSE	Gasdermin-D	14	31
Q3UPL0	SC31A_MOUSE	Protein transport protein Sec31A	30	25.5
Q9Z2I0	LETM1_MOUSE	Mitochondrial proton/calcium exchanger protein	24	35.2
P54869	HMCS2_MOUSE	Hydroxymethylglutaryl-CoA synthase, mitochondrial	4	8.5
Q8CFB4	GBP5_MOUSE	Guanylate-binding protein 5	5	9.2
P27577	ETS1_MOUSE	Protein C-ets-1	4	8.6
Q80ZS3	RT26_MOUSE	28S ribosomal protein S26, mitochondrial	4	20
Q91WJ8	FUBP1_MOUSE	Far upstream element-binding protein 1	22	29.6
P19001	K1C19_MOUSE	Keratin, type I cytoskeletal 19	7	21.3
Q9CXL3	CG050_MOUSE	Uncharacterized protein C7orf50 homolog	4	20
Q9CQW2	ARL8B_MOUSE	ADP-ribosylation factor-like protein 8B	1	4.8
P58462	FOXP1_MOUSE	Forkhead box protein P1	9	16.7
P18242	CATD_MOUSE	Cathepsin D	16	27.6
Q9QYE3	BC11A_MOUSE	B-cell lymphoma/leukemia 11A	4	7.6
P70460	VASP_MOUSE	Vasodilator-stimulated phosphoprotein	16	34.1
Q8CIS0	CAR11_MOUSE	Caspase recruitment domain-containing protein 11	18	17.4
Q9CX99	GRAP_MOUSE	GRB2-related adapter protein	6	37.3
Q9DCL9	PUR6_MOUSE	Multifunctional protein ADE2	16	32.5
P42225	STAT1_MOUSE	Signal transducer and activator of transcription 1	33	34.7
Q99JB2	STML2_MOUSE	Stomatin-like protein 2, mitochondrial	13	42.8
Q8K2B3	SDHA_MOUSE	Succinate dehydrogenase [ubiquinone] flavoprotein subunit, mitochondrial	31	41
Q9D753	EXOS8_MOUSE	Exosome complex component RRP43	10	42.8
Q8CFI7	RPB2_MOUSE	DNA-directed RNA polymerase II subunit RPB2	32	25
Q99NB1	ACS2L_MOUSE	Acetyl-coenzyme A synthetase 2-like, mitochondrial	16	24.8
P80317	TCPZ_MOUSE	T-complex protein 1 subunit zeta	12	22.4
Q9QXX4	CMC2_MOUSE	Calcium-binding mitochondrial carrier protein Aralar2	6	8.9
Q78PG9	CCD25_MOUSE	Coiled-coil domain-containing protein 25	1	3.8
Q99LB0	TDIF1_MOUSE	Deoxynucleotidyltransferase terminal-interacting protein 1	7	19.5
P08775	RPB1_MOUSE	DNA-directed RNA polymerase II subunit RPB1	39	22
O88531	PPT1_MOUSE	Palmitoyl-protein thioesterase 1	8	25.2
Q9CPT5	NOP16_MOUSE	Nucleolar protein 16	5	18.5
Q8BHD7	PTBP3_MOUSE	Polypyrimidine tract-binding protein 3	13	28.5
Q80UM7	MOGS_MOUSE	Mannosyl-oligosaccharide glucosidase	15	24.2
P17710	HXK1_MOUSE	Hexokinase-1	16	18.2
Q8K1L5	PP1RB_MOUSE	E3 ubiquitin-protein ligase PPP1R11	1	5.3
Q3U0V1	FUBP2_MOUSE	Far upstream element-binding protein 2	24	25.8
Q69ZC8	GPAM1_MOUSE	GPALPP motifs-containing protein 1	5	16.2
Q3TTY5	K22E_MOUSE	Keratin, type II cytoskeletal 2 epidermal	7	4.5
P41105	RL28_MOUSE	60S ribosomal protein L28	7	39.4
Q6P1B1	XPP1_MOUSE	Xaa-Pro aminopeptidase 1	12	20.7
Q64737	PUR2_MOUSE	Trifunctional purine biosynthetic protein adenosine-3	24	28
P28271	ACOC_MOUSE	Cytoplasmic aconitate hydratase	9	11.1
Q80UM3	NAA15_MOUSE	N-alpha-acetyltransferase 15, NatA auxiliary subunit	14	14.3
Q8VCN9	TBCC_MOUSE	Tubulin-specific chaperone C	6	18.2
P29595	NEDD8_MOUSE	NEDD8	2	24.7
Q6P5E6	GGA2_MOUSE	ADP-ribosylation factor-binding protein GGA2	11	18.9
Q6PHN9	RAB35_MOUSE	Ras-related protein Rab-35	4	21.4
Q8C166	CPNE1_MOUSE	Copine-1	12	25.7
P06151	LDHA_MOUSE	L-lactate dehydrogenase A chain	16	32.2
P59672	ANS1A_MOUSE	Ankyrin repeat and SAM domain-containing protein 1A	4	3.7
O08585	CLCA_MOUSE	Clathrin light chain A	4	14
Q61768	KINH_MOUSE	Kinesin-1 heavy chain	23	26.4
Q9DCS9	NDUBA_MOUSE	NADH dehydrogenase [ubiquinone] 1 beta subcomplex subunit 10	10	46
A2AGT5	CKAP5_MOUSE	Cytoskeleton-associated protein 5	30	16.3
P49443	PPM1A_MOUSE	Protein phosphatase 1A	5	13.9
P62821	RAB1A_MOUSE	Ras-related protein Rab-1A	9	42
Q9JJ00	PLS1_MOUSE	Phospholipid scramblase 1	2	5.2
Q9Z2G6	SE1L1_MOUSE	Protein sel-1 homolog 1	3	5.2
Q8BIX3	AL14E_MOUSE	ARL14 effector protein	2	6.9
Q640M1	UT14A_MOUSE	U3 small nucleolar RNA-associated protein 14 homolog A	12	19.2
P03958	ADA_MOUSE	Adenosine deaminase	7	22.4
Q80U38	KHNYN_MOUSE	Protein KHNYN	7	11
Q64455	PTPRJ_MOUSE	Receptor-type tyrosine-protein phosphatase eta	14	12
Q91W39	NCOA5_MOUSE	Nuclear receptor coactivator 5	10	19
Q99JW2	ACY1_MOUSE	Aminoacylase-1	3	6.4
Q9CY66	GAR1_MOUSE	H/ACA ribonucleoprotein complex subunit 1	8	27.3
Q99LC5	ETFA_MOUSE	Electron transfer flavoprotein subunit alpha, mitochondrial	22	55.3
P08249	MDHM_MOUSE	Malate dehydrogenase, mitochondrial	24	57.7
P01901	HA1B_MOUSE	H-2 class I histocompatibility antigen, K-B alpha chain	5	16.8
Q9D8C4	IN35_MOUSE	Interferon-induced 35 kDa protein homolog	12	50.7
Q9JKW0	AR6P1_MOUSE	ADP-ribosylation factor-like protein 6-interacting protein 1	3	8.9
Q9DCH4	EIF3F_MOUSE	Eukaryotic translation initiation factor 3 subunit F	14	29.9
Q8K2U2	ALKB6_MOUSE	Alpha-ketoglutarate-dependent dioxygenase alkB homolog 6	2	6.7
Q9D172	GAL3A_MOUSE	Glutamine amidotransferase-like class 1 domain-containing protein 3A, mitochondrial	12	47.7
P56812	PDCD5_MOUSE	Programmed cell death protein 5	6	44.4
Q5SWU9	ACACA_MOUSE	Acetyl-CoA carboxylase 1	14	6.7
P40237	CD82_MOUSE	CD82 antigen	4	12
Q8JZQ2	AFG32_MOUSE	AFG3-like protein 2	16	18.1
Q99KG3	RBM10_MOUSE	RNA-binding protein 10	13	19.2
Q07076	ANXA7_MOUSE	Annexin A7	19	27
Q8K4P0	WDR33_MOUSE	pre-mRNA 3' end processing protein WDR33	6	4.7
Q9EPU0	RENT1_MOUSE	Regulator of nonsense transcripts 1	25	25
Q80Y56	RBNS5_MOUSE	Rabenosyn-5	3	4.9
Q9D920	BORC5_MOUSE	BLOC-1-related complex subunit 5	4	23.1
P57784	RU2A_MOUSE	U2 small nuclear ribonucleoprotein A'	8	32.2
Q61827	MAFK_MOUSE	Transcription factor MafK	3	18.6
Q9CRW3	CB076_MOUSE	UPF0538 protein C2orf76 homolog	4	36.5
Q8BYI6	PCAT2_MOUSE	Lysophosphatidylcholine acyltransferase 2	6	11.8
Q9CX86	ROA0_MOUSE	Heterogeneous nuclear ribonucleoprotein A0	7	25.9
P26323	FLI1_MOUSE	Friend leukemia integration 1 transcription factor	6	17.9
O70439	STX7_MOUSE	Syntaxin-7	12	49
Q7TSG2	CTDP1_MOUSE	RNA polymerase II subunit A C-terminal domain phosphatase	12	13.8
Q9CZU3	MTREX_MOUSE	Exosome RNA helicase MTR4	26	27.3
O88983	STX8_MOUSE	Syntaxin-8	5	22.5
Q8R0K9	E2F4_MOUSE	Transcription factor E2F4	3	8.3
P37913	DNLI1_MOUSE	DNA ligase 1	17	20
Q64518	AT2A3_MOUSE	Sarcoplasmic/endoplasmic reticulum calcium ATPase 3	37	28.4
O70310	NMT1_MOUSE	Glycylpeptide N-tetradecanoyltransferase 1	5	14.1
P83093	STIM2_MOUSE	Stromal interaction molecule 2	8	11.4
O08663	MAP2_MOUSE	Methionine aminopeptidase 2	11	28.2
Q8BHG9	CGBP1_MOUSE	CGG triplet repeat-binding protein 1	12	72.5
Q9CXE7	TMED5_MOUSE	Transmembrane emp24 domain-containing protein 5	7	22.3
Q8K2M0	RM38_MOUSE	39S ribosomal protein L38, mitochondrial	5	15.3
Q9EPL9	ACOX3_MOUSE	Peroxisomal acyl-coenzyme A oxidase 3	11	15.3
P97315	CSRP1_MOUSE	Cysteine and glycine-rich protein 1	5	34.7
Q148V7	RELCH_MOUSE	RAB11-binding protein RELCH	2	1.8
Q921E6	EED_MOUSE	Polycomb protein EED	11	23.4
Q61026	NCOA2_MOUSE	Nuclear receptor coactivator 2	1	0.8
Q91ZR1	RAB4B_MOUSE	Ras-related protein Rab-4B	8	39
Q8R3Y5	CS047_MOUSE	Uncharacterized protein C19orf47 homolog	3	8.7
A3KGV1	ODFP2_MOUSE	Outer dense fiber protein 2	6	8
Q80X71	T106B_MOUSE	Transmembrane protein 106B	2	7.6
P54071	IDHP_MOUSE	Isocitrate dehydrogenase [NADP], mitochondrial	24	38.7
Q91ZA3	PCCA_MOUSE	Propionyl-CoA carboxylase alpha chain, mitochondrial	26	42.1
Q9JII5	DAZP1_MOUSE	DAZ-associated protein 1	14	24.9
Q9CQ06	RM24_MOUSE	39S ribosomal protein L24, mitochondrial	5	25.5
Q9ERD8	PARVG_MOUSE	Gamma-parvin	9	29.9
Q9CZX8	RS19_MOUSE	40S ribosomal protein S19	5	34.5
Q61191	HCFC1_MOUSE	Host cell factor 1	38	23
O55201	SPT5H_MOUSE	Transcription elongation factor SPT5	36	34.7
P14234	FGR_MOUSE	Tyrosine-protein kinase Fgr	6	13
Q91YL2	RN126_MOUSE	E3 ubiquitin-protein ligase RNF126	3	15.3
Q9CXF0	KYNU_MOUSE	Kynureninase	10	22.2
Q9Z1T1	AP3B1_MOUSE	AP-3 complex subunit beta-1	20	19.3
Q924C1	XPO5_MOUSE	Exportin-5	10	8.7
E9Q394	AKP13_MOUSE	A-kinase anchor protein 13	37	17.7
P59016	VP33B_MOUSE	Vacuolar protein sorting-associated protein 33B	8	15.1
Q7TMK9	HNRPQ_MOUSE	Heterogeneous nuclear ribonucleoprotein Q	27	37.6
Q3UMB9	WASC4_MOUSE	WASH complex subunit 4	8	7.2
P49135	ERCC3_MOUSE	General transcription and DNA repair factor IIH helicase subunit XPB	9	14.3
Q80X85	RT07_MOUSE	28S ribosomal protein S7, mitochondrial	5	26.4
Q8VD75	HIP1_MOUSE	Huntingtin-interacting protein 1	2	1.9
P84084	ARF5_MOUSE	ADP-ribosylation factor 5	4	22.2
Q8CG46	SMC5_MOUSE	Structural maintenance of chromosomes protein 5	13	13.2
Q9JK91	MLH1_MOUSE	DNA mismatch repair protein Mlh1	3	4.6
Q7TMY8	HUWE1_MOUSE	E3 ubiquitin-protein ligase HUWE1	20	5.6
Q8CJ40	CROCC_MOUSE	Rootletin	17	10
Q62393	TPD52_MOUSE	Tumor protein D52	8	42.4
Q7TPR4	ACTN1_MOUSE	Alpha-actinin-1	29	27.8
Q8BG79	C19L2_MOUSE	CWF19-like protein 2	3	3.8
Q7TMR0	PCP_MOUSE	Lysosomal Pro-X carboxypeptidase	4	8.8
Q99PM3	TF2AA_MOUSE	Transcription initiation factor IIA subunit 1	4	10.3
Q8BVZ5	IL33_MOUSE	Interleukin-33	1	3.8
P14576	SRP54_MOUSE	Signal recognition particle 54 kDa protein	18	37.9
Q80UV9	TAF1_MOUSE	Transcription initiation factor TFIID subunit 1	7	5.7
Q9Z1G4	VPP1_MOUSE	V-type proton ATPase 116 kDa subunit a1	7	8.7
Q9CZE3	RAB32_MOUSE	Ras-related protein Rab-32	4	22
Q8CGK3	LONM_MOUSE	Lon protease homolog, mitochondrial	25	26.6
Q8K2C8	GPAT4_MOUSE	Glycerol-3-phosphate acyltransferase 4	2	4.4
Q76MZ3	2AAA_MOUSE	Serine/threonine-protein phosphatase 2A 65 kDa regulatory subunit A alpha isoform	29	37.5
Q8CDM8	F16B1_MOUSE	Protein FAM160B1	4	6
Q61093	CY24B_MOUSE	Cytochrome b-245 heavy chain	10	22.5
Q80Z25	OFD1_MOUSE	Oral-facial-digital syndrome 1 protein homolog	2	2.2
Q6PDY2	AEDO_MOUSE	2-aminoethanethiol dioxygenase	4	13.3
P46978	STT3A_MOUSE	Dolichyl-diphosphooligosaccharide--protein glycosyltransferase subunit STT3A	9	11.9
O70200	AIF1_MOUSE	Allograft inflammatory factor 1	6	28.6
Q8VCY6	UTP6_MOUSE	U3 small nucleolar RNA-associated protein 6 homolog	6	10.4
Q8BG05	ROA3_MOUSE	Heterogeneous nuclear ribonucleoprotein A3	15	31.4
Q6ZQ08	CNOT1_MOUSE	CCR4-NOT transcription complex subunit 1	38	19
Q9Z108	STAU1_MOUSE	Double-stranded RNA-binding protein Staufen homolog 1	3	6
O70230	ZN143_MOUSE	Zinc finger protein 143	2	3.1
Q9CXW2	RT22_MOUSE	28S ribosomal protein S22, mitochondrial	8	23.1
Q80VY9	DHX33_MOUSE	ATP-dependent RNA helicase DHX33	2	2.9
Q61644	PACN1_MOUSE	Protein kinase C and casein kinase substrate in neurons protein 1	4	10.9
P23198	CBX3_MOUSE	Chromobox protein homolog 3	5	19.7
O08550	KMT2B_MOUSE	Histone-lysine N-methyltransferase 2B	5	2.6
O35344	IMA4_MOUSE	Importin subunit alpha-4	7	15.9
Q8BMK4	CKAP4_MOUSE	Cytoskeleton-associated protein 4	19	30.3
Q9R1Q7	PLP2_MOUSE	Proteolipid protein 2	1	7.9
Q91YY4	ATPF2_MOUSE	ATP synthase mitochondrial F1 complex assembly factor 2	6	24.9
Q80YV3	TRRAP_MOUSE	Transformation/transcription domain-associated protein	27	12.7
Q61335	BAP31_MOUSE	B-cell receptor-associated protein 31	10	28.6
A6H630	ARMT1_MOUSE	Damage-control phosphatase ARMT1	8	19.1
Q9R233	TPSN_MOUSE	Tapasin	12	19.1
Q8BYB9	PGLT1_MOUSE	Protein O-glucosyltransferase 1	4	8.7
Q9CQF0	RM11_MOUSE	39S ribosomal protein L11, mitochondrial	8	35.4
O88522	NEMO_MOUSE	NF-kappa-B essential modulator	7	22.6
Q99L04	DHRS1_MOUSE	Dehydrogenase/reductase SDR family member 1	10	34.8
Q9CYZ2	TPD54_MOUSE	Tumor protein D54	12	46.4
Q8BVG4	DPP9_MOUSE	Dipeptidyl peptidase 9	6	8.8
Q8VCM7	FIBG_MOUSE	Fibrinogen gamma chain	7	16.5
Q8VDP2	STEEP_MOUSE	STING ER exit protein	7	30.2
Q99P72	RTN4_MOUSE	Reticulon-4	15	18.2
P61957	SUMO2_MOUSE	Small ubiquitin-related modifier 2	2	10.5
P61022	CHP1_MOUSE	Calcineurin B homologous protein 1	9	47.2
Q9ET39	SLAF6_MOUSE	SLAM family member 6	3	9.7
Q05793	PGBM_MOUSE	Basement membrane-specific heparan sulfate proteoglycan core protein	3	0.8
Q9DBC0	SELO_MOUSE	Protein adenylyltransferase SelO, mitochondrial	4	7
Q8BW72	KDM4A_MOUSE	Lysine-specific demethylase 4A	1	0.8
P61089	UBE2N_MOUSE	Ubiquitin-conjugating enzyme E2 N	10	47.4
Q9ES28	ARHG7_MOUSE	Rho guanine nucleotide exchange factor 7	10	14.6
Q3UJD6	UBP19_MOUSE	Ubiquitin carboxyl-terminal hydrolase 19	8	6.7
Q6IRU5	CLCB_MOUSE	Clathrin light chain B	5	20.1
Q5SVQ0	KAT7_MOUSE	Histone acetyltransferase KAT7	7	12.4
Q91W36	UBP3_MOUSE	Ubiquitin carboxyl-terminal hydrolase 3	6	12.9
P10107	ANXA1_MOUSE	Annexin A1	15	35.8
F7BJB9	MORC3_MOUSE	MORC family CW-type zinc finger protein 3	23	29.6
Q9QY06	MYO9B_MOUSE	Unconventional myosin-IXb	11	5.8
Q8C2B3	HDAC7_MOUSE	Histone deacetylase 7	4	5.9
Q8K4X7	PLCD_MOUSE	1-acyl-sn-glycerol-3-phosphate acyltransferase delta	1	2.4
Q6P5F9	XPO1_MOUSE	Exportin-1	34	22.9
Q8BM85	TBCK_MOUSE	TBC domain-containing protein kinase-like protein	3	3.7
Q8CAS9	PARP9_MOUSE	Protein mono-ADP-ribosyltransferase PARP9	5	6.9
Q8C1B7	SEP11_MOUSE	Septin-11	8	25.1
Q99J21	MCLN1_MOUSE	Mucolipin-1	2	5
E9Q4F7	ANR11_MOUSE	Ankyrin repeat domain-containing protein 11	6	2.6
Q8K4Q0	RPTOR_MOUSE	Regulatory-associated protein of mTOR	1	0.8
Q91Z96	BMP2K_MOUSE	BMP-2-inducible protein kinase	6	8.3
P29351	PTN6_MOUSE	Tyrosine-protein phosphatase non-receptor type 6	36	55.6
Q61655	DD19A_MOUSE	ATP-dependent RNA helicase DDX19A	16	33.3
Q8CCF0	PRP31_MOUSE	U4/U6 small nuclear ribonucleoprotein Prp31	15	24.4
P62996	TRA2B_MOUSE	Transformer-2 protein homolog beta	8	23.6
Q8BK72	RT27_MOUSE	28S ribosomal protein S27, mitochondrial	9	18.8
Q8K1I7	WIPF1_MOUSE	WAS/WASL-interacting protein family member 1	9	24.1
Q9EQM6	DGCR8_MOUSE	Microprocessor complex subunit DGCR8	3	4.3
Q61136	PRP4B_MOUSE	Serine/threonine-protein kinase PRP4 homolog	12	11.3
P70268	PKN1_MOUSE	Serine/threonine-protein kinase N1	19	23.3
Q8R2K4	TAF6L_MOUSE	TAF6-like RNA polymerase II p300/CBP-associated factor-associated factor 65 kDa subunit 6L	3	4.5
P11835	ITB2_MOUSE	Integrin beta-2	30	40.1
Q9JMG3	TMUB1_MOUSE	Transmembrane and ubiquitin-like domain-containing protein 1	3	13.5
P63087	PP1G_MOUSE	Serine/threonine-protein phosphatase PP1-gamma catalytic subunit	3	9
Q8C0M0	WDR59_MOUSE	GATOR complex protein WDR59	1	1.1
Q8N7N5	DCAF8_MOUSE	DDB1- and CUL4-associated factor 8	4	8
Q9Z1Z0	USO1_MOUSE	General vesicular transport factor p115	22	26.4
Q6ZQK0	CNDD3_MOUSE	Condensin-2 complex subunit D3	1	0.7
P17751	TPIS_MOUSE	Triosephosphate isomerase	19	67.5
P10605	CATB_MOUSE	Cathepsin B	10	29.2
Q4PJX1	ODR4_MOUSE	Protein odr-4 homolog	1	2.5
Q99L45	IF2B_MOUSE	Eukaryotic translation initiation factor 2 subunit 2	15	43.2
Q9QWR8	NAGAB_MOUSE	Alpha-N-acetylgalactosaminidase	7	19.5
Q8BWU5	OSGEP_MOUSE	Probable tRNA N6-adenosine threonylcarbamoyltransferase	8	32.5
Q8CE46	PUS7L_MOUSE	Pseudouridylate synthase 7 homolog-like protein	1	1.4
Q8VC03	EMAL3_MOUSE	Echinoderm microtubule-associated protein-like 3	11	14.4
Q64287	IRF4_MOUSE	Interferon regulatory factor 4	5	10.9
Q9CXF7	CHD1L_MOUSE	Chromodomain-helicase-DNA-binding protein 1-like	3	3.1
Q9DC61	MPPA_MOUSE	Mitochondrial-processing peptidase subunit alpha	14	27.7
Q6DIC0	SMCA2_MOUSE	Probable global transcription activator SNF2L2	9	6.8
P16330	CN37_MOUSE	2',3'-cyclic-nucleotide 3'-phosphodiesterase	20	46.4
Q921N6	DDX27_MOUSE	Probable ATP-dependent RNA helicase DDX27	11	16.3
P11031	TCP4_MOUSE	Activated RNA polymerase II transcriptional coactivator p15	10	34.6
Q8CEC0	NUP88_MOUSE	Nuclear pore complex protein Nup88	13	16.3
Q6P2K6	P4R3A_MOUSE	Serine/threonine-protein phosphatase 4 regulatory subunit 3A	8	8
Q9D3P8	PLRKT_MOUSE	Plasminogen receptor (KT)	4	21.1
Q8BPM0	DAAM1_MOUSE	Disheveled-associated activator of morphogenesis 1	1	1.1
P61025	CKS1_MOUSE	Cyclin-dependent kinases regulatory subunit 1	1	11.4
Q91VC3	IF4A3_MOUSE	Eukaryotic initiation factor 4A-III	21	37.2
E2JF22	PIEZ1_MOUSE	Piezo-type mechanosensitive ion channel component 1	2	0.9
Q8K4R4	PITC1_MOUSE	Cytoplasmic phosphatidylinositol transfer protein 1	2	5.7
Q9R111	GUAD_MOUSE	Guanine deaminase	4	8.4
Q9CPZ8	COXM1_MOUSE	COX assembly mitochondrial protein homolog	1	9.4
Q8JZN5	ACAD9_MOUSE	Complex I assembly factor ACAD9, mitochondrial	24	38.4
Q8BQX5	TMCO6_MOUSE	Transmembrane and coiled-coil domain-containing protein 6	1	2
Q9JIG7	CCD22_MOUSE	Coiled-coil domain-containing protein 22	11	19
P97310	MCM2_MOUSE	DNA replication licensing factor MCM2	22	25.7
Q8K2Q0	COMD9_MOUSE	COMM domain-containing protein 9	7	31.8
Q9QZD9	EIF3I_MOUSE	Eukaryotic translation initiation factor 3 subunit I	14	46.2
P18181	CD48_MOUSE	CD48 antigen	6	28.3
P17427	AP2A2_MOUSE	AP-2 complex subunit alpha-2	19	20.6
P36536	SAR1A_MOUSE	GTP-binding protein SAR1a	2	17.2
Q6NZN0	RBM26_MOUSE	RNA-binding protein 26	15	14.8
Q80U44	ZFY16_MOUSE	Zinc finger FYVE domain-containing protein 16	1	0.8
Q64267	XPA_MOUSE	DNA repair protein complementing XP-A cells homolog	2	11.4
Q3UJB9	EDC4_MOUSE	Enhancer of mRNA-decapping protein 4	19	19.6
Q99PJ2	TRIM8_MOUSE	E3 ubiquitin-protein ligase TRIM8	1	1.8
P46460	NSF_MOUSE	Vesicle-fusing ATPase	40	50.3
Q8BU30	SYIC_MOUSE	Isoleucine--tRNA ligase, cytoplasmic	24	19.3
P10126	EF1A1_MOUSE	Elongation factor 1-alpha 1	21	23.2
Q6ZQ88	KDM1A_MOUSE	Lysine-specific histone demethylase 1A	9	13.7
Q8BG48	ST17B_MOUSE	Serine/threonine-protein kinase 17B	9	21.8
P61965	WDR5_MOUSE	WD repeat-containing protein 5	10	41.6
Q9D4H8	CUL2_MOUSE	Cullin-2	4	5.4
P97351	RS3A_MOUSE	40S ribosomal protein S3a	26	55.3
Q9CRA9	FGOP2_MOUSE	FGFR1 oncogene partner 2 homolog	8	29.2
Q8K339	KIN17_MOUSE	DNA/RNA-binding protein KIN17	4	9.7
P32067	LA_MOUSE	Lupus La protein homolog	17	35.9
Q8C3R1	BRAT1_MOUSE	BRCA1-associated ATM activator 1	2	3.5
Q69Z37	SAM9L_MOUSE	Sterile alpha motif domain-containing protein 9-like	4	3.2
Q5SNZ0	GRDN_MOUSE	Girdin	1	0.6
Q60754	MARCO_MOUSE	Macrophage receptor MARCO	4	10.4
P52293	IMA1_MOUSE	Importin subunit alpha-1	6	12.7
O08579	EMD_MOUSE	Emerin	13	55.2
A2AHC3	CAMP1_MOUSE	Calmodulin-regulated spectrin-associated protein 1	1	0.7
P70340	SMAD1_MOUSE	Mothers against decapentaplegic homolog 1	1	2.6
Q9JHI5	IVD_MOUSE	Isovaleryl-CoA dehydrogenase, mitochondrial	19	44.1
Q9ERR1	NDEL1_MOUSE	Nuclear distribution protein nudE-like 1	1	3.2
Q3TIR3	RIC8A_MOUSE	Synembryn-A	11	21.1
O35326	SRSF5_MOUSE	Serine/arginine-rich splicing factor 5	6	19.3
Q8BVQ5	PPME1_MOUSE	Protein phosphatase methylesterase 1	7	19.2
Q8VH51	RBM39_MOUSE	RNA-binding protein 39	20	33.2
Q8CC12	CDAN1_MOUSE	Codanin-1	1	1
Q60989	XIAP_MOUSE	E3 ubiquitin-protein ligase XIAP	1	2
Q9CQC9	SAR1B_MOUSE	GTP-binding protein SAR1b	4	17.2
Q8BLR5	PSD4_MOUSE	PH and SEC7 domain-containing protein 4	6	6.7
Q9ERS2	NDUAD_MOUSE	NADH dehydrogenase [ubiquinone] 1 alpha subcomplex subunit 13	6	31.9
O35643	AP1B1_MOUSE	AP-1 complex subunit beta-1	22	24.6
Q8BVF7	APH1A_MOUSE	Gamma-secretase subunit APH-1A	1	4.9
Q62523	ZYX_MOUSE	Zyxin	7	16
Q9R0Q4	MO4L2_MOUSE	Mortality factor 4-like protein 2	3	11.5
Q9D7M1	GID8_MOUSE	Glucose-induced degradation protein 8 homolog	5	17.5
Q9D110	MTHFS_MOUSE	5-formyltetrahydrofolate cyclo-ligase	5	27.6
Q99J45	NRBP_MOUSE	Nuclear receptor-binding protein	12	24.1
Q3U182	CRTC2_MOUSE	CREB-regulated transcription coactivator 2	3	6.2
P47809	MP2K4_MOUSE	Dual specificity mitogen-activated protein kinase kinase 4	6	18.9
Q9EPK7	XPO7_MOUSE	Exportin-7	15	14.7
Q8VDT9	RM50_MOUSE	39S ribosomal protein L50, mitochondrial	5	42.1
O08912	GALT1_MOUSE	Polypeptide N-acetylgalactosaminyltransferase 1	6	12.9
Q6ZPJ3	UBE2O_MOUSE	(E3-independent) E2 ubiquitin-conjugating enzyme UBE2O	3	2.6
P47911	RL6_MOUSE	60S ribosomal protein L6	14	36.5
Q91W50	CSDE1_MOUSE	Cold shock domain-containing protein E1	13	18.9
Q3U1T9	DEN1B_MOUSE	DENN domain-containing protein 1B	2	2.9
Q8C5L6	INP5K_MOUSE	Inositol polyphosphate 5-phosphatase K	4	9.6
Q9DBH5	LMAN2_MOUSE	Vesicular integral-membrane protein VIP36	11	32.1
Q922D8	C1TC_MOUSE	C-1-tetrahydrofolate synthase, cytoplasmic	30	35.4
Q3U308	CTU2_MOUSE	Cytoplasmic tRNA 2-thiolation protein 2	3	7.2
Q9DCD0	6PGD_MOUSE	6-phosphogluconate dehydrogenase, decarboxylating	18	39.1
Q9CXS4	CENPV_MOUSE	Centromere protein V	6	31.3
Q60654	KLRA7_MOUSE	Killer cell lectin-like receptor 7	1	3.9
Q9CPW2	FDX2_MOUSE	Ferredoxin-2, mitochondrial	2	13.2
P55258	RAB8A_MOUSE	Ras-related protein Rab-8A	3	12.6
P27659	RL3_MOUSE	60S ribosomal protein L3	17	31.3
Q9ERG0	LIMA1_MOUSE	LIM domain and actin-binding protein 1	4	6.2
P43247	MSH2_MOUSE	DNA mismatch repair protein Msh2	20	22.9
P13405	RB_MOUSE	Retinoblastoma-associated protein	4	5.2
O88307	SORL_MOUSE	Sortilin-related receptor	38	19
Q8C6D4	BEND5_MOUSE	BEN domain-containing protein 5	6	14.5
Q8BH02	TOR4A_MOUSE	Torsin-4A	2	5.2
P39749	FEN1_MOUSE	Flap endonuclease 1	11	26.2
Q8VE19	MIO_MOUSE	GATOR complex protein MIOS	5	5.3
Q6DVA0	LEMD2_MOUSE	LEM domain-containing protein 2	7	13.5
P97386	DNLI3_MOUSE	DNA ligase 3	14	16
P25799	NFKB1_MOUSE	Nuclear factor NF-kappa-B p105 subunit	19	20.3
Q6ZQ93	UBP34_MOUSE	Ubiquitin carboxyl-terminal hydrolase 34	2	0.6
P63073	IF4E_MOUSE	Eukaryotic translation initiation factor 4E	9	36.4
P35601	RFC1_MOUSE	Replication factor C subunit 1	20	19.5
Q9WTX6	CUL1_MOUSE	Cullin-1	10	12.9
P26043	RADI_MOUSE	Radixin	11	16.8
Q497V6	BAHD1_MOUSE	Bromo adjacent homology domain-containing 1 protein	1	1.7
Q8BWW4	LARP4_MOUSE	La-related protein 4	4	6.4
Q8R4U0	STAB2_MOUSE	Stabilin-2	3	1.5
Q8VHR5	P66B_MOUSE	Transcriptional repressor p66-beta	11	25.6
Q9D883	U2AF1_MOUSE	Splicing factor U2AF 35 kDa subunit	10	36.4
Q8CH18	CCAR1_MOUSE	Cell division cycle and apoptosis regulator protein 1	20	16.1
Q8C0P7	ZN451_MOUSE	E3 SUMO-protein ligase ZNF451	2	2.3
P36423	THAS_MOUSE	Thromboxane-A synthase	2	4.1
Q9D3D9	ATPD_MOUSE	ATP synthase subunit delta, mitochondrial	3	13.7
Q9CQL5	RM18_MOUSE	39S ribosomal protein L18, mitochondrial	3	19.4
Q9WUP7	UCHL5_MOUSE	Ubiquitin carboxyl-terminal hydrolase isozyme L5	14	45.3
P70218	M4K1_MOUSE	Mitogen-activated protein kinase kinase kinase kinase 1	16	21.3
P06537	GCR_MOUSE	Glucocorticoid receptor	9	13
Q9D361	SNR48_MOUSE	U11/U12 small nuclear ribonucleoprotein 48 kDa protein	1	3.3
P61028	RAB8B_MOUSE	Ras-related protein Rab-8B	4	15.9
P70347	TANK_MOUSE	TRAF family member-associated NF-kappa-B activator	4	10.7
P00493	HPRT_MOUSE	Hypoxanthine-guanine phosphoribosyltransferase	8	37.2
Q63932	MP2K2_MOUSE	Dual specificity mitogen-activated protein kinase kinase 2	4	10.2
Q9DBU6	RSRC1_MOUSE	Serine/Arginine-related protein 53	5	15
Q8VEK0	CC50A_MOUSE	Cell cycle control protein 50A	4	14.3
Q9JKK8	ATR_MOUSE	Serine/threonine-protein kinase ATR	3	1.1
P70188	KIFA3_MOUSE	Kinesin-associated protein 3	1	1.5
Q80WG5	LRC8A_MOUSE	Volume-regulated anion channel subunit LRRC8A	1	1.6
P97313	PRKDC_MOUSE	DNA-dependent protein kinase catalytic subunit	9	2.5
Q9D7X8	GGCT_MOUSE	Gamma-glutamylcyclotransferase	5	21.3
Q8BKC5	IPO5_MOUSE	Importin-5	29	28.6
Q8K0C4	CP51A_MOUSE	Lanosterol 14-alpha demethylase	3	7.8
Q8JZX4	SPF45_MOUSE	Splicing factor 45	15	35.8
B1AY13	UBP24_MOUSE	Ubiquitin carboxyl-terminal hydrolase 24	18	8.4
Q8BGX2	TIM29_MOUSE	Mitochondrial import inner membrane translocase subunit Tim29	3	12.4
Q62073	M3K7_MOUSE	Mitogen-activated protein kinase kinase kinase 7	3	5.7
Q91XC8	DAP1_MOUSE	Death-associated protein 1	2	22.5
Q61084	M3K3_MOUSE	Mitogen-activated protein kinase kinase kinase 3	2	3.4
Q91YE5	BAZ2A_MOUSE	Bromodomain adjacent to zinc finger domain protein 2A	8	4.9
Q9QWT9	KIFC1_MOUSE	Kinesin-like protein KIFC1	3	5.3
O35648	CETN3_MOUSE	Centrin-3	5	24
Q8BMS1	ECHA_MOUSE	Trifunctional enzyme subunit alpha, mitochondrial	52	54
P62908	RS3_MOUSE	40S ribosomal protein S3	21	63.8
Q8BY35	FGD2_MOUSE	FYVE, RhoGEF and PH domain-containing protein 2	13	27.2
O88824	JTB_MOUSE	Protein JTB	1	8.9
Q9EQK5	MVP_MOUSE	Major vault protein	26	31.1
O88351	IKKB_MOUSE	Inhibitor of nuclear factor kappa-B kinase subunit beta	16	20.2
Q9CXU1	MED31_MOUSE	Mediator of RNA polymerase II transcription subunit 31	2	10.7
Q922Q2	RIOK1_MOUSE	Serine/threonine-protein kinase RIO1	4	7.1
Q9CQF6	ADPPT_MOUSE	L-aminoadipate-semialdehyde dehydrogenase-phosphopantetheinyl transferase	1	3.9
Q9CXJ4	MITOS_MOUSE	Mitochondrial potassium channel ATP-binding subunit	2	3.5
Q91VL8	TE2IP_MOUSE	Telomeric repeat-binding factor 2-interacting protein 1	12	35.4
Q9D1Q6	ERP44_MOUSE	Endoplasmic reticulum resident protein 44	10	25.4
A2AN08	UBR4_MOUSE	E3 ubiquitin-protein ligase UBR4	33	7.2
O88796	RPP30_MOUSE	Ribonuclease P protein subunit p30	7	27.6
P47754	CAZA2_MOUSE	F-actin-capping protein subunit alpha-2	12	51.7
Q8BUV3	GEPH_MOUSE	Gephyrin	4	7.8
P57080	UBP25_MOUSE	Ubiquitin carboxyl-terminal hydrolase 25	7	6.9
Q8BTZ4	APC5_MOUSE	Anaphase-promoting complex subunit 5	3	4.3
Q8BZN6	DOC10_MOUSE	Dedicator of cytokinesis protein 10	31	16.5
P35922	FMR1_MOUSE	Synaptic functional regulator FMR1	8	12.5
Q9D0F4	NKAP_MOUSE	NF-kappa-B-activating protein	1	3.4
Q62311	TAF6_MOUSE	Transcription initiation factor TFIID subunit 6	12	18
P97742	CPT1A_MOUSE	Carnitine O-palmitoyltransferase 1, liver isoform	15	22.5
Q9DAT5	MTU1_MOUSE	Mitochondrial tRNA-specific 2-thiouridylase 1	5	12.5
Q8BT60	CPNE3_MOUSE	Copine-3	7	14.8
O88696	CLPP_MOUSE	ATP-dependent Clp protease proteolytic subunit, mitochondrial	9	23.9
Q7TMQ7	WDR91_MOUSE	WD repeat-containing protein 91	7	11.6
O09159	MA2B1_MOUSE	Lysosomal alpha-mannosidase	11	12.4
Q8BGW1	FTO_MOUSE	Alpha-ketoglutarate-dependent dioxygenase FTO	1	2.8
Q5PSV9	MDC1_MOUSE	Mediator of DNA damage checkpoint protein 1	16	14.6
Q8K2X3	STN1_MOUSE	CST complex subunit STN1	3	10.8
Q3UQU0	BRD9_MOUSE	Bromodomain-containing protein 9	2	4.2
P62077	TIM8B_MOUSE	Mitochondrial import inner membrane translocase subunit Tim8 B	3	37.3
Q7TSG1	CE120_MOUSE	Centrosomal protein of 120 kDa	7	7.9
Q04207	TF65_MOUSE	Transcription factor p65	11	22.8
Q00262	STX2_MOUSE	Syntaxin-2	1	4.8
Q61216	MRE11_MOUSE	Double-strand break repair protein MRE11	7	13.7
Q8R4E9	CDT1_MOUSE	DNA replication factor Cdt1	4	7.9
Q9ET22	DPP2_MOUSE	Dipeptidyl peptidase 2	6	15.6
Q01768	NDKB_MOUSE	Nucleoside diphosphate kinase B	5	27
Q9CPQ5	CENPQ_MOUSE	Centromere protein Q	4	21
Q6WKZ8	UBR2_MOUSE	E3 ubiquitin-protein ligase UBR2	4	3.3
Q3TXS7	PSMD1_MOUSE	26S proteasome non-ATPase regulatory subunit 1	32	36.5
Q04857	CO6A1_MOUSE	Collagen alpha-1(VI) chain	7	8.9
A2CG63	ARI4B_MOUSE	AT-rich interactive domain-containing protein 4B	6	5.4
Q61466	SMRD1_MOUSE	SWI/SNF-related matrix-associated actin-dependent regulator of chromatin subfamily D member 1	11	20.6
Q99MP8	BRAP_MOUSE	BRCA1-associated protein	4	9.1
O55106	STRN_MOUSE	Striatin	19	26.2
Q9EQJ0	TPC1_MOUSE	Two pore calcium channel protein 1	1	1.7
Q60767	LY75_MOUSE	Lymphocyte antigen 75	7	3.9
Q3U5F4	YRDC_MOUSE	YrdC domain-containing protein, mitochondrial	1	5
Q61584	FXR1_MOUSE	Fragile X mental retardation syndrome-related protein 1	11	19.5
Q99LG0	UBP16_MOUSE	Ubiquitin carboxyl-terminal hydrolase 16	4	6.9
Q9ESE1	LRBA_MOUSE	Lipopolysaccharide-responsive and beige-like anchor protein	15	6.9
Q3UE31	K0930_MOUSE	Uncharacterized protein KIAA0930 homolog	1	3.2
Q922H4	GMPPA_MOUSE	Mannose-1-phosphate guanyltransferase alpha	5	12.6
Q9JKV1	ADRM1_MOUSE	Proteasomal ubiquitin receptor ADRM1	4	14.3
Q9WVR4	FXR2_MOUSE	Fragile X mental retardation syndrome-related protein 2	2	3.4
Q6NZB0	DNJC8_MOUSE	DnaJ homolog subfamily C member 8	7	22.1
P68254	1433T_MOUSE	14-3-3 protein theta	12	35.1
Q80U87	UBP8_MOUSE	Ubiquitin carboxyl-terminal hydrolase 8	5	6.6
O54724	CAVN1_MOUSE	Caveolae-associated protein 1	1	3.8
Q9WTN0	GGPPS_MOUSE	Geranylgeranyl pyrophosphate synthase	4	12.3
Q9EQG9	CERT_MOUSE	Ceramide transfer protein	3	5.4
Q8BWQ6	VP35L_MOUSE	VPS35 endosomal protein-sorting factor-like	5	6.6
Q8BHS3	RBM22_MOUSE	Pre-mRNA-splicing factor RBM22	8	20.7
P15530	CD79B_MOUSE	B-cell antigen receptor complex-associated protein beta chain	5	22.4
Q8K2T8	PAF1_MOUSE	RNA polymerase II-associated factor 1 homolog	9	20.6
Q3TVW5	TCHP_MOUSE	Trichoplein keratin filament-binding protein	3	6.4
Q60902	EP15R_MOUSE	Epidermal growth factor receptor substrate 15-like 1	25	32.5
Q9JI46	NUDT3_MOUSE	Diphosphoinositol polyphosphate phosphohydrolase 1	2	14.3
Q69ZN7	MYOF_MOUSE	Myoferlin	9	4.8
Q8K3X4	I2BPL_MOUSE	Probable E3 ubiquitin-protein ligase IRF2BPL	4	7.1
Q8BXA5	CLP1L_MOUSE	Cleft lip and palate transmembrane protein 1-like protein	3	8.2
Q9Z1J3	NFS1_MOUSE	Cysteine desulfurase, mitochondrial	13	34.4
Q5UAK0	MIER1_MOUSE	Mesoderm induction early response protein 1	6	12.5
Q02819	NUCB1_MOUSE	Nucleobindin-1	13	28.1
Q61937	NPM_MOUSE	Nucleophosmin	14	31.5
Q8BZH4	POGZ_MOUSE	Pogo transposable element with ZNF domain	10	9.9
P43276	H15_MOUSE	Histone H1.5	9	23.3
O89017	LGMN_MOUSE	Legumain	3	6.7
Q5XG71	UTP20_MOUSE	Small subunit processome component 20 homolog	21	8.3
O70338	RNH1_MOUSE	Ribonuclease H1	1	5.3
Q8BL66	EEA1_MOUSE	Early endosome antigen 1	25	18.1
Q91WK2	EIF3H_MOUSE	Eukaryotic translation initiation factor 3 subunit H	14	36.6
P07309	TTHY_MOUSE	Transthyretin	4	30.6
Q8BX17	GEMI5_MOUSE	Gem-associated protein 5	3	2.5
Q5DW34	EHMT1_MOUSE	Histone-lysine N-methyltransferase EHMT1	4	3.9
Q3U2E2	ZMYM5_MOUSE	Zinc finger MYM-type protein 5	3	5.4
Q3THK3	T2FA_MOUSE	General transcription factor IIF subunit 1	9	16.3
Q8VDQ8	SIR2_MOUSE	NAD-dependent protein deacetylase sirtuin-2	9	27.2
Q9CQV8	1433B_MOUSE	14-3-3 protein beta/alpha	8	30.5
Q91VY9	ZN622_MOUSE	Zinc finger protein 622	5	14.5
Q6P542	ABCF1_MOUSE	ATP-binding cassette sub-family F member 1	16	17.7
O89116	VTI1A_MOUSE	Vesicle transport through interaction with t-SNAREs homolog 1A	3	12
P56183	RRP1_MOUSE	Ribosomal RNA processing protein 1 homolog A	6	15.2
Q8CHG3	GCC2_MOUSE	GRIP and coiled-coil domain-containing protein 2	4	3.2
Q8K3J5	ZN131_MOUSE	Zinc finger protein 131	1	2.4
Q9JHI7	EXOS9_MOUSE	Exosome complex component RRP45	6	12.6
Q9CPR4	RL17_MOUSE	60S ribosomal protein L17	11	37
Q9Z2X1	HNRPF_MOUSE	Heterogeneous nuclear ribonucleoprotein F	25	33.5
E9PYL2	PRR12_MOUSE	Proline-rich protein 12	4	2.5
F8VPQ2	ARI4A_MOUSE	AT-rich interactive domain-containing protein 4A	10	10.1
Q99P31	HPBP1_MOUSE	Hsp70-binding protein 1	5	19.6
Q9D6W8	BORC6_MOUSE	BLOC-1-related complex subunit 6	4	12.8
O54734	OST48_MOUSE	Dolichyl-diphosphooligosaccharide--protein glycosyltransferase 48 kDa subunit	9	25.2
Q8BHZ4	ZN592_MOUSE	Zinc finger protein 592	6	7.4
P61982	1433G_MOUSE	14-3-3 protein gamma	7	25.1
P21844	CMA1_MOUSE	Chymase	1	6.1
Q9CRC3	CO040_MOUSE	UPF0235 protein C15orf40 homolog	3	38.1
Q6ZPV2	INO80_MOUSE	Chromatin-remodeling ATPase INO80	6	4.6
O89051	ITM2B_MOUSE	Integral membrane protein 2B	3	16.9
P08101	FCGR2_MOUSE	Low affinity immunoglobulin gamma Fc region receptor II	6	14.8
Q8BJU9	RF1ML_MOUSE	Peptide chain release factor 1-like, mitochondrial	3	11
Q923E4	SIR1_MOUSE	NAD-dependent protein deacetylase sirtuin-1	4	7.2
P97303	BACH2_MOUSE	Transcription regulator protein BACH2	7	8.3
Q3UJU9	RMD3_MOUSE	Regulator of microtubule dynamics protein 3	8	20.4
Q80VI1	TRI56_MOUSE	E3 ubiquitin-protein ligase TRIM56	4	6.7
Q91YD3	DCP1A_MOUSE	mRNA-decapping enzyme 1A	11	25.1
Q9D2Q8	S10AE_MOUSE	Protein S100-A14	1	14.4
P40336	VP26A_MOUSE	Vacuolar protein sorting-associated protein 26A	12	37.6
Q6PB44	PTN23_MOUSE	Tyrosine-protein phosphatase non-receptor type 23	6	4.4
P27546	MAP4_MOUSE	Microtubule-associated protein 4	34	35.2
Q6NZF1	ZC11A_MOUSE	Zinc finger CCCH domain-containing protein 11A	15	21.6
Q61550	RAD21_MOUSE	Double-strand-break repair protein rad21 homolog	17	26.3
P18572	BASI_MOUSE	Basigin	3	9
A2A8U2	TM201_MOUSE	Transmembrane protein 201	1	2
P49312	ROA1_MOUSE	Heterogeneous nuclear ribonucleoprotein A1	17	40.9
B2RRE7	OTUD4_MOUSE	OTU domain-containing protein 4	9	9.4
Q8VBZ3	CLPT1_MOUSE	Cleft lip and palate transmembrane protein 1 homolog	7	13.3
Q3UFS4	GPT11_MOUSE	G patch domain-containing protein 11	2	11.5
Q61081	CDC37_MOUSE	Hsp90 co-chaperone Cdc37	10	21.6
P21460	CYTC_MOUSE	Cystatin-C	2	19.3
Q8R015	BL1S5_MOUSE	Biogenesis of lysosome-related organelles complex 1 subunit 5	3	22.7
Q8R1N4	NUDC3_MOUSE	NudC domain-containing protein 3	5	20.7
O70251	EF1B_MOUSE	Elongation factor 1-beta	9	28.9
Q99JR8	SMRD2_MOUSE	SWI/SNF-related matrix-associated actin-dependent regulator of chromatin subfamily D member 2	16	31.5
Q3UHF7	ZEP2_MOUSE	Transcription factor HIVEP2	1	0.7
E9Q7F2	RN169_MOUSE	E3 ubiquitin-protein ligase RNF169	3	7.1
Q571C7	BDP1_MOUSE	Transcription factor TFIIIB component B'' homolog	1	0.6
Q8CD15	RIOX2_MOUSE	Ribosomal oxygenase 2	8	18.1
Q69ZF3	GBA2_MOUSE	Non-lysosomal glucosylceramidase	4	5.6
Q6P5E4	UGGG1_MOUSE	UDP-glucose:glycoprotein glucosyltransferase 1	50	31.8
P06797	CATL1_MOUSE	Procathepsin L	2	10.8
Q922H2	PDK3_MOUSE	[Pyruvate dehydrogenase (acetyl-transferring)] kinase isozyme 3, mitochondrial	9	21.2
Q9WV70	NOC2L_MOUSE	Nucleolar complex protein 2 homolog	7	9
P68404	KPCB_MOUSE	Protein kinase C beta type	16	19.8
Q80YV2	NIPA_MOUSE	Nuclear-interacting partner of ALK	6	15
P54729	NUB1_MOUSE	NEDD8 ultimate buster 1	11	18.1
Q9CWE0	MFR1L_MOUSE	Mitochondrial fission regulator 1-like	3	15.2
Q91WG4	ELP2_MOUSE	Elongator complex protein 2	7	8.2
Q6P9Q4	FHOD1_MOUSE	FH1/FH2 domain-containing protein 1	5	5.6
Q8K3Z9	PO121_MOUSE	Nuclear envelope pore membrane protein POM 121	4	5.6
P62488	RPB7_MOUSE	DNA-directed RNA polymerase II subunit RPB7	9	43.6
Q99LP6	GRPE1_MOUSE	GrpE protein homolog 1, mitochondrial	9	38.2
Q8BY71	HAT1_MOUSE	Histone acetyltransferase type B catalytic subunit	4	13
Q76I79	SSH1_MOUSE	Protein phosphatase Slingshot homolog 1	2	2.7
Q66JX5	CEP43_MOUSE	Centrosomal protein 43	5	14.5
Q3UN04	UBP30_MOUSE	Ubiquitin carboxyl-terminal hydrolase 30	1	3.7
Q8R2Y8	PTH2_MOUSE	Peptidyl-tRNA hydrolase 2, mitochondrial	4	26
Q6P9R1	DDX51_MOUSE	ATP-dependent RNA helicase DDX51	9	18.2
Q80VP0	TCPR1_MOUSE	Tectonin beta-propeller repeat-containing protein 1	2	2.9
Q7TSI3	PP6R1_MOUSE	Serine/threonine-protein phosphatase 6 regulatory subunit 1	17	22.1
Q80WT5	AFTIN_MOUSE	Aftiphilin	4	5.8
Q6PEM6	GRM2B_MOUSE	GRAM domain-containing protein 2B	2	7
Q922E4	PCY2_MOUSE	Ethanolamine-phosphate cytidylyltransferase	5	13.9
Q9D7E4	CS025_MOUSE	UPF0449 protein C19orf25 homolog	3	47.7
P97770	THUM3_MOUSE	THUMP domain-containing protein 3	9	24
P10518	HEM2_MOUSE	Delta-aminolevulinic acid dehydratase	6	18.8
Q60676	PPP5_MOUSE	Serine/threonine-protein phosphatase 5	9	20.8
Q9JJG9	NOA1_MOUSE	Nitric oxide-associated protein 1	2	3.6
P97496	SMRC1_MOUSE	SWI/SNF complex subunit SMARCC1	15	15.7
Q9CXY1	TM175_MOUSE	Endosomal/lysosomal potassium channel TMEM175	1	3.6
P52623	UCK1_MOUSE	Uridine-cytidine kinase 1	6	24.9
Q8K2Z4	CND1_MOUSE	Condensin complex subunit 1	8	5
P97808	FXYD5_MOUSE	FXYD domain-containing ion transport regulator 5	2	15.2
Q9DAR7	DCPS_MOUSE	m7GpppX diphosphatase	11	32.5
P04202	TGFB1_MOUSE	Transforming growth factor beta-1 proprotein	3	10.5
P17742	PPIA_MOUSE	Peptidyl-prolyl cis-trans isomerase A	19	63.4
O55022	PGRC1_MOUSE	Membrane-associated progesterone receptor component 1	5	25.6
P46414	CDN1B_MOUSE	Cyclin-dependent kinase inhibitor 1B	4	31
Q8R550	SH3K1_MOUSE	SH3 domain-containing kinase-binding protein 1	26	34
Q99JP4	CDC26_MOUSE	Anaphase-promoting complex subunit CDC26	2	38.8
P53986	MOT1_MOUSE	Monocarboxylate transporter 1	3	8.5
Q6ZPE2	MTMR5_MOUSE	Myotubularin-related protein 5	11	7.1
Q91WN1	DNJC9_MOUSE	DnaJ homolog subfamily C member 9	13	42.5
Q8BFY9	TNPO1_MOUSE	Transportin-1	11	17.4
P56395	CYB5_MOUSE	Cytochrome b5	4	41
D3YXK2	SAFB1_MOUSE	Scaffold attachment factor B1	6	8.4
Q9Z1T6	FYV1_MOUSE	1-phosphatidylinositol 3-phosphate 5-kinase	4	3.1
Q9CXE2	BCL7A_MOUSE	B-cell CLL/lymphoma 7 protein family member A	1	11.9
P63168	DYL1_MOUSE	Dynein light chain 1, cytoplasmic	4	24.7
[truncated: 3,688 more rows]

## Sheet: NK
Table S1D: Summary of proteins included in the natural killer (NK) cell spectral library
UniProt ID	Protein Name	Protein Description	No. Unique Peptides	Sequence Coverage (%)
Q6A4J8	UBP7_MOUSE	Ubiquitin carboxyl-terminal hydrolase 7	19	17.2
P61226	RAP2B_MOUSE	Ras-related protein Rap-2b	4	23.5
P26443	DHE3_MOUSE	Glutamate dehydrogenase 1, mitochondrial	32	47.8
Q8CGZ0	CHERP_MOUSE	Calcium homeostasis endoplasmic reticulum protein	9	9.1
Q569Z6	TR150_MOUSE	Thyroid hormone receptor-associated protein 3	21	21
Q62230	SN_MOUSE	Sialoadhesin	65	38.2
P09405	NUCL_MOUSE	Nucleolin	22	29.8
P84102	SERF2_MOUSE	Small EDRK-rich factor 2	1	15.3
Q6Q899	DDX58_MOUSE	Antiviral innate immune response receptor RIG-I	10	10.9
P47962	RL5_MOUSE	60S ribosomal protein L5	9	20.9
E9Q4F7	ANR11_MOUSE	Ankyrin repeat domain-containing protein 11	1	0.3
Q8VDD5	MYH9_MOUSE	Myosin-9	148	43.2
P35821	PTN1_MOUSE	Tyrosine-protein phosphatase non-receptor type 1	9	24.8
P07091	S10A4_MOUSE	Protein S100-A4	5	39.6
Q60864	STIP1_MOUSE	Stress-induced-phosphoprotein 1	29	42.2
Q61176	ARGI1_MOUSE	Arginase-1	5	19.8
Q9D0T1	NH2L1_MOUSE	NHP2-like protein 1	6	39.8
P62192	PRS4_MOUSE	26S proteasome regulatory subunit 4	10	25.2
Q99JY3	GIMA4_MOUSE	GTPase IMAP family member 4	36	63.7
Q921F2	TADBP_MOUSE	TAR DNA-binding protein 43	12	28.3
Q61881	MCM7_MOUSE	DNA replication licensing factor MCM7	15	26
P97351	RS3A_MOUSE	40S ribosomal protein S3a	22	55.7
Q9WU78	PDC6I_MOUSE	Programmed cell death 6-interacting protein	40	40.2
Q8C2Q3	RBM14_MOUSE	RNA-binding protein 14	14	23.3
Q921M3	SF3B3_MOUSE	Splicing factor 3B subunit 3	31	26
Q6A068	CDC5L_MOUSE	Cell division cycle 5-like protein	18	25.3
P35564	CALX_MOUSE	Calnexin	22	28.4
P26450	P85A_MOUSE	Phosphatidylinositol 3-kinase regulatory subunit alpha	8	9.3
E9Q7G0	NUMA1_MOUSE	Nuclear mitotic apparatus protein 1	85	39.9
P26040	EZRI_MOUSE	Ezrin	14	20.1
Q8R001	MARE2_MOUSE	Microtubule-associated protein RP/EB family member 2	4	13.2
Q6A026	PDS5A_MOUSE	Sister chromatid cohesion protein PDS5 homolog A	25	19.2
Q9ERK4	XPO2_MOUSE	Exportin-2	21	20.6
Q9QXS1	PLEC_MOUSE	Plectin	129	28.5
P52480	KPYM_MOUSE	Pyruvate kinase PKM	41	62
Q64511	TOP2B_MOUSE	DNA topoisomerase 2-beta	46	28.3
P11103	PARP1_MOUSE	Poly [ADP-ribose] polymerase 1	9	11.1
Q2EMV9	PAR14_MOUSE	Protein mono-ADP-ribosyltransferase PARP14	6	3.6
P42932	TCPQ_MOUSE	T-complex protein 1 subunit theta	29	55.1
P63017	HSP7C_MOUSE	Heat shock cognate 71 kDa protein	34	41.2
P01901	HA1B_MOUSE	H-2 class I histocompatibility antigen, K-B alpha chain	5	11.4
Q8K3A9	MEPCE_MOUSE	7SK snRNA methylphosphate capping enzyme	2	5.3
Q9DCD2	SYF1_MOUSE	Pre-mRNA-splicing factor SYF1	12	13.7
Q64012	RALY_MOUSE	RNA-binding protein Raly	9	30.8
P57780	ACTN4_MOUSE	Alpha-actinin-4	31	33.3
Q62376	RU17_MOUSE	U1 small nuclear ribonucleoprotein 70 kDa	7	16.5
Q8K310	MATR3_MOUSE	Matrin-3	26	27.5
Q923D5	WBP11_MOUSE	WW domain-binding protein 11	7	12
P24860	CCNB1_MOUSE	G2/mitotic-specific cyclin-B1	1	2.1
A6H8H2	DEN4C_MOUSE	DENN domain-containing protein 4C	2	1.1
Q9CQT2	RBM7_MOUSE	RNA-binding protein 7	2	6
Q8CDN6	TXNL1_MOUSE	Thioredoxin-like protein 1	8	24.9
Q78IK4	MIC27_MOUSE	MICOS complex subunit Mic27	7	29.1
Q91WN1	DNJC9_MOUSE	DnaJ homolog subfamily C member 9	8	29.7
Q9CW03	SMC3_MOUSE	Structural maintenance of chromosomes protein 3	43	33
Q60634	FLOT2_MOUSE	Flotillin-2	8	22.9
Q8C147	DOCK8_MOUSE	Dedicator of cytokinesis protein 8	28	13.9
Q61553	FSCN1_MOUSE	Fascin	6	13.2
B2RX14	TUT4_MOUSE	Terminal uridylyltransferase 4	3	1.8
Q8CFE2	HPF1_MOUSE	Histone PARylation factor 1	7	22.8
Q8VCW8	ACSF2_MOUSE	Medium-chain acyl-CoA ligase ACSF2, mitochondrial	15	25.4
F6ZDS4	TPR_MOUSE	Nucleoprotein TPR	57	24.8
Q8R480	NUP85_MOUSE	Nuclear pore complex protein Nup85	6	9.9
Q8CG48	SMC2_MOUSE	Structural maintenance of chromosomes protein 2	15	13.2
Q62048	PEA15_MOUSE	Astrocytic phosphoprotein PEA-15	1	7.7
Q9WUM4	COR1C_MOUSE	Coronin-1C	6	13.9
Q08288	LYAR_MOUSE	Cell growth-regulating nucleolar protein	3	12.1
Q80SU7	GVIN1_MOUSE	Interferon-induced very large GTPase 1	76	30
Q8C3J5	DOCK2_MOUSE	Dedicator of cytokinesis protein 2	60	29.6
Q62261	SPTB2_MOUSE	Spectrin beta chain, non-erythrocytic 1	68	29.2
Q3USH5	SFSWA_MOUSE	Splicing factor, suppressor of white-apricot homolog	4	4.6
P80317	TCPZ_MOUSE	T-complex protein 1 subunit zeta	10	22.4
P62259	1433E_MOUSE	14-3-3 protein epsilon	18	51.8
Q9CWK8	SNX2_MOUSE	Sorting nexin-2	11	25
Q6PDG5	SMRC2_MOUSE	SWI/SNF complex subunit SMARCC2	27	21
P61979	HNRPK_MOUSE	Heterogeneous nuclear ribonucleoprotein K	26	48.4
Q2TPA8	HSDL2_MOUSE	Hydroxysteroid dehydrogenase-like protein 2	9	24.7
Q3TZZ7	ESYT2_MOUSE	Extended synaptotagmin-2	18	24.5
Q4FZC9	SYNE3_MOUSE	Nesprin-3	19	19.9
Q6R891	NEB2_MOUSE	Neurabin-2	9	11.3
Q00612	G6PD1_MOUSE	Glucose-6-phosphate 1-dehydrogenase X	12	22.3
Q9D855	QCR7_MOUSE	Cytochrome b-c1 complex subunit 7	6	39.6
A2BH40	ARI1A_MOUSE	AT-rich interactive domain-containing protein 1A	15	7.3
A2AF47	DOC11_MOUSE	Dedicator of cytokinesis protein 11	21	9.4
Q9R1P3	PSB2_MOUSE	Proteasome subunit beta type-2	8	35.3
P14869	RLA0_MOUSE	60S acidic ribosomal protein P0	13	47.6
P55258	RAB8A_MOUSE	Ras-related protein Rab-8A	3	12.6
Q9JIF0	ANM1_MOUSE	Protein arginine N-methyltransferase 1	4	12.7
Q8BHN3	GANAB_MOUSE	Neutral alpha-glucosidase AB	24	24.2
Q9CPW4	ARPC5_MOUSE	Actin-related protein 2/3 complex subunit 5	5	43.7
Q9R1P4	PSA1_MOUSE	Proteasome subunit alpha type-1	12	47.1
P11679	K2C8_MOUSE	Keratin, type II cytoskeletal 8	10	20.8
P46471	PRS7_MOUSE	26S proteasome regulatory subunit 7	16	42
Q8R502	LRC8C_MOUSE	Volume-regulated anion channel subunit LRRC8C	8	12.3
Q923G2	RPAB3_MOUSE	DNA-directed RNA polymerases I, II, and III subunit RPABC3	3	25.3
P61028	RAB8B_MOUSE	Ras-related protein Rab-8B	5	15.9
Q8VEK0	CC50A_MOUSE	Cell cycle control protein 50A	3	11.3
P07356	ANXA2_MOUSE	Annexin A2	30	63.1
Q61739	ITA6_MOUSE	Integrin alpha-6	3	2
A6X935	ITIH4_MOUSE	Inter alpha-trypsin inhibitor, heavy chain 4	5	4.1
P11499	HS90B_MOUSE	Heat shock protein HSP 90-beta	22	28.9
P07901	HS90A_MOUSE	Heat shock protein HSP 90-alpha	20	28.2
Q8BFR5	EFTU_MOUSE	Elongation factor Tu, mitochondrial	28	52.9
Q6PDQ2	CHD4_MOUSE	Chromodomain-helicase-DNA-binding protein 4	16	10.9
P58252	EF2_MOUSE	Elongation factor 2	40	38.6
D3Z7P3	GLSK_MOUSE	Glutaminase kidney isoform, mitochondrial	8	18.4
Q8BG32	PSD11_MOUSE	26S proteasome non-ATPase regulatory subunit 11	22	51.2
Q69ZN7	MYOF_MOUSE	Myoferlin	2	1.2
Q99MR6	SRRT_MOUSE	Serrate RNA effector molecule homolog	16	20.5
O88487	DC1I2_MOUSE	Cytoplasmic dynein 1 intermediate chain 2	7	18.3
P97311	MCM6_MOUSE	DNA replication licensing factor MCM6	21	26.7
Q80X90	FLNB_MOUSE	Filamin-B	11	6
P11276	FINC_MOUSE	Fibronectin	49	14.7
P80314	TCPB_MOUSE	T-complex protein 1 subunit beta	27	54.8
Q9D8N0	EF1G_MOUSE	Elongation factor 1-gamma	14	30.4
Q9D8E6	RL4_MOUSE	60S ribosomal protein L4	17	36
P49817	CAV1_MOUSE	Caveolin-1	2	12.4
P29341	PABP1_MOUSE	Polyadenylate-binding protein 1	19	31.8
Q9JL26	FMNL1_MOUSE	Formin-like protein 1	31	27.4
P10639	THIO_MOUSE	Thioredoxin	10	83.8
Q9CQV7	TIM14_MOUSE	Mitochondrial import inner membrane translocase subunit TIM14	4	43.1
P08249	MDHM_MOUSE	Malate dehydrogenase, mitochondrial	25	59.8
Q05D44	IF2P_MOUSE	Eukaryotic translation initiation factor 5B	15	15.3
Q61990	PCBP2_MOUSE	Poly(rC)-binding protein 2	12	34.3
Q9CRB2	NHP2_MOUSE	H/ACA ribonucleoprotein complex subunit 2	8	42.5
O88569	ROA2_MOUSE	Heterogeneous nuclear ribonucleoproteins A2/B1	19	40.5
Q921I1	TRFE_MOUSE	Serotransferrin	4	7
P70429	EVL_MOUSE	Ena/VASP-like protein	19	34.3
Q8CAQ8	MIC60_MOUSE	MICOS complex subunit Mic60	36	45.8
Q91V92	ACLY_MOUSE	ATP-citrate synthase	17	16.2
P09103	PDIA1_MOUSE	Protein disulfide-isomerase	25	39.5
P16125	LDHB_MOUSE	L-lactate dehydrogenase B chain	12	36.2
P12815	PDCD6_MOUSE	Programmed cell death protein 6	5	17.8
Q61316	HSP74_MOUSE	Heat shock 70 kDa protein 4	23	30.4
O35887	CALU_MOUSE	Calumenin	11	29.5
P06151	LDHA_MOUSE	L-lactate dehydrogenase A chain	16	35.5
P51859	HDGF_MOUSE	Hepatoma-derived growth factor	13	54.4
Q3UZ39	LRRF1_MOUSE	Leucine-rich repeat flightless-interacting protein 1	15	34.7
O70310	NMT1_MOUSE	Glycylpeptide N-tetradecanoyltransferase 1	3	9.5
Q9CVB6	ARPC2_MOUSE	Actin-related protein 2/3 complex subunit 2	22	44.7
Q3THK7	GUAA_MOUSE	GMP synthase [glutamine-hydrolyzing]	11	18
Q9ERU9	RBP2_MOUSE	E3 SUMO-protein ligase RanBP2	64	25
O35737	HNRH1_MOUSE	Heterogeneous nuclear ribonucleoprotein H	6	17.6
Q9CQE8	RTRAF_MOUSE	RNA transcription, translation and transport factor protein	9	36.9
Q9Z1X4	ILF3_MOUSE	Interleukin enhancer-binding factor 3	18	24.3
P22935	RABP2_MOUSE	Cellular retinoic acid-binding protein 2	2	15.2
P97823	LYPA1_MOUSE	Acyl-protein thioesterase 1	4	23.9
Q8BX10	PGAM5_MOUSE	Serine/threonine-protein phosphatase PGAM5, mitochondrial	5	22.9
Q3TXS7	PSMD1_MOUSE	26S proteasome non-ATPase regulatory subunit 1	14	20.3
P20029	BIP_MOUSE	Endoplasmic reticulum chaperone BiP	41	49.3
P40142	TKT_MOUSE	Transketolase	26	51
B2RQC6	PYR1_MOUSE	CAD protein	21	11.6
O55143	AT2A2_MOUSE	Sarcoplasmic/endoplasmic reticulum calcium ATPase 2	15	17.1
P80318	TCPG_MOUSE	T-complex protein 1 subunit gamma	30	49.9
P21981	TGM2_MOUSE	Protein-glutamine gamma-glutamyltransferase 2	6	10.3
Q01853	TERA_MOUSE	Transitional endoplasmic reticulum ATPase	40	50.5
P16858	G3P_MOUSE	Glyceraldehyde-3-phosphate dehydrogenase	23	43.5
P51410	RL9_MOUSE	60S ribosomal protein L9	6	42.7
Q9QXS6	DREB_MOUSE	Drebrin	1	4
P97855	G3BP1_MOUSE	Ras GTPase-activating protein-binding protein 1	11	34
P99024	TBB5_MOUSE	Tubulin beta-5 chain	8	16
Q9JLV5	CUL3_MOUSE	Cullin-3	8	10.3
Q9QZE5	COPG1_MOUSE	Coatomer subunit gamma-1	9	10.3
P62082	RS7_MOUSE	40S ribosomal protein S7	6	34.5
P68037	UB2L3_MOUSE	Ubiquitin-conjugating enzyme E2 L3	5	35.1
Q922D4	PP6R3_MOUSE	Serine/threonine-protein phosphatase 6 regulatory subunit 3	9	10.3
P40124	CAP1_MOUSE	Adenylyl cyclase-associated protein 1	29	49.2
Q9Z204	HNRPC_MOUSE	Heterogeneous nuclear ribonucleoproteins C1/C2	16	36.4
Q8VDI1	ESIP1_MOUSE	Epithelial-stromal interaction protein 1	8	29.6
P62071	RRAS2_MOUSE	Ras-related protein R-Ras2	3	13.2
P53996	CNBP_MOUSE	Cellular nucleic acid-binding protein	7	39.3
Q99LE6	ABCF2_MOUSE	ATP-binding cassette sub-family F member 2	5	9.2
D0QMC3	MNDAL_MOUSE	Myeloid cell nuclear differentiation antigen-like protein	17	28.1
Q99KK7	DPP3_MOUSE	Dipeptidyl peptidase 3	18	29.1
Q8K4Z5	SF3A1_MOUSE	Splicing factor 3A subunit 1	24	32.6
Q61656	DDX5_MOUSE	Probable ATP-dependent RNA helicase DDX5	19	25.6
Q80ZV0	RNH2B_MOUSE	Ribonuclease H2 subunit B	1	2.9
Q6PDM2	SRSF1_MOUSE	Serine/arginine-rich splicing factor 1	10	43.1
Q8BK64	AHSA1_MOUSE	Activator of 90 kDa heat shock protein ATPase homolog 1	9	31.4
Q00PI9	HNRL2_MOUSE	Heterogeneous nuclear ribonucleoprotein U-like protein 2	22	30.9
Q8CGK3	LONM_MOUSE	Lon protease homolog, mitochondrial	17	20.2
Q99JB2	STML2_MOUSE	Stomatin-like protein 2, mitochondrial	7	27.8
P67778	PHB_MOUSE	Prohibitin	21	77.2
Q91ZV0	MIA2_MOUSE	Melanoma inhibitory activity protein 2	7	5.2
Q68FD5	CLH1_MOUSE	Clathrin heavy chain 1	49	31.8
Q8K4I3	ARHG6_MOUSE	Rho guanine nucleotide exchange factor 6	19	26.1
Q9JL35	HMGN5_MOUSE	High mobility group nucleosome-binding domain-containing protein 5	9	19
Q6IFZ6	K2C1B_MOUSE	Keratin, type II cytoskeletal 1b	2	3.3
Q9WVA4	TAGL2_MOUSE	Transgelin-2	15	51.3
P99029	PRDX5_MOUSE	Peroxiredoxin-5, mitochondrial	9	36.7
Q9DCV7	K2C7_MOUSE	Keratin, type II cytoskeletal 7	1	2.2
Q9JKX6	NUDT5_MOUSE	ADP-sugar pyrophosphatase	3	17
Q8VDN2	AT1A1_MOUSE	Sodium/potassium-transporting ATPase subunit alpha-1	25	19.6
O35691	PININ_MOUSE	Pinin	18	25.4
O08788	DCTN1_MOUSE	Dynactin subunit 1	14	11.2
Q9JMA1	UBP14_MOUSE	Ubiquitin carboxyl-terminal hydrolase 14	7	14.4
Q8R3F9	STPAP_MOUSE	Speckle targeted PIP5K1A-regulated poly(A) polymerase	2	2.5
Q8BHG9	CGBP1_MOUSE	CGG triplet repeat-binding protein 1	7	45.5
Q8QZV7	INT13_MOUSE	Integrator complex subunit 13	6	9
Q9Z329	ITPR2_MOUSE	Inositol 1,4,5-trisphosphate receptor type 2	10	4.4
Q00420	GABP1_MOUSE	GA-binding protein subunit beta-1	1	2.3
P60843	IF4A1_MOUSE	Eukaryotic initiation factor 4A-I	10	23.2
Q3UMB9	WASC4_MOUSE	WASH complex subunit 4	2	1.7
Q9JIK5	DDX21_MOUSE	Nucleolar RNA helicase 2	31	34
P83917	CBX1_MOUSE	Chromobox protein homolog 1	5	21.1
Q9CZ44	NSF1C_MOUSE	NSFL1 cofactor p47	15	41.6
Q99LD4	CSN1_MOUSE	COP9 signalosome complex subunit 1	3	6.6
Q3UZA1	CPZIP_MOUSE	CapZ-interacting protein	8	31.8
Q9WV80	SNX1_MOUSE	Sorting nexin-1	10	19.3
Q99PL5	RRBP1_MOUSE	Ribosome-binding protein 1	26	18.5
P16254	SRP14_MOUSE	Signal recognition particle 14 kDa protein	4	40
Q8BFY9	TNPO1_MOUSE	Transportin-1	10	13.8
Q8CI75	DI3L2_MOUSE	DIS3-like exonuclease 2	1	1.3
Q61823	PDCD4_MOUSE	Programmed cell death protein 4	19	49.7
Q8R3W7	AGR3_MOUSE	Anterior gradient protein 3	1	6.7
Q810U5	CCD50_MOUSE	Coiled-coil domain-containing protein 50	1	3.9
Q9JJT9	PHAX_MOUSE	Phosphorylated adapter RNA export protein	1	2.9
Q00899	TYY1_MOUSE	Transcriptional repressor protein YY1	4	13.3
Q9Z2I8	SUCB2_MOUSE	Succinate--CoA ligase [GDP-forming] subunit beta, mitochondrial	18	50.6
Q8CH25	SLTM_MOUSE	SAFB-like transcription modulator	21	22.1
Q80XI3	IF4G3_MOUSE	Eukaryotic translation initiation factor 4 gamma 3	12	8.4
Q922R8	PDIA6_MOUSE	Protein disulfide-isomerase A6	11	32.7
Q61464	ZN638_MOUSE	Zinc finger protein 638	11	7.4
P14211	CALR_MOUSE	Calreticulin	21	40.6
Q8BJW6	EIF2A_MOUSE	Eukaryotic translation initiation factor 2A	4	8.6
Q9CYI4	LUC7L_MOUSE	Putative RNA-binding protein Luc7-like 1	4	11.9
Q04857	CO6A1_MOUSE	Collagen alpha-1(VI) chain	8	9.1
Q99JR8	SMRD2_MOUSE	SWI/SNF-related matrix-associated actin-dependent regulator of chromatin subfamily D member 2	11	24.7
Q3TDN2	FAF2_MOUSE	FAS-associated factor 2	12	23.8
Q9ESX5	DKC1_MOUSE	H/ACA ribonucleoprotein complex subunit DKC1	19	45.8
Q9QXZ0	MACF1_MOUSE	Microtubule-actin cross-linking factor 1	47	7.4
Q8K1B8	URP2_MOUSE	Fermitin family homolog 3	22	35.5
Q80UG5	SEPT9_MOUSE	Septin-9	15	27.8
P13597	ICAM1_MOUSE	Intercellular adhesion molecule 1	6	12.3
Q08642	PADI2_MOUSE	Protein-arginine deiminase type-2	8	12.9
P26039	TLN1_MOUSE	Talin-1	95	41
Q7TPV4	MBB1A_MOUSE	Myb-binding protein 1A	30	23.3
P14824	ANXA6_MOUSE	Annexin A6	53	58.8
Q8BNW9	KBTBB_MOUSE	Kelch repeat and BTB domain-containing protein 11	7	10.7
Q99KN9	EPN4_MOUSE	Clathrin interactor 1	6	10.1
P97355	SPSY_MOUSE	Spermine synthase	5	14.2
P17095	HMGA1_MOUSE	High mobility group protein HMG-I/HMG-Y	4	29.9
Q6NVF9	CPSF6_MOUSE	Cleavage and polyadenylation specificity factor subunit 6	7	13.1
P63242	IF5A1_MOUSE	Eukaryotic translation initiation factor 5A-1	3	36.4
Q60591	NFAC2_MOUSE	Nuclear factor of activated T-cells, cytoplasmic 2	6	8.1
P30416	FKBP4_MOUSE	Peptidyl-prolyl cis-trans isomerase FKBP4	11	23.4
P32261	ANT3_MOUSE	Antithrombin-III	16	26.9
P35979	RL12_MOUSE	60S ribosomal protein L12	8	58.8
Q02614	S30BP_MOUSE	SAP30-binding protein	1	2.3
Q99NB9	SF3B1_MOUSE	Splicing factor 3B subunit 1	30	27.1
P11032	GRAA_MOUSE	Granzyme A	16	49.6
Q9Z1F9	SAE2_MOUSE	SUMO-activating enzyme subunit 2	14	23.4
O55098	STK10_MOUSE	Serine/threonine-protein kinase 10	12	13
Q80U93	NU214_MOUSE	Nuclear pore complex protein Nup214	18	10.7
Q9Z1Q9	SYVC_MOUSE	Valine--tRNA ligase	31	25
Q8K114	INT9_MOUSE	Integrator complex subunit 9	4	5.2
P29416	HEXA_MOUSE	Beta-hexosaminidase subunit alpha	4	7
Q8BJ71	NUP93_MOUSE	Nuclear pore complex protein Nup93	25	28.7
P49138	MAPK2_MOUSE	MAP kinase-activated protein kinase 2	3	7.8
Q9CR62	M2OM_MOUSE	Mitochondrial 2-oxoglutarate/malate carrier protein	12	34.1
Q52KB6	C2CD3_MOUSE	C2 domain-containing protein 3	1	0.3
Q9ES52	SHIP1_MOUSE	Phosphatidylinositol 3,4,5-trisphosphate 5-phosphatase 1	25	22.3
Q80SZ7	GBG5_MOUSE	Guanine nucleotide-binding protein G(I)/G(S)/G(O) subunit gamma-5	1	13.2
P42227	STAT3_MOUSE	Signal transducer and activator of transcription 3	11	16.4
P48678	LMNA_MOUSE	Prelamin-A/C	30	40
Q9D620	RFIP1_MOUSE	Rab11 family-interacting protein 1	3	4.8
P54103	DNJC2_MOUSE	DnaJ homolog subfamily C member 2	3	4.8
Q80VW7	AKNA_MOUSE	Microtubule organization protein AKNA	7	6.6
O89053	COR1A_MOUSE	Coronin-1A	23	36.7
Q9D0I9	SYRC_MOUSE	Arginine--tRNA ligase, cytoplasmic	16	27.7
Q08024	PEBB_MOUSE	Core-binding factor subunit beta	8	32.6
P97461	RS5_MOUSE	40S ribosomal protein S5	7	37.3
Q8BLF1	NCEH1_MOUSE	Neutral cholesterol ester hydrolase 1	5	12.7
Q8CGC7	SYEP_MOUSE	Bifunctional glutamate/proline--tRNA ligase	20	15.2
Q9CYG7	TOM34_MOUSE	Mitochondrial import receptor subunit TOM34	11	31.4
Q8K2Y9	CCM2_MOUSE	Cerebral cavernous malformations protein 2 homolog	4	9.3
O08808	DIAP1_MOUSE	Protein diaphanous homolog 1	16	13.6
P62908	RS3_MOUSE	40S ribosomal protein S3	16	65.4
O70252	HMOX2_MOUSE	Heme oxygenase 2	9	29.5
O35465	FKBP8_MOUSE	Peptidyl-prolyl cis-trans isomerase FKBP8	12	25.1
P17182	ENOA_MOUSE	Alpha-enolase	23	49.8
P49710	HCLS1_MOUSE	Hematopoietic lineage cell-specific protein	21	34.2
Q922S4	PDE2A_MOUSE	cGMP-dependent 3',5'-cyclic phosphodiesterase	12	14.2
P21619	LMNB2_MOUSE	Lamin-B2	21	36.4
Q99PV0	PRP8_MOUSE	Pre-mRNA-processing-splicing factor 8	43	18.9
P97470	PP4C_MOUSE	Serine/threonine-protein phosphatase 4 catalytic subunit	4	17.6
Q9D1R9	RL34_MOUSE	60S ribosomal protein L34	4	28.2
P60670	NPL4_MOUSE	Nuclear protein localization protein 4 homolog	9	18.4
P97372	PSME2_MOUSE	Proteasome activator complex subunit 2	12	39.7
E9Q5C9	NOLC1_MOUSE	Nucleolar and coiled-body phosphoprotein 1	6	9.5
P62301	RS13_MOUSE	40S ribosomal protein S13	8	45
Q8VE70	PDC10_MOUSE	Programmed cell death protein 10	10	39.2
O55106	STRN_MOUSE	Striatin	17	30
Q9WUK2	IF4H_MOUSE	Eukaryotic translation initiation factor 4H	8	30.6
Q56A08	GPKOW_MOUSE	G-patch domain and KOW motifs-containing protein	3	5.9
Q3U1J4	DDB1_MOUSE	DNA damage-binding protein 1	23	21.7
O88967	YMEL1_MOUSE	ATP-dependent zinc metalloprotease YME1L1	7	10.1
Q8CGF7	TCRG1_MOUSE	Transcription elongation regulator 1	21	17.9
P68040	RACK1_MOUSE	Receptor of activated protein C kinase 1	15	46.1
P11835	ITB2_MOUSE	Integrin beta-2	49	49.8
Q8K019	BCLF1_MOUSE	Bcl-2-associated transcription factor 1	10	13.1
Q9Z1T1	AP3B1_MOUSE	AP-3 complex subunit beta-1	5	4.3
Q9CR68	UCRI_MOUSE	Cytochrome b-c1 complex subunit Rieske, mitochondrial	13	44.9
Q3UBX0	TM109_MOUSE	Transmembrane protein 109	2	8.6
Q9D2V7	CORO7_MOUSE	Coronin-7	18	24.2
P48036	ANXA5_MOUSE	Annexin A5	14	49.2
Q8VEK3	HNRPU_MOUSE	Heterogeneous nuclear ribonucleoprotein U	31	24.9
P47802	MTX1_MOUSE	Metaxin-1	3	9.5
P29351	PTN6_MOUSE	Tyrosine-protein phosphatase non-receptor type 6	20	38
Q8BGC0	HTSF1_MOUSE	HIV Tat-specific factor 1 homolog	6	9.2
P35282	RAB21_MOUSE	Ras-related protein Rab-21	8	46.4
Q8BGB5	LIMD2_MOUSE	LIM domain-containing protein 2	7	47.7
Q8BVK9	SP110_MOUSE	Sp110 nuclear body protein	19	43.1
Q9DCL9	PUR6_MOUSE	Multifunctional protein ADE2	11	25.9
Q920B9	SP16H_MOUSE	FACT complex subunit SPT16	19	16.5
Q8BKZ9	ODPX_MOUSE	Pyruvate dehydrogenase protein X component, mitochondrial	2	4.6
P28352	APEX1_MOUSE	DNA-(apurinic or apyrimidinic site) endonuclease	8	25.9
O88448	KLC2_MOUSE	Kinesin light chain 2	1	1.7
Q61334	BAP29_MOUSE	B-cell receptor-associated protein 29	5	16.7
Q8BHL3	TB10B_MOUSE	TBC1 domain family member 10B	2	2.6
Q61699	HS105_MOUSE	Heat shock protein 105 kDa	12	17.7
P97814	PPIP1_MOUSE	Proline-serine-threonine phosphatase-interacting protein 1	11	24.3
P17710	HXK1_MOUSE	Hexokinase-1	27	28.1
P62627	DLRB1_MOUSE	Dynein light chain roadblock-type 1	4	42.7
P97384	ANX11_MOUSE	Annexin A11	18	34.8
Q9WTX8	MD1L1_MOUSE	Mitotic spindle assembly checkpoint protein MAD1	6	7.4
Q3U7R1	ESYT1_MOUSE	Extended synaptotagmin-1	50	44.1
Q8R409	HEXI1_MOUSE	Protein HEXIM1	2	4.5
Q9D5D8	CDYL2_MOUSE	Chromodomain Y-like protein 2	2	3.8
Q00417	TCF7_MOUSE	Transcription factor 7	4	9.3
Q62448	IF4G2_MOUSE	Eukaryotic translation initiation factor 4 gamma 2	11	10.6
Q9CY58	PAIRB_MOUSE	Plasminogen activator inhibitor 1 RNA-binding protein	11	26.8
Q6PD26	PIGS_MOUSE	GPI transamidase component PIG-S	9	17.8
Q6PHN9	RAB35_MOUSE	Ras-related protein Rab-35	2	11.9
P70288	HDAC2_MOUSE	Histone deacetylase 2	3	6.1
P03958	ADA_MOUSE	Adenosine deaminase	7	22.4
Q8VH51	RBM39_MOUSE	RNA-binding protein 39	13	26
P40237	CD82_MOUSE	CD82 antigen	1	3.4
Q9CXT8	MPPB_MOUSE	Mitochondrial-processing peptidase subunit beta	2	5.9
Q60974	NCOR1_MOUSE	Nuclear receptor corepressor 1	8	3.8
Q99KG3	RBM10_MOUSE	RNA-binding protein 10	7	7.4
P27612	PLAP_MOUSE	Phospholipase A-2-activating protein	12	18.6
Q60631	GRB2_MOUSE	Growth factor receptor-bound protein 2	7	32.7
Q91VD9	NDUS1_MOUSE	NADH-ubiquinone oxidoreductase 75 kDa subunit, mitochondrial	30	39.8
Q93092	TALDO_MOUSE	Transaldolase	17	41.5
E9PVX6	KI67_MOUSE	Proliferation marker protein Ki-67	28	12.1
O70404	VAMP8_MOUSE	Vesicle-associated membrane protein 8	6	50.5
P70677	CASP3_MOUSE	Caspase-3	4	19.1
P26043	RADI_MOUSE	Radixin	4	5.7
Q9DBR7	MYPT1_MOUSE	Protein phosphatase 1 regulatory subunit 12A	16	14.2
Q60870	REEP5_MOUSE	Receptor expression-enhancing protein 5	2	10.3
Q8R3Y5	CS047_MOUSE	Uncharacterized protein C19orf47 homolog	1	2.4
O35309	NMI_MOUSE	N-myc-interactor	7	23.2
Q64518	AT2A3_MOUSE	Sarcoplasmic/endoplasmic reticulum calcium ATPase 3	30	28.5
P61982	1433G_MOUSE	14-3-3 protein gamma	6	25.1
Q91YL2	RN126_MOUSE	E3 ubiquitin-protein ligase RNF126	2	7.7
O70318	E41L2_MOUSE	Band 4.1-like protein 2	6	6.1
P09055	ITB1_MOUSE	Integrin beta-1	18	25.4
Q8CGY8	OGT1_MOUSE	UDP-N-acetylglucosamine--peptide N-acetylglucosaminyltransferase 110 kDa subunit	8	7.8
E9PVA8	GCN1_MOUSE	eIF-2-alpha kinase activator GCN1	14	6.5
O54988	SLK_MOUSE	STE20-like serine/threonine-protein kinase	11	12.6
Q7TMY8	HUWE1_MOUSE	E3 ubiquitin-protein ligase HUWE1	6	1.4
Q76MZ3	2AAA_MOUSE	Serine/threonine-protein phosphatase 2A 65 kDa regulatory subunit A alpha isoform	19	27.7
P16546	SPTN1_MOUSE	Spectrin alpha chain, non-erythrocytic 1	73	32.7
Q62383	SPT6H_MOUSE	Transcription elongation factor SPT6	9	6.7
Q6ZQ08	CNOT1_MOUSE	CCR4-NOT transcription complex subunit 1	12	4.9
Q9QYI3	DNJC7_MOUSE	DnaJ homolog subfamily C member 7	9	20.4
Q9QZD4	XPF_MOUSE	DNA repair endonuclease XPF	2	2.3
Q8C6L5	CGAS_MOUSE	Cyclic GMP-AMP synthase	3	6.5
Q8K224	NAT10_MOUSE	RNA cytidine acetyltransferase	7	7
Q9R233	TPSN_MOUSE	Tapasin	15	26
Q9CU62	SMC1A_MOUSE	Structural maintenance of chromosomes protein 1A	35	30.6
P08003	PDIA4_MOUSE	Protein disulfide-isomerase A4	29	42.5
Q8BYW1	RHG25_MOUSE	Rho GTPase-activating protein 25	20	30.9
Q9JHU4	DYHC1_MOUSE	Cytoplasmic dynein 1 heavy chain 1	78	18.4
P61957	SUMO2_MOUSE	Small ubiquitin-related modifier 2	2	10.5
Q8BZN6	DOC10_MOUSE	Dedicator of cytokinesis protein 10	20	10.8
Q78ZA7	NP1L4_MOUSE	Nucleosome assembly protein 1-like 4	4	15.2
O35286	DHX15_MOUSE	Pre-mRNA-splicing factor ATP-dependent RNA helicase DHX15	20	21.5
P32020	SCP2_MOUSE	Sterol carrier protein 2	8	10.4
Q922J3	CLIP1_MOUSE	CAP-Gly domain-containing linker protein 1	11	7.5
Q8BTM8	FLNA_MOUSE	Filamin-A	103	46.8
Q9D0I8	MRT4_MOUSE	mRNA turnover protein 4 homolog	4	17.2
Q3V3R1	C1TM_MOUSE	Monofunctional C1-tetrahydrofolate synthase, mitochondrial	32	39.3
Q8BJS4	SUN2_MOUSE	SUN domain-containing protein 2	32	40.9
P10518	HEM2_MOUSE	Delta-aminolevulinic acid dehydratase	4	12.4
Q922B2	SYDC_MOUSE	Aspartate--tRNA ligase, cytoplasmic	18	38.1
Q8CJF7	ELYS_MOUSE	Protein ELYS	33	19.3
Q9D0K2	SCOT1_MOUSE	Succinyl-CoA:3-ketoacid coenzyme A transferase 1, mitochondrial	4	11
P27814	KLRBC_MOUSE	Killer cell lectin-like receptor subfamily B member 1C	6	35
Q8CCF0	PRP31_MOUSE	U4/U6 small nuclear ribonucleoprotein Prp31	13	25.3
Q9CQN7	RM41_MOUSE	39S ribosomal protein L41, mitochondrial	2	13.3
Q8VBT6	APOBR_MOUSE	Apolipoprotein B receptor	18	20.7
Q9QYC0	ADDA_MOUSE	Alpha-adducin	8	13.3
Q6DFW4	NOP58_MOUSE	Nucleolar protein 58	22	37.7
Q63844	MK03_MOUSE	Mitogen-activated protein kinase 3	6	17.1
O88351	IKKB_MOUSE	Inhibitor of nuclear factor kappa-B kinase subunit beta	7	9.9
Q6DIC0	SMCA2_MOUSE	Probable global transcription activator SNF2L2	5	3.7
P16330	CN37_MOUSE	2',3'-cyclic-nucleotide 3'-phosphodiesterase	11	23.8
Q9EPE9	AT131_MOUSE	Endoplasmic reticulum transmembrane helix translocase	13	11.9
O35857	TIM44_MOUSE	Mitochondrial import inner membrane translocase subunit TIM44	13	27.9
P70302	STIM1_MOUSE	Stromal interaction molecule 1	15	19.3
Q9R0U0	SRS10_MOUSE	Serine/arginine-rich splicing factor 10	6	23.3
Q8JZN5	ACAD9_MOUSE	Complex I assembly factor ACAD9, mitochondrial	8	16.5
Q9Z0H8	CLIP2_MOUSE	CAP-Gly domain-containing linker protein 2	2	1.7
Q1HFZ0	NSUN2_MOUSE	RNA cytosine C(5)-methyltransferase NSUN2	13	20.2
Q8CH02	SUGP1_MOUSE	SURP and G-patch domain-containing protein 1	3	5.8
Q6PFD9	NUP98_MOUSE	Nuclear pore complex protein Nup98-Nup96	35	18.8
Q6P2K6	P4R3A_MOUSE	Serine/threonine-protein phosphatase 4 regulatory subunit 3A	3	2.7
P06240	LCK_MOUSE	Proto-oncogene tyrosine-protein kinase LCK	17	36.9
Q3UJB9	EDC4_MOUSE	Enhancer of mRNA-decapping protein 4	9	7.8
Q8BI72	CARF_MOUSE	CDKN2A-interacting protein	8	16.7
Q9DBR1	XRN2_MOUSE	5'-3' exoribonuclease 2	21	22.2
Q9QZS8	SH2D3_MOUSE	SH2 domain-containing protein 3C	2	2.2
Q6ZWU9	RS27_MOUSE	40S ribosomal protein S27	2	13.1
P50580	PA2G4_MOUSE	Proliferation-associated protein 2G4	15	43.7
Q9DBC7	KAP0_MOUSE	cAMP-dependent protein kinase type I-alpha regulatory subunit	12	29.4
Q06180	PTN2_MOUSE	Tyrosine-protein phosphatase non-receptor type 2	5	16
Q99KV1	DJB11_MOUSE	DnaJ homolog subfamily B member 11	7	22.3
P48025	KSYK_MOUSE	Tyrosine-protein kinase SYK	8	17.3
Q9JK38	GNA1_MOUSE	Glucosamine 6-phosphate N-acetyltransferase	2	13.6
O08795	GLU2B_MOUSE	Glucosidase 2 subunit beta	14	28.2
Q8VE97	SRSF4_MOUSE	Serine/arginine-rich splicing factor 4	4	9.4
P21107	TPM3_MOUSE	Tropomyosin alpha-3 chain	6	21.4
Q9CPX6	ATG3_MOUSE	Ubiquitin-like-conjugating enzyme ATG3	3	13.1
O35643	AP1B1_MOUSE	AP-1 complex subunit beta-1	6	7.6
Q62523	ZYX_MOUSE	Zyxin	22	44
Q99J36	THUM1_MOUSE	THUMP domain-containing protein 1	13	33.7
Q99J45	NRBP_MOUSE	Nuclear receptor-binding protein	5	13.1
Q61035	HARS1_MOUSE	Histidine--tRNA ligase, cytoplasmic	12	24.4
Q9DBH5	LMAN2_MOUSE	Vesicular integral-membrane protein VIP36	11	32.1
Q9CXS4	CENPV_MOUSE	Centromere protein V	7	40.5
Q3TWW8	SRSF6_MOUSE	Serine/arginine-rich splicing factor 6	3	8.3
Q8C2K5	RASL3_MOUSE	RAS protein activator like-3	21	21.8
P51660	DHB4_MOUSE	Peroxisomal multifunctional enzyme type 2	14	21.6
Q6ZQ03	FNBP4_MOUSE	Formin-binding protein 4	2	2
Q6DVA0	LEMD2_MOUSE	LEM domain-containing protein 2	5	9
Q9CR51	VATG1_MOUSE	V-type proton ATPase subunit G 1	2	22
Q9R0I7	YLPM1_MOUSE	YLP motif-containing protein 1	4	2.7
Q5U4D9	THOC6_MOUSE	THO complex subunit 6 homolog	2	7.3
Q9D3D9	ATPD_MOUSE	ATP synthase subunit delta, mitochondrial	5	22.6
Q99LX5	MMTA2_MOUSE	Multiple myeloma tumor-associated protein 2 homolog	2	8.5
P10711	TCEA1_MOUSE	Transcription elongation factor A protein 1	8	25.2
Q9DBU6	RSRC1_MOUSE	Serine/Arginine-related protein 53	2	7.2
P52332	JAK1_MOUSE	Tyrosine-protein kinase JAK1	11	10.5
Q8BKC5	IPO5_MOUSE	Importin-5	6	6.1
Q8R2M2	TDIF2_MOUSE	Deoxynucleotidyltransferase terminal-interacting protein 2	8	11.1
Q99J95	CDK9_MOUSE	Cyclin-dependent kinase 9	5	15.3
Q64105	SPRE_MOUSE	Sepiapterin reductase	6	30.7
Q61233	PLSL_MOUSE	Plastin-2	48	52
P23116	EIF3A_MOUSE	Eukaryotic translation initiation factor 3 subunit A	23	17.6
P61290	PSME3_MOUSE	Proteasome activator complex subunit 3	7	29.1
Q8CHP5	PYM1_MOUSE	Partner of Y14 and mago	3	19.7
Q9QX47	SON_MOUSE	Protein SON	26	11.5
Q7TSV4	PGM2_MOUSE	Phosphoglucomutase-2	14	23.2
O09159	MA2B1_MOUSE	Lysosomal alpha-mannosidase	9	8.5
Q64727	VINC_MOUSE	Vinculin	31	30.1
Q64213	SF01_MOUSE	Splicing factor 1	9	13.8
Q9JKV1	ADRM1_MOUSE	Proteasomal ubiquitin receptor ADRM1	3	9.6
Q8CDG3	VCIP1_MOUSE	Deubiquitinating protein VCPIP1	9	8.9
Q8BYC6	TAOK3_MOUSE	Serine/threonine-protein kinase TAO3	4	4.3
P68254	1433T_MOUSE	14-3-3 protein theta	11	35.1
P06800	PTPRC_MOUSE	Receptor-type tyrosine-protein phosphatase C	49	28.9
Q61768	KINH_MOUSE	Kinesin-1 heavy chain	12	13.5
Q9Z1J3	NFS1_MOUSE	Cysteine desulfurase, mitochondrial	5	12.2
P43276	H15_MOUSE	Histone H1.5	9	23.8
Q6A0D4	RFTN1_MOUSE	Raftlin	6	11.9
Q3TKY6	CWC27_MOUSE	Spliceosome-associated protein CWC27 homolog	3	9.6
P07309	TTHY_MOUSE	Transthyretin	6	46.3
Q7TNC4	LC7L2_MOUSE	Putative RNA-binding protein Luc7-like 2	9	18.4
Q3TKT4	SMCA4_MOUSE	Transcription activator BRG1	16	10.2
P41272	CD27_MOUSE	CD27 antigen	2	12.4
P08752	GNAI2_MOUSE	Guanine nucleotide-binding protein G(i) subunit alpha-2	14	39.7
P63038	CH60_MOUSE	60 kDa heat shock protein, mitochondrial	39	59.9
P28658	ATX10_MOUSE	Ataxin-10	2	5.1
P49312	ROA1_MOUSE	Heterogeneous nuclear ribonucleoprotein A1	14	44.4
Q8K2I4	MANBA_MOUSE	Beta-mannosidase	11	12.1
Q6NZF1	ZC11A_MOUSE	Zinc finger CCCH domain-containing protein 11A	6	10.6
P20152	VIME_MOUSE	Vimentin	48	64.6
Q9Z315	SNUT1_MOUSE	U4/U6.U5 tri-snRNP-associated protein 1	19	24.8
Q6P4T2	U520_MOUSE	U5 small nuclear ribonucleoprotein 200 kDa helicase	59	28.4
Q9CX34	SGT1_MOUSE	Protein SGT1 homolog	8	31.2
Q7TSI3	PP6R1_MOUSE	Serine/threonine-protein phosphatase 6 regulatory subunit 1	9	12.5
Q3TLH4	PRC2C_MOUSE	Protein PRRC2C	16	6.7
Q62318	TIF1B_MOUSE	Transcription intermediary factor 1-beta	27	34.4
Q4VA53	PDS5B_MOUSE	Sister chromatid cohesion protein PDS5 homolog B	21	14.3
Q9D0L8	MCES_MOUSE	mRNA cap guanine-N7 methyltransferase	10	27.5
Q7TND5	RPF1_MOUSE	Ribosome production factor 1	2	9.7
Q921K9	BCL7B_MOUSE	B-cell CLL/lymphoma 7 protein family member B	2	15.3
Q0P678	ZCH18_MOUSE	Zinc finger CCCH domain-containing protein 18	7	8.9
Q8VDP4	CCAR2_MOUSE	Cell cycle and apoptosis regulator protein 2	22	26.8
Q7TQH0	ATX2L_MOUSE	Ataxin-2-like protein	7	7.1
P62814	VATB2_MOUSE	V-type proton ATPase subunit B, brain isoform	11	26.2
Q6PR54	RIF1_MOUSE	Telomere-associated protein RIF1	6	3
Q9DBT5	AMPD2_MOUSE	AMP deaminase 2	4	4.3
Q9QZL0	RIPK3_MOUSE	Receptor-interacting serine/threonine-protein kinase 3	4	10.1
Q9JI11	STK4_MOUSE	Serine/threonine-protein kinase 4	14	24.8
Q7TMY4	THOC7_MOUSE	THO complex subunit 7 homolog	3	13.7
Q8K2Z2	PRP39_MOUSE	Pre-mRNA-processing factor 39	1	1.2
Q9Z2D6	MECP2_MOUSE	Methyl-CpG-binding protein 2	21	38.4
Q8QZY1	EIF3L_MOUSE	Eukaryotic translation initiation factor 3 subunit L	17	26.4
Q3UQ44	IQGA2_MOUSE	Ras GTPase-activating-like protein IQGAP2	27	20.3
O70439	STX7_MOUSE	Syntaxin-7	7	30.3
Q8R0K4	CC137_MOUSE	Coiled-coil domain-containing protein 137	2	6.9
Q9DC48	PRP17_MOUSE	Pre-mRNA-processing factor 17	3	5.5
[truncated: 3,825 more rows]

[truncated: 2 more sheets: MP, DC]
