# Supplementary material for: Enhanced Proteomic Coverage in Tissue Microenvironment by Immune Cell Subtype Library-Assisted DIA-MS
Source: Mol Cell Proteomics. 2024 May 27;23(7):100792. doi: 10.1016/j.mcpro.2024.100792 (PMC11260568; doi:10.1016/j.mcpro.2024.100792)
Supplement: supplemental Table S2 [file mmc2.xlsx]

## Sheet: Top100 DEPs-subtype proteome
Table S2: List of top-ranking differentially expressed proteins in the immune cell-subtype specific libraries
					Overexpression in Specific Cell Type						Normalized Abundance
Protein Name	Gene Name	Description	p value	GO Immune Process	CD4	CD8	B	NK	DC	MP	CD4	CD8	B	NK	DC	MP
Q9CWI3	Bccip	BRCA2 and CDKN1A-interacting protein	3.53802e-21		v						37.2938	2.7456	1.99763			1.42794
Q3U155	Ccdc174	Coiled-coil domain-containing protein 174	1.06309e-18		v						0.404244	0.0236598
Q68EF0	Rab3ip	Rab-3A-interacting protein	2.51116e-14		v						0.0806948	0.0241828
P97393	Arhgap5	Rho GTPase-activating protein 5	7.00555e-14		v						0.107409	0.0161367			0.045761
Q62210	Birc2	Baculoviral IAP repeat-containing protein 2	7.38653e-14		v						1.16227	0.366721			0.143078
P27782	Lef1	Lymphoid enhancer-binding factor 1	6.4054e-13	v	v						6.11554	0.511117	0.450087	0.854541	0.501567	1.16664
Q497V6	Bahd1	Bromo adjacent homology domain-containing 1 protein	7.30901e-13		v						0.355849	0.06313	0.0526747			0.0940302
Q99J19	Smim11a	Small integral membrane protein 11A	1.0315e-12		v						0.329601	0.123124
P16460	Ass1	Argininosuccinate synthase	1.69851e-12		v						69.5434	15.6021	3.69866	1.13287	12.1148	19.4015
P55200	Kmt2a	Histone-lysine N-methyltransferase 2A	1.96243e-12	v	v						1.23471	0.458487	0.220617	0.0467867		0.178498
P04213		T-cell receptor beta chain V region C5 (Fragment)	4.45021e-12		v						0.772362	0.285105				0.236887
P28663	Napb	Beta-soluble NSF attachment protein	5.63736e-12		v						2.36638					0.477909
Q99JT9	Adi1	1,2-dihydroxy-3-keto-5-methylthiopentene dioxygenase	6.67264e-12		v						2.26504	1.05674	0.519611	0.0969524	0.522925	0.42993
Q80XR2	Atp2c1	Calcium-transporting ATPase type 2C member 1	6.96573e-12		v						0.235496	0.0740208
O08739	Ampd3	AMP deaminase 3	1.03712e-11	v	v						0.291025	0.0341073			0.0908023	0.0784421
P17183	Eno2	Gamma-enolase	1.04563e-11		v						188.82		63.7954	51.4385		1.68406
Q9CR13	Fmc1	Protein FMC1 homolog	1.17268e-11		v						0.315261				0.147237
Q69Z23	Dnah17	Dynein heavy chain 17, axonemal	2.02365e-11		v						2.3527		0.604834		0.170637	0.975687
Q501J6	Ddx17	Probable ATP-dependent RNA helicase DDX17	1.42098e-10	v	v						130.242	38.6192	54.0675	44.1045	18.649	37.9888
Q91VJ4	Stk38	Serine/threonine-protein kinase 38	1.62798e-10		v						6.7772	1.39038	0.816571		0.135472	2.17313
Q9DAJ4	Wdr83	WD repeat domain-containing protein 83	1.73684e-10		v						0.406894	0.232884				0.065519
P04235	Cd3d	T-cell surface glycoprotein CD3 delta chain	1.88693e-10	v	v						12.1891	5.63417		0.424329	0.135697	2.81839
P99024	Tubb5	Tubulin beta-5 chain	4.07256e-10		v						271.887	51.7638	96.2852	28.1208	148.878	81.5361
Q08376	Zbtb14	Zinc finger and BTB domain-containing protein 14	4.35491e-10		v						0.211432	0.0757478	0.054493	0.0483799		0.0865726
Q99KR3	Lactb2	Endoribonuclease LACTB2	5.21091e-10		v						1.65443	0.686904	0.300859			0.181502
E0CZ16	Klhl3	Kelch-like protein 3	5.52906e-10		v						0.0161701	0.00577415
Q99LX5	Mmtag2	Multiple myeloma tumor-associated protein 2 homolog	6.50835e-10		v						2.46671	0.948072	1.09807	0.312121	0.0560513	0.779909
Q9CUX1	Thap12	52 kDa repressor of the inhibitor of the protein kinase	9.14924e-10		v						0.603515	0.335254	0.167281			0.113345
Q7TSE6	Stk38l	Serine/threonine-protein kinase 38-like	1.21808e-09		v						4.60798	0.0471729	0.664482		0.22264	1.70977
Q6ZWU9	Rps27	40S ribosomal protein S27	1.23587e-09		v						38.3417	18.7102	20.5348	8.89209	18.4451	5.40197
Q8BFP9	Pdk1	[Pyruvate dehydrogenase (acetyl-transferring)] kinase isozyme 1, mitochondrial	1.36847e-09		v						11.6164	5.6481	3.78243	0.175228	1.31449	3.56944
Q6PE54	Dhx40	Probable ATP-dependent RNA helicase DHX40	1.47587e-09		v						0.181891	0.0422928	0.16319
Q80W00	Ppp1r10	Serine/threonine-protein phosphatase 1 regulatory subunit 10	1.5609e-09		v						4.69295	2.42229	1.52557		0.0780043	0.799465
Q8C5Q4	Grsf1	G-rich sequence factor 1	1.89803e-09		v						1.01168	0.595742	0.225839			0.141283
Q8C4Y3	Nelfb	Negative elongation factor B	2.12667e-09		v						5.52904	1.52039	1.80758	0.266238	0.205522	2.28579
Q3U1T3	Brms1l	Breast cancer metastasis-suppressor 1-like protein	3.39432e-09		v						0.4005	0.278409
P29594	Casp2	Caspase-2	3.89488e-09		v						0.440865	0.185316				0.1798
Q5SUF2	Luc7l3	Luc7-like protein 3	4.29665e-09		v						21.8623	6.75035	9.69581	1.61138	1.87021	7.64012
P0DOV2	Ifi204	Interferon-activable protein 204	4.82968e-09	v	v						3.40187	2.49801
Q9CR08	Pop4	Ribonuclease P protein subunit p29	6.94824e-09		v						0.287368	0.0458172
Q5DTT8	Pnma5	Paraneoplastic antigen-like protein 5	7.41506e-09		v						0.191397		0.125362
Q8C1C8	Pnma1	Paraneoplastic antigen Ma1 homolog	7.41506e-09	v	v						0.191397		0.125362
Q9ERH6	Moap1	Modulator of apoptosis 1	7.41506e-09		v						0.191397		0.125362
Q9D8T0	Fam3a	Protein FAM3A	8.50452e-09	v	v						0.148294	0.0895136				0.0856317
Q9QYC0	Add1	Alpha-adducin	8.69631e-09	v	v						31.8179	15.5259	16.3717	9.07806	3.30872	10.9799
Q8K099	Lrit1	Leucine-rich repeat, immunoglobulin-like domain and transmembrane domain-containing protein 1	1.15175e-08		v						0.0203872	0.0120647
Q80VP5		Probable peptide chain release factor C12orf65 homolog, mitochondrial	1.31963e-08		v						0.117751	0.0411733
Q8QZS1	Hibch	3-hydroxyisobutyryl-CoA hydrolase, mitochondrial	1.35092e-08		v						11.7568	5.71346	3.97095	0.867537	5.64555	5.09091
Q8K093	Trhde	Thyrotropin-releasing hormone-degrading ectoenzyme	1.44064e-08		v						1.009		0.70594
Q9WUU9	Mcm3ap	Germinal-center associated nuclear protein	1.5901e-08	v	v						2.10106	0.44169	0.45548	0.0156473		0.190746
P10833	Rras	Ras-related protein R-Ras	1.86978e-08		v						2.86033	0.0621952	0.36631	1.56651	0.75558	0.373901
Q3TKY6	Cwc27	Spliceosome-associated protein CWC27 homolog	2.19786e-08		v						2.09249	0.884617	1.27092	0.144752	0.194343	0.543552
Q9D1C9	Rrp7a	Ribosomal RNA-processing protein 7 homolog A	2.29455e-08		v						1.24414	0.685529	0.145719	0.0491661	0.104264	0.558449
Q3UK78	Pcgf5	Polycomb group RING finger protein 5	2.48721e-08		v						0.0958841	0.0522441		0.0636285
Q8BL97	Srsf7	Serine/arginine-rich splicing factor 7	2.77153e-08		v						51.5377	33.8213	24.5574	14.4363	17.666	23.6786
Q60I26	Als2cl	ALS2 C-terminal-like protein	2.91165e-08		v						0.315995	0.264616
Q8C1D8	Iws1	Protein IWS1 homolog	3.83954e-08		v						2.75012	1.61016	0.952876	0.2339	0.365487	1.07708
P22646	Cd3e	T-cell surface glycoprotein CD3 epsilon chain	4.07016e-08	v	v						17.6851	9.75311	1.83872		0.495026	7.60851
P97287	Mcl1	Induced myeloid leukemia cell differentiation protein Mcl-1 homolog	4.14879e-08		v						1.16034	0.563619	0.106221	0.0370148	0.136395	0.721689
Q99JX7	Nxf1	Nuclear RNA export factor 1	4.94774e-08		v						24.2076	7.02445	6.4565	1.46204	4.22767	4.88078
Q5DTW7	Resf1	Retroelement silencing factor 1	6.26902e-08		v						0.023194	0.0203239
O88643	Pak1	Serine/threonine-protein kinase PAK 1	7.60069e-08		v						10.8307	7.90929		1.02001	5.96739	0.156266
P62192	Psmc1	26S proteasome regulatory subunit 4	8.1783e-08		v						32.7265	15.9055	12.5153	2.69074	11.2366	17.3428
P61957	Sumo2	Small ubiquitin-related modifier 2	9.09613e-08		v						11.7797	8.51189	1.99294	3.85452	1.81773	4.69568
Q7TPD0	Ints3	Integrator complex subunit 3	9.25416e-08		v						3.50459	2.19683	2.16938	0.344324	0.518887	1.33672
O35343	Kpna4	Importin subunit alpha-3	1.00049e-07		v						7.79667	2.62374	2.32015	4.0096	4.1576	3.4155
O35207	Cdk2ap1	Cyclin-dependent kinase 2-associated protein 1	1.04542e-07		v						0.454453	0.131662	0.0563406	0.181332	0.10593	0.123546
Q9CPY4	Cdk2ap2	Cyclin-dependent kinase 2-associated protein 2	1.04542e-07		v						0.454453	0.131662	0.0563406	0.181332	0.10593	0.123546
Q9JMK0	B4galt5	Beta-1,4-galactosyltransferase 5	1.14151e-07		v						0.427766					0.396404
Q9D1M4	Eef1e1	Eukaryotic translation elongation factor 1 epsilon-1	1.19489e-07		v						4.21609	1.68049	2.36201	0.369236	2.28884	1.98984
Q9D5K4	S100pbp	S100P-binding protein	1.4221e-07		v						0.0584159	0.0519468
P61028	Rab8b	Ras-related protein Rab-8B	1.67397e-07	v	v						32.1667	1.21007	2.29127	8.67496	26.0146	12.4569
Q91W18	Tdrd3	Tudor domain-containing protein 3	1.68246e-07		v						0.506046	0.479954
P59114	Pcif1	mRNA (2'-O-methyladenosine-N(6)-)-methyltransferase	1.80135e-07		v						2.74977	2.18542	1.37359	0.041071	0.325497	0.540461
Q99N09	Ms4a6b	Membrane-spanning 4-domains subfamily A member 6B	1.86755e-07		v						0.305512	0.17625				0.197263
Q99M28	Rnps1	RNA-binding protein with serine-rich domain 1	1.87585e-07		v						11.8667	8.27492	7.44386	0.946082	2.11781	3.75008
P26883	Fkbp1a	Peptidyl-prolyl cis-trans isomerase FKBP1A	1.9968e-07	v	v						22.5713	9.2822	3.73805	4.75961	6.48896	12.1522
Q5SSH7	Zzef1	Zinc finger ZZ-type and EF-hand domain-containing protein 1	2.16039e-07		v						0.948828	0.601196	0.370909	0.0418637	0.223725	0.418744
P53657	Pklr	Pyruvate kinase PKLR	2.5563e-07		v						45.7456	20.4347	20.8737	15.0484	34.4139	26.4582
P0CG14	Derpc	Decreased expression in renal and prostate cancer protein	2.56097e-07		v						3.38216	1.75943	1.58793		0.81487	1.49791
B2RY56	Rbm25	RNA-binding protein 25	2.63712e-07		v						24.855	17.9124	17.0895	6.86807	5.80335	9.3627
Q08639	Tfdp1	Transcription factor Dp-1	2.77615e-07		v						1.72521	0.0325874	0.0936739		0.103131	0.285366
Q8BMS9	Rassf2	Ras association domain-containing protein 2	2.84238e-07		v						21.004	12.2226	11.5253	2.93652	8.8895	11.1662
Q62095	Ddx3y	ATP-dependent RNA helicase DDX3Y	2.95765e-07		v						27.2169	24.9519	0.53578	0.148553	0.376681	0.461547
Q9CZP5	Bcs1l	Mitochondrial chaperone BCS1	3.17084e-07		v						0.332656	0.112727	0.290286
Q8CGK7	Gnal	Guanine nucleotide-binding protein G(olf) subunit alpha	3.21031e-07		v						37.2592		0.153754	18.4661	0.0808814	16.941
P27600	Gna12	Guanine nucleotide-binding protein subunit alpha-12	3.23833e-07		v						37.2592	0.0412441	0.0449013	18.4661	0.069134	16.941
Q8VE80	Thoc3	THO complex subunit 3	3.37581e-07		v						1.97177	1.31598	1.47417	0.364425	0.633038	0.551287
Q99NF3	Cep41	Centrosomal protein of 41 kDa	3.41185e-07		v						0.605729	0.204964	0.196069	0.0434449		0.0830013
P28661	Septin4	Septin-4	3.44473e-07		v						1.50822	0.961542				0.623259
Q99LS3	Psph	Phosphoserine phosphatase	3.78759e-07		v						7.09453	4.71605	1.87584	0.943339	1.43365	3.82956
Q8BMG7	Rab3gap2	Rab3 GTPase-activating protein non-catalytic subunit	3.7913e-07		v						3.18504	3.03758	0.548079	0.196745	0.54556	0.557619
Q80XN0	Bdh1	D-beta-hydroxybutyrate dehydrogenase, mitochondrial	3.79464e-07		v						26.5064	15.5107	6.61334		2.72926	13.1721
P00416	mt-Co3	Cytochrome c oxidase subunit 3	4.02521e-07		v						0.844359			0.314668	0.0649843	0.343235
Q8CBA2	Slfn5	Schlafen family member 5	4.54011e-07		v						1.84455	0.576814			0.49425	0.804679
P06332	Cd4	T-cell surface glycoprotein CD4	4.58495e-07	v	v						10.2889		0.664096		1.6192	4.7947
Q91YJ5	Mtif2	Translation initiation factor IF-2, mitochondrial	4.70301e-07		v						1.58242	1.19891	1.08286	0.0675792	0.374588	0.357278
Q8CE96	Trmt6	tRNA (adenine(58)-N(1))-methyltransferase non-catalytic subunit TRM6	4.79156e-07		v						2.06271	1.48131	0.463914		0.0684336	0.818513
O09167	Rpl21	60S ribosomal protein L21	4.82883e-07		v						18.9993	5.6091	12.8734	1.6002	2.52347	10.1462
O88673	Dgka	Diacylglycerol kinase alpha	4.90552e-07		v						11.8828	8.26095	1.22226	0.465152	0.457403	4.38348
Q3UYC0	Ppm1h	Protein phosphatase 1H	1.23341e-14			v					0.279756	2.25962	0.184067		0.378651	0.597825
Q3U2A8	Vars2	Valine--tRNA ligase, mitochondrial	1.25938e-14			v					0.241796	1.38495	0.328762		0.0746289
Q80ZJ6	Zer1	Protein zer-1 homolog	6.23014e-14			v					0.120819	0.376688	0.0305651		0.0293988
Q8C078	Camkk2	Calcium/calmodulin-dependent protein kinase kinase 2	6.53972e-14			v					0.0152351	0.068551				0.0180895
Q9WVL3	Slc12a7	Solute carrier family 12 member 7	8.62892e-14			v					0.734794	2.31774			0.379569	0.080663
Q91W45	Paip2b	Polyadenylate-binding protein-interacting protein 2B	1.46352e-13			v					0.0168387	0.0346093
Q99KD5	Unc45a	Protein unc-45 homolog A	1.83358e-13			v					0.88654	3.14715	0.78818	0.158385	0.427162	0.634124
Q571H0	Urb1	Nucleolar pre-ribosomal-associated protein 1	4.64834e-13			v					0.422058	1.15239	0.207855	0.0357724		0.0435234
Q8BTT6	Diexf	Digestive organ expansion factor homolog	7.72326e-13			v					1.00058	2.46234	0.0965421	0.0566676		0.191005
P61219	Polr2f	DNA-directed RNA polymerases I, II, and III subunit RPABC2	1.22098e-12			v					0.150477	0.466814		0.0208059		0.0785716
Q99M04	Lias	Lipoyl synthase, mitochondrial	2.04116e-12			v						0.358598	0.170452
Q99N50	Sytl2	Synaptotagmin-like protein 2	3.74978e-12			v					0.0144972	0.023114
Q6PDY2	Ado	2-aminoethanethiol dioxygenase	5.00956e-12			v					0.800181	2.47867	0.284673			0.509837
Q8C3S2	Tango6	Transport and Golgi organization protein 6 homolog	1.64131e-11			v					0.0153166	0.0320741
E9Q4F7	Ankrd11	Ankyrin repeat domain-containing protein 11	2.91527e-11			v					0.0963929	0.300893		0.0351817		0.0623193
Q9D0I4	Stx17	Syntaxin-17	2.99835e-11			v						0.152466			0.109392
Q5SW19	Cluh	Clustered mitochondria protein homolog	3.06616e-11			v					0.141349	0.483474	0.0418642		0.185755	0.0648953
Q64516	Gk	Glycerol kinase	3.78471e-11			v						1.44516	0.521825	0.535751	0.138622	0.0708221
P97313	Prkdc	DNA-dependent protein kinase catalytic subunit	4.60143e-11	v		v					0.38683	2.74243	0.915058	0.102627	0.436102	0.619232
A2AGH6	Med12	Mediator of RNA polymerase II transcription subunit 12	6.99395e-11			v					0.36873	0.782509	0.141468			0.176632
Q923W1	Tgs1	Trimethylguanosine synthase	7.2683e-11			v					0.145927	0.279958				0.0618745
Q9WU65	Gk2	Glycerol kinase 2	9.29792e-11			v						1.33315	0.4587	0.535751		0.0708221
Q8R0L9	Tada3	Transcriptional adapter 3	1.17073e-10			v					0.0893476	0.167574	0.0208425			0.0265174
Q68FL4	Ahcyl2	Putative adenosylhomocysteinase 3	1.43526e-10			v					4.54383	10.0555	0.143585	2.12503	1.71738	0.435176
Q9D666	Sun1	SUN domain-containing protein 1	1.51178e-10			v					0.0542366	0.653176	0.172443	0.118088		0.238304
Q9DBN9	Ddx59	Probable ATP-dependent RNA helicase DDX59	1.52011e-10			v					0.186575	0.32537	0.0312935			0.0305748
Q8CE46	Pus7l	Pseudouridylate synthase 7 homolog-like protein	1.58074e-10			v					1.77735	3.46782				0.209339
Q61387	Cox7a2l	Cytochrome c oxidase subunit 7A-related protein, mitochondrial	1.99037e-10			v					0.0948232	0.356382	0.0946959	0.0872082	0.0915604
Q9Z130	Hnrnpdl	Heterogeneous nuclear ribonucleoprotein D-like	3.58872e-10			v					28.6541	79.1982	42.9461	0.549874	9.84917	7.44925
Q8K2I1	Fntb	Protein farnesyltransferase subunit beta	3.60168e-10			v					0.363314	0.661245				0.201791
Q6PB51	Ccdc117	Coiled-coil domain-containing protein 117	4.48878e-10			v						0.184426	0.0374533	0.0486789		0.0703974
Q9JK24	Ppp2r3c	Serine/threonine-protein phosphatase 2A regulatory subunit B'' subunit gamma	4.64022e-10	v		v					0.0518226	0.0941951
P70398	Usp9x	Probable ubiquitin carboxyl-terminal hydrolase FAF-X	5.44816e-10			v					7.12876	19.1285	5.18943	1.02221	9.42572	6.85922
Q8BKI2	Tnrc6b	Trinucleotide repeat-containing gene 6B protein	7.27374e-10			v					0.0151888	0.356189			0.16773	0.10667
Q61161	Map4k2	Mitogen-activated protein kinase kinase kinase kinase 2	1.1758e-09	v		v					0.420296	2.12074	1.07363			0.443078
Q9DBX1	Rgcc	Regulator of cell cycle RGCC	1.28898e-09	v		v					0.2009	0.323959				0.0309504
Q8CAA7	Pgm2l1	Glucose 1,6-bisphosphate synthase	1.32904e-09			v					0.382785	0.817331	0.321112	0.176156		0.250241
P14431	H2-Q9	H-2 class I histocompatibility antigen, Q9 alpha chain (Fragment)	1.37153e-09	v		v					3.75068	9.00529	1.5563	1.78777	2.85131	3.03437
Q8VEJ4	Nle1	Notchless protein homolog 1	1.67277e-09			v					0.434736	1.35945	0.421055	0.104294	0.309984	0.496506
Q3UHX0	Nol8	Nucleolar protein 8	2.59997e-09			v					0.853401	1.33262	0.305637	0.0971276	0.0301388	0.237129
Q9WTV7	Rlim	E3 ubiquitin-protein ligase RLIM	2.81009e-09			v						0.104514	0.0139728		0.0150335
Q8C669	Peli1	E3 ubiquitin-protein ligase pellino homolog 1	2.99759e-09	v		v					0.374243	0.544829
Q8BVG4	Dpp9	Dipeptidyl peptidase 9	3.19556e-09			v					0.799695	1.25938	0.405461		0.262863	0.193067
Q9CR50	Rchy1	RING finger and CHY zinc finger domain-containing protein 1	3.60509e-09			v						0.200889				0.128071
Q8BX80	Engase	Cytosolic endo-beta-N-acetylglucosaminidase	3.75629e-09			v					0.537501	0.845502	0.275488	0.067014	0.265175	0.0980875
Q9Z120	Mettl1	tRNA (guanine-N(7)-)-methyltransferase	3.83866e-09			v					0.333337	0.873386	0.12527		0.0431958	0.272318
Q8BNU0	Armc6	Armadillo repeat-containing protein 6	4.44825e-09			v					0.0422642	0.136467	0.020403
Q91ZF0	Dnajc24	DnaJ homolog subfamily C member 24	4.55016e-09			v					0.103221	0.287089				0.178957
Q6ZWR6	Syne1	Nesprin-1	4.7341e-09			v					1.27858	3.20671	0.352084	1.02494	0.265685	0.613922
Q9ESV0	Ddx24	ATP-dependent RNA helicase DDX24	6.23513e-09			v					1.27394	2.28556	1.01922	0.232588	0.169764	0.591138
Q8BST6	Peli2	E3 ubiquitin-protein ligase pellino homolog 2	6.79363e-09			v					0.253371	0.346265
Q0GNC1	Inf2	Inverted formin-2	7.08902e-09			v					0.597737	4.1627	0.404969		2.97915	0.182998
B9EJR8	Dnaaf5	Dynein assembly factor 5, axonemal	7.45443e-09			v					0.334854	0.646859	0.0645937	0.0476485		0.261148
Q80TR8	Dcaf1	DDB1- and CUL4-associated factor 1	7.66402e-09	v		v					1.90813	2.71765	0.580871			0.475688
Q8BGF7	Pan2	PAN2-PAN3 deadenylation complex catalytic subunit Pan2	8.81793e-09			v					0.121323	0.201139				0.0500181
Q9D2C2	Saal1	Protein SAAL1	9.46484e-09			v					0.14683	0.993465	0.460348		0.0926265	0.360085
Q8BJ05	Zc3h14	Zinc finger CCCH domain-containing protein 14	1.06128e-08			v					1.72208	3.67883	2.22927	0.58096		0.792148
Q9CXY1	Tmem175	Endosomal/lysosomal potassium channel TMEM175	1.06502e-08			v						0.0708939	0.0440534
Q8K2X3	Stn1	CST complex subunit STN1	1.18451e-08			v					0.0768978	0.723565	0.17225	0.0750923	0.477592	0.262011
Q80U16	Ripor2	Rho family-interacting cell polarization regulator 2	1.43719e-08			v					9.67602	23.5316	13.7132	2.75158	0.128863	2.76549
Q91YE3	Egln1	Egl nine homolog 1	1.44458e-08			v					0.129926	0.308172	0.0176134		0.0935498	0.064807
O88974	Setdb1	Histone-lysine N-methyltransferase SETDB1	1.84253e-08			v					0.375671	0.865205	0.406408		0.135301	0.293297
Q99N20	Brms1	Breast cancer metastasis-suppressor 1 homolog	2.09275e-08			v					0.151335	0.141149
Q9JMG7	Hdgfl3	Hepatoma-derived growth factor-related protein 3	2.09882e-08			v					2.42956	3.77683				1.33974
Q60677	Itgae	Integrin alpha-E	2.73007e-08			v						4.3393			2.45508	0.768108
Q921N7	Tmem70	Transmembrane protein 70, mitochondrial	2.97594e-08			v					0.0778358	0.0704266
Q922S4	Pde2a	cGMP-dependent 3',5'-cyclic phosphodiesterase	3.26303e-08			v					0.847017	5.10253	1.35722	1.83264	0.632009	2.69095
Q9D6F9	Tubb4a	Tubulin beta-4A chain	3.50243e-08			v (p = 3.50243430580056E-08)		v (p = 0.00442433055450002)			13.4576	142.378	0.288187	86.6262		1.63148
Q3UFY8	Trmt10c	tRNA methyltransferase 10 homolog C	3.75159e-08			v					1.32135	1.84324	0.645634	0.200135	0.109953	0.642796
E9Q555	Rnf213	E3 ubiquitin-protein ligase RNF213	3.93547e-08	v		v					12.4951	20.5756	7.3162	0.470564	8.97385	7.61105
P19182	Ifrd1	Interferon-related developmental regulator 1	4.14005e-08			v					0.401659	0.535631				0.0516608
Q99LE1	Rilpl2	RILP-like protein 2	4.45112e-08			v						0.139196				0.118742
Q8C547	Heatr5b	HEAT repeat-containing protein 5B	4.67726e-08			v					0.340237	1.03136	0.712022	0.0679072	0.204685	0.175808
Q810J8	Zfyve1	Zinc finger FYVE domain-containing protein 1	5.07715e-08			v					0.0732539	0.282614
Q9CQ18	Rnaseh2c	Ribonuclease H2 subunit C	5.28664e-08			v						1.36078	1.08157	0.099247	0.311443	0.338155
Q9CQD4	Chmp1b2	Charged multivesicular body protein 1b-2	5.49367e-08			v					5.21674	153.652	113.605	0.589516	0.528547	4.0449
Q64282	Ifit1	Interferon-induced protein with tetratricopeptide repeats 1	5.93047e-08	v		v					2.98882	25.3181			0.224625	0.808688
Q9D842	Aplf	Aprataxin and PNK-like factor	6.05333e-08			v					0.0736196	0.113421			0.0310336	0.0417863
Q9D211	Cdkn2aipnl	CDKN2AIP N-terminal-like protein	6.15836e-08			v					1.79034	3.29753	1.2808	0.287132	0.600937	2.09849
Q8BJW6	Eif2a	Eukaryotic translation initiation factor 2A	6.36313e-08			v					1.22887	4.14756	1.73704	0.759317	0.946858	1.95007
Q80XA6	Reps2	RalBP1-associated Eps domain-containing protein 2	7.46677e-08			v						0.513742				0.444296
P59110	Senp1	Sentrin-specific protease 1	7.65307e-08			v					0.258032	0.503241	0.0659759	0.146822	0.0736753	0.313711
Q7TT37	Elp1	Elongator complex protein 1	8.67654e-08			v					1.14882	2.14223	1.30615		0.694561	0.777877
Q8CII2	Cdc123	Cell division cycle protein 123 homolog	9.07272e-08			v					0.0693302	0.174108	0.0317876		0.130625
Q8K1J5	Sde2	Replication stress response regulator SDE2	1.08877e-07			v (p = 1.08876744888353E-07)		v (p = 0.0156858172723126)			0.494678	1.19316	0.0620425	0.768409	0.187327	0.312381
Q922R5	Ppp4r3b	Serine/threonine-protein phosphatase 4 regulatory subunit 3B	1.15517e-07			v					0.703688	2.14703	0.014269		0.290331	0.184429
E9Q8I9	Fry	Protein furry homolog	1.227e-07			v					0.693559	0.896682	0.335188		0.122675	0.281307
Q3U319	Rnf40	E3 ubiquitin-protein ligase BRE1B	1.34153e-07			v					2.56401	3.60514	1.04405	0.853999	1.13946	1.71204
Q8R2L5	Mrps18c	28S ribosomal protein S18c, mitochondrial	1.42975e-07			v					0.0635799	0.0678729
Q8CIL4		Uncharacterized protein C1orf131 homolog	1.4488e-07			v					0.548763	1.08972	0.819017			0.179316
Q3UHX9	Spout1	Putative methyltransferase C9orf114 homolog	1.45346e-07			v					0.583352	0.74153				0.263093
Q9ESZ8	Gtf2i	General transcription factor II-I	1.48123e-07			v					9.51111	17.0132	3.24302	0.9599	1.28319	8.74757
Q6ZWR4	Ppp2r2b	Serine/threonine-protein phosphatase 2A 55 kDa regulatory subunit B beta isoform	1.60722e-07			v					0.25473	0.845553	0.417862		0.394721	0.398678
Q6ZPL9	Ddx55	ATP-dependent RNA helicase DDX55	1.87525e-07			v					0.746404	1.50118	0.822844	0.666009		0.335029
P41158	Elk4	ETS domain-containing protein Elk-4	2.1224e-07			v						0.698612	0.609164			0.0873988
P97305	Nfatc3	Nuclear factor of activated T-cells, cytoplasmic 3	2.15074e-07	v		v					0.112649	0.70281	0.405029	0.330573	0.121832
Q9R0I7	Ylpm1	YLP motif-containing protein 1	2.1828e-07			v					1.98487	3.43613	2.2429	0.68468	0.556692	1.51408
Q08642	Padi2	Protein-arginine deiminase type-2	2.25278e-07			v					1.12403	3.9616	0.0933217	2.58441	0.516539	0.812431
Q9WV85	Nme3	Nucleoside diphosphate kinase 3	2.2758e-07			v					0.236492	0.721661				0.700555
Q5RJG1	Nol10	Nucleolar protein 10	2.37084e-07			v					1.01025	1.34916		0.0861906		0.326948
Q80V94	Ap4e1	AP-4 complex subunit epsilon-1	5.62567e-14				v					0.0122718	0.028023
P13516	Scd1	Acyl-CoA desaturase 1	2.9769e-13				v						0.330598		0.121396
P01636		Ig kappa chain V-V region MOPC 149	3.34444e-11	v			v					0.110366	0.880329		0.450334
Q9R0Q9	Mpdu1	Mannose-P-dolichol utilization defect 1 protein	9.95406e-11				v				2.67607	2.1918	7.07277	1.62428	3.05585	3.10457
Q9JHD2	Kat2a	Histone acetyltransferase KAT2A	4.74993e-10				v				0.100773	0.0662178	0.174167
P13707	Gpd1	Glycerol-3-phosphate dehydrogenase [NAD(+)], cytoplasmic	4.95398e-10				v				0.179923		1.72012		0.245276	0.580364
Q8BXL7	Arfrp1	ADP-ribosylation factor-related protein 1	2.48458e-09				v				0.390781	0.725375	1.59709		0.397334	0.543509
Q9QUM4	Slamf1	Signaling lymphocytic activation molecule	3.39458e-09	v			v						0.51269		0.0890819	0.103959
Q80X95	Rraga	Ras-related GTP-binding protein A	3.81945e-09				v				0.197268	0.18733	1.0467		0.694793	0.142116
Q6NTA4	Rragb	Ras-related GTP-binding protein B	3.81945e-09				v				0.197268	0.18733	1.0467		0.694793	0.142116
Q9DBE8	Alg2	Alpha-1,3/1,6-mannosyltransferase ALG2	5.58142e-09				v				0.601386	0.27725	1.00431			0.452048
Q9ERR7	Selenof	Selenoprotein F	6.83133e-09				v				2.45214	1.27426	4.80206	0.598126	2.2358	1.91586
P05208	Cela2a	Chymotrypsin-like elastase family member 2A	8.36001e-09				v						0.40873			0.186451
Q6NZQ6	Znf740	Zinc finger protein 740	8.63916e-09				v				0.672873	0.545224	1.16482	0.418106	0.402911	0.455535
E9PVX6	Mki67	Proliferation marker protein Ki-67	1.19565e-08				v				2.34534	0.880123	14.8877	3.54613	2.58879	7.56904
Q8BFT2	Haus4	HAUS augmin-like complex subunit 4	1.2137e-08				v					0.265594	0.349488
P50136	Bckdha	2-oxoisovalerate dehydrogenase subunit alpha, mitochondrial	1.32112e-08				v				0.181373	0.181705	0.996448	0.0712576	0.721779	0.297601
Q9JKP8	Chrac1	Chromatin accessibility complex protein 1	1.78663e-08				v				0.472446	0.377327	1.16218	0.242667	0.392017	0.631024
Q9JKP7	Pole3	DNA polymerase epsilon subunit 3	1.86157e-08				v				0.22752	0.884319	2.53037		0.621114	0.96623
Q91ZD1	Osr2	Protein odd-skipped-related 2	2.12671e-08				v				27.6694		49.9177
Q9D853	Eef1akmt2	EEF1A lysine methyltransferase 2	3.78792e-08				v					0.17595	0.306386		0.130937	0.136634
Q9CRB2	Nhp2	H/ACA ribonucleoprotein complex subunit 2	9.56782e-08				v				6.40861	6.5509	12.2159	1.86861	1.72771	5.39814
Q5NCQ5	Dph1	2-(3-amino-3-carboxypropyl)histidine synthase subunit 1	1.01519e-07				v				0.169915	0.283957	0.375601	0.0464233		0.0873892
Q8R2U0	Seh1l	Nucleoporin SEH1	1.22385e-07				v					0.258816	0.314593
B7ZMP1	Xpnpep3	Xaa-Pro aminopeptidase 3	1.5412e-07				v				0.493995	1.29385	1.44889		0.275406	0.265113
F8VPQ2	Arid4a	AT-rich interactive domain-containing protein 4A	2.23626e-07	v			v				4.39165	2.91376	5.94249	1.74846	1.12337	0.987608
P51912	Slc1a5	Neutral amino acid transporter B(0)	2.44508e-07	v			v				0.330278	0.162474	1.08286	0.0965219	0.360842	0.570207
P59108	Cpne2	Copine-2	3.37009e-07				v				0.866649	1.0742	2.83883	1.22168	0.922862	1.49173
Q9D1G5	Lrrc57	Leucine-rich repeat-containing protein 57	3.90412e-07				v					0.0603566	0.542272		0.270201	0.125306
Q62351	Tfrc	Transferrin receptor protein 1	4.57272e-07				v					0.210257	1.73346		1.6348	0.235591
Q7TN29	Smap2	Stromal membrane-associated protein 2	5.40936e-07				v				1.22391	1.47981	9.0243	0.611751	4.72444	4.35726
P58462	Foxp1	Forkhead box protein P1	8.71965e-07	v			v				4.01018	2.63108	4.76229		0.148075	1.77683
Q91X58	Zfand2b	AN1-type zinc finger protein 2B	1.34842e-06				v				0.127317	0.170675	0.30941			0.151903
Q64455	Ptprj	Receptor-type tyrosine-protein phosphatase eta	1.3697e-06	v			v						2.80059		2.99167	0.402113
Q8BWY7	Slc39a11	Zinc transporter ZIP11	1.39074e-06				v				0.0733302	0.0403295	0.119103		0.0856908	0.0924802
Q6P8H8	Alg8	Probable dolichyl pyrophosphate Glc1Man9GlcNAc2 alpha-1,3-glucosyltransferase	1.47845e-06				v				0.335818		1.17074	0.439589	0.446572	0.455437
P55302	Lrpap1	Alpha-2-macroglobulin receptor-associated protein	1.49548e-06				v				0.312099	0.267619	0.446795		0.266421	0.0684232
Q9WVL0	Gstz1	Maleylacetoacetate isomerase	1.50367e-06				v				0.34664	0.490669	1.01901		0.815262	0.462512
Q9D8M4	Rpl7l1	60S ribosomal protein L7-like 1	1.65445e-06				v				0.799017	1.1196	2.70743	0.425152	0.396014	0.162634
Q8R3B7	Brd8	Bromodomain-containing protein 8	2.26989e-06				v				0.97167	0.824327	1.2819	0.326385	0.235852	0.587859
P0DJE0	Pet100	Protein PET100 homolog, mitochondrial	2.63566e-06				v				0.139093		0.147225
P24638	Acp2	Lysosomal acid phosphatase	3.78425e-06				v						1.77075		1.8919	0.49079
Q8VHJ5	Mark1	Serine/threonine-protein kinase MARK1	4.5876e-06				v				0.270509	0.736074	0.690587		0.18543
Q9ER39	Tor1a	Torsin-1A	4.8055e-06				v				0.733547	0.125466	1.26311		1.17625	0.485327
Q80SY5	Prpf38b	Pre-mRNA-splicing factor 38B	4.95816e-06				v				2.35206	2.00205	3.21314	0.638476	0.346165	1.81202
Q9Z2E2	Mbd1	Methyl-CpG-binding domain protein 1	5.35695e-06				v				0.363799	0.777455	1.05871	0.69838		0.602112
P04945		Ig kappa chain V-VI region NQ2-6.1	5.41394e-06				v						0.320309		0.116218	0.383674
Q69ZU6	Thsd7a	Thrombospondin type-1 domain-containing protein 7A	5.47969e-06				v				0.370766		0.307908
Q924T2	Mrps2	28S ribosomal protein S2, mitochondrial	5.65935e-06				v				0.354865	0.493928	1.13631			0.64347
Q3TYS2	Cybc1	Cytochrome b-245 chaperone 1	5.87478e-06	v			v				6.14271	3.71957	17.4545	4.8877	2.38018	5.71952
A2AL36	Cntrl	Centriolin	7.38645e-06				v				7.27421	4.74971	7.24711	2.09401	3.76273	3.54384
O88559	Men1	Menin	7.61392e-06	v			v				2.88324	0.585448	3.25753	0.189804	0.0479074	0.207908
Q63739	Ptp4a1	Protein tyrosine phosphatase type IVA 1	8.20812e-06				v				1.50148	0.947128	3.87849	0.689286	2.73283	2.70986
O70274	Ptp4a2	Protein tyrosine phosphatase type IVA 2	8.20812e-06				v				1.50148	0.947128	3.87849	0.689286	2.73283	2.70986
Q63810	Ppp3r1	Calcineurin subunit B type 1	9.91111e-06				v				2.84187	12.4734	12.1091	1.79906	5.80051	5.57708
Q9D6J6	Ndufv2	NADH dehydrogenase [ubiquinone] flavoprotein 2, mitochondrial	1.122e-05				v				7.61867	4.25772	13.0551	7.87039	6.52171	5.31837
Q91ZW3	Smarca5	SWI/SNF-related matrix-associated actin-dependent regulator of chromatin subfamily A member 5	1.27794e-05				v				33.9298	20.1848	40.1484	19.6359	10.0122	23.2297
P58501	Paxbp1	PAX3- and PAX7-binding protein 1	1.35274e-05				v				2.41616	2.31953	2.57211	0.240716	0.420775	0.604068
P99028	Uqcrh	Cytochrome b-c1 complex subunit 6, mitochondrial	1.92422e-05				v				9.281	5.97817	10.828	3.8389	9.8834	2.14518
Q3USH5	Sfswap	Splicing factor, suppressor of white-apricot homolog	2.14361e-05				v				2.03936	2.81055	3.26421	0.560027	0.294217	1.45288
Q99PN3	Trim26	Tripartite motif-containing protein 26	2.15832e-05	v			v				0.112162	0.0768921	0.434293		0.560599	0.0942073
Q99LH1	Gnl2	Nucleolar GTP-binding protein 2	2.232e-05				v				1.51857	1.66128	3.44518	0.170641	0.0604432	1.42549
Q99N92	Mrpl27	39S ribosomal protein L27, mitochondrial	2.29084e-05				v				0.416585	0.25873	0.718641	0.246337	0.458241	0.314132
Q8JZX3	Poc1a	POC1 centriolar protein homolog A	2.3719e-05				v				0.0552279		0.132934	0.0856035
Q03141	Mark3	MAP/microtubule affinity-regulating kinase 3	2.59679e-05				v				0.270509		0.690587		0.18543	0.0597082
Q9D2C7	Tmbim6	Bax inhibitor 1	2.86332e-05				v				0.707461	1.22431	3.60525	1.38271	0.99872
Q5SVQ0	Kat7	Histone acetyltransferase KAT7	2.87784e-05	v			v				1.02447	1.20118	2.08462		0.221807	0.904173
Q69ZK6	Jmjd1c	Probable JmjC domain-containing histone demethylation protein 2C	2.91335e-05				v					0.0362722	0.277378			0.0769255
Q64522	H2ac21	Histone H2A type 2-B	3.65082e-05				v				66.1067	39.1778	143.666	32.0197	2.82711	69.1942
Q99M87	Dnaja3	DnaJ homolog subfamily A member 3, mitochondrial	4.04548e-05	v			v				2.16824	1.69874	3.43125	0.860727	1.52539	1.77247
Q9CR35	Ctrb1	Chymotrypsinogen B	4.31707e-05				v						0.258422	0.224547		0.13933
Q9JJ06	C1galt1	Glycoprotein-N-acetylgalactosamine 3-beta-galactosyltransferase 1	4.41124e-05				v				0.0496115	0.0926265	0.383224	0.208277		0.0550112
Q99LI9	Clp1	Polyribonucleotide 5'-hydroxyl-kinase Clp1	4.67326e-05				v				0.818168	0.787522	1.09578			0.267611
P21812	Mcpt4	Mast cell protease 4	4.96985e-05				v						0.189722		0.273122
Q8BWM0	Ptges2	Prostaglandin E synthase 2	5.08351e-05				v				0.0763685	0.360037	0.471405			0.548524
Q8BR65	Suds3	Sin3 histone deacetylase corepressor complex component SDS3	5.29815e-05				v				0.73938	0.386023	0.615678	0.126551	0.272721	0.118536
Q9CQU3	Rer1	Protein RER1	5.93322e-05				v				0.266197	0.561294	0.963739	0.563773	0.688967	0.104615
Q9D074	Mgrn1	E3 ubiquitin-protein ligase MGRN1	6.02398e-05				v						0.0233503		0.034679
P53994	Rab2a	Ras-related protein Rab-2A	6.18157e-05				v				7.62923	8.39195	16.7818	7.49307	15.3777	11.152
Q9DBM1	Gpatch1	G patch domain-containing protein 1	6.31155e-05				v				0.063253	0.136639	0.262694	0.0320995		0.0971511
Q64287	Irf4	Interferon regulatory factor 4	7.03771e-05	v			v				0.211549		1.31375		1.05889	0.583955
P97496	Smarcc1	SWI/SNF complex subunit SMARCC1	7.04822e-05				v				2.21706	1.92509	3.5236	0.295536	1.03565	2.33092
Q9Z329	Itpr2	Inositol 1,4,5-trisphosphate receptor type 2	7.06335e-05				v				1.54129	2.76609	2.48812	1.15561	0.114566	0.431473
Q0VE82	Cpne7	Copine-7	7.36804e-05				v				0.866649	1.0742	2.83883	1.22168	3.45088	1.49173
Q1RLL3	Cpne9	Copine-9	7.36804e-05				v				0.866649	1.0742	2.83883	1.22168	3.45088	1.49173
Q8JZW4	Cpne5	Copine-5	7.36804e-05				v				0.866649	1.0742	2.83883	1.22168	3.45088	1.49173
Q8BLR2	Cpne4	Copine-4	7.36804e-05				v				0.866649	1.0742	2.83883	1.22168	3.45088	1.49173
Q9DC53	Cpne8	Copine-8	7.36804e-05				v				0.866649	1.0742	2.83883	1.22168	3.45088	1.49173
Q9Z140	Cpne6	Copine-6	7.36804e-05				v				0.866649	1.0742	2.83883	1.22168	3.45088	1.49173
Q9CRC6	Borcs7	BLOC-1-related complex subunit 7	7.39091e-05				v					0.17178	0.458723		0.294235
Q9CX48	Zcchc10	Zinc finger CCHC domain-containing protein 10	7.40535e-05				v					0.308615	0.949144			0.669044
Q9D850	Tmem68	Transmembrane protein 68	8.25697e-05				v					0.071763	0.0556662
Q8BYP3	Rhof	Rho-related GTP-binding protein RhoF	8.41585e-05				v				1.99218	0.940906	2.07552	0.773096	0.298621	1.01971
Q61033	Tmpo	Lamina-associated polypeptide 2, isoforms alpha/zeta	8.59003e-05				v				2.15502	43.591	107.524	0.135144	37.2937	2.00604
Q91YN5	Uap1	UDP-N-acetylhexosamine pyrophosphorylase	8.67803e-05				v				0.634007	0.370459	1.9286		1.9184	0.510968
Q9EQC5	Scyl1	N-terminal kinase-like protein	8.73526e-05				v				0.683302	0.539803	0.948974		0.556566	0.72129
Q63918	Cavin2	Caveolae-associated protein 2	8.91959e-05				v						0.0453815		0.0690877
E9Q309	Cep350	Centrosome-associated protein 350	9.37673e-05				v				3.5288	2.97831	5.09052	0.0405435		0.0582881
Q9D1B9	Mrpl28	39S ribosomal protein L28, mitochondrial	0.000101204				v				0.507439	0.387622	1.03773		0.937373	0.698386
Q8K273	Mmgt1	ER membrane protein complex subunit 5	0.000103139				v					0.132516	0.49049	0.0422623	0.217143	0.36685
O70469	Dok2	Docking protein 2	2.01479e-06					v			0.867711	0.747106		1.41543		0.669441
P01902	H2-K1	H-2 class I histocompatibility antigen, K-D alpha chain	8.50897e-06	v				v						0.495864	0.363346	0.15252
Q80W03	Tox3	TOX high mobility group box family member 3	1.09977e-05					v			0.141132	0.0259739	0.579801	0.764613
Q9WVB0	Rbpms	RNA-binding protein with multiple splicing	2.71572e-05					v					0.057017	0.407723	0.129707	0.0967302
P07356	Anxa2	Annexin A2	9.49228e-05					v			7.97788	3.63966	7.20705	201.321	136.754	41.5871
Q924Z4	Cers2	Ceramide synthase 2	9.95797e-05					v			1.42794	0.965685	0.466626	1.81605		0.822423
Q8CC86	Naprt	Nicotinate phosphoribosyltransferase	0.000192261					v				0.0389826	0.0764313	1.16463	0.146153	0.280313
Q9EST1	Gsdma	Gasdermin-A	0.000221202					v			0.665974	0.389669	0.21958	2.23459	0.521813	0.584262
Q6P549	Inppl1	Phosphatidylinositol 3,4,5-trisphosphate 5-phosphatase 2	0.000248543	v				v						1.53349	0.0906127	0.0365855
Q8BFZ6	Idi2	Isopentenyl-diphosphate delta-isomerase 2	0.000269123					v						0.208602
P45591	Cfl2	Cofilin-2	0.000306409					v				0.256848	0.132591	45.2898	0.266091	0.0980108
P70324	Tbx3	T-box transcription factor TBX3	0.00035763					v						0.67245
Q60707	Tbx2	T-box transcription factor TBX2	0.00035763					v						0.67245
P70696	H2bc1	Histone H2B type 1-A	0.000375449	v				v						6291.34	3313.15	0.179835
Q9QXL1	Kif21b	Kinesin-like protein KIF21B	0.000603908					v			2.59456	0.713341	4.27998	34.7647		15.0332
Q8BQH4	Ubald2	UBA-like domain-containing protein 2	0.000626216					v				0.0526911		0.0920478
Q61733	Mrps31	28S ribosomal protein S31, mitochondrial	0.000702194					v			1.51766	1.1548	4.92224	12.2714	6.95054	0.780337
P07309	Ttr	Transthyretin	0.000917097					v			0.852813	18.0528	1.99592	14.1016	1.18614	3.01883
P28236	Gja8	Gap junction alpha-8 protein	0.00105545					v			0.101152	1.38921		1.24693	0.533387	0.613388
Q8BU11	Tox4	TOX high mobility group box family member 4	0.00108111					v			0.430082	0.492863	0.579801	0.764613	0.19887	0.473931
Q9D2H2	Ak7	Adenylate kinase 7	0.00124184	v				v						0.193335
Q9Z0N2	Eif2s3y	Eukaryotic translation initiation factor 2 subunit 3, Y-linked	0.00138864					v			0.651635	0.82923	0.229332	6.47957	0.371298	0.236804
Q3UY96	Cfap74	Cilia- and flagella-associated protein 74	0.00153138					v						0.497193
Q8K385	FRRS1	Ferric-chelate reductase 1	0.00155605					v			0.154607	0.166551		0.149899		0.0765286
Q5M8N0	Cnrip1	CB1 cannabinoid receptor-interacting protein 1	0.00158174					v					0.301712	0.722534	0.325962
Q8R2Y2	Mcam	Cell surface glycoprotein MUC18	0.00167651					v						0.0738155
Q9QWI6	Srcin1	SRC kinase signaling inhibitor 1	0.00169262					v					0.324334	0.378934
P60764	Rac3	Ras-related C3 botulinum toxin substrate 3	0.00188237					v			76.6343	5.23561	5.49599	67.7585	57.4063	4.2649
P14069	S100a6	Protein S100-A6	0.00195884					v			0.561936	0.300996	0.0858947	12.2401	7.99362	8.62068
P00920	Ca2	Carbonic anhydrase 2	0.00204665					v			0.167034	0.41583	1.15547	36.2565	11.3178	12.9328
Q52KB6	C2cd3	C2 domain-containing protein 3	0.002109					v						11.4103		2.92602
Q60651	Klra4	Killer cell lectin-like receptor 4	0.00214027					v						1.99856
P11440	Cdk1	Cyclin-dependent kinase 1	0.00217433					v			0.019075	4.42365	0.0959021	6.59543	0.10496	1.00306
Q9D2M8	Ube2v2	Ubiquitin-conjugating enzyme E2 variant 2	0.00233578					v			0.958428	0.903688	0.569434	7.14815	0.324032	0.655866
P08207	S100a10	Protein S100-A10	0.00241292					v			0.146142	0.0075086		7.05821	1.19053	0.908688
Q64261	Cdk6	Cyclin-dependent kinase 6	0.00249696	v				v			0.178728	0.134021	0.485761	6.59543	8.73159	0.369973
P63001	Rac1	Ras-related C3 botulinum toxin substrate 1	0.0025494	v				v			78.792	5.55091	7.6407	68.4906	59.5482	9.13128
Q5SVL6	Rap1gap2	Rap1 GTPase-activating protein 2	0.00277008					v				0.00578302		2.41622	0.257639
B1AUR6	Mms22l	Protein MMS22-like	0.00282312					v						0.164335
O88908	Soat2	Sterol O-acyltransferase 2	0.00287387					v						0.473485
B1ARD6	Slfn9	Schlafen family member 9	0.00292351					v					0.190022	2.6966	0.335762	0.715497
P0C0S6	H2az1	Histone H2A.Z	0.00298401					v			326.496	124.557	484.427	9084.42	192.507	157.788
Q3THW5	H2az2	Histone H2A.V	0.00298401					v			326.496	124.557	484.427	9084.42	192.507	157.788
Q9JKD8	Tbx21	T-box transcription factor TBX21	0.0029961	v				v				0.021306		1.51559
Q8R242	Ctbs	Di-N-acetylchitobiase	0.00320296					v				0.0199562		0.86198
Q9QUJ0	Hcst	Hematopoietic cell signal transducer	0.00345225					v				0.0092806		0.266246
Q99L90	Mcrs1	Microspherule protein 1	0.00346888					v			0.261117	0.0143961		0.584896
Q8BUN5	Smad3	Mothers against decapentaplegic homolog 3	0.00348675	v				v			1.59052	0.391829	0.0413014	1.98056		1.38757
Q5FWI3	Cemip2	Cell surface hyaluronidase	0.00360001					v						0.229578	0.178795
Q9QYI5	Dnajb2	DnaJ homolog subfamily B member 2	0.00375077					v			0.0195057	0.0287246	0.0624116	0.953473	0.428144	0.804267
Q07797	Lgals3bp	Galectin-3-binding protein	0.00378726					v			0.161606	0.588619	1.55448	5.92196	6.71335	2.79926
Q9Z2W1	Stk25	Serine/threonine-protein kinase 25	0.00394353					v						2.99672	0.0657685
Q8CI61	Bag4	BAG family molecular chaperone regulator 4	0.00398354					v			0.407031	0.2083	0.224196	0.579015	0.0843163	0.200189
Q8K0D0	Cdk17	Cyclin-dependent kinase 17	0.00417362					v			0.860916	3.20833	8.20472	6.59543
P50172	Hsd11b1	Corticosteroid 11-beta-dehydrogenase isozyme 1	0.00420144					v			7.73788	9.04103	1.7007	13.3421	0.322129	4.43933
Q9D114	Hddc3	Guanosine-3',5'-bis(diphosphate) 3'-pyrophosphohydrolase MESH1	0.00446022					v			0.0869493	0.901112	0.879883	0.934226		0.277737
Q60654	Klra7	Killer cell lectin-like receptor 7	0.0046202					v					0.0431791	1.07222		0.0391752
Q64336	Tbr1	T-box brain protein 1	0.00520103					v						0.438721
O54839	Eomes	Eomesodermin homolog	0.00567169	v				v				0.18942		0.544455
P56203	Ctsw	Cathepsin W	0.00576399					v			0.0116476	3.08158	0.372958	17.1889		2.2339
P50429	Arsb	Arylsulfatase B	0.00647721					v			0.33625	0.179452	0.392144	11.7758	1.17229	0.527339
G5E8A8	Tekt5	Tektin-5	0.00670398					v					0.179653	0.437777		0.211057
Q8BMD8	Slc25a24	Calcium-binding mitochondrial carrier protein SCaMC-1	0.00682766					v			1.83561	0.172051	2.4172	8.22039	5.53823	5.79137
Q7TMB8	Cyfip1	Cytoplasmic FMR1-interacting protein 1	0.00700675					v			0.232688	0.165024	1.49828	2.93831	4.29405	0.682492
O54709	Klrk1	NKG2-D type II integral membrane protein	0.00703593	v				v						34.5646
P60469	Ppfia3	Liprin-alpha-3	0.00741267					v				0.0181767		0.0400674
P04187	Gzmb	Granzyme B(G,H)	0.00751214	v				v						8.60377
P48678	Lmna	Prelamin-A/C	0.00765491					v			11.266	6.49771	19.5149	58.0908	10.8612	12.3359
Q9D7M1	Gid8	Glucose-induced degradation protein 8 homolog	0.0085271					v			1.3957	1.00721	0.682273	5.56864	0.620594	0.768996
Q8K023	Akr1c18	Aldo-keto reductase family 1 member C18	0.0086498					v						0.530947
Q91WR5	Akr1c21	Aldo-keto reductase family 1 member C21	0.00873438					v			0.0254848			0.530947
Q3U821	Wdr75	WD repeat-containing protein 75	0.00887974					v			0.581558	1.53854	2.3114	6.835	0.0915136	0.258036
Q9Z0U1	Tjp2	Tight junction protein ZO-2	0.00889657					v					0.0212214	0.322336	0.254035	0.0634196
Q3TUU5	Tex30	Testis-expressed protein 30	0.00926419					v			3.43298	3.27213	0.312557	3.41951	2.00482	0.15185
Q3UMC0	Spata5	ATPase family protein 2 homolog	0.00964502					v			0.576712	1.0492		4.9581	0.134136	0.445265
Q9Z2S7	Tsc22d3	TSC22 domain family protein 3	0.00980212					v				0.116214		0.58327	0.0789104	0.147021
Q9D7R2	Pmepa1	Protein TMEPAI	0.00984178					v						0.232422
P11032	Gzma	Granzyme A	0.0103219					v					1.3923	264.735		0.662563
Q3UH53	Sdk1	Protein sidekick-1	0.0108692					v						0.172017
P30285	Cdk4	Cyclin-dependent kinase 4	0.0109654					v			7.47227	0.0723728	8.20472	6.59543	0.186163
P10820	Prf1	Perforin-1	0.0117122	v				v				0.0286258		7.70758
Q9DB85	Rrp8	Ribosomal RNA-processing protein 8	0.011719					v			0.88204	0.638894	0.457431	1.5168		0.907854
P47930	Fosl2	Fos-related antigen 2	0.0131564					v						0.0454151
P50283	Cd7	T-cell antigen CD7	0.0133849	v				v				0.0454732		1.5046
P62838	Ube2d2	Ubiquitin-conjugating enzyme E2 D2	0.0136364					v			0.0770679	0.0759646	0.536515	2.4164	0.0432435	0.0742342
Q0P5X1	Lrriq1	Leucine-rich repeat and IQ domain-containing protein 1	0.0139259					v						0.477372
Q80YX1	Tnc	Tenascin	0.0147461					v						0.427784
P07091	S100a4	Protein S100-A4	0.0154328					v (p = 0.015432831632463)		v (p = 0.00156286561124132)	0.686641			11.63	2.30191	12.408
Q6URW6	Myh14	Myosin-14	0.0154677					v			3.02747	3.64703	0.0581081	54.8399	4.27585	0.735814
P97311	Mcm6	DNA replication licensing factor MCM6	0.0164907					v			13.7329	13.9968	5.86829	153.213	86.8881	27.983
O54707	Klrd1	Natural killer cells antigen CD94	0.0169308	v				v						0.280952
P20937	Klra1	T-cell surface glycoprotein YE1/48	0.017049					v						1.68775
Q9Z2T6	Krt85	Keratin, type II cuticular Hb5	0.0174036					v					12.2891	21.5607	0.104247
P28481	Col2a1	Collagen alpha-1(II) chain	0.0174576					v					0.49383	2.93665
Q9DBS1	Tmem43	Transmembrane protein 43	0.0179891	v				v			9.32488	6.70863	9.83401	23.4552	7.22174	8.12305
P01898	H2-Q10	H-2 class I histocompatibility antigen, Q10 alpha chain	0.0181335	v				v				9.91948		28.0208
Q9DBS9	Osbpl3	Oxysterol-binding protein-related protein 3	0.0182105					v				0.0270708	0.0865007	1.3481	0.458196	0.177204
Q9EP72	Emc7	ER membrane protein complex subunit 7	0.018698					v			0.117188	0.283803	0.0417039	18.2663	0.779065	0.133339
Q99M15	Pstpip2	Proline-serine-threonine phosphatase-interacting protein 2	6.26391e-21						v						2.16087	0.0992076
Q9QWR8	Naga	Alpha-N-acetylgalactosaminidase	2.88528e-19						v		2.30256	1.62515	3.38065	2.60269	17.7683	3.37104
P19001	Krt19	Keratin, type I cytoskeletal 19	1.90038e-14						v			3.00731	1.98142	0.168296	11.0388	0.101891
Q6PDL0	Dync1li2	Cytoplasmic dynein 1 light intermediate chain 2	1.98422e-14						v		0.220083	0.309061			1.94846	0.264892
Q61830	Mrc1	Macrophage mannose receptor 1	5.841e-14	v					v				2.8636		8.72439	0.241844
P58058	Nadk	NAD kinase	1.58967e-13						v			0.122987			1.51839	0.315023
Q8CGE8	Ifi205a	Interferon-activable protein 205-A	1.62259e-13						v		1.62999	1.04828	0.644102	0.419365	4.54101	0.87046
Q9CPS6	Hint3	Histidine triad nucleotide-binding protein 3	1.68966e-13						v		0.36051		0.0418524		1.03339	0.206788
Q8BYI6	Lpcat2	Lysophosphatidylcholine acyltransferase 2	1.98842e-13						v			0.0896968	1.21907		3.42865	0.183181
Q62120	Jak2	Tyrosine-protein kinase JAK2	3.72181e-13	v					v		0.0501215	1.02923	0.134033		3.71774	0.665688
Q9QXH4	Itgax	Integrin alpha-X	4.72462e-13						v				0.800688	9.00575	33.7754	3.5815
Q9CR51	Atp6v1g1	V-type proton ATPase subunit G 1	6.42852e-13						v		1.11728	4.13564	3.69554	1.7389	10.4327	2.28914
O08528	Hk2	Hexokinase-2	6.96905e-13						v		0.0646252	0.0445536	0.755426	2.12271	8.90331	1.29201
P01592	Jchain	Immunoglobulin J chain	9.11765e-13	v					v			0.0478097	0.529982		1.83538	0.438824
P49290	Epx	Eosinophil peroxidase	1.53776e-12	v					v				0.645461		1.56358
Q9JHW9	Aldh1a3	Aldehyde dehydrogenase family 1 member A3	1.84066e-12						v		1.82369	0.511631	0.139549	2.139	7.92916	0.357206
P10605	Ctsb	Cathepsin B	2.21e-12						v		4.95624	2.46983	10.0335	0.721997	30.6234	8.1888
Q6ZQM8	Ugt1a7	UDP-glucuronosyltransferase 1A7	4.11187e-12						v					0.883074	2.04211
Q91YR1	Twf1	Twinfilin-1	4.48107e-12						v		1.35728	0.717356	4.17528	0.328312	13.8621	3.74726
Q64337	Sqstm1	Sequestosome-1	5.62416e-12	v					v		0.335832	0.514286	0.962106		9.45527	0.803
Q9JJ00	Plscr1	Phospholipid scramblase 1	6.17978e-12	v					v				0.156016	0.183195	1.30219	0.119056
Q9D7V9	Naaa	N-acylethanolamine-hydrolyzing acid amidase	7.0125e-12						v		0.0468482	0.0985431	8.16877		30.3605	1.71502
P01027	C3	Complement C3	1.08456e-11	v					v			0.00963678	1.25389	1.26434	5.65714	0.0993953
P51660	Hsd17b4	Peroxisomal multifunctional enzyme type 2	1.21724e-11						v		9.63055	5.76312	5.2751	3.30112	39.874	13.4841
P50516	Atp6v1a	V-type proton ATPase catalytic subunit A	1.6142e-11						v		6.6403	5.15179	17.2248	2.63294	42.5085	10.7329
P21300	Akr1b7	Aldo-keto reductase family 1 member B7	7.40067e-11						v		0.0251709	0.125651		0.0945736	0.771586
Q3V0T4	Itgad	Integrin alpha-D	8.10898e-11	v					v					1.97366	5.22682	0.495424
G5E829	Atp2b1	Plasma membrane calcium-transporting ATPase 1	9.6411e-11						v		0.352544	0.519208	2.77141	3.45069	12.1307	2.54708
Q60767	Ly75	Lymphocyte antigen 75	1.09684e-10						v		1.26862	1.37175	0.522858		3.31877	0.121285
Q9QXD8	Limd1	LIM domain-containing protein 1	1.11062e-10						v		0.0973313	0.170898	0.544585		1.22963	0.168509
O35660	Gstm6	Glutathione S-transferase Mu 6	2.62312e-10						v			0.148061	1.13533	0.779663	2.37935	0.0762704
P17427	Ap2a2	AP-2 complex subunit alpha-2	3.02056e-10						v		9.96763	5.34756	9.79809	1.16757	27.2708	10.8675
P29391	Ftl1	Ferritin light chain 1	5.25265e-10						v		6.33808	6.17431	13.8782	2.55207	28.7594	12.5272
Q9QYY8	Spast	Spastin	1.08924e-09						v			0.248745	0.250913		0.635765
P19639	Gstm3	Glutathione S-transferase Mu 3	1.19478e-09						v			0.148061	1.13533	0.779663	2.37935	0.765213
P32883	Kras	GTPase KRas	1.34983e-09						v		0.378946	0.22888	0.24872	1.63024	3.30273	0.105654
P05555	Itgam	Integrin alpha-M	1.52244e-09	v					v				1.703	6.84805	15.5659	1.85377
Q5SWU9	Acaca	Acetyl-CoA carboxylase 1	1.56139e-09						v		0.0755613	0.805972	1.2875	0.111599	2.1116	0.273845
Q8C9E8	Calhm6	Calcium homeostasis modulator protein 6	3.9188e-09						v		0.443828	0.406277	0.752779		2.19464	0.677893
Q91VS7	Mgst1	Microsomal glutathione S-transferase 1	4.64291e-09						v				1.66684		2.42593	0.565168
Q6PB44	Ptpn23	Tyrosine-protein phosphatase non-receptor type 23	6.3578e-09						v		0.226126	0.470624	0.237238	0.066587	0.672735	0.0932943
Q9JI48	Plac8	Placenta-specific gene 8 protein	6.43859e-09						v		0.127374	1.13571	14.5124	0.911791	19.388	2.82953
P35737	H2-DMb1	Class II histocompatibility antigen, M beta 1 chain	1.03466e-08	v					v				11.0781		15.6507	3.42601
Q6IRU2	Tpm4	Tropomyosin alpha-4 chain	1.06488e-08						v		19.4192	21.448	36.6445	38.6496	64.6267	25.3897
Q9D3G5	Stx11	Syntaxin-11	1.07128e-08	v					v						1.19331	0.577484
Q9DCN2	Cyb5r3	NADH-cytochrome b5 reductase 3	1.13506e-08						v		13.0465	9.87328	26.8978	19.2226	65.3257	18.1159
B2RSH2	Gnai1	Guanine nucleotide-binding protein G(i) subunit alpha-1	1.23134e-08						v		64.8221	18.8075	78.6758	33.0493	116.58	41.3082
Q8R3D1	Tbc1d13	TBC1 domain family member 13	1.91531e-08						v		0.778241	1.21903	1.46855	0.410642	3.6252	0.736217
Q99L27	Gmpr2	GMP reductase 2	2.03552e-08						v		0.850155	1.89308	0.776997	0.415711	2.89222	1.16024
Q8C754	Vps52	Vacuolar protein sorting-associated protein 52 homolog	2.1895e-08						v		0.200166	0.0769742	0.140247		0.337655
Q62230	Siglec1	Sialoadhesin	2.70878e-08						v				38.5514	62.2768	128.991	27.4475
P47713	Pla2g4a	Cytosolic phospholipase A2	3.15731e-08						v					0.0350152	3.23056	0.462245
P49138	Mapkapk2	MAP kinase-activated protein kinase 2	3.38813e-08	v					v		1.33768	0.978201	3.46349	0.940606	8.08814	1.54012
Q9DBS5	Klc4	Kinesin light chain 4	3.45026e-08						v		1.17806	0.694472	0.365879	0.411375	1.94544	0.681699
Q00651	Itga4	Integrin alpha-4	3.63986e-08	v					v		0.165469	0.0699193	3.25441	0.561134	4.32305	0.897602
P14211	Calr	Calreticulin	4.2512e-08	v					v		109.7	73.9084	165.259	47.3763	219.842	97.3624
Q99K28	Arfgap2	ADP-ribosylation factor GTPase-activating protein 2	4.92979e-08						v		3.26915	2.57878	3.9342	0.586866	6.75778	2.63867
Q9Z2Q5	Mrpl40	39S ribosomal protein L40, mitochondrial	4.97675e-08						v		0.313482	1.34623	0.672021	0.0304279	2.6557	0.81701
Q8VEB4	Pla2g15	Phospholipase A2 group XV	5.68098e-08						v			0.207211	0.146779		0.394308
Q6ZPU9	Kifbp	KIF-binding protein	5.7892e-08						v		0.0627479	0.198686			0.234508
Q99MN9	Pccb	Propionyl-CoA carboxylase beta chain, mitochondrial	5.87395e-08						v		2.97373	2.70307	5.16062	0.22276	8.79058	4.48026
P70677	Casp3	Caspase-3	6.0602e-08	v					v		1.59676	2.58804	0.406877	1.43614	11.3645	7.14315
O08807	Prdx4	Peroxiredoxin-4	7.43798e-08						v		0.861324	0.0517563	2.10854	1.27352	3.66886	1.35126
O88428	Papss2	Bifunctional 3'-phosphoadenosine 5'-phosphosulfate synthase 2	7.64078e-08						v			0.0270406	0.135268		4.124
Q91XB0	Trex1	Three-prime repair exonuclease 1	7.75411e-08	v					v		0.670183	0.0846876	5.2712	1.48033	7.47353	1.52337
P08752	Gnai2	Guanine nucleotide-binding protein G(i) subunit alpha-2	8.02814e-08						v		88.7593	33.3573	123.386	44.9974	160.423	67.78
Q9CXP8	Gng10	Guanine nucleotide-binding protein G(I)/G(S)/G(O) subunit gamma-10	8.27226e-08						v		0.197263	0.741745	0.754271		2.22332	1.08778
Q64324	Stxbp2	Syntaxin-binding protein 2	8.9873e-08	v					v		2.10086	2.50482	1.38349	1.6647	8.30658	2.46101
P08003	Pdia4	Protein disulfide-isomerase A4	9.23287e-08						v		37.9428	18.1803	68.3722	15.5843	95.975	45.98
G5E869	Znf142	Zinc finger protein 142	9.74988e-08						v		0.888498	1.2089	3.30569	1.16494	4.12275	1.35774
Q9D1K2	Atp6v1f	V-type proton ATPase subunit F	1.0818e-07						v		0.799542	0.784386	2.06128	1.04293	4.38249	2.23021
Q6P3A8	Bckdhb	2-oxoisovalerate dehydrogenase subunit beta, mitochondrial	1.11214e-07						v				0.460051		0.68507	0.197919
Q9Z2D0	Mtmr9	Myotubularin-related protein 9	1.1667e-07						v		0.0811699	0.217197	0.0527051		0.25515
Q91V12	Acot7	Cytosolic acyl coenzyme A thioester hydrolase	1.27619e-07						v		2.06924	0.957809	0.546829	2.59153	10.7307	6.76356
O09172	Gclm	Glutamate--cysteine ligase regulatory subunit	1.49142e-07						v		0.369152	0.369334			0.76073	0.420203
Q9D8T2	Gsdmd	Gasdermin-D	1.95751e-07	v					v		4.8009	3.50097	5.24976	0.794771	13.0829	6.53266
Q9D8I1	Mzb1	Marginal zone B- and B1-cell-specific protein	1.98182e-07						v			0.00594424	4.23342		5.28275	2.08472
P56542	Dnase2	Deoxyribonuclease-2-alpha	2.24935e-07						v				0.290702		0.428542
P26443	Glud1	Glutamate dehydrogenase 1, mitochondrial	2.91953e-07						v		89.7027	60.0188	99.0732	51.0889	144.902	81.0606
Q99KV1	Dnajb11	DnaJ homolog subfamily B member 11	3.12313e-07						v		2.34798	3.29169	11.67	3.94421	17.3014	6.4479
Q9EPK2	Rp2	Protein XRP2	3.15324e-07						v				4.38801	0.50001	9.56072	2.15675
Q61233	Lcp1	Plastin-2	4.22557e-07	v					v		831.186	740.625	1240.37	353.724	1678.13	904.254
Q80TY0	Fnbp1	Formin-binding protein 1	4.28937e-07						v		12.5841	12.6976	9.4064	6.86548	25.6722	15.9063
O70493	Snx12	Sorting nexin-12	4.41261e-07						v		8.87163	9.11194	2.98896	1.48407	12.3458	4.20379
Q6WVG3	Kctd12	BTB/POZ domain-containing protein KCTD12	4.54881e-07						v		0.0333175	0.157516	19.5854	2.4163	30.7522	9.99665
A6H611	Mipep	Mitochondrial intermediate peptidase	5.41193e-07						v			0.166711			0.297
Q62465	Vat1	Synaptic vesicle membrane protein VAT-1 homolog	5.61999e-07						v			0.557997	3.89575	1.13215	9.92585	2.34706
Q9CVB6	Arpc2	Actin-related protein 2/3 complex subunit 2	5.82268e-07						v		102.105	88.402	119.621	61.9452	220.045	110.85
Q9Z2C4	Mtmr1	Myotubularin-related protein 1	6.41749e-07						v		0.383501	1.05181	0.232791		1.0839	0.128329
Q3TB82	Plekhf1	Pleckstrin homology domain-containing family F member 1	6.46523e-07						v			0.272302	1.32233		1.64575
Q7TPR4	Actn1	Alpha-actinin-1	6.56819e-07						v		217.384	242.122	32.1356	0.630899	311.523	88.7107
O55222	Ilk	Integrin-linked protein kinase	7.6045e-07						v		3.28235	4.01838	2.13013	1.3962	8.30704	3.24682
Q9CQA1	Trappc5	Trafficking protein particle complex subunit 5	7.9882e-07						v		0.759892	0.433381	0.59329		1.45437	0.92191
Q5SPX1	Ccdc157	Coiled-coil domain-containing protein 157	8.77871e-07						v						0.259086	0.176389
Q60855	Ripk1	Receptor-interacting serine/threonine-protein kinase 1	9.1328e-07						v		1.02183	1.52256	0.388252	0.0665684	2.33235	1.18795
P59279	Rab2b	Ras-related protein Rab-2B	1.00756e-06	v					v		3.67825	0.0518974	0.266883	4.39975	6.76918	0.149203
Q99KK9	Hars2	Histidine--tRNA ligase, mitochondrial	1.0239e-06						v		1.23569	0.603009	8.13746	0.230598	7.76656	1.07426
Q9D6P8	Calml3	Calmodulin-like protein 3	1.17604e-06						v		107.833	94.4143	205.232	48.0261	253.553	113.001
Q9D9M0	Prss52	Serine protease 52	1.20291e-06						v		1.46654		1.45859		2.28414	1.11447
Q8BMS4	Coq3	Ubiquinone biosynthesis O-methyltransferase, mitochondrial	1.21341e-06						v			0.125093	0.502432		0.647584
Q64705	Usf2	Upstream stimulatory factor 2	2.26603e-07							v	0.315772	0.943441	0.599408		0.142979	1.36907
Q8BIV3	Ranbp6	Ran-binding protein 6	1.86912e-06							v	0.115778	0.588703	0.734963	0.275587	0.107502	1.15126
Q0VBK2	Krt80	Keratin, type II cytoskeletal 80	2.67998e-05							v	0.10513			0.224768	0.156549	0.528684
O35963	Rab33b	Ras-related protein Rab-33B	2.75963e-05							v	6.52929	0.0496894	0.246404	0.119413	0.186609	8.89137
O70318	Epb41l2	Band 4.1-like protein 2	0.000342308							v	3.74502	2.25994	11.8266	0.350646	16.0694	23.8804
O89106	Fhit	Bis(5'-adenosyl)-triphosphatase	0.00050032							v	0.131884	0.14805	0.0386688	0.204238		0.471141
Q61176	Arg1	Arginase-1	0.000502971	v						v	1.56778	0.0441675		8.76936	0.161914	20.079
P35283	Rab12	Ras-related protein Rab-12	0.000527528	v						v	6.52929	0.00817169	0.248019	6.37511	0.550765	8.89137
Q8BPN8	Dmxl2	DmX-like protein 2	0.000562128							v		0.133749				0.12432
F8VPZ9	Bicra	BRD4-interacting chromatin-remodeling complex-associated protein	0.000566591							v	0.157766	0.58233	20.9715	0.0502027		34.4878
Q6PGH2	Jpt2	Jupiter microtubule associated homolog 2	0.000690437							v	0.337566	0.264296	0.614942		1.9573	1.62419
P28828	Ptprm	Receptor-type tyrosine-protein phosphatase mu	0.00115941							v						0.822378
Q8C0G2	Traf3ip3	TRAF3-interacting JNK-activating modulator	0.00116072	v						v	38.6421	4.33346	2.71091	1.54858	0.687129	29.6269
Q8BHD0	Rab39a	Ras-related protein Rab-39A	0.00121376							v	6.52929	4.9424	0.100761	6.37511		8.89137
Q9ESE1	Lrba	Lipopolysaccharide-responsive and beige-like anchor protein	0.00121932							v	3.8021	3.82807	4.74894	0.0394091	2.07532	8.35553
Q9DBQ9	Swt1	Transcriptional protein SWT1	0.00126249							v		0.0606907				0.0699284
Q9CR16	Ppid	Peptidyl-prolyl cis-trans isomerase D	0.00128253							v	26.5945	19.5786	17.721	3.58851	12.175	34.0844
Q99K90	Tab2	TGF-beta-activated kinase 1 and MAP3K7-binding protein 2	0.0013263							v		0.0184092			0.234032	24.5071
Q9JM52	Mink1	Misshapen-like kinase 1	0.00158487	v						v	0.0184385	0.0424388	0.0393393		0.423692	0.814517
Q9CQ48	Nudcd2	NudC domain-containing protein 2	0.00167344							v	6.08857	1.4792	0.549543		1.35356	4.98694
P70168	Kpnb1	Importin subunit beta-1	0.00172747							v	72.2772	56.5533	42.337	16.9844	38.9725	716.992
Q9QZZ4	Myo15a	Unconventional myosin-XV	0.00179026							v				3.35128		7.96669
Q921F4	Hnrnpll	Heterogeneous nuclear ribonucleoprotein L-like	0.00179837							v	5.69825	2.04017	0.0162342	0.876698	2.59155	4.59823
Q9JHG7	Pik3cg	Phosphatidylinositol 4,5-bisphosphate 3-kinase catalytic subunit gamma isoform	0.0021001	v						v	17.5468	11.3043	3.6934	22.0577	101.715	170.054
Q9WTY1	Pdcd7	Programmed cell death protein 7	0.00232387							v		0.0228212				0.0228651
Q9CX13	Cnih4	Protein cornichon homolog 4	0.00240359							v		0.0552366	0.367269			0.333189
Q3TES0	Iqsec3	IQ motif and SEC7 domain-containing protein 3	0.00274312							v		0.0449026	0.234169		0.973853	35.118
Q99KK1	Reep3	Receptor expression-enhancing protein 3	0.003003							v		0.107574	0.413151	0.4145	0.231262	1.89571
Q8R3H9	Ttc4	Tetratricopeptide repeat protein 4	0.00307176	v						v	0.808882	0.296327			0.183229	0.654956
Q8CIB5	Fermt2	Fermitin family homolog 2	0.00310807							v	0.375756	0.151293				0.321911
Q80VP2	Spata7	Spermatogenesis-associated protein 7 homolog	0.00312805							v	1.15172					3.78055
Q9CWF2	Tubb2b	Tubulin beta-2B chain	0.00329867							v	0.136189	0.114954	1.87224		0.577032	1.64826
Q64524	H2bc21	Histone H2B type 2-E	0.00370962	v						v	52.3925	26.9301	41.6954	8.95337	13.6932	77.6076
Q9R0P3	Esd	S-formylglutathione hydrolase	0.00371888							v	9.47186	15.4963	15.2394	2.74283	17.4196	19.6043
Q8R0H9	Gga1	ADP-ribosylation factor-binding protein GGA1	0.00374131							v	1.86091	1.4226	2.07577	0.608426	5.20371	5.65213
Q5SW75	Ssh2	Protein phosphatase Slingshot homolog 2	0.00391268							v	0.154008	0.0903412	0.850099		0.281132	1.94791
Q80UG5	Septin9	Septin-9	0.00453842							v	48.497	36.8277	9.31047	38.814	42.9046	62.6996
A8Y5H7	Sec14l1	SEC14-like protein 1	0.00454981	v						v		0.0181861	0.0146855			0.0234797
Q8CGP0	H2bu1	Histone H2B type 3-B	0.00478415							v	52.8617	27.0609	41.9412	8.95337	14.0176	81.8035
Q9D2U9	Hist3h2ba	Histone H2B type 3-A	0.00478415							v	52.8617	27.0609	41.9412	8.95337	14.0176	81.8035
Q6DIC0	Smarca2	Probable global transcription activator SNF2L2	0.00481906							v	3.75371	4.35652	2.38912	0.0965313	1.35771	7.63223
Q8BWR8	Rhpn2	Rhophilin-2	0.00487568							v	0.0710528					0.220794
Q9CQR5	Zmat5	Zinc finger matrin-type protein 5	0.00516878							v	0.715285					0.537365
Q571B6	Whamm	WASP homolog-associated protein with actin, membranes and microtubules	0.00519594							v		0.01282				0.0184892
Q8K0D5	Gfm1	Elongation factor G, mitochondrial	0.00533512							v	0.781449	1.24438	2.51596	0.991516	2.31655	3.94052
Q9JJN2	Zfhx4	Zinc finger homeobox protein 4	0.00533622							v						0.164439
P70347	Tank	TRAF family member-associated NF-kappa-B activator	0.00538563							v	0.118595	0.283687	0.0480906		0.160203	0.677898
Q921N8	Gps2	G protein pathway suppressor 2	0.00539318	v						v	0.13314	0.425342				0.517412
Q99NI3	Gtf2ird2	General transcription factor II-I repeat domain-containing protein 2	0.00561851							v	0.012314	1.61556	0.24873	0.581755		1.73123
Q8CG48	Smc2	Structural maintenance of chromosomes protein 2	0.00562618							v	2.02834	1.71092	2.54792	1.77852	4.47005	9.02777
O89050	Mkln1	Muskelin	0.00574398							v		0.0694417	0.476548		0.304034	0.916507
O70310	Nmt1	Glycylpeptide N-tetradecanoyltransferase 1	0.00589626							v	4.45668	4.24038	5.77687	1.04545	7.85448	32.4183
A2A7Y5	Miip	Migration and invasion-inhibitory protein	0.00627682							v						1.88123
P21619	Lmnb2	Lamin-B2	0.00634812							v	127.965	34.6287	146.277	19.4165	10.6807	850.62
P70444	Bid	BH3-interacting domain death agonist	0.00639786							v	0.340201	0.324742		0.377086	0.418278	6.64761
Q6PIE5	Atp1a2	Sodium/potassium-transporting ATPase subunit alpha-2	0.00654394							v	1.60267	13.3427	16.9244			15.2832
Q68FD5	Cltc	Clathrin heavy chain 1	0.00656702							v	92.5611	46.8859	155.365	64.5957	157.331	223.819
Q9QZM0	Ubqln2	Ubiquilin-2	0.00718582							v	8.99712	8.72525	1.89952	2.88874	5.69184	30.5996
D3Z7Q2	Smim20	Small integral membrane protein 20	0.0071932							v	0.163099	0.132507			0.166059	0.160801
Q8K212	Pacs1	Phosphofurin acidic cluster sorting protein 1	0.00739486	v						v	6.09423	3.19583	3.20248	1.2266	1.70027	10.4338
Q9CXU9	Eif1b	Eukaryotic translation initiation factor 1b	0.00764685							v	0.243227	0.179391	0.327035	0.070783	0.188127	7.7266
Q09XV5	Chd8	Chromodomain-helicase-DNA-binding protein 8	0.00770637							v	16.1539	7.16836	1.0935			14.1694
Q61414	Krt15	Keratin, type I cytoskeletal 15	0.00779093							v		2.5009	6.33657	1.60999		6.46818
Q9D0B5	Tstd3	Thiosulfate sulfurtransferase/rhodanese-like domain-containing protein 3	0.00783545							v		0.0399272				0.112806
P62309	Snrpg	Small nuclear ribonucleoprotein G	0.00785316							v	29.8168	10.2227	36.547	202.911	2.631	710.345
Q00547	Hmmr	Hyaluronan mediated motility receptor	0.00795263							v	83.3517	6.39117	18.456	150.413	213.486	483.494
Q8CE50	Snx30	Sorting nexin-30	0.00819108							v	1.94243	0.050727	0.861038		0.260217	1.3779
Q9CQD1	Rab5a	Ras-related protein Rab-5A	0.00828427							v	1.32345	1.40783	4.2296	1.06448	3.12435	14.0557
Q6X7S9	Eid2	EP300-interacting inhibitor of differentiation 2	0.00829733							v			1.09789			1.67734
Q08481	Pecam1	Platelet endothelial cell adhesion molecule	0.00873572	v						v	0.956376	0.198095	0.685623	3.05068	0.958293	5.04643
P33215	Nedd1	Protein NEDD1	0.0088135							v	0.383333	1.05287	0.477121		0.155341	1.09293
Q8BLB7	L3mbtl3	Lethal(3)malignant brain tumor-like protein 3	0.00888329	v						v	0.0143105	0.120848	0.309815			2.78643
P29452	Casp1	Caspase-1	0.00916324	v						v		0.648411	8.40963	0.714609	7.81448	7.70074
Q6ZPI0	Jade1	Protein Jade-1	0.00932442							v			0.0513085			0.191248
A6H584	Col6a5	Collagen alpha-5(VI) chain	0.0094069							v						0.661019
O88312	Agr2	Anterior gradient protein 2 homolog	0.00950044							v		0.220176	0.157811	0.285399	0.258779	0.933544
Q6P3B9	Rbfa	Putative ribosome-binding factor A, mitochondrial	0.00957687							v		0.0103371	0.139442			0.076195
Q80YR9	Rbm12b1	RNA-binding protein 12B-A	0.00969742							v		0.271419				0.569516
Q8BSE0	Rmdn2	Regulator of microtubule dynamics protein 2	0.00975469							v						0.403602
Q6T3U4	Npc1l1	NPC1-like intracellular cholesterol transporter 1	0.00984981							v		0.202248	0.228839			0.230975
J3QPZ5	Cfap73	Cilia- and flagella-associated protein 73	0.0101541							v	0.191556				1.12755	2.14254
A2CG49	Kalrn	Kalirin	0.0104565							v	0.386702	3.08914	0.398285		0.068619	3.43325
Q9EQN3	Tsc22d4	TSC22 domain family protein 4	0.0108174							v	3.9472	3.01517	2.83818	0.58327	1.79693	56.674
A2A6A1	Gpatch8	G patch domain-containing protein 8	0.0109545							v	2.05954	1.50793	1.45071	0.150522	0.058347	2.8371
Q91YP3	Dera	Deoxyribose-phosphate aldolase	0.0112542							v	0.485774	0.11323	0.210077	0.128029	0.946723	0.867242
Q9EST4	Psmg2	Proteasome assembly chaperone 2	0.0114376							v	0.513059	0.667307	0.185163			33.7857
Q9QUG2	Polk	DNA polymerase kappa	0.0114412							v						0.0175303
Q9D8K8	Slc25a39	Solute carrier family 25 member 39	0.0115319							v						1.16059
Q6Y5D8	Arhgap10	Rho GTPase-activating protein 10	0.0116799							v						1.35762
P51855	Gss	Glutathione synthetase	0.0117581							v	0.298591	0.556508	0.0829298	0.131475	0.42283	0.790559
Q9CQ22	Lamtor1	Ragulator complex protein LAMTOR1	0.0117972							v	1.88275	1.58639	7.37925	1.25685	4.93852	6.65347
Q91X78	Erlin1	Erlin-1	0.0118507							v		1.28889	1.48648	0.172576	1.3137	2.22271
Q7TT41	Moxd2	DBH-like monooxygenase protein 2	0.0119372							v				0.27066		3.29532
Q78HU3	Mvb12a	Multivesicular body subunit 12A	0.0120254							v	0.27859	0.811529	0.117742		0.334439	0.700628
Q61503	Nt5e	5'-nucleotidase	0.0120931							v	1.99206	1.92457				4.59336
Q8BSU7	Mob3a	MOB kinase activator 3A	0.0122832							v	1.42893	2.52485	0.143339	0.954087	3.03495	294.838
P35235	Ptpn11	Tyrosine-protein phosphatase non-receptor type 11	0.0123913							v	4.057	2.14818	2.76305	0.298334	2.38329	4.1276
Q9WTW5	Slc22a3	Solute carrier family 22 member 3	0.0128675							v						2.17531
P35175	Stfa1	Stefin-1	0.0130007							v			0.145783			8.58147
