# Supplementary material for: Enhanced Proteomic Coverage in Tissue Microenvironment by Immune Cell Subtype Library-Assisted DIA-MS
Source: Mol Cell Proteomics. 2024 May 27;23(7):100792. doi: 10.1016/j.mcpro.2024.100792 (PMC11260568; doi:10.1016/j.mcpro.2024.100792)
Supplement: supplemental Tables S3–S5 [file mmc3.xlsx]

## Sheet: Supp Table S3_Colon Tumor_dirDI
Table S3: Summary of proteins identified in colon tumor using directDIA
UniProt ID	PG.Genes	Protein Descriptions	No. Unique Peptides	Colon_Tumor Normalized Intensity
A0A0B4J1G0	Fcgr4	Low affinity immunoglobulin gamma Fc region receptor IV	8	0.689758
A0JP43	Efcab5	EF-hand calcium-binding domain-containing protein 5	1	13.7548
A1A5B6	Tbc1d25	TBC1 domain family member 25	6	0.338672
A1L314	Mpeg1	Macrophage-expressed gene 1 protein	7	1.28949
A1Y9I9	Tomt	Transmembrane O-methyltransferase homolog	1	0.00576003
A2A432	Cul4b	Cullin-4B	14	0.792153
A2A4P0	Dhx8	ATP-dependent RNA helicase DHX8	10	0.746544
A2A5R2	Arfgef2	Brefeldin A-inhibited guanine nucleotide-exchange protein 2	8	0.289814
A2A6A1	Gpatch8	G patch domain-containing protein 8	8	0.806461
A2A6Q5	Cdc27	Cell division cycle protein 27 homolog	4	0.463931
A2A6T1	Cdr2l	Cerebellar degeneration-related protein 2-like	6	0.487504
A2A791	Zmym4	Zinc finger MYM-type protein 4	6	0.293827
A2A7S8	Kiaa1522	Uncharacterized protein KIAA1522	15	1.53822
A2A870	Fbf1	Fas-binding factor 1	1	3.13181e-06
A2A8L1	Chd5	Chromodomain-helicase-DNA-binding protein 5	2	0.299601
A2A8U2	Tmem201	Transmembrane protein 201	3	0.296544
A2A8Z1	Osbpl9	Oxysterol-binding protein-related protein 9	19	1.99321
A2A935	Prdm16	Histone-lysine N-methyltransferase PRDM16	1	1.49053
A2A9C3	Szt2	KICSTOR complex protein SZT2	2	0.107221
A2A9G7	Shisal2a	Protein shisa-like-2A	1	0.182212
A2AAJ9	Obscn	Obscurin	1	0.176749
A2AAY5	Sh3pxd2b	SH3 and PX domain-containing protein 2B	21	2.5751
A2ABV5	Med14	Mediator of RNA polymerase II transcription subunit 14	9	1.07643
A2ACP1	Ttc39a	Tetratricopeptide repeat protein 39A	1	0.316482
A2ADA5	Pusl1	tRNA pseudouridine synthase-like 1	2	0.134235
A2ADY9	Ddi2	Protein DDI1 homolog 2	9	1.40525
A2AF47	Dock11	Dedicator of cytokinesis protein 11	9	0.960839
A2AG58	Bclaf3	BCLAF1 and THRAP3 family member 3	6	0.0851439
A2AGA4	Rhbdl2	Rhomboid-related protein 2	2	0.783364
A2AGH6	Med12	Mediator of RNA polymerase II transcription subunit 12	6	0.413053
A2AGT5	Ckap5	Cytoskeleton-associated protein 5	65	3.913
A2AHC3	Camsap1	Calmodulin-regulated spectrin-associated protein 1	1	0.312745
A2AI05	Ndor1	NADPH-dependent diflavin oxidoreductase 1	2	0.11066
A2AIV2	Virma	Protein virilizer homolog	21	1.65237
A2AIV8	Card9	Caspase recruitment domain-containing protein 9	2	0.339414
A2AJ15	Man1b1	Endoplasmic reticulum mannosyl-oligosaccharide 1,2-alpha-mannosidase	7	0.456807
A2AJ88	Pnpla7	Patatin-like phospholipase domain-containing protein 7	3	0.148198
A2AJI0	Map7d1	MAP7 domain-containing protein 1	14	1.78969
A2AJK6	Chd7	Chromodomain-helicase-DNA-binding protein 7	3	0.0974911
A2AJT4	Pnisr	Arginine/serine-rich protein PNISR	4	0.16334
A2AKG8	Focad	Focadhesin	7	0.619537
A2AL36	Cntrl	Centriolin	6	0.306325
A2AM05	Cntln	Centlein	2	0.202403
A2AM29	Mllt3	Protein AF-9	1	0.119302
A2AMZ4	Ndufaf8	NADH dehydrogenase [ubiquinone] 1 alpha subcomplex assembly factor 8	1	0.0561683
A2AN08	Ubr4	E3 ubiquitin-protein ligase UBR4	75	2.43888
A2AP18	Plch2	1-phosphatidylinositol 4,5-bisphosphate phosphodiesterase eta-2	1	0.171799
A2APB8	Tpx2	Targeting protein for Xklp2	39	2.16661
A2APV2	Fmnl2	Formin-like protein 2	3	0.187315
A2APY7	Ndufaf5	Arginine-hydroxylase NDUFAF5, mitochondrial	8	2.21943
A2AQ07	Tubb1	Tubulin beta-1 chain	4	0.194584
A2AQ19	Rtf1	RNA polymerase-associated protein RTF1 homolog	17	0.795021
A2AQH4	Bcorl1	BCL-6 corepressor-like protein 1	1	0.0759869
A2AR02	Ppig	Peptidyl-prolyl cis-trans isomerase G	6	2.7955
A2ASQ1	Agrn	Agrin	11	0.873487
A2AT37	Upf2	Regulator of nonsense transcripts 2	12	2.77243
A2AUM9	Cep152	Centrosomal protein of 152 kDa	10	0.304336
A2AUY4	Baz2b	Bromodomain adjacent to zinc finger domain protein 2B	1	0.140707
A2AWA9	Rabgap1	Rab GTPase-activating protein 1	19	0.767064
A2AWL7	Mga	MAX gene-associated protein	3	0.191629
A2BDX3	Mocs3	Adenylyltransferase and sulfurtransferase MOCS3	4	2.59915
A2BE28	Las1l	Ribosomal biogenesis protein LAS1L	18	2.42265
A2BH40	Arid1a	AT-rich interactive domain-containing protein 1A	24	1.4286
A2RSY1	Kansl3	KAT8 regulatory NSL complex subunit 3	4	0.138009
A2RSY6	Trmt1l	TRMT1-like protein	5	0.411639
A2RTL5	Rsrc2	Arginine/serine-rich coiled-coil protein 2	4	0.512523
A3KFM7	Chd6	Chromodomain-helicase-DNA-binding protein 6	1	0.125668
A3KGB4	Tbc1d8b	TBC1 domain family member 8B	12	1.50333
A3KGV1	Odf2	Outer dense fiber protein 2	7	0.365774
A3KMP2	Ttc38	Tetratricopeptide repeat protein 38	1	0.197626
A6H5X4	Phf11	PHD finger protein 11	10	0.575327
A6H5Y3	Mtr	Methionine synthase	5	0.299195
A6H5Z3	Exoc6b	Exocyst complex component 6B	7	0.742177
A6H611	Mipep	Mitochondrial intermediate peptidase	4	0.158548
A6H619	Phrf1	PHD and RING finger domain-containing protein 1	6	0.761812
A6H630	Armt1	Damage-control phosphatase ARMT1	6	0.263164
A6H6A9	Rabgap1l	Rab GTPase-activating protein 1-like	3	0.158329
A6H8H2	Dennd4c	DENN domain-containing protein 4C	25	2.47259
A6X8Z5	Arhgap31	Rho GTPase-activating protein 31	1	0.870222
A6X919	Dpy19l1	Probable C-mannosyltransferase DPY19L1	4	0.659786
A6X935	Itih4	Inter alpha-trypsin inhibitor, heavy chain 4	30	10.6722
A8C756	Thada	Thyroid adenoma-associated protein homolog	20	1.3496
A8R0V4	Esp22	Exocrine gland-secreted peptide 22	1	0.425568
B1AQJ2	Usp36	Ubiquitin carboxyl-terminal hydrolase 36	2	0.184532
B1AR13	Cisd3	CDGSH iron-sulfur domain-containing protein 3, mitochondrial	7	0.392296
B1ARD6	Slfn9	Schlafen family member 9	18	0.948258
B1ARD8	Slfn8	Schlafen family member 8	1	0.028818
B1ARW8		Uncharacterized protein C1orf122 homolog	1	0.251712
B1AUE5	Pex10	Peroxisome biogenesis factor 10	1	0.223055
B1AUR6	Mms22l	Protein MMS22-like	3	0.556436
B1AVY7	Kif16b	Kinesin-like protein KIF16B	2	0.00629389
B1AVZ0	Uprt	Uracil phosphoribosyltransferase homolog	11	0.90206
B1AWN4	Atp10b	Phospholipid-transporting ATPase VB	1	0.0401275
B1AX39	Zcchc7	Zinc finger CCHC domain-containing protein 7	1	0.0985428
B1AXD8	Akirin2	Akirin-2	4	0.627818
B1AXP6	Tomm5	Mitochondrial import receptor subunit TOM5 homolog	7	2.59379
B1AY10	Nfx1	Transcriptional repressor NF-X1	2	0.0204039
B1AY13	Usp24	Ubiquitin carboxyl-terminal hydrolase 24	23	1.46154
B1AZA5	Tmem245	Transmembrane protein 245	5	0.288782
B1AZI6	Thoc2	THO complex subunit 2	35	4.61508
B1AZP2	Dlgap4	Disks large-associated protein 4	6	0.575475
B2B9E1	Triqk	Triple QxxK/R motif-containing protein	1	0.642826
B2RQC2	Usp42	Ubiquitin carboxyl-terminal hydrolase 42	2	0.0852379
B2RQC6	Cad	CAD protein	62	7.60876
B2RR83	Ythdc2	3'-5' RNA helicase YTHDC2	4	0.275492
B2RRD7	Brpf1	Peregrin	4	0.179391
B2RRE7	Otud4	OTU domain-containing protein 4	16	1.60741
B2RUP2	Unc13d	Protein unc-13 homolog D	1	0.0803251
B2RUR8	Otud7b	OTU domain-containing protein 7B	4	0.190082
B2RVL6	Zcchc24	Zinc finger CCHC domain-containing protein 24	6	1.06661
B2RWS6	Ep300	Histone acetyltransferase p300	1	0.0188359
B2RX12	Abcc3	ATP-binding cassette sub-family C member 3	1	0.0355488
B2RX14	Tut4	Terminal uridylyltransferase 4	17	1.60474
B2RXC1	Trappc11	Trafficking protein particle complex subunit 11	8	0.981616
B2RXS4	Plxnb2	Plexin-B2	37	4.88275
B2RY56	Rbm25	RNA-binding protein 25	25	7.51171
B5X0E4	Abcb5	ATP-binding cassette sub-family B member 5	1	1.29285
B7ZMP1	Xpnpep3	Xaa-Pro aminopeptidase 3	6	0.792717
B7ZNG0	Kif7	Kinesin-like protein KIF7	4	0.0972656
B7ZNG4	Troap	Tastin	4	0.0457503
B8ZXI1	Qtrt2	Queuine tRNA-ribosyltransferase accessory subunit 2	5	0.577371
B9EJ80	Pdzd8	PDZ domain-containing protein 8	3	0.351941
B9EJ86	Osbpl8	Oxysterol-binding protein-related protein 8	11	1.41985
B9EJR8	Dnaaf5	Dynein assembly factor 5, axonemal	15	2.03708
B9EKI3	Tmf1	TATA element modulatory factor	27	4.72781
D0QMC3	Mndal	Myeloid cell nuclear differentiation antigen-like protein	8	0.535295
D2EAC2	Zbed6	Zinc finger BED domain-containing protein 6	1	0.0614076
D3YX43	Vsig10	V-set and immunoglobulin domain-containing protein 10	3	0.483305
D3YXK1	Samd1	Atherin	9	2.00065
D3YXK2	Safb	Scaffold attachment factor B1	24	4.90139
D3YYU8	Obsl1	Obscurin-like protein 1	21	2.31435
D3YZG8	Mthfd2l	Probable bifunctional methylenetetrahydrofolate dehydrogenase/cyclohydrolase 2	5	0.403415
D3YZP9	Ccdc6	Coiled-coil domain-containing protein 6	9	2.01171
D3Z2R5	Selenon	Selenoprotein N	2	0.208793
D3Z4S3	Ptrhd1	Putative peptidyl-tRNA hydrolase PTRHD1	3	0.234419
D3Z6Q9	Bin2	Bridging integrator 2	15	2.65983
D3Z7P3	Gls	Glutaminase kidney isoform, mitochondrial	20	6.35854
D3Z7Q2	Smim20	Small integral membrane protein 20	2	1.35238
E1U8D0	Soga1	Protein SOGA1	13	0.578749
E2JF22	Piezo1	Piezo-type mechanosensitive ion channel component 1	5	1.59528
E9PV24	Fga	Fibrinogen alpha chain	34	116.42
E9PVA8	Gcn1	eIF-2-alpha kinase activator GCN1	108	6.24595
E9PVB5	Ttc17	Tetratricopeptide repeat protein 17	6	0.16011
E9PVX6	Mki67	Proliferation marker protein Ki-67	95	3.88443
E9PXF8	Sbf2	Myotubularin-related protein 13	2	0.115728
E9PY46	Ift140	Intraflagellar transport protein 140 homolog	3	0.223889
E9PYH6	Setd1a	Histone-lysine N-methyltransferase SETD1A	6	0.61765
E9PYK3	Parp4	Protein mono-ADP-ribosyltransferase PARP4	17	3.93738
E9PYL2	Prr12	Proline-rich protein 12	2	0.0973866
E9PZJ8	Ascc3	Activating signal cointegrator 1 complex subunit 3	16	1.18876
E9PZM4	Chd2	Chromodomain-helicase-DNA-binding protein 2	3	0.151432
E9Q137	Tex264	Testis-expressed protein 264 homolog	10	1.26285
E9Q1P8	Irf2bp2	Interferon regulatory factor 2-binding protein 2	17	2.58223
E9Q236	Abcc4	ATP-binding cassette sub-family C member 4	7	0.474975
E9Q2M9	Wdfy4	WD repeat- and FYVE domain-containing protein 4	3	0.150306
E9Q355	Catsperg1	Cation channel sperm-associated protein subunit gamma 1	1	0.100946
E9Q394	Akap13	A-kinase anchor protein 13	13	0.359344
E9Q3L2	Pi4ka	Phosphatidylinositol 4-kinase alpha	9	0.282992
E9Q414	Apob	Apolipoprotein B-100	2	0.789372
E9Q4N7	Arid1b	AT-rich interactive domain-containing protein 1B	7	0.376695
E9Q4P1	Wdfy1	WD repeat and FYVE domain-containing protein 1	10	0.93127
E9Q555	Rnf213	E3 ubiquitin-protein ligase RNF213	175	5.61244
E9Q557	Dsp	Desmoplakin	3	0.30062
E9Q5C9	Nolc1	Nucleolar and coiled-body phosphoprotein 1	24	9.50936
E9Q5F9	Setd2	Histone-lysine N-methyltransferase SETD2	12	0.398973
E9Q5G3	Kif23	Kinesin-like protein KIF23	10	0.781762
E9Q5K9	Ythdc1	YTH domain-containing protein 1	9	0.716498
E9Q612	Ptpro	Receptor-type tyrosine-protein phosphatase O	2	0.174335
E9Q634	Myo1e	Unconventional myosin-Ie	23	1.48018
E9Q6B2	Ccdc85c	Coiled-coil domain-containing protein 85C	2	0.115761
E9Q6J5	Bod1l	Biorientation of chromosomes in cell division protein 1-like 1	12	0.56671
E9Q735	Ube4a	Ubiquitin conjugation factor E4 A	10	0.839856
E9Q784	Zc3h13	Zinc finger CCCH domain-containing protein 13	13	0.96477
E9Q7E2	Arid2	AT-rich interactive domain-containing protein 2	11	1.59532
E9Q7G0	Numa1	Nuclear mitotic apparatus protein 1	101	6.36529
E9Q8D0	Dnajc21	DnaJ homolog subfamily C member 21	3	0.29788
E9Q912	Rap1gds1	Rap1 GTPase-GDP dissociation stimulator 1	21	3.61072
E9Q9A9	Oas2	2'-5'-oligoadenylate synthase 2	11	0.535158
E9Q9R9	Dlg5	Disks large homolog 5	1	0.0431274
E9QAM5	Helz2	Helicase with zinc finger domain 2	26	2.53478
E9QAT4	Sec16a	Protein transport protein Sec16A	32	0.910968
E9QAU8	Rnf165	E3 ubiquitin-protein ligase RNF165	1	0.121778
F2YMG0	Prss56	Serine protease 56	1	0.132005
F2Z461	Herc6	E3 ISG15--protein ligase Herc6	2	0.0650633
F6VAN0	Atf6	Cyclic AMP-dependent transcription factor ATF-6 alpha	1	0.0676338
F6ZDS4	Tpr	Nucleoprotein TPR	122	10.5733
F7BJB9	Morc3	MORC family CW-type zinc finger protein 3	17	1.74777
F8VPQ2	Arid4a	AT-rich interactive domain-containing protein 4A	1	0.562942
F8VPU2	Farp1	FERM, ARHGEF and pleckstrin domain-containing protein 1	21	1.48065
F8VPZ9	Bicra	BRD4-interacting chromatin-remodeling complex-associated protein	3	0.136363
F8VQB6	Myo10	Unconventional myosin-X	16	0.760133
G3X9J0	Sipa1l3	Signal-induced proliferation-associated 1-like protein 3	3	0.191914
G3X9K3	Arfgef1	Brefeldin A-inhibited guanine nucleotide-exchange protein 1	9	0.430346
G5E829	Atp2b1	Plasma membrane calcium-transporting ATPase 1	22	5.36512
G5E870	Trip12	E3 ubiquitin-protein ligase TRIP12	48	8.21583
G5E897	Poglut3	Protein O-glucosyltransferase 3	13	1.52864
G5E8P1	Brd1	Bromodomain-containing protein 1	2	0.797834
G5E8Z2	Taf4b	Transcription initiation factor TFIID subunit 4B	1	0.701538
L0N7N1	Kif14	Kinesin-like protein KIF14	3	0.321732
O08528	Hk2	Hexokinase-2	40	9.15573
O08529	Capn2	Calpain-2 catalytic subunit	27	13.8078
O08532	Cacna2d1	Voltage-dependent calcium channel subunit alpha-2/delta-1	20	0.990554
O08539	Bin1	Myc box-dependent-interacting protein 1	16	4.46666
O08547	Sec22b	Vesicle-trafficking protein SEC22b	12	5.29265
O08553	Dpysl2	Dihydropyrimidinase-related protein 2	22	20.8794
O08573	Lgals9	Galectin-9	7	1.73402
O08576	Rundc3a	RUN domain-containing protein 3A	1	0.40113
O08579	Emd	Emerin	12	8.30435
O08582	Gtpbp1	GTP-binding protein 1	10	0.724398
O08583	Alyref	THO complex subunit 4	7	6.85798
O08585	Clta	Clathrin light chain A	10	21.7511
O08599	Stxbp1	Syntaxin-binding protein 1	15	1.36212
O08600	Endog	Endonuclease G, mitochondrial	2	0.434811
O08601	Mttp	Microsomal triglyceride transfer protein large subunit	1	0.946288
O08638	Myh11	Myosin-11	1	0.0701699
O08648	Map3k4	Mitogen-activated protein kinase kinase kinase 4	6	0.368936
O08663	Metap2	Methionine aminopeptidase 2	20	7.16732
O08664	Bcl7c	B-cell CLL/lymphoma 7 protein family member C	2	1.42715
O08665	Sema3a	Semaphorin-3A	1	0.161971
O08677	Kng1	Kininogen-1	20	25.7576
O08692	Ngp	Neutrophilic granule protein	12	1.95347
O08709	Prdx6	Peroxiredoxin-6	15	16.3114
O08715	Akap1	A-kinase anchor protein 1, mitochondrial	10	1.6398
O08734	Bak1	Bcl-2 homologous antagonist/killer	7	7.3158
O08736	Casp12	Caspase-12	14	1.16929
O08738	Casp6	Caspase-6	8	0.565843
O08739	Ampd3	AMP deaminase 3	2	0.133686
O08740	Polr2j	DNA-directed RNA polymerase II subunit RPB11	6	1.15482
O08746	Matn2	Matrilin-2	35	9.1078
O08749	Dld	Dihydrolipoyl dehydrogenase, mitochondrial	17	17.048
O08756	Hsd17b10	3-hydroxyacyl-CoA dehydrogenase type-2	9	9.46344
O08759	Ube3a	Ubiquitin-protein ligase E3A	25	0.984251
O08784	Tcof1	Treacle protein	25	3.05901
O08788	Dctn1	Dynactin subunit 1	45	4.33393
O08789	Mnt	Max-binding protein MNT	6	1.33458
O08795	Prkcsh	Glucosidase 2 subunit beta	22	31.9549
O08807	Prdx4	Peroxiredoxin-4	15	67.7374
O08808	Diaph1	Protein diaphanous homolog 1	21	1.46922
O08810	Eftud2	116 kDa U5 small nuclear ribonucleoprotein component	49	9.90578
O08811	Ercc2	General transcription and DNA repair factor IIH helicase subunit XPD	1	0.230354
O08848	RO60	60 kDa SS-A/Ro ribonucleoprotein	8	1.12266
O08856	Ell	RNA polymerase II elongation factor ELL	12	0.607451
O08901	Bub1	Mitotic checkpoint serine/threonine-protein kinase BUB1	2	1.36771
O08908	Pik3r2	Phosphatidylinositol 3-kinase regulatory subunit beta	7	0.375952
O08912	Galnt1	Polypeptide N-acetylgalactosaminyltransferase 1	8	0.775219
O08915	Aip	AH receptor-interacting protein	15	3.49654
O08917	Flot1	Flotillin-1	3	0.228462
O08919	Numbl	Numb-like protein	4	0.513813
O08967	Cyth3	Cytohesin-3	1	0.195092
O08983	Hps1	Hermansky-Pudlak syndrome 1 protein homolog	1	0.299659
O08992	Sdcbp	Syntenin-1	3	1.0457
O08997	Atox1	Copper transport protein ATOX1	5	12.6875
O09000	Ncoa3	Nuclear receptor coactivator 3	1	0.346336
O09005	Degs1	Sphingolipid delta(4)-desaturase DES1	4	0.642843
O09012	Pex5	Peroxisomal targeting signal 1 receptor	17	3.54579
O09030	Il13ra1	Interleukin-13 receptor subunit alpha-1	3	0.723292
O09043	Napsa	Napsin-A	1	1.47844
O09044	Snap23	Synaptosomal-associated protein 23	7	3.24916
O09047	C3ar1	C3a anaphylatoxin chemotactic receptor	1	0.47025
O09061	Psmb1	Proteasome subunit beta type-1	13	10.1613
O09102	Gcm2	Chorion-specific transcription factor GCMb	1	1.31374
O09106	Hdac1	Histone deacetylase 1	11	3.41818
O09110	Map2k3	Dual specificity mitogen-activated protein kinase kinase 3	4	0.399551
O09111	Ndufb11	NADH dehydrogenase [ubiquinone] 1 beta subcomplex subunit 11, mitochondrial	3	1.44268
O09117	Sypl1	Synaptophysin-like protein 1	2	2.07159
O09130	Nfatc2ip	NFATC2-interacting protein	2	0.381147
O09131	Gsto1	Glutathione S-transferase omega-1	15	14.7385
O09159	Man2b1	Lysosomal alpha-mannosidase	27	13.479
O09165	Casq1	Calsequestrin-1	3	0.642255
O09167	Rpl21	60S ribosomal protein L21	11	10.5924
O09172	Gclm	Glutamate--cysteine ligase regulatory subunit	10	1.31761
O09174	Amacr	Alpha-methylacyl-CoA racemase	7	0.79126
O35047	Psmc3ip	Homologous-pairing protein 2 homolog	1	1.13865
O35071	Kif1c	Kinesin-like protein KIF1C	6	0.150017
O35075	Vps26c	Vacuolar protein sorting-associated protein 26C	4	0.816921
O35083	Agpat1	1-acyl-sn-glycerol-3-phosphate acyltransferase alpha	5	0.96815
O35114	Scarb2	Lysosome membrane protein 2	11	6.84841
O35126	Atn1	Atrophin-1	3	0.72599
O35127	Grcc10	Protein C10	5	2.03941
O35129	Phb2	Prohibitin-2	19	22.4773
O35130	Emg1	Ribosomal RNA small subunit methyltransferase NEP1	10	0.699058
O35134	Polr1a	DNA-directed RNA polymerase I subunit RPA1	16	0.406438
O35143	Atp5if1	ATPase inhibitor, mitochondrial	9	3.75968
O35144	Terf2	Telomeric repeat-binding factor 2	11	1.11178
O35153	Bet1l	BET1-like protein	3	0.165401
O35166	Gosr2	Golgi SNAP receptor complex member 2	7	1.235
O35185	Bhlhe40	Class E basic helix-loop-helix protein 40	6	0.654051
O35206	Col15a1	Collagen alpha-1(XV) chain	10	2.28719
O35207	Cdk2ap1	Cyclin-dependent kinase 2-associated protein 1	1	0.503492
O35215	Ddt	D-dopachrome decarboxylase	8	4.38779
O35218	Cpsf2	Cleavage and polyadenylation specificity factor subunit 2	23	2.76983
O35226	Psmd4	26S proteasome non-ATPase regulatory subunit 4	11	6.37811
O35231	Kifc3	Kinesin-like protein KIFC3	2	0.110059
O35239	Ptpn9	Tyrosine-protein phosphatase non-receptor type 9	15	1.2028
O35245	Pkd2	Polycystin-2	7	0.736541
O35250	Exoc7	Exocyst complex component 7	13	1.29402
O35280	Chek1	Serine/threonine-protein kinase Chk1	3	0.369553
O35286	Dhx15	Pre-mRNA-splicing factor ATP-dependent RNA helicase DHX15	33	7.93894
O35295	Purb	Transcriptional activator protein Pur-beta	10	8.53432
O35309	Nmi	N-myc-interactor	21	5.79612
O35316	Slc6a6	Sodium- and chloride-dependent taurine transporter	2	0.425593
O35326	Srsf5	Serine/arginine-rich splicing factor 5	10	3.2119
O35343	Kpna4	Importin subunit alpha-3	9	4.85479
O35344	Kpna3	Importin subunit alpha-4	7	3.21908
O35345	Kpna6	Importin subunit alpha-7	5	3.90112
O35350	Capn1	Calpain-1 catalytic subunit	26	2.09387
O35368	Ifi203	Interferon-activable protein 203	2	0.274516
O35375	Nrp2	Neuropilin-2	20	1.71123
O35379	Abcc1	Multidrug resistance-associated protein 1	14	0.79971
O35381	Anp32a	Acidic leucine-rich nuclear phosphoprotein 32 family member A	7	5.24166
O35382	Exoc4	Exocyst complex component 4	15	2.02544
O35385	Ppef2	Serine/threonine-protein phosphatase with EF-hands 2	1	0.0482258
O35386	Phyh	Phytanoyl-CoA dioxygenase, peroxisomal	2	0.255004
O35387	Hax1	HCLS1-associated protein X-1	7	1.47743
O35405	Pld3	5'-3' exonuclease PLD3	5	1.82432
O35425	Bok	Bcl-2-related ovarian killer protein	2	0.215147
O35435	Dhodh	Dihydroorotate dehydrogenase (quinone), mitochondrial	15	4.17728
O35445	Rnf5	E3 ubiquitin-protein ligase RNF5	1	0.0770235
O35448	Ppt2	Lysosomal thioesterase PPT2	1	0.508356
O35451	Atf6b	Cyclic AMP-dependent transcription factor ATF-6 beta	2	0.333852
O35454	Clcn6	Chloride transport protein 6	2	0.165147
O35459	Ech1	Delta(3,5)-Delta(2,4)-dienoyl-CoA isomerase, mitochondrial	18	4.75813
O35465	Fkbp8	Peptidyl-prolyl cis-trans isomerase FKBP8	12	2.34912
O35473	C1d	Nuclear nucleic acid-binding protein C1D	2	1.42778
O35474	Edil3	EGF-like repeat and discoidin I-like domain-containing protein 3	16	4.27541
O35516	Notch2	Neurogenic locus notch homolog protein 2	13	0.908515
O35551	Rabep1	Rab GTPase-binding effector protein 1	13	0.503373
O35566	Cd151	CD151 antigen	3	0.0669473
O35593	Psmd14	26S proteasome non-ATPase regulatory subunit 14	12	4.32139
O35594	Ift81	Intraflagellar transport protein 81 homolog	3	0.289929
O35598	Adam10	Disintegrin and metalloproteinase domain-containing protein 10	12	1.8321
O35601	Fyb1	FYN-binding protein 1	26	2.97005
O35604	Npc1	NPC intracellular cholesterol transporter 1	12	3.73422
O35607	Bmpr2	Bone morphogenetic protein receptor type-2	2	0.143454
O35609	Scamp3	Secretory carrier-associated membrane protein 3	6	0.730819
O35613	Daxx	Death domain-associated protein 6	7	2.11364
O35623	Bet1	BET1 homolog	2	0.35338
O35632	Hyal2	Hyaluronidase-2	1	0.550774
O35638	Stag2	Cohesin subunit SA-2	16	1.78931
O35639	Anxa3	Annexin A3	16	8.64549
O35643	Ap1b1	AP-1 complex subunit beta-1	20	3.91261
O35648	Cetn3	Centrin-3	3	0.139562
O35654	Pold2	DNA polymerase delta subunit 2	14	3.02458
O35657	Neu1	Sialidase-1	2	1.9962
O35658	C1qbp	Complement component 1 Q subcomponent-binding protein, mitochondrial	5	26.3625
O35664	Ifnar2	Interferon alpha/beta receptor 2	1	0.679856
O35678	Mgll	Monoglyceride lipase	1	0.0947182
O35680	Mrps12	28S ribosomal protein S12, mitochondrial	2	0.371068
O35682	Myadm	Myeloid-associated differentiation marker	4	1.10163
O35685	Nudc	Nuclear migration protein nudC	20	5.74855
O35691	Pnn	Pinin	25	5.45321
O35704	Sptlc1	Serine palmitoyltransferase 1	9	1.40414
O35730	Ring1	E3 ubiquitin-protein ligase RING1	6	0.778171
O35737	Hnrnph1	Heterogeneous nuclear ribonucleoprotein H	9	15.7276
O35744	Chil3	Chitinase-like protein 3	7	0.628397
O35841	Api5	Apoptosis inhibitor 5	18	8.51463
O35855	Bcat2	Branched-chain-amino-acid aminotransferase, mitochondrial	8	2.76595
O35857	Timm44	Mitochondrial import inner membrane translocase subunit TIM44	19	3.0669
O35864	Cops5	COP9 signalosome complex subunit 5	11	0.821372
O35874	Slc1a4	Neutral amino acid transporter A	3	1.19801
O35887	Calu	Calumenin	24	42.8616
O35892	Sp100	Nuclear autoantigen Sp-100	4	0.746145
O35900	Lsm2	U6 snRNA-associated Sm-like protein LSm2	5	2.32261
O35943	Fxn	Frataxin, mitochondrial	3	1.26495
O35954	Pitpnm1	Membrane-associated phosphatidylinositol transfer protein 1	4	0.559381
O35955	Psmb10	Proteasome subunit beta type-10	12	18.554
O35969	Gamt	Guanidinoacetate N-methyltransferase	3	0.843436
O35972	Mrpl23	39S ribosomal protein L23, mitochondrial	7	0.71664
O35980	Nthl1	Endonuclease III-like protein 1	2	0.216692
O35984	Pbx2	Pre-B-cell leukemia transcription factor 2	1	0.328997
O35988	Sdc4	Syndecan-4	3	0.0511243
O54692	Zw10	Centromere/kinetochore protein zw10 homolog	26	1.91938
O54724	Cavin1	Caveolae-associated protein 1	15	3.65047
O54734	Ddost	Dolichyl-diphosphooligosaccharide--protein glycosyltransferase 48 kDa subunit	16	34.1211
O54774	Ap3d1	AP-3 complex subunit delta-1	21	2.28648
O54781	Srpk2	SRSF protein kinase 2	9	1.53502
O54782	Man2b2	Epididymis-specific alpha-mannosidase	6	1.0959
O54784	Dapk3	Death-associated protein kinase 3	3	0.298335
O54785	Limk2	LIM domain kinase 2	3	0.296806
O54786	Dffa	DNA fragmentation factor subunit alpha	2	0.192889
O54790	Mafg	Transcription factor MafG	3	0.590067
O54791	Maff	Transcription factor MafF	2	0.894581
O54819	Tfpi	Tissue factor pathway inhibitor	3	0.526026
O54824	Il16	Pro-interleukin-16	5	0.910464
O54825	Bysl	Bystin	14	3.99535
O54833	Csnk2a2	Casein kinase II subunit alpha'	13	1.86876
O54879	Hmgb3	High mobility group protein B3	7	2.00389
O54887	Tsks	Testis-specific serine kinase substrate	1	0.0828065
O54890	Itgb3	Integrin beta-3	14	0.772949
O54901	Cd200	OX-2 membrane glycoprotein	3	0.131948
O54910	Nfkbie	NF-kappa-B inhibitor epsilon	5	0.66856
O54916	Reps1	RalBP1-associated Eps domain-containing protein 1	11	1.38019
O54918	Bcl2l11	Bcl-2-like protein 11	5	0.472421
O54929	Wsb2	WD repeat and SOCS box-containing protein 2	1	1.56971
O54931	Akap2	A-kinase anchor protein 2	9	0.464109
O54941	Smarce1	SWI/SNF-related matrix-associated actin-dependent regulator of chromatin subfamily E member 1	14	2.2031
O54946	Dnajb6	DnaJ homolog subfamily B member 6	3	0.59743
O54950	Prkag1	5'-AMP-activated protein kinase subunit gamma-1	9	0.68934
O54956	Pole2	DNA polymerase epsilon subunit 2	2	0.0906226
O54962	Banf1	Barrier-to-autointegration factor	11	72.3982
O54965	Rnf13	E3 ubiquitin-protein ligase RNF13	3	0.530356
O54967	Tnk2	Activated CDC42 kinase 1	3	0.0909921
O54974	Lgals7	Galectin-7	5	1.32344
O54984	Get3	ATPase GET3	13	17.6049
O54988	Slk	STE20-like serine/threonine-protein kinase	27	2.28466
O54998	Fkbp7	Peptidyl-prolyl cis-trans isomerase FKBP7	8	1.72153
O55003	Bnip3	BCL2/adenovirus E1B 19 kDa protein-interacting protein 3	5	0.336731
O55013	Trappc3	Trafficking protein particle complex subunit 3	8	4.9546
O55022	Pgrmc1	Membrane-associated progesterone receptor component 1	11	35.6754
O55023	Impa1	Inositol monophosphatase 1	12	3.21253
O55026	Entpd2	Ectonucleoside triphosphate diphosphohydrolase 2	10	9.37298
O55028	Bckdk	[3-methyl-2-oxobutanoate dehydrogenase [lipoamide]] kinase, mitochondrial	3	0.10181
O55029	Copb2	Coatomer subunit beta'	34	11.2537
O55033	Nck2	Cytoplasmic protein NCK2	6	0.917385
O55047	Tlk2	Serine/threonine-protein kinase tousled-like 2	3	0.439571
O55055	Trdmt1	tRNA (cytosine(38)-C(5))-methyltransferase	1	0.183465
O55057	Pde6d	Retinal rod rhodopsin-sensitive cGMP 3',5'-cyclic phosphodiesterase subunit delta	2	1.22196
O55060	Tpmt	Thiopurine S-methyltransferase	3	0.308569
O55091	Impact	Protein IMPACT	4	0.293769
O55098	Stk10	Serine/threonine-protein kinase 10	12	1.15386
O55101	Syngr2	Synaptogyrin-2	1	1.42687
O55102	Bloc1s1	Biogenesis of lysosome-related organelles complex 1 subunit 1	5	1.00369
O55106	Strn	Striatin	25	4.10721
O55123	Mmp10	Stromelysin-2	1	5.04255
O55126	Nipsnap2	Protein NipSnap homolog 2	9	1.38971
O55128	Sap18	Histone deacetylase complex subunit SAP18	12	14.352
O55131	Septin7	Septin-7	19	4.11784
O55135	Eif6	Eukaryotic translation initiation factor 6	8	12.299
O55142	Rpl35a	60S ribosomal protein L35a	10	8.86583
O55143	Atp2a2	Sarcoplasmic/endoplasmic reticulum calcium ATPase 2	31	12.7819
O55176	Pja1	E3 ubiquitin-protein ligase Praja-1	1	0.110623
O55201	Supt5h	Transcription elongation factor SPT5	21	1.04014
O55222	Ilk	Integrin-linked protein kinase	22	4.26421
O55229	Chkb	Choline/ethanolamine kinase	9	0.871867
O55234	Psmb5	Proteasome subunit beta type-5	3	0.323106
O55236	Rngtt	mRNA-capping enzyme	3	0.245678
O55242	Sigmar1	Sigma non-opioid intracellular receptor 1	3	1.149
O70126	Aurkb	Aurora kinase B	9	1.17256
O70133	Dhx9	ATP-dependent RNA helicase A	63	22.2255
O70145	Ncf2	Neutrophil cytosol factor 2	6	1.83201
O70152	Dpm1	Dolichol-phosphate mannosyltransferase subunit 1	8	1.5374
O70157	Top3a	DNA topoisomerase 3-alpha	1	0.141933
O70165	Fcn1	Ficolin-1	3	0.200461
O70167	Pik3c2g	Phosphatidylinositol 4-phosphate 3-kinase C2 domain-containing subunit gamma	1	0.742015
O70172	Pip4k2a	Phosphatidylinositol 5-phosphate 4-kinase type-2 alpha	2	0.149553
O70194	Eif3d	Eukaryotic translation initiation factor 3 subunit D	17	8.84839
O70200	Aif1	Allograft inflammatory factor 1	10	2.58384
O70201	Birc5	Baculoviral IAP repeat-containing protein 5	3	0.134997
O70230	Znf143	Zinc finger protein 143	4	0.43505
O70251	Eef1b	Elongation factor 1-beta	13	58.2449
O70252	Hmox2	Heme oxygenase 2	17	4.79737
O70258	Sgce	Epsilon-sarcoglycan	4	0.334325
O70274	Ptp4a2	Protein tyrosine phosphatase type IVA 2	4	0.179113
O70279	Ess2	Splicing factor ESS-2 homolog	3	0.352139
O70281	Tpst1	Protein-tyrosine sulfotransferase 1	3	1.1247
O70293	Grk6	G protein-coupled receptor kinase 6	2	0.319271
O70305	Atxn2	Ataxin-2	19	0.998395
O70309	Itgb5	Integrin beta-5	16	2.78517
O70310	Nmt1	Glycylpeptide N-tetradecanoyltransferase 1	12	4.85175
O70311	Nmt2	Glycylpeptide N-tetradecanoyltransferase 2	9	1.76623
O70318	Epb41l2	Band 4.1-like protein 2	35	3.46944
O70325	Gpx4	Phospholipid hydroperoxide glutathione peroxidase	10	3.10084
O70333	Cript	Cysteine-rich PDZ-binding protein	2	0.145106
O70338	Rnaseh1	Ribonuclease H1	2	0.341896
O70348	Dxo	Decapping and exoribonuclease protein	4	0.335869
O70362	Gpld1	Phosphatidylinositol-glycan-specific phospholipase D	13	1.4493
O70370	Ctss	Cathepsin S	8	6.96769
O70374	Cbfa2t2	Protein CBFA2T2	4	0.0309576
O70378	Emc8	ER membrane protein complex subunit 8	9	4.15161
O70400	Pdlim1	PDZ and LIM domain protein 1	8	0.694958
O70401	Tspan6	Tetraspanin-6	1	0.609746
O70404	Vamp8	Vesicle-associated membrane protein 8	6	2.0536
O70422	Gtf2h4	General transcription factor IIH subunit 4	4	0.195364
O70433	Fhl2	Four and a half LIM domains protein 2	4	0.424142
O70435	Psma3	Proteasome subunit alpha type-3	14	7.18199
O70439	Stx7	Syntaxin-7	9	2.47334
O70445	Bard1	BRCA1-associated RING domain protein 1	2	0.286808
O70458	Osmr	Oncostatin-M-specific receptor subunit beta	5	0.287205
O70472	Tmem131	Transmembrane protein 131	5	0.408837
O70475	Ugdh	UDP-glucose 6-dehydrogenase	22	7.87951
O70480	Vamp4	Vesicle-associated membrane protein 4	2	0.857886
O70492	Snx3	Sorting nexin-3	9	13.8763
O70493	Snx12	Sorting nexin-12	8	5.81158
O70494	Sp3	Transcription factor Sp3	5	0.250175
O70496	Clcn7	H(+)/Cl(-) exchange transporter 7	4	0.215754
O70503	Hsd17b12	Very-long-chain 3-oxoacyl-CoA reductase	15	4.47515
O70551	Srpk1	SRSF protein kinase 1	15	1.46161
O70572	Smpd2	Sphingomyelin phosphodiesterase 2	2	0.716541
O70579	Slc25a17	Peroxisomal membrane protein PMP34	5	0.580944
O70589	Cask	Peripheral plasma membrane protein CASK	26	2.54344
O70591	Pfdn2	Prefoldin subunit 2	8	4.06273
O70628	Pde9a	High affinity cGMP-specific 3',5'-cyclic phosphodiesterase 9A	1	0.183849
O88186	Gp9	Platelet glycoprotein IX	2	0.684403
O88188	Ly86	Lymphocyte antigen 86	2	0.991899
O88196	Ttc3	E3 ubiquitin-protein ligase TTC3	3	0.110249
O88200	Clec11a	C-type lectin domain family 11 member A	2	0.544092
O88207	Col5a1	Collagen alpha-1(V) chain	19	2.94856
O88271	Cfdp1	Craniofacial development protein 1	8	3.59126
O88286	Wiz	Protein Wiz	19	3.32755
O88291	Znf326	DBIRD complex subunit ZNF326	16	1.47247
O88307	Sorl1	Sortilin-related receptor	1	0.197943
O88322	Nid2	Nidogen-2	25	4.36848
O88342	Wdr1	WD repeat-containing protein 1	22	11.6103
O88351	Ikbkb	Inhibitor of nuclear factor kappa-B kinase subunit beta	7	0.379182
O88379	Baz1a	Bromodomain adjacent to zinc finger domain protein 1A	26	3.89596
O88384	Vti1b	Vesicle transport through interaction with t-SNAREs homolog 1B	8	3.08899
O88396	Grpel2	GrpE protein homolog 2, mitochondrial	5	1.52224
O88398	Avil	Advillin	11	0.389235
O88413	Tulp3	Tubby-related protein 3	1	0.307224
O88425	Nme6	Nucleoside diphosphate kinase 6	2	0.306259
O88441	Mtx2	Metaxin-2	9	3.8301
O88447	Klc1	Kinesin light chain 1	17	3.75575
O88448	Klc2	Kinesin light chain 2	12	2.0421
O88455	Dhcr7	7-dehydrocholesterol reductase	6	2.75116
O88456	Capns1	Calpain small subunit 1	8	6.35958
O88487	Dync1i2	Cytoplasmic dynein 1 intermediate chain 2	13	2.47785
O88508	Dnmt3a	DNA (cytosine-5)-methyltransferase 3A	8	1.33144
O88512	Ap1g2	AP-1 complex subunit gamma-like 2	3	0.317724
O88513	Gmnn	Geminin	3	0.220363
O88520	Shoc2	Leucine-rich repeat protein SHOC-2	8	0.756504
O88522	Ikbkg	NF-kappa-B essential modulator	10	1.26482
O88531	Ppt1	Palmitoyl-protein thioesterase 1	11	1.5257
O88532	Zfr	Zinc finger RNA-binding protein	30	1.61064
O88536	Fpr2	Formyl peptide receptor 2	1	0.161576
O88543	Cops3	COP9 signalosome complex subunit 3	15	5.14155
O88544	Cops4	COP9 signalosome complex subunit 4	27	6.01989
O88545	Cops6	COP9 signalosome complex subunit 6	8	2.03638
O88554	Parp2	Poly [ADP-ribose] polymerase 2	10	1.09341
O88559	Men1	Menin	3	0.372136
O88569	Hnrnpa2b1	Heterogeneous nuclear ribonucleoproteins A2/B1	29	145.61
O88572	Lrp6	Low-density lipoprotein receptor-related protein 6	6	0.233179
O88574	Sap30	Histone deacetylase complex subunit SAP30	5	1.19105
O88587	Comt	Catechol O-methyltransferase	11	1.59489
O88597	Becn1	Beclin-1	7	0.608936
O88622	Parg	Poly(ADP-ribose) glycohydrolase	11	1.00053
O88627	Slc28a2	Sodium/nucleoside cotransporter 2	1	0.236639
O88630	Gosr1	Golgi SNAP receptor complex member 1	8	1.18654
O88643	Pak1	Serine/threonine-protein kinase PAK 1	1	0.129797
O88653	Lamtor3	Ragulator complex protein LAMTOR3	4	1.89458
O88665	Brd7	Bromodomain-containing protein 7	7	0.716932
O88667	Rrad	GTP-binding protein RAD	3	1.20569
O88668	Creg1	Protein CREG1	2	4.15097
O88685	Psmc3	26S proteasome regulatory subunit 6A	30	35.8488
O88696	Clpp	ATP-dependent Clp protease proteolytic subunit, mitochondrial	8	2.39505
O88708	Orc4	Origin recognition complex subunit 4	3	0.0890374
O88712	Ctbp1	C-terminal-binding protein 1	10	5.03058
O88736	Hsd17b7	3-keto-steroid reductase/17-beta-hydroxysteroid dehydrogenase 7	5	1.55718
O88738	Birc6	Baculoviral IAP repeat-containing protein 6	46	2.14794
O88746	Tom1	Target of Myb protein 1	14	2.91708
O88783	F5	Coagulation factor V	8	0.194553
O88792	F11r	Junctional adhesion molecule A	5	1.02522
O88796	Rpp30	Ribonuclease P protein subunit p30	10	1.3252
O88811	Stam2	Signal transducing adapter molecule 2	8	1.30292
O88824	Jtb	Protein JTB	1	0.210186
O88839	Adam15	Disintegrin and metalloproteinase domain-containing protein 15	9	0.612072
O88843	Cradd	Death domain-containing protein CRADD	1	0.366138
O88844	Idh1	Isocitrate dehydrogenase [NADP] cytoplasmic	27	14.0502
O88845	Akap10	A-kinase anchor protein 10, mitochondrial	6	0.606901
O88848	Arl6	ADP-ribosylation factor-like protein 6	2	0.156948
O88851	Rbbp9	Putative hydrolase RBBP9	8	0.786533
O88852	Tspyl1	Testis-specific Y-encoded-like protein 1	1	0.376144
O88856	Tpst2	Protein-tyrosine sulfotransferase 2	2	0.759846
O88874	Ccnk	Cyclin-K	3	0.722974
O88878	Zfand5	AN1-type zinc finger protein 5	5	0.171336
O88879	Apaf1	Apoptotic protease-activating factor 1	19	0.643156
O88895	Hdac3	Histone deacetylase 3	7	0.741069
O88907	Pias1	E3 SUMO-protein ligase PIAS1	1	0.29248
O88939	Zbtb7a	Zinc finger and BTB domain-containing protein 7A	3	0.756527
O88942	Nfatc1	Nuclear factor of activated T-cells, cytoplasmic 1	3	0.271632
O88947	F10	Coagulation factor X	13	3.11405
O88952	Lin7c	Protein lin-7 homolog C	7	4.44787
O88958	Gnpda1	Glucosamine-6-phosphate isomerase 1	3	0.921595
O88967	Yme1l1	ATP-dependent zinc metalloprotease YME1L1	20	2.81451
O88974	Setdb1	Histone-lysine N-methyltransferase SETDB1	8	0.334334
O88983	Stx8	Syntaxin-8	11	2.90588
O88986	Gcat	2-amino-3-ketobutyrate coenzyme A ligase, mitochondrial	14	1.86168
O88990	Actn3	Alpha-actinin-3	2	0.587599
O88995	Nfkbil1	NF-kappa-B inhibitor-like protein 1	1	0.186735
O89001	Cpd	Carboxypeptidase D	19	1.0921
O89013	Leprot	Leptin receptor gene-related protein	1	0.0933486
O89016	Abcd4	Lysosomal cobalamin transporter ABCD4	3	0.689986
O89017	Lgmn	Legumain	6	2.92198
O89020	Afm	Afamin	9	0.611016
O89023	Tpp1	Tripeptidyl-peptidase 1	9	6.05522
O89029	Matn4	Matrilin-4	2	0.130085
O89032	Sh3pxd2a	SH3 and PX domain-containing protein 2A	6	0.2527
O89050	Mkln1	Muskelin	7	0.167515
O89051	Itm2b	Integral membrane protein 2B	9	0.383729
O89053	Coro1a	Coronin-1A	15	12.4361
O89079	Cope	Coatomer subunit epsilon	14	6.91865
O89084	Pde4a	cAMP-specific 3',5'-cyclic phosphodiesterase 4A	1	0.0386454
O89086	Rbm3	RNA-binding protein 3	8	31.9009
O89090	Sp1	Transcription factor Sp1	7	0.412462
O89091	Klf10	Krueppel-like factor 10	1	0.0392551
O89100	Grap2	GRB2-related adaptor protein 2	2	0.307632
O89103	Cd93	Complement component C1q receptor	8	1.03965
O89110	Casp8	Caspase-8	20	3.57432
O89112	Lancl1	Glutathione S-transferase LANCL1	6	0.501803
O89116	Vti1a	Vesicle transport through interaction with t-SNAREs homolog 1A	3	0.212028
P00015	Cyct	Cytochrome c, testis-specific	1	0.507767
P00158	Mt-Cyb	Cytochrome b	2	0.794961
P00375	Dhfr	Dihydrofolate reductase	11	4.20379
P00397	Mtco1	Cytochrome c oxidase subunit 1	2	1.16658
P00405	Mtco2	Cytochrome c oxidase subunit 2	6	77.6829
P00416	mt-Co3	Cytochrome c oxidase subunit 3	1	0.247263
P00493	Hprt1	Hypoxanthine-guanine phosphoribosyltransferase	11	10.5524
P00688	Amy2	Pancreatic alpha-amylase	1	0.126572
P00920	Ca2	Carbonic anhydrase 2	9	1.11712
P01027	C3	Complement C3	75	8.50876
P01029	C4b	Complement C4-B	27	1.6043
P01173	Wap	Whey acidic protein	1	0.392355
P01592	Jchain	Immunoglobulin J chain	3	2.25519
P01631		Ig kappa chain V-II region 26-10	2	1.28825
P01633	Igk-V19-17	Ig kappa chain V19-17	1	1.1847
P01635		Ig kappa chain V-V region K2 (Fragment)	3	0.725527
P01636		Ig kappa chain V-V region MOPC 149	1	0.55899
P01639	Gm5571	Ig kappa chain V-V region MOPC 41	2	0.361657
P01642	Gm10881	Ig kappa chain V-V region L7 (Fragment)	1	2.40869
P01643		Ig kappa chain V-V region MOPC 173	1	0.143403
P01660		Ig kappa chain V-III region PC 3741/TEPC 111	1	0.748073
P01680		Ig kappa chain V-IV region S107B	1	0.849581
P01786		Ig heavy chain V region MOPC 47A	1	0.615455
P01831	Thy1	Thy-1 membrane glycoprotein	5	3.17057
P01837	Igkc	Immunoglobulin kappa constant	6	1.53844
P01843		Ig lambda-1 chain C region	2	0.136116
P01844	Iglc2	Ig lambda-2 chain C region	1	0.399051
P01864		Ig gamma-2A chain C region secreted form	3	2.24857
P01867	Igh-3	Ig gamma-2B chain C region	7	4.50705
P01872	Ighm	Immunoglobulin heavy constant mu	22	8.37231
P01878		Ig alpha chain C region	4	0.282826
P01887	B2m	Beta-2-microglobulin	5	61.2543
P01896		H-2 class I histocompatibility antigen, alpha chain (Fragment)	1	0.377128
P01898	H2-Q10	H-2 class I histocompatibility antigen, Q10 alpha chain	10	3.04335
P01899	H2-D1	H-2 class I histocompatibility antigen, D-B alpha chain	5	14.4049
P01901	H2-K1	H-2 class I histocompatibility antigen, K-B alpha chain	4	5.42313
P01902	H2-K1	H-2 class I histocompatibility antigen, K-D alpha chain	1	3.05608
P01942	Hba	Hemoglobin subunit alpha	8	146.96
P02088	Hbb-b1	Hemoglobin subunit beta-1	5	66.3628
P02340	Tp53	Cellular tumor antigen p53	10	1.09537
P02463	Col4a1	Collagen alpha-1(IV) chain	3	0.599249
P02468	Lamc1	Laminin subunit gamma-1	48	9.18387
P02469	Lamb1	Laminin subunit beta-1	51	14.6273
P02535	Krt10	Keratin, type I cytoskeletal 10	4	1.41698
P02798	Mt2	Metallothionein-2	3	0.475529
P02802	Mt1	Metallothionein-1	3	0.419853
P03888	Mtnd1	NADH-ubiquinone oxidoreductase chain 1	4	1.0789
P03893	Mtnd2	NADH-ubiquinone oxidoreductase chain 2	1	0.0434257
P03911	Mtnd4	NADH-ubiquinone oxidoreductase chain 4	2	0.791241
P03930	Mtatp8	ATP synthase protein 8	3	7.83859
P03953	Cfd	Complement factor D	5	0.613383
P03958	Ada	Adenosine deaminase	10	2.68378
P03975	Iap	IgE-binding protein	14	5.5443
P03976		Ig kappa chain V-II region 17S29.1	1	1.77913
P03977		Ig kappa chain V-III region 50S10.1	1	0.105503
P03987		Ig gamma-3 chain C region	7	3.51333
P04104	Krt1	Keratin, type II cytoskeletal 1	2	4.20304
P04117	Fabp4	Fatty acid-binding protein, adipocyte	4	0.644118
P04184	Tk1	Thymidine kinase, cytosolic	5	0.895753
P04186	Cfb	Complement factor B	20	3.01982
P04187	Gzmb	Granzyme B(G,H)	12	0.991651
P04202	Tgfb1	Transforming growth factor beta-1 proprotein	10	2.67967
P04223	H2-K1	H-2 class I histocompatibility antigen, K-K alpha chain	1	2.10894
P04230	H2-Eb1	H-2 class II histocompatibility antigen, E-B beta chain	1	0.033387
P04441	Cd74	H-2 class II histocompatibility antigen gamma chain	6	1.333
P04919	Slc4a1	Band 3 anion transport protein	20	7.47855
P04925	Prnp	Major prion protein	5	0.142919
P04945		Ig kappa chain V-VI region NQ2-6.1	1	2.39732
P05063	Aldoc	Fructose-bisphosphate aldolase C	7	0.462194
P05064	Aldoa	Fructose-bisphosphate aldolase A	30	64.4361
P05132	Prkaca	cAMP-dependent protein kinase catalytic subunit alpha	4	0.468852
P05201	Got1	Aspartate aminotransferase, cytoplasmic	17	4.62139
P05202	Got2	Aspartate aminotransferase, mitochondrial	26	17.9511
P05366	Saa1	Serum amyloid A-1 protein	2	3.14766
P05367	Saa2	Serum amyloid A-2 protein	3	1.06704
P05480	Src	Neuronal proto-oncogene tyrosine-protein kinase Src	11	1.29763
P05531	Xlr	X-linked lymphocyte-regulated protein PM1	5	0.461344
P05555	Itgam	Integrin alpha-M	38	6.50492
P05622	Pdgfrb	Platelet-derived growth factor receptor beta	26	3.54979
P05627	Jun	Transcription factor AP-1	3	1.13944
P05977	Myl1	Myosin light chain 1/3, skeletal muscle isoform	2	0.54585
P06151	Ldha	L-lactate dehydrogenase A chain	21	97.5341
P06330		Ig heavy chain V region AC38 205.12	1	1.12173
P06339	H2-T23	H-2 class I histocompatibility antigen, D-37 alpha chain	1	0.0571835
P06537	Nr3c1	Glucocorticoid receptor	2	0.374919
P06683	C9	Complement component C9	12	0.975095
P06684	C5	Complement C5	12	0.5714
P06728	Apoa4	Apolipoprotein A-IV	22	6.82434
P06745	Gpi	Glucose-6-phosphate isomerase	24	9.9668
P06795	Abcb1b	ATP-dependent translocase ABCB1	10	0.360063
P06797	Ctsl	Procathepsin L	4	0.623274
P06800	Ptprc	Receptor-type tyrosine-protein phosphatase C	31	7.64906
P06801	Me1	NADP-dependent malic enzyme	21	4.04598
P06804	Tnf	Tumor necrosis factor	1	0.0214722
P06909	Cfh	Complement factor H	42	10.2769
P07091	S100a4	Protein S100-A4	6	30.7139
P07214	Sparc	SPARC	10	2.06755
P07309	Ttr	Transthyretin	8	19.0358
P07310	Ckm	Creatine kinase M-type	1	0.07473
P07356	Anxa2	Annexin A2	34	80.7439
P07361	Orm2	Alpha-1-acid glycoprotein 2	4	2.77621
P07607	Tyms	Thymidylate synthase	10	2.10694
P07724	Alb	Albumin	55	762.105
P07742	Rrm1	Ribonucleoside-diphosphate reductase large subunit	22	2.38239
P07759	Serpina3k	Serine protease inhibitor A3K	7	15.3458
P07901	Hsp90aa1	Heat shock protein HSP 90-alpha	38	37.1305
P07903	Ercc1	DNA excision repair protein ERCC-1	1	0.222128
P08003	Pdia4	Protein disulfide-isomerase A4	49	33.8206
P08030	Aprt	Adenine phosphoribosyltransferase	11	17.004
P08032	Spta1	Spectrin alpha chain, erythrocytic 1	66	0.653265
P08071	Ltf	Lactotransferrin	3	0.231226
P08101	Fcgr2	Low affinity immunoglobulin gamma Fc region receptor II	6	5.1392
P08103	Hck	Tyrosine-protein kinase HCK	10	0.56102
P08113	Hsp90b1	Endoplasmin	61	246.24
P08121	Col3a1	Collagen alpha-1(III) chain	15	3.41784
P08122	Col4a2	Collagen alpha-2(IV) chain	7	2.67005
P08207	S100a10	Protein S100-A10	7	31.7164
P08226	Apoe	Apolipoprotein E	19	21.8608
P08228	Sod1	Superoxide dismutase [Cu-Zn]	10	21.5251
P08249	Mdh2	Malate dehydrogenase, mitochondrial	21	70.6121
P08508	Fcgr3	Low affinity immunoglobulin gamma Fc region receptor III	1	2.1644
P08556	Nras	GTPase NRas	1	3.78355
P08607	C4bpa	C4b-binding protein	8	0.926662
P08752	Gnai2	Guanine nucleotide-binding protein G(i) subunit alpha-2	11	3.24274
P08775	Polr2a	DNA-directed RNA polymerase II subunit RPB1	47	2.34291
P08882	Gzmc	Granzyme C	15	4.93979
P08883	Gzmf	Granzyme F	7	1.99981
P08884	Gzme	Granzyme E	9	1.76521
P09055	Itgb1	Integrin beta-1	28	29.3014
P09103	P4hb	Protein disulfide-isomerase	44	207.596
P09405	Ncl	Nucleolin	53	190.876
P09411	Pgk1	Phosphoglycerate kinase 1	26	75.5315
P09450	Junb	Transcription factor jun-B	4	1.62031
P09528	Fth1	Ferritin heavy chain	9	1.34613
P09581	Csf1r	Macrophage colony-stimulating factor 1 receptor	2	0.5894
P09602	Hmgn2	Non-histone chromosomal protein HMG-17	8	1.62158
P09671	Sod2	Superoxide dismutase [Mn], mitochondrial	9	4.84372
P09813	Apoa2	Apolipoprotein A-II	2	9.27212
P09925	Surf1	Surfeit locus protein 1	4	0.540651
P09926	Surf2	Surfeit locus protein 2	6	0.540891
P0C0A3	Chmp6	Charged multivesicular body protein 6	4	0.518232
P0C7N9	Psmg4	Proteasome assembly chaperone 4	3	0.74531
P0C7T6	Atxn1l	Ataxin-1-like	4	0.212773
P0C872	Jmjd7	Bifunctional peptidase and (3S)-lysyl hydroxylase Jmjd7	2	0.356583
P0C8B4	Gon7	EKC/KEOPS complex subunit GON7	1	0.230966
P0C8K7	Smim1	Small integral membrane protein 1	1	0.0648233
P0CB42	Alkbh1	Nucleic acid dioxygenase ALKBH1	1	0.395464
P0CG14	Derpc	Decreased expression in renal and prostate cancer protein	5	1.17539
P0CG15	Chtf8	Chromosome transmission fidelity protein 8 homolog	1	0.167057
P0CL69	Znf703	Zinc finger protein 703	1	0.319108
P0CW02	Ly6c1	Lymphocyte antigen 6C1	2	2.40395
P0DJF2	Pet117	Protein PET117 homolog, mitochondrial	2	1.50785
P0DN34	Ndufb1	NADH dehydrogenase [ubiquinone] 1 beta subcomplex subunit 1	3	3.60547
P0DOV1	Mnda	Interferon-activable protein 205-B	3	5.26206
P0DOV2	Ifi204	Interferon-activable protein 204	15	3.29682
P0DP99	Stmp1	Short transmembrane mitochondrial protein 1	1	0.0730871
P10078	Zfp28	Zinc finger protein 28	1	0.0156841
P10107	Anxa1	Annexin A1	35	57.1087
P10126	Eef1a1	Elongation factor 1-alpha 1	20	55.087
P10404		MLV-related proviral Env polyprotein	7	0.908851
P10417	Bcl2	Apoptosis regulator Bcl-2	1	0.167763
P10493	Nid1	Nidogen-1	22	1.61421
P10518	Alad	Delta-aminolevulinic acid dehydratase	7	1.10371
P10605	Ctsb	Cathepsin B	16	17.9733
P10630	Eif4a2	Eukaryotic initiation factor 4A-II	3	43.8107
P10639	Txn	Thioredoxin	9	35.8793
P10649	Gstm1	Glutathione S-transferase Mu 1	6	0.981811
P10711	Tcea1	Transcription elongation factor A protein 1	20	7.47662
P10751	Zfp11	Zinc finger protein 11	1	0.371628
P10810	Cd14	Monocyte differentiation antigen CD14	7	1.69369
P10820	Prf1	Perforin-1	5	0.518572
P10833	Rras	Ras-related protein R-Ras	11	3.13053
P10852	Slc3a2	4F2 cell-surface antigen heavy chain	26	51.2963
P10922	H1-0	Histone H1.0	7	8.76382
P10923	Spp1	Osteopontin	7	3.85585
P11031	Sub1	Activated RNA polymerase II transcriptional coactivator p15	8	9.35637
P11033	Gzmd	Granzyme D	2	0.415925
P11087	Col1a1	Collagen alpha-1(I) chain	26	9.39973
P11103	Parp1	Poly [ADP-ribose] polymerase 1	37	6.93509
P11152	Lpl	Lipoprotein lipase	2	0.261989
P11157	Rrm2	Ribonucleoside-diphosphate reductase subunit M2	11	0.886232
P11214	Plat	Tissue-type plasminogen activator	1	0.0334569
P11247	Mpo	Myeloperoxidase	9	0.472035
P11276	Fn1	Fibronectin	109	130.479
P11352	Gpx1	Glutathione peroxidase 1	12	11.5018
P11370	Fv4	Retrovirus-related Env polyprotein from Fv-4 locus	2	0.707567
P11438	Lamp1	Lysosome-associated membrane glycoprotein 1	6	5.29809
P11440	Cdk1	Cyclin-dependent kinase 1	15	3.3841
P11499	Hsp90ab1	Heat shock protein HSP 90-beta	37	229.767
P11531	Dmd	Dystrophin	2	1.20866
P11680	Cfp	Properdin	5	0.274373
P11688	Itga5	Integrin alpha-5	30	14.8564
P11798	Camk2a	Calcium/calmodulin-dependent protein kinase type II subunit alpha	2	0.418427
P11835	Itgb2	Integrin beta-2	32	9.71475
P11859	Agt	Angiotensinogen	6	2.24889
P11881	Itpr1	Inositol 1,4,5-trisphosphate receptor type 1	8	0.662973
P11928	Oas1a	2'-5'-oligoadenylate synthase 1A	8	2.96174
P11930	Nudt19	Nucleoside diphosphate-linked moiety X motif 19	3	0.400033
P11983	Tcp1	T-complex protein 1 subunit alpha	34	20.8272
P12023	App	Amyloid-beta A4 protein	11	0.90069
P12032	Timp1	Metalloproteinase inhibitor 1	4	0.98178
P12246	Apcs	Serum amyloid P-component	6	1.52687
P12265	Gusb	Beta-glucuronidase	18	9.73114
P12367	Prkar2a	cAMP-dependent protein kinase type II-alpha regulatory subunit	10	2.11582
P12382	Pfkl	ATP-dependent 6-phosphofructokinase, liver type	23	3.46384
P12399	Ctla2a	Protein CTLA-2-alpha	3	0.146031
P12787	Cox5a	Cytochrome c oxidase subunit 5A, mitochondrial	8	32.3162
P12804	Fgl2	Fibroleukin	4	0.746987
P12815	Pdcd6	Programmed cell death protein 6	10	8.17848
P12970	Rpl7a	60S ribosomal protein L7a	21	13.5405
P13020	Gsn	Gelsolin	34	14.0759
P13366	Gzmg	Granzyme G	10	1.91721
P13439	Umps	Uridine 5'-monophosphate synthase	19	3.84046
P13542	Myh8	Myosin-8	2	0.0829402
P13595	Ncam1	Neural cell adhesion molecule 1	27	6.25082
P13597	Icam1	Intercellular adhesion molecule 1	11	3.4113
P13634	Ca1	Carbonic anhydrase 1	5	0.575964
P13705	Msh3	DNA mismatch repair protein Msh3	1	0.0239593
P13808	Slc4a2	Anion exchange protein 2	5	0.419738
P13864	Dnmt1	DNA (cytosine-5)-methyltransferase 1	49	3.77735
P14069	S100a6	Protein S100-A6	5	53.9548
P14106	C1qb	Complement C1q subcomponent subunit B	4	1.76095
P14115	Rpl27a	60S ribosomal protein L27a	8	39.9294
P14131	Rps16	40S ribosomal protein S16	17	21.2099
P14148	Rpl7	60S ribosomal protein L7	26	22.1585
P14152	Mdh1	Malate dehydrogenase, cytoplasmic	17	29.0553
P14206	Rpsa	40S ribosomal protein SA	15	78.8307
P14211	Calr	Calreticulin	27	113.462
P14430	H2-Q8	H-2 class I histocompatibility antigen, Q8 alpha chain	1	7.91213
P14431	H2-Q9	H-2 class I histocompatibility antigen, Q9 alpha chain (Fragment)	1	0.299077
P14483	H2-Ab1	H-2 class II histocompatibility antigen, A beta chain	2	0.164765
P14576	Srp54	Signal recognition particle 54 kDa protein	22	3.1261
P14685	Psmd3	26S proteasome non-ATPase regulatory subunit 3	34	2.71781
P14733	Lmnb1	Lamin-B1	46	39.9056
P14824	Anxa6	Annexin A6	43	14.7981
P14869	Rplp0	60S acidic ribosomal protein P0	17	49.2607
P14873	Map1b	Microtubule-associated protein 1B	40	3.25541
P14901	Hmox1	Heme oxygenase 1	11	5.92962
P15105	Glul	Glutamine synthetase	8	0.728232
P15116	Cdh2	Cadherin-2	4	1.02954
P15208	Insr	Insulin receptor	7	0.538347
P15261	Ifngr1	Interferon gamma receptor 1	2	0.108735
P15307	Rel	Proto-oncogene c-Rel	2	0.295343
P15327	Bpgm	Bisphosphoglycerate mutase	6	0.475689
P15331	Prph	Peripherin	1	0.113622
P15379	Cd44	CD44 antigen	9	15.1302
P15508	Sptb	Spectrin beta chain, erythrocytic	51	2.39331
P15532	Nme1	Nucleoside diphosphate kinase A	10	10.2791
P15533	Trim30a	Tripartite motif-containing protein 30A	3	0.213561
P15535	B4galt1	Beta-1,4-galactosyltransferase 1	6	2.04435
P15626	Gstm2	Glutathione S-transferase Mu 2	6	0.484055
P15702	Spn	Leukosialin	6	1.68895
P15864	H1-2	Histone H1.2	8	6.97504
P15920	Atp6v0a2	V-type proton ATPase 116 kDa subunit a2	9	1.89592
P16045	Lgals1	Galectin-1	14	250.795
P16054	Prkce	Protein kinase C epsilon type	1	0.0564244
P16092	Fgfr1	Fibroblast growth factor receptor 1	8	0.295691
P16110	Lgals3	Galectin-3	13	106.683
P16125	Ldhb	L-lactate dehydrogenase B chain	12	3.8594
P16254	Srp14	Signal recognition particle 14 kDa protein	7	2.03157
P16294	F9	Coagulation factor IX	2	0.593901
P16301	Lcat	Phosphatidylcholine-sterol acyltransferase	3	0.976588
P16330	Cnp	2',3'-cyclic-nucleotide 3'-phosphodiesterase	4	0.289456
P16332	Mmut	Methylmalonyl-CoA mutase, mitochondrial	19	2.94127
P16460	Ass1	Argininosuccinate synthase	6	1.14044
P16546	Sptan1	Spectrin alpha chain, non-erythrocytic 1	153	13.4538
P16627	Hspa1l	Heat shock 70 kDa protein 1-like	2	0.326331
P16675	Ctsa	Lysosomal protective protein	12	3.11136
P16858	Gapdh	Glyceraldehyde-3-phosphate dehydrogenase	24	73.3702
P16951	Atf2	Cyclic AMP-dependent transcription factor ATF-2	4	0.411373
P17047	Lamp2	Lysosome-associated membrane glycoprotein 2	8	43.4979
P17095	Hmga1	High mobility group protein HMG-I/HMG-Y	6	6.72122
P17141	Zfp37	Zinc finger protein 37	3	0.0547936
P17156	Hspa2	Heat shock-related 70 kDa protein 2	15	1.54957
P17182	Eno1	Alpha-enolase	27	86.3558
P17225	Ptbp1	Polypyrimidine tract-binding protein 1	10	28.4835
P17426	Ap2a1	AP-2 complex subunit alpha-1	31	2.65627
P17427	Ap2a2	AP-2 complex subunit alpha-2	25	3.2979
P17433	Spi1	Transcription factor PU.1	1	0.427267
P17439	Gba	Lysosomal acid glucosylceramidase	12	2.29342
P17515	Cxcl10	C-X-C motif chemokine 10	5	7.93124
P17563	Selenbp1	Methanethiol oxidase	2	2.54022
P17665	Cox7c	Cytochrome c oxidase subunit 7C, mitochondrial	4	10.4254
P17710	Hk1	Hexokinase-1	34	6.00633
P17742	Ppia	Peptidyl-prolyl cis-trans isomerase A	15	223.344
P17751	Tpi1	Triosephosphate isomerase	17	78.0446
P17809	Slc2a1	Solute carrier family 2, facilitated glucose transporter member 1	5	12.6953
P17918	Pcna	Proliferating cell nuclear antigen	13	22.5978
P18052	Ptpra	Receptor-type tyrosine-protein phosphatase alpha	9	1.75747
P18155	Mthfd2	Bifunctional methylenetetrahydrofolate dehydrogenase/cyclohydrolase, mitochondrial	15	4.05552
P18181	Cd48	CD48 antigen	10	0.745209
P18242	Ctsd	Cathepsin D	17	37.3062
P18337	Sell	L-selectin	1	2.45524
P18572	Bsg	Basigin	9	38.0463
P18608	Hmgn1	Non-histone chromosomal protein HMG-14	2	0.08235
P18653	Rps6ka1	Ribosomal protein S6 kinase alpha-1	6	0.0773199
P18654	Rps6ka3	Ribosomal protein S6 kinase alpha-3	16	1.85925
P18760	Cfl1	Cofilin-1	20	63.6121
P18828	Sdc1	Syndecan-1	2	0.418328
P18911	Rarg	Retinoic acid receptor gamma	1	0.35807
P19096	Fasn	Fatty acid synthase	97	11.822
P19157	Gstp1	Glutathione S-transferase P 1	5	18.1438
P19182	Ifrd1	Interferon-related developmental regulator 1	6	0.745067
P19221	F2	Prothrombin	25	9.86786
P19253	Rpl13a	60S ribosomal protein L13a	12	10.2076
P19324	Serpinh1	Serpin H1	24	65.2571
P19426	Nelfe	Negative elongation factor E	7	0.613372
P19536	Cox5b	Cytochrome c oxidase subunit 5B, mitochondrial	9	27.421
P19783	Cox4i1	Cytochrome c oxidase subunit 4 isoform 1, mitochondrial	14	21.5689
P19973	Lsp1	Lymphocyte-specific protein 1	8	1.84686
P20029	Hspa5	Endoplasmic reticulum chaperone BiP	51	201.329
P20060	Hexb	Beta-hexosaminidase subunit beta	23	18.1697
P20065	Tmsb4x	Thymosin beta-4	4	0.730259
P20108	Prdx3	Thioredoxin-dependent peroxide reductase, mitochondrial	8	15.987
P20152	Vim	Vimentin	55	751.828
P20334	Tnfrsf9	Tumor necrosis factor receptor superfamily member 9	3	0.0487129
P20352	F3	Tissue factor	5	1.32537
P20491	Fcer1g	High affinity immunoglobulin epsilon receptor subunit gamma	3	2.04398
P20664	Prim1	DNA primase small subunit	8	0.944981
P20918	Plg	Plasminogen	49	16.0534
P20934	Evi2a	Protein EVI2A	1	0.282961
P21107	Tpm3	Tropomyosin alpha-3 chain	13	38.0129
P21126	Ubl4a	Ubiquitin-like protein 4A	10	2.90603
P21180	C2	Complement C2	3	0.142735
P21271	Myo5b	Unconventional myosin-Vb	1	0.0932521
P21278	Gna11	Guanine nucleotide-binding protein subunit alpha-11	1	0.127995
P21279	Gnaq	Guanine nucleotide-binding protein G(q) subunit alpha	6	0.680507
P21300	Akr1b7	Aldo-keto reductase family 1 member B7	1	0.486363
P21440	Abcb4	Phosphatidylcholine translocator ABCB4	1	0.00261041
P21460	Cst3	Cystatin-C	5	2.17059
P21550	Eno3	Beta-enolase	7	3.47405
P21570	Ang	Angiogenin	1	0.0409355
P21614	Gc	Vitamin D-binding protein	25	34.4513
P21619	Lmnb2	Lamin-B2	37	10.8161
P21855	Cd72	B-cell differentiation antigen CD72	6	0.775978
P21956	Mfge8	Lactadherin	9	1.3208
P21958	Tap1	Antigen peptide transporter 1	22	13.6955
P21981	Tgm2	Protein-glutamine gamma-glutamyltransferase 2	27	11.0841
P21995	Emb	Embigin	11	5.5123
P22315	Fech	Ferrochelatase, mitochondrial	11	0.914161
P22366	Myd88	Myeloid differentiation primary response protein MyD88	5	0.543119
P22599	Serpina1b	Alpha-1-antitrypsin 1-2	5	8.35574
P22682	Cbl	E3 ubiquitin-protein ligase CBL	9	0.703779
P22777	Serpine1	Plasminogen activator inhibitor 1	15	4.12148
P22892	Ap1g1	AP-1 complex subunit gamma-1	21	4.01231
P22907	Hmbs	Porphobilinogen deaminase	10	0.844303
P22935	Crabp2	Cellular retinoic acid-binding protein 2	4	0.398617
P23116	Eif3a	Eukaryotic translation initiation factor 3 subunit A	98	13.141
P23188	Furin	Furin	1	0.332744
P23198	Cbx3	Chromobox protein homolog 3	7	6.41125
P23242	Gja1	Gap junction alpha-1 protein	5	0.246366
P23249	Mov10	Putative helicase MOV-10	55	5.33783
P23336	Ggta1	N-acetyllactosaminide alpha-1,3-galactosyltransferase	2	0.406067
P23475	Xrcc6	X-ray repair cross-complementing protein 6	9	0.557196
P23492	Pnp	Purine nucleoside phosphorylase	14	4.25574
P23506	Pcmt1	Protein-L-isoaspartate(D-aspartate) O-methyltransferase	13	1.34019
P23591	Gfus	GDP-L-fucose synthase	6	2.21621
P23708	Nfya	Nuclear transcription factor Y subunit alpha	1	1.0693
P23780	Glb1	Beta-galactosidase	13	5.02703
P23798	Pcgf2	Polycomb group RING finger protein 2	3	0.291703
P23906	Irf2	Interferon regulatory factor 2	3	0.179907
P23949	Zfp36l2	mRNA decay activator protein ZFP36L2	8	0.363859
P23950	Zfp36l1	mRNA decay activator protein ZFP36L1	6	0.45625
P23953	Ces1c	Carboxylesterase 1C	14	3.49676
P24063	Itgal	Integrin alpha-L	15	1.39299
P24270	Cat	Catalase	32	3.78416
P24288	Bcat1	Branched-chain-amino-acid aminotransferase, cytosolic	8	1.8246
P24369	Ppib	Peptidyl-prolyl cis-trans isomerase B	17	19.2727
P24452	Capg	Macrophage-capping protein	11	16.2085
P24472	Gsta4	Glutathione S-transferase A4	2	0.365465
P24527	Lta4h	Leukotriene A-4 hydrolase	18	3.9238
P24547	Impdh2	Inosine-5'-monophosphate dehydrogenase 2	25	20.2431
P24549	Aldh1a1	Retinal dehydrogenase 1	1	0.26852
P24638	Acp2	Lysosomal acid phosphatase	10	6.19266
P24668	M6pr	Cation-dependent mannose-6-phosphate receptor	14	19.741
P24788	Cdk11b	Cyclin-dependent kinase 11B	20	2.33159
P24860	Ccnb1	G2/mitotic-specific cyclin-B1	3	0.143549
P25085	Il1rn	Interleukin-1 receptor antagonist protein	2	0.0524826
P25118	Tnfrsf1a	Tumor necrosis factor receptor superfamily member 1A	2	0.194873
P25206	Mcm3	DNA replication licensing factor MCM3	50	21.8059
P25322	Ccnd1	G1/S-specific cyclin-D1	2	0.351353
P25444	Rps2	40S ribosomal protein S2	18	25.9547
P25446	Fas	Tumor necrosis factor receptor superfamily member 6	2	0.222105
P25785	Timp2	Metalloproteinase inhibitor 2	2	0.100017
P25799	Nfkb1	Nuclear factor NF-kappa-B p105 subunit	17	1.05344
P25911	Lyn	Tyrosine-protein kinase Lyn	15	1.21394
P25916	Bmi1	Polycomb complex protein BMI-1	2	0.292815
P25976	Ubtf	Nucleolar transcription factor 1	33	5.37247
P26039	Tln1	Talin-1	114	23.8482
P26040	Ezr	Ezrin	16	4.18996
P26041	Msn	Moesin	41	23.4557
P26043	Rdx	Radixin	22	2.75007
P26151	Fcgr1	High affinity immunoglobulin gamma Fc receptor I	3	1.7101
P26231	Ctnna1	Catenin alpha-1	24	3.36601
P26262	Klkb1	Plasma kallikrein	7	0.514909
P26350	Ptma	Prothymosin alpha	7	26.5077
P26369	U2af2	Splicing factor U2AF 65 kDa subunit	15	16.4681
P26443	Glud1	Glutamate dehydrogenase 1, mitochondrial	29	12.5385
P26450	Pik3r1	Phosphatidylinositol 3-kinase regulatory subunit alpha	4	0.817125
P26516	Psmd7	26S proteasome non-ATPase regulatory subunit 7	14	10.1899
P26618	Pdgfra	Platelet-derived growth factor receptor alpha	18	0.598558
P26638	Sars1	Serine--tRNA ligase, cytoplasmic	25	17.5216
P26645	Marcks	Myristoylated alanine-rich C-kinase substrate	10	8.01034
P26883	Fkbp1a	Peptidyl-prolyl cis-trans isomerase FKBP1A	5	10.1107
P26928	Mst1	Hepatocyte growth factor-like protein	1	0.226325
P27005	S100a8	Protein S100-A8	1	1.31849
P27046	Man2a1	Alpha-mannosidase 2	34	5.03255
P27090	Tgfb2	Transforming growth factor beta-2 proprotein	5	0.371786
P27512	Cd40	Tumor necrosis factor receptor superfamily member 5	8	0.861636
P27546	Map4	Microtubule-associated protein 4	51	7.23682
P27577	Ets1	Protein C-ets-1	2	0.184036
P27601	Gna13	Guanine nucleotide-binding protein subunit alpha-13	15	2.0761
P27612	Plaa	Phospholipase A-2-activating protein	31	2.35219
P27641	Xrcc5	X-ray repair cross-complementing protein 5	10	0.824541
P27659	Rpl3	60S ribosomal protein L3	30	20.0222
P27661	H2ax	Histone H2AX	3	0.13608
P27773	Pdia3	Protein disulfide-isomerase A3	50	156.219
P27808	Mgat1	Alpha-1,3-mannosyl-glycoprotein 2-beta-N-acetylglucosaminyltransferase	7	1.01007
P27870	Vav1	Proto-oncogene vav	16	0.937722
P28028	Braf	Serine/threonine-protein kinase B-raf	1	0.254677
P28033	Cebpb	CCAAT/enhancer-binding protein beta	7	1.29586
P28063	Psmb8	Proteasome subunit beta type-8	12	2.97194
P28076	Psmb9	Proteasome subunit beta type-9	3	6.21122
P28078	H2-DMa	Class II histocompatibility antigen, M alpha chain	1	1.01058
P28271	Aco1	Cytoplasmic aconitate hydratase	24	2.05654
P28293	Ctsg	Cathepsin G	1	0.102477
P28352	Apex1	DNA-(apurinic or apyrimidinic site) endonuclease	17	7.96691
P28474	Adh5	Alcohol dehydrogenase class-3	10	2.14692
P28571	Slc6a9	Sodium- and chloride-dependent glycine transporter 1	3	0.273498
P28574	Max	Protein max	6	0.940434
P28650	Adss1	Adenylosuccinate synthetase isozyme 1	3	0.744619
P28653	Bgn	Biglycan	10	3.51286
P28654	Dcn	Decorin	16	6.75678
P28656	Nap1l1	Nucleosome assembly protein 1-like 1	9	13.3648
P28658	Atxn10	Ataxin-10	28	5.28516
P28659	Celf1	CUGBP Elav-like family member 1	9	2.25715
P28660	Nckap1	Nck-associated protein 1	19	0.855596
P28665	Mug1	Murinoglobulin-1	23	2.00271
P28667	Marcksl1	MARCKS-related protein	3	1.01506
P28704	Rxrb	Retinoic acid receptor RXR-beta	4	0.319136
P28740	Kif2a	Kinesin-like protein KIF2A	17	3.47146
P28741	Kif3a	Kinesin-like protein KIF3A	18	1.10063
P28776	Ido1	Indoleamine 2,3-dioxygenase 1	1	0.0858279
P28798	Grn	Progranulin	14	14.8285
P28867	Prkcd	Protein kinase C delta type	23	2.05142
P29341	Pabpc1	Polyadenylate-binding protein 1	42	58.5295
P29351	Ptpn6	Tyrosine-protein phosphatase non-receptor type 6	27	3.63836
P29387	Gnb4	Guanine nucleotide-binding protein subunit beta-4	5	0.321177
P29391	Ftl1	Ferritin light chain 1	3	1.12692
P29416	Hexa	Beta-hexosaminidase subunit alpha	15	4.0622
P29452	Casp1	Caspase-1	17	5.43406
P29533	Vcam1	Vascular cell adhesion protein 1	37	25.0179
P29594	Casp2	Caspase-2	5	0.574609
P29595	Nedd8	NEDD8	4	5.06673
P29699	Ahsg	Alpha-2-HS-glycoprotein	9	8.95895
P29758	Oat	Ornithine aminotransferase, mitochondrial	20	14.9635
P29788	Vtn	Vitronectin	11	59.962
P30051	Tead1	Transcriptional enhancer factor TEF-1	3	0.286953
P30204	Msr1	Macrophage scavenger receptor types I and II	8	1.60888
P30285	Cdk4	Cyclin-dependent kinase 4	10	1.31214
P30355	Alox5ap	Arachidonate 5-lipoxygenase-activating protein	3	6.52901
P30412	Ppic	Peptidyl-prolyl cis-trans isomerase C	7	8.63468
P30415	Nktr	NK-tumor recognition protein	1	0.167669
P30416	Fkbp4	Peptidyl-prolyl cis-trans isomerase FKBP4	36	9.62386
P30677	Gna14	Guanine nucleotide-binding protein subunit alpha-14	2	0.076481
P30681	Hmgb2	High mobility group protein B2	18	10.6022
P30993	C5ar1	C5a anaphylatoxin chemotactic receptor 1	2	0.228127
P30999	Ctnnd1	Catenin delta-1	32	7.36938
P31001	Des	Desmin	27	5.11342
P31230	Aimp1	Aminoacyl tRNA synthase complex-interacting multifunctional protein 1	17	8.97516
P31266	Rbpj	Recombining binding protein suppressor of hairless	9	1.13957
P31324	Prkar2b	cAMP-dependent protein kinase type II-beta regulatory subunit	9	0.67762
P31532	Saa4	Serum amyloid A-4 protein	6	0.826823
P31650	Slc6a11	Sodium- and chloride-dependent GABA transporter 3	1	2.30069
P31725	S100a9	Protein S100-A9	5	4.92246
P31750	Akt1	RAC-alpha serine/threonine-protein kinase	4	0.272299
P31786	Dbi	Acyl-CoA-binding protein	7	3.48977
P31938	Map2k1	Dual specificity mitogen-activated protein kinase kinase 1	9	2.2058
P31996	Cd68	Macrosialin	5	8.25845
P32020	Scp2	Sterol carrier protein 2	25	14.5622
P32037	Slc2a3	Solute carrier family 2, facilitated glucose transporter member 3	4	0.51367
P32067	Ssb	Lupus La protein homolog	30	11.0829
P32233	Drg1	Developmentally-regulated GTP-binding protein 1	12	2.98376
P32261	Serpinc1	Antithrombin-III	25	10.2762
P32507	Nectin2	Nectin-2	8	1.08792
P32883	Kras	GTPase KRas	3	0.422791
P32921	Wars1	Tryptophan--tRNA ligase, cytoplasmic	21	7.69521
P33146	Cdh15	Cadherin-15	4	0.59621
P33174	Kif4	Chromosome-associated kinesin KIF4	28	1.35983
P33215	Nedd1	Protein NEDD1	11	0.496538
P33434	Mmp2	72 kDa type IV collagenase	9	0.983651
P33587	Proc	Vitamin K-dependent protein C	2	0.351846
P33609	Pola1	DNA polymerase alpha catalytic subunit	18	0.611206
P33610	Prim2	DNA primase large subunit	9	1.35432
P33611	Pola2	DNA polymerase alpha subunit B	11	1.55148
P33622	Apoc3	Apolipoprotein C-III	2	4.07139
P34022	Ranbp1	Ran-specific GTPase-activating protein	11	9.95743
P34056	Tfap2a	Transcription factor AP-2-alpha	1	0.391198
P34152	Ptk2	Focal adhesion kinase 1	13	1.15924
P34884	Mif	Macrophage migration inhibitory factor	6	180.484
P34902	Il2rg	Cytokine receptor common subunit gamma	4	1.06415
P34928	Apoc1	Apolipoprotein C-I	5	4.72869
P35123	Usp4	Ubiquitin carboxyl-terminal hydrolase 4	17	1.07481
P35235	Ptpn11	Tyrosine-protein phosphatase non-receptor type 11	15	0.803647
P35276	Rab3d	Ras-related protein Rab-3D	1	0.185874
P35278	Rab5c	Ras-related protein Rab-5C	6	9.0486
P35279	Rab6a	Ras-related protein Rab-6A	5	2.28318
P35282	Rab21	Ras-related protein Rab-21	9	2.43471
P35283	Rab12	Ras-related protein Rab-12	7	0.876769
P35285	Rab22a	Ras-related protein Rab-22A	4	0.270145
P35288	Rab23	Ras-related protein Rab-23	6	0.811559
P35292	Rab17	Ras-related protein Rab-17	1	0.641438
P35293	Rab18	Ras-related protein Rab-18	13	9.15784
P35330	Icam2	Intercellular adhesion molecule 2	1	0.172687
P35441	Thbs1	Thrombospondin-1	20	6.90314
P35456	Plaur	Urokinase plasminogen activator surface receptor	3	0.763007
P35486	Pdha1	Pyruvate dehydrogenase E1 component subunit alpha, somatic form, mitochondrial	23	17.7012
P35505	Fah	Fumarylacetoacetase	9	1.27698
P35550	Fbl	rRNA 2'-O-methyltransferase fibrillarin	16	13.8265
P35564	Canx	Calnexin	49	111.843
P35569	Irs1	Insulin receptor substrate 1	3	0.722519
P35585	Ap1m1	AP-1 complex subunit mu-1	15	2.9762
P35601	Rfc1	Replication factor C subunit 1	18	2.66292
P35639	Ddit3	DNA damage-inducible transcript 3 protein	1	0.0454829
P35700	Prdx1	Peroxiredoxin-1	17	75.1268
P35710	Sox5	Transcription factor SOX-5	2	0.189149
P35737	H2-DMb1	Class II histocompatibility antigen, M beta 1 chain	1	0.434797
P35761	Ttk	Dual specificity protein kinase TTK	4	0.311236
P35762	Cd81	CD81 antigen	3	0.471152
P35821	Ptpn1	Tyrosine-protein phosphatase non-receptor type 1	18	4.2677
P35831	Ptpn12	Tyrosine-protein phosphatase non-receptor type 12	13	0.86715
P35922	Fmr1	Synaptic functional regulator FMR1	17	1.49766
P35951	Ldlr	Low-density lipoprotein receptor	28	3.59185
P35979	Rpl12	60S ribosomal protein L12	11	67.6552
P35980	Rpl18	60S ribosomal protein L18	10	23.203
P36371	Tap2	Antigen peptide transporter 2	26	18.0196
P36423	Tbxas1	Thromboxane-A synthase	7	0.234695
P36536	Sar1a	GTP-binding protein SAR1a	5	1.25181
P36552	Cpox	Oxygen-dependent coproporphyrinogen-III oxidase, mitochondrial	14	2.98931
P36916	Gnl1	Guanine nucleotide-binding protein-like 1	18	2.43151
P36993	Ppm1b	Protein phosphatase 1B	10	0.829086
P37040	Por	NADPH--cytochrome P450 reductase	38	7.39984
P37172	Acvr1	Activin receptor type-1	3	0.445638
P37889	Fbln2	Fibulin-2	37	9.8152
P37913	Lig1	DNA ligase 1	28	2.93574
P38060	Hmgcl	Hydroxymethylglutaryl-CoA lyase, mitochondrial	9	3.11057
P38532	Hsf1	Heat shock factor protein 1	4	0.358328
P38647	Hspa9	Stress-70 protein, mitochondrial	48	111.88
P39039	Mbl1	Mannose-binding protein A	3	0.528342
P39053	Dnm1	Dynamin-1	12	0.837137
P39054	Dnm2	Dynamin-2	22	3.22941
P39061	Col18a1	Collagen alpha-1(XVIII) chain	20	12.1465
P39098	Man1a2	Mannosyl-oligosaccharide 1,2-alpha-mannosidase IB	8	1.79757
P39429	Traf2	TNF receptor-associated factor 2	5	0.355954
P39447	Tjp1	Tight junction protein ZO-1	37	2.04968
P39655	Alox12	Polyunsaturated fatty acid lipoxygenase ALOX12	1	0.147869
P39688	Fyn	Tyrosine-protein kinase Fyn	1	0.184236
P39749	Fen1	Flap endonuclease 1	12	11.4196
P40124	Cap1	Adenylyl cyclase-associated protein 1	24	7.00193
P40142	Tkt	Transketolase	33	17.6479
P40201	Chd1	Chromodomain-helicase-DNA-binding protein 1	9	0.75541
P40237	Cd82	CD82 antigen	4	1.31167
P40240	Cd9	CD9 antigen	3	0.575201
P40336	Vps26a	Vacuolar protein sorting-associated protein 26A	13	6.0561
P40338	Vhl	von Hippel-Lindau disease tumor suppressor	3	0.901292
P40630	Tfam	Transcription factor A, mitochondrial	13	2.97859
P40694	Ighmbp2	DNA-binding protein SMUBP-2	1	0.249507
P40749	Syt4	Synaptotagmin-4	2	0.664926
P41105	Rpl28	60S ribosomal protein L28	14	6.77788
P41216	Acsl1	Long-chain-fatty-acid--CoA ligase 1	12	1.8869
P41230	Kdm5c	Lysine-specific demethylase 5C	8	0.408292
P41233	Abca1	Phospholipid-transporting ATPase ABCA1	1	0.184604
P41234	Abca2	ATP-binding cassette sub-family A member 2	2	0.137648
P41241	Csk	Tyrosine-protein kinase CSK	13	1.86619
P41245	Mmp9	Matrix metalloproteinase-9	12	2.85703
P41317	Mbl2	Mannose-binding protein C	6	1.14003
P41731	Cd63	CD63 antigen	5	4.7265
P41778	Pbx1	Pre-B-cell leukemia transcription factor 1	1	0.111557
P42125	Eci1	Enoyl-CoA delta isomerase 1, mitochondrial	11	2.8707
P42128	Foxk1	Forkhead box protein K1	13	2.46379
P42208	Septin2	Septin-2	18	18.4526
P42225	Stat1	Signal transducer and activator of transcription 1	34	9.1619
P42227	Stat3	Signal transducer and activator of transcription 3	30	2.47039
P42230	Stat5a	Signal transducer and activator of transcription 5A	8	0.665086
P42232	Stat5b	Signal transducer and activator of transcription 5B	5	0.405683
P42567	Eps15	Epidermal growth factor receptor substrate 15	38	13.7371
P42669	Pura	Transcriptional activator protein Pur-alpha	9	4.88092
P42859	Htt	Huntingtin	18	0.407968
P42867	Dpagt1	UDP-N-acetylglucosamine--dolichyl-phosphate N-acetylglucosaminephosphotransferase	1	0.19634
P42932	Cct8	T-complex protein 1 subunit theta	40	33.9803
P43024	Cox6a1	Cytochrome c oxidase subunit 6A1, mitochondrial	1	0.859074
P43136	Nr2f6	Nuclear receptor subfamily 2 group F member 6	3	0.149092
P43247	Msh2	DNA mismatch repair protein Msh2	24	3.25781
P43274	H1-4	Histone H1.4	4	79.3133
P43275	H1-1	Histone H1.1	9	20.5629
P43276	H1-5	Histone H1.5	14	122.06
P43277	H1-3	Histone H1.3	1	14.1382
P43346	Dck	Deoxycytidine kinase	1	0.359914
P43406	Itgav	Integrin alpha-V	42	7.56025
P43407	Sdc2	Syndecan-2	4	0.666272
P43883	Plin2	Perilipin-2	15	1.76196
P45376	Akr1b1	Aldo-keto reductase family 1 member B1	17	15.2837
P45377	Akr1b8	Aldose reductase-related protein 2	8	5.03259
P45481	Crebbp	Histone lysine acetyltransferase CREBBP	4	0.105653
P45591	Cfl2	Cofilin-2	8	3.01383
P45700	Man1a1	Mannosyl-oligosaccharide 1,2-alpha-mannosidase IA	5	0.18583
P45878	Fkbp2	Peptidyl-prolyl cis-trans isomerase FKBP2	11	8.69512
P45952	Acadm	Medium-chain specific acyl-CoA dehydrogenase, mitochondrial	21	16.8081
P46061	Rangap1	Ran GTPase-activating protein 1	34	7.53215
P46062	Sipa1	Signal-induced proliferation-associated protein 1	14	1.32527
P46412	Gpx3	Glutathione peroxidase 3	6	4.37929
P46414	Cdkn1b	Cyclin-dependent kinase inhibitor 1B	4	0.279497
P46460	Nsf	Vesicle-fusing ATPase	38	8.9125
P46467	Vps4b	Vacuolar protein sorting-associated protein 4B	17	7.6271
P46471	Psmc2	26S proteasome regulatory subunit 7	33	9.71732
P46638	Rab11b	Ras-related protein Rab-11B	2	9.58897
P46656	Fdx1	Adrenodoxin, mitochondrial	3	0.899209
P46664	Adss2	Adenylosuccinate synthetase isozyme 2	19	7.2114
P46718	Pdcd2	Programmed cell death protein 2	10	1.52851
P46735	Myo1b	Unconventional myosin-Ib	38	2.54127
P46737	Brcc3	Lys-63-specific deubiquitinase BRCC36	5	0.423135
P46935	Nedd4	E3 ubiquitin-protein ligase NEDD4	28	10.0758
P46938	Yap1	Transcriptional coactivator YAP1	5	0.530879
P46978	Stt3a	Dolichyl-diphosphooligosaccharide--protein glycosyltransferase subunit STT3A	17	10.3896
P47199	Cryz	Quinone oxidoreductase	15	4.74772
P47226	Tes	Testin	20	2.66797
P47713	Pla2g4a	Cytosolic phospholipase A2	21	1.74646
P47738	Aldh2	Aldehyde dehydrogenase, mitochondrial	27	56.7554
P47740	Aldh3a2	Aldehyde dehydrogenase family 3 member A2	17	3.07654
P47753	Capza1	F-actin-capping protein subunit alpha-1	8	7.55555
P47754	Capza2	F-actin-capping protein subunit alpha-2	9	8.80879
P47757	Capzb	F-actin-capping protein subunit beta	17	15.6786
P47758	Srprb	Signal recognition particle receptor subunit beta	14	2.38128
P47791	Gsr	Glutathione reductase, mitochondrial	12	10.2856
P47802	Mtx1	Metaxin-1	13	3.37445
P47809	Map2k4	Dual specificity mitogen-activated protein kinase kinase 4	7	0.532795
P47811	Mapk14	Mitogen-activated protein kinase 14	11	1.46209
P47856	Gfpt1	Glutamine--fructose-6-phosphate aminotransferase [isomerizing] 1	19	3.22841
P47857	Pfkm	ATP-dependent 6-phosphofructokinase, muscle type	12	0.79793
P47878	Igfbp3	Insulin-like growth factor-binding protein 3	8	1.14384
P47879	Igfbp4	Insulin-like growth factor-binding protein 4	6	2.54538
P47880	Igfbp6	Insulin-like growth factor-binding protein 6	5	2.19798
P47911	Rpl6	60S ribosomal protein L6	19	33.8753
P47915	Rpl29	60S ribosomal protein L29	8	3.55145
P47930	Fosl2	Fos-related antigen 2	6	0.225934
P47934	Crat	Carnitine O-acetyltransferase	6	0.186402
P47941	Crkl	Crk-like protein	13	5.6476
P47955	Rplp1	60S acidic ribosomal protein P1	2	7.98037
P47962	Rpl5	60S ribosomal protein L5	19	13.4688
P47963	Rpl13	60S ribosomal protein L13	16	20.3491
P47964	Rpl36	60S ribosomal protein L36	4	7.56167
P47968	Rpia	Ribose-5-phosphate isomerase	7	0.492017
P48024	Eif1	Eukaryotic translation initiation factor 1	5	0.785237
P48025	Syk	Tyrosine-protein kinase SYK	2	0.157721
P48036	Anxa5	Annexin A5	27	137.036
P48193	Epb41	Protein 4.1	4	0.334088
P48377	Rfx1	MHC class II regulatory factor RFX1	7	0.541044
P48410	Abcd1	ATP-binding cassette sub-family D member 1	2	0.12249
P48428	Tbca	Tubulin-specific chaperone A	11	2.99812
P48441	Idua	Alpha-L-iduronidase	4	0.234673
P48453	Ppp3cb	Serine/threonine-protein phosphatase 2B catalytic subunit beta isoform	6	0.597757
P48678	Lmna	Prelamin-A/C	62	152.074
P48722	Hspa4l	Heat shock 70 kDa protein 4L	22	1.59414
P48725	Pcnt	Pericentrin	28	0.981853
P48754	Brca1	Breast cancer type 1 susceptibility protein homolog	12	2.02383
P48755	Fosl1	Fos-related antigen 1	4	0.612777
P48758	Cbr1	Carbonyl reductase [NADPH] 1	16	2.98211
P48760	Fpgs	Folylpolyglutamate synthase, mitochondrial	1	0.130805
P48771	Cox7a2	Cytochrome c oxidase subunit 7A2, mitochondrial	2	40.808
P48962	Slc25a4	ADP/ATP translocase 1	11	35.1215
P49025	Cit	Citron Rho-interacting kinase	30	0.615134
P49070	Camlg	Calcium signal-modulating cyclophilin ligand	1	0.259916
P49117	Nr2c2	Nuclear receptor subfamily 2 group C member 2	10	0.347599
P49138	Mapkapk2	MAP kinase-activated protein kinase 2	5	0.362349
P49182	Serpind1	Heparin cofactor 2	7	0.743278
P49222	Epb42	Protein 4.2	5	0.1799
P49282	Slc11a2	Natural resistance-associated macrophage protein 2	2	0.356303
P49290	Epx	Eosinophil peroxidase	1	0.298069
P49312	Hnrnpa1	Heterogeneous nuclear ribonucleoprotein A1	23	65.9186
P49442	Inpp1	Inositol polyphosphate 1-phosphatase	5	0.670089
P49443	Ppm1a	Protein phosphatase 1A	9	0.492922
P49446	Ptpre	Receptor-type tyrosine-protein phosphatase epsilon	6	0.379867
P49452	Cenpc	Centromere protein C	2	0.340763
P49586	Pcyt1a	Choline-phosphate cytidylyltransferase A	12	2.31479
P49615	Cdk5	Cyclin-dependent-like kinase 5	3	0.404049
P49710	Hcls1	Hematopoietic lineage cell-specific protein	15	1.65812
P49717	Mcm4	DNA replication licensing factor MCM4	38	8.30253
P49718	Mcm5	DNA replication licensing factor MCM5	48	12.213
P49722	Psma2	Proteasome subunit alpha type-2	11	7.40688
P49769	Psen1	Presenilin-1	1	0.624916
P49817	Cav1	Caveolin-1	4	3.51568
P49935	Ctsh	Pro-cathepsin H	4	0.344005
P49962	Srp9	Signal recognition particle 9 kDa protein	5	4.1872
P50096	Impdh1	Inosine-5'-monophosphate dehydrogenase 1	11	2.06728
P50136	Bckdha	2-oxoisovalerate dehydrogenase subunit alpha, mitochondrial	13	1.0017
P50171	Hsd17b8	Estradiol 17-beta-dehydrogenase 8	6	1.10312
P50172	Hsd11b1	Corticosteroid 11-beta-dehydrogenase isozyme 1	4	0.819394
P50247	Ahcy	Adenosylhomocysteinase	23	26.0009
P50295	Nat2	Arylamine N-acetyltransferase 2	4	5.10815
P50396	Gdi1	Rab GDP dissociation inhibitor alpha	9	1.29681
P50428	Arsa	Arylsulfatase A	7	8.17428
P50429	Arsb	Arylsulfatase B	6	1.02638
P50431	Shmt1	Serine hydroxymethyltransferase, cytosolic	17	2.54163
P50446	Krt6a	Keratin, type II cytoskeletal 6A	2	0.463494
P50516	Atp6v1a	V-type proton ATPase catalytic subunit A	35	8.88544
P50518	Atp6v1e1	V-type proton ATPase subunit E 1	11	6.87444
P50543	S100a11	Protein S100-A11	6	30.3387
P50544	Acadvl	Very long-chain specific acyl-CoA dehydrogenase, mitochondrial	26	3.8133
P50580	Pa2g4	Proliferation-associated protein 2G4	24	32.8518
P50637	Tspo	Translocator protein	1	3.8367
P50652	Fancc	Fanconi anemia group C protein homolog	1	0.0537414
P51125	Cast	Calpastatin	22	2.55117
P51150	Rab7a	Ras-related protein Rab-7a	18	30.1332
P51163	Uros	Uroporphyrinogen-III synthase	2	0.759149
P51174	Acadl	Long-chain specific acyl-CoA dehydrogenase, mitochondrial	15	8.40874
P51175	Ppox	Protoporphyrinogen oxidase	5	1.01357
P51410	Rpl9	60S ribosomal protein L9	10	13.2431
P51432	Plcb3	1-phosphatidylinositol 4,5-bisphosphate phosphodiesterase beta-3	30	3.58787
P51569	Gla	Alpha-galactosidase A	8	4.23651
P51612	Xpc	DNA repair protein complementing XP-C cells homolog	5	0.0557736
P51660	Hsd17b4	Peroxisomal multifunctional enzyme type 2	26	4.345
P51675	Ccr1	C-C chemokine receptor type 1	1	0.989829
P51807	Dynlt1	Dynein light chain Tctex-type 1	4	0.621188
P51855	Gss	Glutathione synthetase	10	1.82595
P51859	Hdgf	Hepatoma-derived growth factor	18	6.54485
P51863	Atp6v0d1	V-type proton ATPase subunit d 1	10	6.28325
P51881	Slc25a5	ADP/ATP translocase 2	10	64.4282
P51885	Lum	Lumican	7	6.9868
P51910	Apod	Apolipoprotein D	5	0.236084
P51912	Slc1a5	Neutral amino acid transporter B(0)	6	2.83314
P51949	Mnat1	CDK-activating kinase assembly factor MAT1	7	0.717192
P51954	Nek1	Serine/threonine-protein kinase Nek1	5	0.533241
P52019	Sqle	Squalene monooxygenase	2	0.438827
P52293	Kpna2	Importin subunit alpha-1	21	13.1276
P52332	Jak1	Tyrosine-protein kinase JAK1	9	1.16316
P52430	Pon1	Serum paraoxonase/arylesterase 1	5	0.235363
P52431	Pold1	DNA polymerase delta catalytic subunit	31	3.3934
P52432	Polr1c	DNA-directed RNA polymerases I and III subunit RPAC1	10	5.61892
P52479	Usp10	Ubiquitin carboxyl-terminal hydrolase 10	17	5.19497
P52480	Pkm	Pyruvate kinase PKM	46	196.126
P52483	Ube2e3	Ubiquitin-conjugating enzyme E2 E3	1	0.0155599
P52503	Ndufs6	NADH dehydrogenase [ubiquinone] iron-sulfur protein 6, mitochondrial	6	0.925178
P52592	S1pr2	Sphingosine 1-phosphate receptor 2	1	0.148004
P52624	Upp1	Uridine phosphorylase 1	12	1.94268
P52633	Stat6	Signal transducer and transcription activator 6	12	1.52663
P52651	Rhox5	Homeobox protein Rhox5	14	2.14115
P52734	Fgd1	FYVE, RhoGEF and PH domain-containing protein 1	1	0.165521
P52760	Rida	2-iminobutanoate/2-iminopropanoate deaminase	7	2.96026
P52825	Cpt2	Carnitine O-palmitoyltransferase 2, mitochondrial	19	2.82729
P52850	Ndst2	Bifunctional heparan sulfate N-deacetylase/N-sulfotransferase 2	4	0.286198
P52875	Tmem165	Transmembrane protein 165	4	0.969968
P52912	Tia1	Nucleolysin TIA-1	5	2.64216
P52927	Hmga2	High mobility group protein HMGI-C	4	0.146537
P53026	Rpl10a	60S ribosomal protein L10a	16	28.417
P53368	Nudt1	7,8-dihydro-8-oxoguanine triphosphatase	3	0.229092
P53395	Dbt	Lipoamide acyltransferase component of branched-chain alpha-keto acid dehydrogenase complex, mitochondrial	6	0.231688
P53564	Cux1	Homeobox protein cut-like 1	8	1.49435
P53569	Cebpz	CCAAT/enhancer-binding protein zeta	21	1.94867
P53612	Rabggtb	Geranylgeranyl transferase type-2 subunit beta	2	0.326056
P53657	Pklr	Pyruvate kinase PKLR	2	1.02975
P53690	Mmp14	Matrix metalloproteinase-14	16	3.08151
P53702	Hccs	Holocytochrome c-type synthase	10	0.85545
P53762	Arnt	Aryl hydrocarbon receptor nuclear translocator	1	0.382573
P53798	Fdft1	Squalene synthase	3	0.241947
P53810	Pitpna	Phosphatidylinositol transfer protein alpha isoform	10	1.46023
P53811	Pitpnb	Phosphatidylinositol transfer protein beta isoform	11	1.25177
P53986	Slc16a1	Monocarboxylate transporter 1	6	2.16769
P53994	Rab2a	Ras-related protein Rab-2A	6	3.31294
P53995	Anapc1	Anaphase-promoting complex subunit 1	30	1.29424
P53996	Cnbp	Cellular nucleic acid-binding protein	12	5.72144
P54071	Idh2	Isocitrate dehydrogenase [NADP], mitochondrial	27	30.3417
P54099	Polg	DNA polymerase subunit gamma-1	1	0.299756
P54103	Dnajc2	DnaJ homolog subfamily C member 2	22	2.47959
P54116	Stom	Stomatin	6	2.60141
P54227	Stmn1	Stathmin	12	13.8904
P54276	Msh6	DNA mismatch repair protein Msh6	32	1.98101
P54726	Rad23a	UV excision repair protein RAD23 homolog A	8	2.77594
P54728	Rad23b	UV excision repair protein RAD23 homolog B	12	12.6606
P54729	Nub1	NEDD8 ultimate buster 1	16	1.79063
P54731	Faf1	FAS-associated factor 1	13	3.42329
P54751	St3gal1	CMP-N-acetylneuraminate-beta-galactosamide-alpha-2,3-sialyltransferase 1	5	0.297467
P54761	Ephb4	Ephrin type-B receptor 4	9	1.05627
P54775	Psmc4	26S proteasome regulatory subunit 6B	29	14.0049
P54818	Galc	Galactocerebrosidase	2	0.197448
P54822	Adsl	Adenylosuccinate lyase	19	1.91215
P54823	Ddx6	Probable ATP-dependent RNA helicase DDX6	13	5.93871
P54923	Adprh	[Protein ADP-ribosylarginine] hydrolase	15	4.8902
P55002	Mfap2	Microfibrillar-associated protein 2	2	0.054599
P55012	Slc12a2	Solute carrier family 12 member 2	3	0.170996
P55065	Pltp	Phospholipid transfer protein	9	1.02243
P55096	Abcd3	ATP-binding cassette sub-family D member 3	8	3.25862
P55144	Tyro3	Tyrosine-protein kinase receptor TYRO3	1	0.0421301
P55194	Sh3bp1	SH3 domain-binding protein 1	27	2.90618
P55200	Kmt2a	Histone-lysine N-methyltransferase 2A	1	0.0794965
P55258	Rab8a	Ras-related protein Rab-8A	6	0.842842
P55264	Adk	Adenosine kinase	11	2.06558
P55284	Cdh5	Cadherin-5	3	0.141435
P55302	Lrpap1	Alpha-2-macroglobulin receptor-associated protein	24	5.65297
P55772	Entpd1	Ectonucleoside triphosphate diphosphohydrolase 1	9	1.01178
P55937	Golga3	Golgin subfamily A member 3	40	1.6563
P56135	Atp5mf	ATP synthase subunit f, mitochondrial	4	23.2125
P56183	Rrp1	Ribosomal RNA processing protein 1 homolog A	7	1.69187
P56212	Arpp19	cAMP-regulated phosphoprotein 19	5	0.800986
P56213	Gfer	FAD-linked sulfhydryl oxidase ALR	11	2.32735
P56371	Rab4a	Ras-related protein Rab-4A	1	0.10207
P56375	Acyp2	Acylphosphatase-2	1	0.046058
P56376	Acyp1	Acylphosphatase-1	3	0.761946
P56379	Atp5mj	ATP synthase subunit ATP5MJ, mitochondrial	2	1.68899
P56380	Nudt2	Bis(5'-nucleosyl)-tetraphosphatase [asymmetrical]	3	0.687171
P56382	Atp5f1e	ATP synthase subunit epsilon, mitochondrial	3	3.22535
P56389	Cda	Cytidine deaminase	5	1.27772
P56390	Cks2	Cyclin-dependent kinases regulatory subunit 2	1	4.53377
P56391	Cox6b1	Cytochrome c oxidase subunit 6B1	7	29.3393
P56392	Cox7a1	Cytochrome c oxidase subunit 7A1, mitochondrial	1	0.589101
P56393	Cox7b	Cytochrome c oxidase subunit 7B, mitochondrial	2	0.766348
P56394	Cox17	Cytochrome c oxidase copper chaperone	7	1.38382
P56395	Cyb5a	Cytochrome b5	6	9.50263
P56399	Usp5	Ubiquitin carboxyl-terminal hydrolase 5	32	13.134
P56400	Gp1bb	Platelet glycoprotein Ib beta chain	4	1.76582
P56477	Irf5	Interferon regulatory factor 5	6	0.449841
P56480	Atp5f1b	ATP synthase subunit beta, mitochondrial	27	172.047
P56528	Cd38	ADP-ribosyl cyclase/cyclic ADP-ribose hydrolase 1	7	1.83535
P56542	Dnase2	Deoxyribonuclease-2-alpha	8	1.36037
P56546	Ctbp2	C-terminal-binding protein 2	8	2.03098
P56565	S100a1	Protein S100-A1	1	0.140437
P56581	Tdg	G/T mismatch-specific thymine DNA glycosylase	2	0.434921
P56671	Maz	Myc-associated zinc finger protein	8	0.19688
P56695	Wfs1	Wolframin	6	0.797117
P56716	Rp1	Oxygen-regulated protein 1	1	0.0638781
P56812	Pdcd5	Programmed cell death protein 5	9	10.5023
P56873	Znrd2	Protein ZNRD2	3	0.982952
P56959	Fus	RNA-binding protein FUS	11	23.8702
P56960	Exosc10	Exosome component 10	26	1.35652
P57080	Usp25	Ubiquitin carboxyl-terminal hydrolase 25	10	0.354791
P57716	Ncstn	Nicastrin	13	14.7302
P57722	Pcbp3	Poly(rC)-binding protein 3	2	0.254841
P57724	Pcbp4	Poly(rC)-binding protein 4	2	0.530979
P57746	Atp6v1d	V-type proton ATPase subunit D	8	2.02645
P57759	Erp29	Endoplasmic reticulum resident protein 29	12	37.2199
P57776	Eef1d	Elongation factor 1-delta	22	91.2613
P57780	Actn4	Alpha-actinin-4	53	24.6422
P57784	Snrpa1	U2 small nuclear ribonucleoprotein A'	13	23.8632
P57787	Slc16a3	Monocarboxylate transporter 4	11	8.78572
P57791	Rce1	CAAX prenyl protease 2	3	0.525121
P58021	Tm9sf2	Transmembrane 9 superfamily member 2	11	6.17408
P58044	Idi1	Isopentenyl-diphosphate Delta-isomerase 1	10	6.74529
P58058	Nadk	NAD kinase	1	0.133003
P58059	Mrps21	28S ribosomal protein S21, mitochondrial	3	0.580643
P58064	Mrps6	28S ribosomal protein S6, mitochondrial	8	2.26277
P58069	Rasa2	Ras GTPase-activating protein 2	2	0.431446
P58137	Acot8	Acyl-coenzyme A thioesterase 8	5	0.366594
P58158	B3gat3	Galactosylgalactosylxylosylprotein 3-beta-glucuronosyltransferase 3	1	1.07153
P58196	Plscr4	Phospholipid scramblase 4	1	0.0621259
P58242	Smpdl3b	Acid sphingomyelinase-like phosphodiesterase 3b	5	0.95015
P58252	Eef2	Elongation factor 2	55	22.7034
P58281	Opa1	Dynamin-like 120 kDa protein, mitochondrial	42	5.54173
P58334	Klf16	Krueppel-like factor 16	1	0.0233086
P58389	Ptpa	Serine/threonine-protein phosphatase 2A activator	8	4.41212
P58404	Strn4	Striatin-4	14	0.851489
P58462	Foxp1	Forkhead box protein P1	1	0.0256891
P58466	Ctdsp1	Carboxy-terminal domain RNA polymerase II polypeptide A small phosphatase 1	1	1.94393
P58468	Fam207a	Protein FAM207A	10	0.605444
P58501	Paxbp1	PAX3- and PAX7-binding protein 1	18	1.00677
P58544	Btbd1	BTB/POZ domain-containing protein 1	1	0.25029
P58681	Tlr7	Toll-like receptor 7	2	0.0739267
P58742	Aaas	Aladin	13	2.85595
P58771	Tpm1	Tropomyosin alpha-1 chain	12	14.5714
P58774	Tpm2	Tropomyosin beta chain	12	6.30712
P58801	Ripk2	Receptor-interacting serine/threonine-protein kinase 2	3	0.427859
P58802	Tbc1d10a	TBC1 domain family member 10A	8	0.58943
P58854	Tubgcp3	Gamma-tubulin complex component 3	13	0.671023
P58871	Tnks1bp1	182 kDa tankyrase-1-binding protein	52	7.37269
P58929	Gmeb2	Glucocorticoid modulatory element-binding protein 2	3	1.56504
P59016	Vps33b	Vacuolar protein sorting-associated protein 33B	6	0.329439
P59017	Bcl2l13	Bcl-2-like protein 13	7	0.953499
P59048	Pdrg1	p53 and DNA damage-regulated protein 1	3	0.692802
P59108	Cpne2	Copine-2	8	1.44317
P59110	Senp1	Sentrin-specific protease 1	8	0.334887
P59114	Pcif1	mRNA (2'-O-methyladenosine-N(6)-)-methyltransferase	4	0.569275
P59222	Scarf2	Scavenger receptor class F member 2	1	0.0030188
P59235	Nup43	Nucleoporin Nup43	8	6.90911
P59279	Rab2b	Ras-related protein Rab-2B	2	0.0885165
P59325	Eif5	Eukaryotic translation initiation factor 5	21	9.51231
P59326	Ythdf1	YTH domain-containing family protein 1	7	1.27249
P59328	Wdhd1	WD repeat and HMG-box DNA-binding protein 1	21	2.30496
P59438	Hps5	Hermansky-Pudlak syndrome 5 protein homolog	5	0.581381
P59470	Polr3b	DNA-directed RNA polymerase III subunit RPC2	2	0.113327
P59481	Lman2l	VIP36-like protein	3	0.646998
P59672	Anks1a	Ankyrin repeat and SAM domain-containing protein 1A	9	0.743031
P59708	Sf3b6	Splicing factor 3B subunit 6	6	6.64802
P59729	Rin3	Ras and Rab interactor 3	1	0.141309
P59759	Mrtfb	Myocardin-related transcription factor B	6	0.363895
P59913	Pcmtd1	Protein-L-isoaspartate O-methyltransferase domain-containing protein 1	3	0.515147
P59941	Sirt6	NAD-dependent protein deacetylase sirtuin-6	5	0.338922
P59997	Kdm2a	Lysine-specific demethylase 2A	14	1.00987
P59999	Arpc4	Actin-related protein 2/3 complex subunit 4	9	20.2112
P60060	Sec61g	Protein transport protein Sec61 subunit gamma	2	15.8153
P60122	Ruvbl1	RuvB-like 1	29	13.7829
P60229	Eif3e	Eukaryotic translation initiation factor 3 subunit E	21	8.32122
P60330	Espl1	Separin	6	0.21014
P60335	Pcbp1	Poly(rC)-binding protein 1	10	43.6581
P60487	Pdxp	Pyridoxal phosphate phosphatase	3	0.323993
P60521	Gabarapl2	Gamma-aminobutyric acid receptor-associated protein-like 2	4	1.11021
P60605	Ube2g2	Ubiquitin-conjugating enzyme E2 G2	3	1.17048
P60670	Nploc4	Nuclear protein localization protein 4 homolog	27	2.00885
P60710	Actb	Actin, cytoplasmic 1	1	1.37802
P60762	Morf4l1	Mortality factor 4-like protein 1	5	0.41149
P60766	Cdc42	Cell division control protein 42 homolog	7	31.7482
P60824	Cirbp	Cold-inducible RNA-binding protein	4	2.25277
P60840	Ensa	Alpha-endosulfine	2	0.296519
P60843	Eif4a1	Eukaryotic initiation factor 4A-I	10	19.2009
P60867	Rps20	40S ribosomal protein S20	6	58.1444
P60898	Polr2i	DNA-directed RNA polymerase II subunit RPB9	5	1.90004
P60904	Dnajc5	DnaJ homolog subfamily C member 5	4	0.210052
P61021	Rab5b	Ras-related protein Rab-5B	5	1.27903
P61022	Chp1	Calcineurin B homologous protein 1	11	9.01721
P61025	Cks1b	Cyclin-dependent kinases regulatory subunit 1	2	0.646603
P61027	Rab10	Ras-related protein Rab-10	9	6.88473
P61028	Rab8b	Ras-related protein Rab-8B	4	1.31914
P61079	Ube2d3	Ubiquitin-conjugating enzyme E2 D3	1	0.774515
P61082	Ube2m	NEDD8-conjugating enzyme Ubc12	9	6.74057
P61087	Ube2k	Ubiquitin-conjugating enzyme E2 K	13	9.37167
P61089	Ube2n	Ubiquitin-conjugating enzyme E2 N	9	28.459
P61148	Fgf1	Fibroblast growth factor 1	4	0.310814
P61161	Actr2	Actin-related protein 2	18	6.13765
P61164	Actr1a	Alpha-centractin	7	2.3168
P61166	Tmem258	Transmembrane protein 258	1	4.37208
P61202	Cops2	COP9 signalosome complex subunit 2	18	4.67742
P61211	Arl1	ADP-ribosylation factor-like protein 1	5	1.85002
P61216	Taf13	Transcription initiation factor TFIID subunit 13	1	0.517212
P61219	Polr2f	DNA-directed RNA polymerases I, II, and III subunit RPABC2	2	3.6757
P61222	Abce1	ATP-binding cassette sub-family E member 1	30	8.56867
P61226	Rap2b	Ras-related protein Rap-2b	3	3.10323
P61255	Rpl26	60S ribosomal protein L26	12	21.7752
P61290	Psme3	Proteasome activator complex subunit 3	17	6.62086
P61327	Magoh	Protein mago nashi homolog	1	1.96455
P61358	Rpl27	60S ribosomal protein L27	10	25.2046
P61406	Smg6	Telomerase-binding protein EST1A	7	0.31189
P61514	Rpl37a	60S ribosomal protein L37a	5	0.618254
P61600	Naa20	N-alpha-acetyltransferase 20	7	5.02256
P61620	Sec61a1	Protein transport protein Sec61 subunit alpha isoform 1	7	5.75969
P61750	Arf4	ADP-ribosylation factor 4	1	0.413877
P61759	Vbp1	Prefoldin subunit 3	12	5.30043
P61804	Dad1	Dolichyl-diphosphooligosaccharide--protein glycosyltransferase subunit DAD1	3	11.3993
P61924	Copz1	Coatomer subunit zeta-1	5	5.58929
P61953	Gng11	Guanine nucleotide-binding protein G(I)/G(S)/G(O) subunit gamma-11	2	0.170642
P61957	Sumo2	Small ubiquitin-related modifier 2	2	0.616336
P61961	Ufm1	Ubiquitin-fold modifier 1	2	8.5613
P61963	Dcaf7	DDB1- and CUL4-associated factor 7	8	1.06787
P61965	Wdr5	WD repeat-containing protein 5	10	1.09081
P61967	Ap1s1	AP-1 complex subunit sigma-1A	5	1.46263
P61971	Nutf2	Nuclear transport factor 2	5	10.2615
P61979	Hnrnpk	Heterogeneous nuclear ribonucleoprotein K	28	127.091
P61982	Ywhag	14-3-3 protein gamma	11	11.1276
P62046	Lrch1	Leucine-rich repeat and calponin homology domain-containing protein 1	9	0.87507
P62071	Rras2	Ras-related protein R-Ras2	3	0.160536
P62073	Timm10	Mitochondrial import inner membrane translocase subunit Tim10	7	0.982336
P62075	Timm13	Mitochondrial import inner membrane translocase subunit Tim13	7	16.2782
P62077	Timm8b	Mitochondrial import inner membrane translocase subunit Tim8 B	5	4.70131
P62082	Rps7	40S ribosomal protein S7	16	13.2974
P62137	Ppp1ca	Serine/threonine-protein phosphatase PP1-alpha catalytic subunit	8	14.7737
P62141	Ppp1cb	Serine/threonine-protein phosphatase PP1-beta catalytic subunit	7	6.79304
P62192	Psmc1	26S proteasome regulatory subunit 4	34	10.9856
P62196	Psmc5	26S proteasome regulatory subunit 8	26	5.55117
P62242	Rps8	40S ribosomal protein S8	13	18.0213
P62245	Rps15a	40S ribosomal protein S15a	12	40.2585
P62254	Ube2g1	Ubiquitin-conjugating enzyme E2 G1	8	2.08769
P62257	Ube2h	Ubiquitin-conjugating enzyme E2 H	4	0.634432
P62259	Ywhae	14-3-3 protein epsilon	24	24.9854
P62264	Rps14	40S ribosomal protein S14	9	44.6167
P62267	Rps23	40S ribosomal protein S23	6	10.7047
P62270	Rps18	40S ribosomal protein S18	17	76.3155
P62274	Rps29	40S ribosomal protein S29	4	6.5
P62281	Rps11	40S ribosomal protein S11	16	15.7593
P62301	Rps13	40S ribosomal protein S13	16	35.6231
P62305	Snrpe	Small nuclear ribonucleoprotein E	2	21.968
P62307	Snrpf	Small nuclear ribonucleoprotein F	6	10.4967
P62309	Snrpg	Small nuclear ribonucleoprotein G	5	15.7072
P62311	Lsm3	U6 snRNA-associated Sm-like protein LSm3	3	18.1892
P62313	Lsm6	U6 snRNA-associated Sm-like protein LSm6	6	5.69558
P62315	Snrpd1	Small nuclear ribonucleoprotein Sm D1	4	6.93234
P62317	Snrpd2	Small nuclear ribonucleoprotein Sm D2	9	25.3478
P62320	Snrpd3	Small nuclear ribonucleoprotein Sm D3	4	32.1314
P62322	Lsm5	U6 snRNA-associated Sm-like protein LSm5	1	3.78092
P62331	Arf6	ADP-ribosylation factor 6	3	3.6068
P62334	Psmc6	26S proteasome regulatory subunit 10B	27	11.2266
P62340	Tbpl1	TATA box-binding protein-like 1	1	0.1391
P62342	Selenot	Thioredoxin reductase-like selenoprotein T	3	0.522585
P62482	Kcnab2	Voltage-gated potassium channel subunit beta-2	6	0.800507
P62484	Abi2	Abl interactor 2	6	0.556362
P62488	Polr2g	DNA-directed RNA polymerase II subunit RPB7	6	1.19792
P62500	Tsc22d1	TSC22 domain family protein 1	3	0.749713
P62627	Dynlrb1	Dynein light chain roadblock-type 1	4	14.7694
P62631	Eef1a2	Elongation factor 1-alpha 2	3	3.78196
P62700	Ypel5	Protein yippee-like 5	4	0.203586
P62702	Rps4x	40S ribosomal protein S4, X isoform	23	31.0371
P62715	Ppp2cb	Serine/threonine-protein phosphatase 2A catalytic subunit beta isoform	1	0.0548767
P62717	Rpl18a	60S ribosomal protein L18a	9	7.97916
P62743	Ap2s1	AP-2 complex subunit sigma	5	1.34432
P62746	Rhob	Rho-related GTP-binding protein RhoB	5	0.720871
P62748	Hpcal1	Hippocalcin-like protein 1	6	3.91489
P62751	Rpl23a	60S ribosomal protein L23a	12	8.91876
P62754	Rps6	40S ribosomal protein S6	15	13.9804
P62774	Mtpn	Myotrophin	7	1.69634
P62806	H4c1	Histone H4	15	585.118
P62814	Atp6v1b2	V-type proton ATPase subunit B, brain isoform	22	8.54731
P62821	Rab1A	Ras-related protein Rab-1A	10	1.87671
P62827	Ran	GTP-binding nuclear protein Ran	11	20.4016
P62830	Rpl23	60S ribosomal protein L23	10	29.3166
P62835	Rap1a	Ras-related protein Rap-1A	2	3.59261
P62838	Ube2d2	Ubiquitin-conjugating enzyme E2 D2	1	1.15245
P62843	Rps15	40S ribosomal protein S15	10	1.09992
P62849	Rps24	40S ribosomal protein S24	7	3.82673
P62852	Rps25	40S ribosomal protein S25	8	89.9136
P62855	Rps26	40S ribosomal protein S26	7	13.881
P62858	Rps28	40S ribosomal protein S28	4	51.9916
P62862	Fau	40S ribosomal protein S30	4	19.1198
P62869	Elob	Elongin-B	12	10.9468
P62874	Gnb1	Guanine nucleotide-binding protein G(I)/G(S)/G(T) subunit beta-1	8	4.39913
P62876	Polr2l	DNA-directed RNA polymerases I, II, and III subunit RPABC5	2	1.3327
P62878	Rbx1	E3 ubiquitin-protein ligase RBX1	1	1.53946
P62880	Gnb2	Guanine nucleotide-binding protein G(I)/G(S)/G(T) subunit beta-2	4	6.91375
P62889	Rpl30	60S ribosomal protein L30	8	12.4967
P62892	Rpl39	60S ribosomal protein L39	1	10.0503
P62897	Cycs	Cytochrome c, somatic	8	33.3784
P62900	Rpl31	60S ribosomal protein L31	11	15.0957
P62908	Rps3	40S ribosomal protein S3	24	67.8785
P62911	Rpl32	60S ribosomal protein L32	10	3.95973
P62915	Gtf2b	Transcription initiation factor IIB	14	2.79515
P62918	Rpl8	60S ribosomal protein L8	15	16.7092
P62960	Ybx1	Y-box-binding protein 1	8	2.56988
P62962	Pfn1	Profilin-1	11	70.7605
P62983	Rps27a	Ubiquitin-40S ribosomal protein S27a	3	1.43076
P62984	Uba52	Ubiquitin-60S ribosomal protein L40	2	0.0428228
P62996	Tra2b	Transformer-2 protein homolog beta	8	3.34858
P63001	Rac1	Ras-related C3 botulinum toxin substrate 1	3	2.55496
P63005	Pafah1b1	Platelet-activating factor acetylhydrolase IB subunit beta	18	1.03395
P63011	Rab3a	Ras-related protein Rab-3A	2	0.470199
P63013	Prrx1	Paired mesoderm homeobox protein 1	3	0.288369
P63017	Hspa8	Heat shock cognate 71 kDa protein	41	182.371
P63024	Vamp3	Vesicle-associated membrane protein 3	1	1.12199
P63028	Tpt1	Translationally-controlled tumor protein	10	13.3422
P63030	Mpc1	Mitochondrial pyruvate carrier 1	2	0.281456
P63034	Cyth2	Cytohesin-2	2	0.165576
P63037	Dnaja1	DnaJ homolog subfamily A member 1	19	5.88295
P63038	Hspd1	60 kDa heat shock protein, mitochondrial	51	106.506
P63073	Eif4e	Eukaryotic translation initiation factor 4E	8	10.6401
P63082	Atp6v0c	V-type proton ATPase 16 kDa proteolipid subunit	1	2.1414
P63085	Mapk1	Mitogen-activated protein kinase 1	14	8.92654
P63087	Ppp1cc	Serine/threonine-protein phosphatase PP1-gamma catalytic subunit	4	1.51685
P63101	Ywhaz	14-3-3 protein zeta/delta	15	45.3423
P63139	Nfyb	Nuclear transcription factor Y subunit beta	2	3.72816
P63147	Ube2b	Ubiquitin-conjugating enzyme E2 B	1	1.84761
P63154	Crnkl1	Crooked neck-like protein 1	15	1.51403
P63158	Hmgb1	High mobility group protein B1	19	16.3222
P63166	Sumo1	Small ubiquitin-related modifier 1	6	2.33049
P63168	Dynll1	Dynein light chain 1, cytoplasmic	3	1.96473
P63213	Gng2	Guanine nucleotide-binding protein G(I)/G(S)/G(O) subunit gamma-2	4	0.441202
P63242	Eif5a	Eukaryotic translation initiation factor 5A-1	4	16.9336
P63254	Crip1	Cysteine-rich protein 1	3	0.347511
P63260	Actg1	Actin, cytoplasmic 2	1	0.823019
P63268	Actg2	Actin, gamma-enteric smooth muscle	1	4.79297
P63276	Rps17	40S ribosomal protein S17	11	11.1334
P63280	Ube2i	SUMO-conjugating enzyme UBC9	9	12.1979
P63321	Rala	Ras-related protein Ral-A	2	1.23763
P63323	Rps12	40S ribosomal protein S12	10	80.1862
P63325	Rps10	40S ribosomal protein S10	17	60.2727
P63328	Ppp3ca	Serine/threonine-protein phosphatase 2B catalytic subunit alpha isoform	8	4.69746
P63330	Ppp2ca	Serine/threonine-protein phosphatase 2A catalytic subunit alpha isoform	2	0.173968
P67778	Phb	Prohibitin	22	61.1363
P67871	Csnk2b	Casein kinase II subunit beta	6	8.85812
P67984	Rpl22	60S ribosomal protein L22	5	42.3912
P68037	Ube2l3	Ubiquitin-conjugating enzyme E2 L3	8	14.1618
P68040	Rack1	Receptor of activated protein C kinase 1	22	32.598
P68134	Acta1	Actin, alpha skeletal muscle	1	4.39326
P68181	Prkacb	cAMP-dependent protein kinase catalytic subunit beta	4	0.914944
P68254	Ywhaq	14-3-3 protein theta	14	13.6384
P68368	Tuba4a	Tubulin alpha-4A chain	3	5.59383
P68372	Tubb4b	Tubulin beta-4B chain	1	14.8849
P68404	Prkcb	Protein kinase C beta type	4	0.401233
P68510	Ywhah	14-3-3 protein eta	13	10.9371
P69566	Ranbp9	Ran-binding protein 9	10	0.878492
P70122	Sbds	Ribosome maturation protein SBDS	15	3.06032
P70168	Kpnb1	Importin subunit beta-1	37	41.0614
P70175	Dlg3	Disks large homolog 3	1	0.178758
P70188	Kifap3	Kinesin-associated protein 3	5	1.05555
P70193	Lrig1	Leucine-rich repeats and immunoglobulin-like domains protein 1	4	0.998928
P70195	Psmb7	Proteasome subunit beta type-7	10	1.99595
P70196	Traf6	TNF receptor-associated factor 6	1	0.2395
P70206	Plxna1	Plexin-A1	18	1.17276
P70207	Plxna2	Plexin-A2	1	0.0360057
P70210	Tead3	Transcriptional enhancer factor TEF-5	1	0.0421572
P70213	Fv1	Friend virus susceptibility protein 1	2	0.114663
P70218	Map4k1	Mitogen-activated protein kinase kinase kinase kinase 1	1	0.162559
P70227	Itpr3	Inositol 1,4,5-trisphosphate receptor type 3	27	0.885135
P70236	Map2k6	Dual specificity mitogen-activated protein kinase kinase 6	4	1.28592
P70245	Ebp	3-beta-hydroxysteroid-Delta(8),Delta(7)-isomerase	3	1.0694
P70248	Myo1f	Unconventional myosin-If	5	0.439913
P70255	Nfic	Nuclear factor 1 C-type	6	1.11907
P70257	Nfix	Nuclear factor 1 X-type	7	0.992164
P70261	Pald1	Paladin	24	2.28488
P70268	Pkn1	Serine/threonine-protein kinase N1	11	1.21078
P70270	Rad54l	DNA repair and recombination protein RAD54-like	1	0.046321
P70274	Selenop	Selenoprotein P	2	0.219025
P70279	Surf6	Surfeit locus protein 6	3	0.411287
P70280	Vamp7	Vesicle-associated membrane protein 7	8	1.82593
P70288	Hdac2	Histone deacetylase 2	6	2.45658
P70290	Mpp1	55 kDa erythrocyte membrane protein	16	2.76688
P70295	Aup1	Lipid droplet-regulating VLDL assembly factor AUP1	10	1.568
P70296	Pebp1	Phosphatidylethanolamine-binding protein 1	11	34.5261
P70297	Stam	Signal transducing adapter molecule 1	3	1.11499
P70302	Stim1	Stromal interaction molecule 1	16	3.5034
P70303	Ctps2	CTP synthase 2	7	0.430465
P70312	Has2	Hyaluronan synthase 2	1	0.152683
P70315	Was	Wiskott-Aldrich syndrome protein homolog	4	0.405643
P70318	Tial1	Nucleolysin TIAR	8	3.09663
P70324	Tbx3	T-box transcription factor TBX3	5	0.136929
P70333	Hnrnph2	Heterogeneous nuclear ribonucleoprotein H2	7	4.02255
P70335	Rock1	Rho-associated protein kinase 1	13	1.0524
P70336	Rock2	Rho-associated protein kinase 2	22	1.79711
P70343	Casp4	Caspase-4	3	0.597502
P70345	Bcl2l2	Bcl-2-like protein 2	1	0.163193
P70347	Tank	TRAF family member-associated NF-kappa-B activator	4	0.313886
P70349	Hint1	Histidine triad nucleotide-binding protein 1	10	25.2751
P70353	Nfyc	Nuclear transcription factor Y subunit gamma	4	2.90567
P70362	Ufd1	Ubiquitin recognition factor in ER-associated degradation protein 1	11	4.64807
P70371	Terf1	Telomeric repeat-binding factor 1	1	0.211664
P70372	Elavl1	ELAV-like protein 1	19	21.9662
P70387	Hfe	Hereditary hemochromatosis protein homolog	4	0.26118
P70388	Rad50	DNA repair protein RAD50	39	2.18779
P70398	Usp9x	Probable ubiquitin carboxyl-terminal hydrolase FAF-X	62	5.48858
P70399	Tp53bp1	TP53-binding protein 1	21	2.4181
P70403	Cux1	Protein CASP	6	0.639125
P70404	Idh3g	Isocitrate dehydrogenase [NAD] subunit gamma 1, mitochondrial	12	1.85271
P70408	Cdh10	Cadherin-10	1	0.100511
P70428	Ext2	Exostosin-2	13	1.22033
P70429	Evl	Ena/VASP-like protein	4	0.410427
P70441	Slc9a3r1	Na(+)/H(+) exchange regulatory cofactor NHE-RF1	16	1.84533
P70444	Bid	BH3-interacting domain death agonist	6	0.709605
P70451	Fer	Tyrosine-protein kinase Fer	1
P70452	Stx4	Syntaxin-4	10	3.24151
P70459	Erf	ETS domain-containing transcription factor ERF	3	0.751996
P70460	Vasp	Vasodilator-stimulated phosphoprotein	16	3.34647
P70662	Ldb1	LIM domain-binding protein 1	1	0.0128907
P70663	Sparcl1	SPARC-like protein 1	3	0.225226
P70665	Siae	Sialate O-acetylesterase	6	0.702346
P70670	Naca	Nascent polypeptide-associated complex subunit alpha, muscle-specific form	1	0.0420843
P70671	Irf3	Interferon regulatory factor 3	8	0.790079
P70677	Casp3	Caspase-3	16	3.57294
P70697	Urod	Uroporphyrinogen decarboxylase	6	2.19544
P70698	Ctps1	CTP synthase 1	22	4.47325
P70699	Gaa	Lysosomal alpha-glucosidase	21	5.80617
P70700	Polr1b	DNA-directed RNA polymerase I subunit RPA2	6	0.412659
P70704	Atp8a1	Phospholipid-transporting ATPase IA	1	0.218844
P80205	Otx1	Homeobox protein OTX1	1	0.0185874
P80313	Cct7	T-complex protein 1 subunit eta	28	11.8808
P80314	Cct2	T-complex protein 1 subunit beta	45	54.3874
P80315	Cct4	T-complex protein 1 subunit delta	32	14.1008
P80316	Cct5	T-complex protein 1 subunit epsilon	36	17.7785
P80317	Cct6a	T-complex protein 1 subunit zeta	20	19.2402
P80318	Cct3	T-complex protein 1 subunit gamma	39	57.5897
P81069	Gabpb2	GA-binding protein subunit beta-2	7	0.52454
P81117	Nucb2	Nucleobindin-2	16	4.80455
P82198	Tgfbi	Transforming growth factor-beta-induced protein ig-h3	31	19.8095
P82343	Renbp	N-acylglucosamine 2-epimerase	8	0.72761
P82347	Sgcd	Delta-sarcoglycan	1	0.219458
P82349	Sgcb	Beta-sarcoglycan	1	0.307492
P83093	Stim2	Stromal interaction molecule 2	8	0.459884
P83741	Wnk1	Serine/threonine-protein kinase WNK1	18	2.07928
P83870	Phf5a	PHD finger-like domain-containing protein 5A	7	6.13753
P83877	Txnl4a	Thioredoxin-like protein 4A	2	0.589952
P83882	Rpl36a	60S ribosomal protein L36a	7	3.51362
P83887	Tubg1	Tubulin gamma-1 chain	4	1.0782
P83917	Cbx1	Chromobox protein homolog 1	4	5.81331
P83940	Eloc	Elongin-C	8	4.51021
P84084	Arf5	ADP-ribosylation factor 5	5	1.73062
P84089	Erh	Enhancer of rudimentary homolog	9	21.7551
P84091	Ap2m1	AP-2 complex subunit mu	14	4.34945
P84096	Rhog	Rho-related GTP-binding protein RhoG	7	3.96644
P84099	Rpl19	60S ribosomal protein L19	11	5.29311
P84104	Srsf3	Serine/arginine-rich splicing factor 3	12	50.6226
P85094	Isoc2a	Isochorismatase domain-containing protein 2A	5	1.47762
P97287	Mcl1	Induced myeloid leukemia cell differentiation protein Mcl-1 homolog	9	0.899085
P97290	Serping1	Plasma protease C1 inhibitor	11	1.50764
P97298	Serpinf1	Pigment epithelium-derived factor	19	13.4807
P97300	Nptn	Neuroplastin	9	7.27469
P97302	Bach1	Transcription regulator protein BACH1	4	0.12506
P97304	Polr1d	DNA-directed RNA polymerases I and III subunit RPAC2	6	1.51353
P97310	Mcm2	DNA replication licensing factor MCM2	42	11.9095
P97311	Mcm6	DNA replication licensing factor MCM6	46	9.60437
P97313	Prkdc	DNA-dependent protein kinase catalytic subunit	5	0.0339861
P97314	Csrp2	Cysteine and glycine-rich protein 2	10	1.18602
P97315	Csrp1	Cysteine and glycine-rich protein 1	8	0.972152
P97329	Kif20a	Kinesin-like protein KIF20A	10	0.33896
P97333	Nrp1	Neuropilin-1	9	0.498696
P97346	Nxn	Nucleoredoxin	12	3.64143
P97351	Rps3a	40S ribosomal protein S3a	24	37.5136
P97352	S100a13	Protein S100-A13	7	4.69592
P97355	Sms	Spermine synthase	11	0.867612
P97358	Taf1b	TATA box-binding protein-associated factor RNA polymerase I subunit B	1	0.123488
P97360	Etv6	Transcription factor ETV6	8	3.17218
P97363	Sptlc2	Serine palmitoyltransferase 2	13	0.471342
P97364	Sephs2	Selenide, water dikinase 2	4	0.505666
P97366	Evi5	Ecotropic viral integration site 5 protein	1	0.131236
P97369	Ncf4	Neutrophil cytosol factor 4	10	0.588798
P97370	Atp1b3	Sodium/potassium-transporting ATPase subunit beta-3	11	5.57766
P97371	Psme1	Proteasome activator complex subunit 1	20	75.3868
P97372	Psme2	Proteasome activator complex subunit 2	17	12.4134
P97376	Frg1	Protein FRG1	10	3.14757
P97377	Cdk2	Cyclin-dependent kinase 2	6	0.670108
P97379	G3bp2	Ras GTPase-activating protein-binding protein 2	14	2.21795
P97384	Anxa11	Annexin A11	19	6.44343
P97386	Lig3	DNA ligase 3	22	1.78545
P97390	Vps45	Vacuolar protein sorting-associated protein 45	12	1.02916
P97393	Arhgap5	Rho GTPase-activating protein 5	8	0.368226
P97429	Anxa4	Annexin A4	29	49.6581
P97430	Slpi	Antileukoproteinase	1	0.589529
P97434	Mprip	Myosin phosphatase Rho-interacting protein	29	1.5368
P97440	Slbp	Histone RNA hairpin-binding protein	2	1.27742
P97449	Anpep	Aminopeptidase N	33	9.26021
P97450	Atp5pf	ATP synthase-coupling factor 6, mitochondrial	7	17.7311
P97452	Bop1	Ribosome biogenesis protein BOP1	19	2.05135
P97457	Mylpf	Myosin regulatory light chain 2, skeletal muscle isoform	1	0.0634064
P97461	Rps5	40S ribosomal protein S5	15	40.9795
P97465	Dok1	Docking protein 1	13	2.3459
P97467	Pam	Peptidyl-glycine alpha-amidating monooxygenase	3	0.474259
P97470	Ppp4c	Serine/threonine-protein phosphatase 4 catalytic subunit	8	1.24096
P97471	Smad4	Mothers against decapentaplegic homolog 4	11	0.521089
P97473	Tarbp2	RISC-loading complex subunit TARBP2	7	1.02618
P97477	Aurka	Aurora kinase A	3	0.273726
P97478	Coq7	5-demethoxyubiquinone hydroxylase, mitochondrial	5	1.20292
P97480	Eya3	Eyes absent homolog 3	1	0.477878
P97493	Txn2	Thioredoxin, mitochondrial	2	0.748165
P97494	Gclc	Glutamate--cysteine ligase catalytic subunit	4	0.571805
P97496	Smarcc1	SWI/SNF complex subunit SMARCC1	23	3.28513
P97499	Tep1	Telomerase protein component 1	16	0.547305
P97742	Cpt1a	Carnitine O-palmitoyltransferase 1, liver isoform	8	0.475492
P97760	Polr2c	DNA-directed RNA polymerase II subunit RPB3	12	3.07875
P97765	Wbp2	WW domain-binding protein 2	7	1.26726
P97770	Thumpd3	THUMP domain-containing protein 3	8	1.08081
P97772	Grm1	Metabotropic glutamate receptor 1	1	0.113506
P97783	Mllt11	Protein AF1q	1	0.38966
P97789	Xrn1	5'-3' exoribonuclease 1	15	0.572073
P97797	Sirpa	Tyrosine-protein phosphatase non-receptor type substrate 1	5	0.360831
P97801	Smn1	Survival motor neuron protein	1	0.114333
P97807	Fh	Fumarate hydratase, mitochondrial	24	14.8512
P97808	Fxyd5	FXYD domain-containing ion transport regulator 5	3	1.85782
P97813	Pld2	Phospholipase D2	1	0.352367
P97814	Pstpip1	Proline-serine-threonine phosphatase-interacting protein 1	3	0.139892
P97820	Map4k4	Mitogen-activated protein kinase kinase kinase kinase 4	11	0.349014
P97821	Ctsc	Dipeptidyl peptidase 1	8	11.9186
P97822	Anp32e	Acidic leucine-rich nuclear phosphoprotein 32 family member E	7	11.007
P97823	Lypla1	Acyl-protein thioesterase 1	5	4.60879
P97825	Jpt1	Jupiter microtubule associated homolog 1	5	0.488474
P97855	G3bp1	Ras GTPase-activating protein-binding protein 1	19	20.7589
P97858	Slc35b1	Solute carrier family 35 member B1	3	0.734675
P97863	Nfib	Nuclear factor 1 B-type	5	0.975052
P97864	Casp7	Caspase-7	9	2.56837
P97868	Rbbp6	E3 ubiquitin-protein ligase RBBP6	9	0.723354
P97873	Loxl1	Lysyl oxidase homolog 1	1	0.549856
P97927	Lama4	Laminin subunit alpha-4	20	1.0428
P97930	Dtymk	Thymidylate kinase	12	3.39935
P97953	Vegfc	Vascular endothelial growth factor C	7	0.361767
P98063	Bmp1	Bone morphogenetic protein 1	14	0.790842
P98064	Masp1	Mannan-binding lectin serine protease 1	4	0.273829
P98078	Dab2	Disabled homolog 2	16	3.66723
P98083	Shc1	SHC-transforming protein 1	6	0.514886
P98086	C1qa	Complement C1q subcomponent subunit A	5	1.08945
P98156	Vldlr	Very low-density lipoprotein receptor	21	1.99678
P98192	Gnpat	Dihydroxyacetone phosphate acyltransferase	9	0.454485
P98197	Atp11a	Phospholipid-transporting ATPase IH	2	0.359761
P98203	Arvcf	Armadillo repeat protein deleted in velo-cardio-facial syndrome homolog	1	1.74737
P99024	Tubb5	Tubulin beta-5 chain	5	62.8213
P99026	Psmb4	Proteasome subunit beta type-4	7	6.64607
P99027	Rplp2	60S acidic ribosomal protein P2	10	101.086
P99028	Uqcrh	Cytochrome b-c1 complex subunit 6, mitochondrial	7	16.076
P99029	Prdx5	Peroxiredoxin-5, mitochondrial	11	19.0273
Q00262	Stx2	Syntaxin-2	3	0.533463
Q00420	Gabpb1	GA-binding protein subunit beta-1	2	0.663365
Q00422	Gabpa	GA-binding protein alpha chain	10	1.23142
Q00519	Xdh	Xanthine dehydrogenase/oxidase	14	2.18104
Q00547	Hmmr	Hyaluronan mediated motility receptor	6	0.584021
Q00558	F8a1	40-kDa huntingtin-associated protein	7	0.802369
Q00560	Il6st	Interleukin-6 receptor subunit beta	2	0.232302
Q00612	G6pdx	Glucose-6-phosphate 1-dehydrogenase X	23	8.02084
Q00623	Apoa1	Apolipoprotein A-I	22	51.5318
Q00651	Itga4	Integrin alpha-4	2	0.182589
Q00724	Rbp4	Retinol-binding protein 4	4	0.934125
Q00897	Serpina1d	Alpha-1-antitrypsin 1-4	7	8.33767
Q00898	Serpina1e	Alpha-1-antitrypsin 1-5	8	4.6195
Q00899	Yy1	Transcriptional repressor protein YY1	5	0.990787
Q00993	Axl	Tyrosine-protein kinase receptor UFO	9	1.25233
Q00PI9	Hnrnpul2	Heterogeneous nuclear ribonucleoprotein U-like protein 2	27	13.1788
Q01147	Creb1	Cyclic AMP-responsive element-binding protein 1	2	1.34823
Q01149	Col1a2	Collagen alpha-2(I) chain	7	0.690415
Q01279	Egfr	Epidermal growth factor receptor	13	2.93972
Q01320	Top2a	DNA topoisomerase 2-alpha	55	9.67667
Q01339	Apoh	Beta-2-glycoprotein 1	20	20.2114
Q01341	Adcy6	Adenylate cyclase type 6	2	0.172172
Q01405	Sec23a	Protein transport protein Sec23A	20	4.44197
Q01705	Notch1	Neurogenic locus notch homolog protein 1	4	0.541007
Q01730	Rsu1	Ras suppressor protein 1	11	6.22895
Q01768	Nme2	Nucleoside diphosphate kinase B	7	18.5731
Q01853	Vcp	Transitional endoplasmic reticulum ATPase	62	58.9304
Q02013	Aqp1	Aquaporin-1	4	5.36108
Q02053	Uba1	Ubiquitin-like modifier-activating enzyme 1	26	8.68432
Q02085	Snai1	Zinc finger protein SNAI1	2	0.189248
Q02105	C1qc	Complement C1q subcomponent subunit C	6	1.88847
Q02248	Ctnnb1	Catenin beta-1	14	1.57246
Q02257	Jup	Junction plakoglobin	7	0.778533
Q02357	Ank1	Ankyrin-1	14	0.457154
Q02614	Sap30bp	SAP30-binding protein	9	1.86312
Q02780	Nfia	Nuclear factor 1 A-type	1	0.201686
Q02788	Col6a2	Collagen alpha-2(VI) chain	49	438.399
Q02819	Nucb1	Nucleobindin-1	27	9.73308
Q03141	Mark3	MAP/microtubule affinity-regulating kinase 3	1	0.044331
Q03265	Atp5f1a	ATP synthase subunit alpha, mitochondrial	38	127.212
Q03311	Bche	Cholinesterase	9	0.757029
Q03347	Runx1	Runt-related transcription factor 1	7	1.10181
Q03350	Thbs2	Thrombospondin-2	1	0.0153809
Q03734	Serpina3m	Serine protease inhibitor A3M	5	1.30294
Q03958	Pfdn6	Prefoldin subunit 6	9	4.94508
Q03963	Eif2ak2	Interferon-induced, double-stranded RNA-activated protein kinase	17	2.13312
Q04207	Rela	Transcription factor p65	11	0.935945
Q04447	Ckb	Creatine kinase B-type	11	8.1308
Q04690	Nf1	Neurofibromin	14	1.15192
Q04692	Smarcad1	SWI/SNF-related matrix-associated actin-dependent regulator of chromatin subfamily A containing DEAD/H box 1	7	0.386462
Q04736	Yes1	Tyrosine-protein kinase Yes	3	0.386259
Q04750	Top1	DNA topoisomerase 1	36	10.1877
Q04841	Mpg	DNA-3-methyladenine glycosylase	3	0.346938
Q04857	Col6a1	Collagen alpha-1(VI) chain	50	442.058
Q04863	Relb	Transcription factor RelB	7	0.535716
Q04887	Sox9	Transcription factor SOX-9	4	0.210285
Q04888	Sox10	Transcription factor SOX-10	1	0.0230513
Q04998	Inhba	Inhibin beta A chain	1	0.210809
Q05020	Apoc2	Apolipoprotein C-II	1	0.343804
Q05117	Acp5	Tartrate-resistant acid phosphatase type 5	2	1.61811
Q05144	Rac2	Ras-related C3 botulinum toxin substrate 2	4	4.31014
Q05186	Rcn1	Reticulocalbin-1	19	8.71058
Q05512	Mark2	Serine/threonine-protein kinase MARK2	4	0.425189
Q05793	Hspg2	Basement membrane-specific heparan sulfate proteoglycan core protein	121	44.9804
Q05816	Fabp5	Fatty acid-binding protein 5	11	8.61516
Q05895	Thbs3	Thrombospondin-3	6	0.361732
Q05909	Ptprg	Receptor-type tyrosine-protein phosphatase gamma	4	0.370622
Q05920	Pc	Pyruvate carboxylase, mitochondrial	27	4.64478
Q05A36	Mex3c	RNA-binding E3 ubiquitin-protein ligase MEX3C	1	0.171774
Q05AH6	Spindoc	Spindlin interactor and repressor of chromatin-binding protein	1	0.020748
Q05BC3	Eml1	Echinoderm microtubule-associated protein-like 1	1	0.129549
Q05CL8	Larp7	La-related protein 7	17	1.20981
Q05D44	Eif5b	Eukaryotic translation initiation factor 5B	38	5.62773
Q06138	Cab39	Calcium-binding protein 39	12	1.67123
Q06180	Ptpn2	Tyrosine-protein phosphatase non-receptor type 2	10	0.939846
Q06185	Atp5me	ATP synthase subunit e, mitochondrial	8	31.8085
Q06335	Aplp2	Amyloid-like protein 2	3	0.391177
Q06890	Clu	Clusterin	23	94.6178
Q07076	Anxa7	Annexin A7	25	21.4691
Q07113	Igf2r	Cation-independent mannose-6-phosphate receptor	60	11.5548
Q07139	Ect2	Protein ECT2	5	0.275606
Q07231	Zscan21	Zinc finger and SCAN domain-containing protein 21	3	0.111664
Q07409	Cntn3	Contactin-3	22	3.07186
Q07417	Acads	Short-chain specific acyl-CoA dehydrogenase, mitochondrial	18	9.93653
Q07456	Ambp	Protein AMBP	5	2.38891
Q07797	Lgals3bp	Galectin-3-binding protein	22	13.3738
Q07813	Bax	Apoptosis regulator BAX	6	3.41522
Q07832	Plk1	Serine/threonine-protein kinase PLK1	5	0.921846
Q07968	F13b	Coagulation factor XIII B chain	6	0.629337
Q08024	Cbfb	Core-binding factor subunit beta	11	5.60213
Q08048	Hgf	Hepatocyte growth factor	11	0.527099
Q08093	Cnn2	Calponin-2	11	1.30648
Q08122	Tle3	Transducin-like enhancer protein 3	4	0.192424
Q08288	Lyar	Cell growth-regulating nucleolar protein	14	0.409088
Q08481	Pecam1	Platelet endothelial cell adhesion molecule	4	0.239281
Q08509	Eps8	Epidermal growth factor receptor kinase substrate 8	14	1.28434
Q08639	Tfdp1	Transcription factor Dp-1	2	0.338956
Q08642	Padi2	Protein-arginine deiminase type-2	7	1.5813
Q08761	Pros1	Vitamin K-dependent protein S	11	0.70701
Q08775	Runx2	Runt-related transcription factor 2	6	2.51279
Q08857	Cd36	Platelet glycoprotein 4	3	0.281822
Q08874	Mitf	Microphthalmia-associated transcription factor	2	0.0812362
Q08879	Fbln1	Fibulin-1	2	0.451228
Q08890	Ids	Iduronate 2-sulfatase	2	0.308554
Q08943	Ssrp1	FACT complex subunit SSRP1	27	13.6478
Q09014	Ncf1	Neutrophil cytosol factor 1	6	0.369443
Q09143	Slc7a1	High affinity cationic amino acid transporter 1	5	3.14654
Q09200	B4galnt1	Beta-1,4 N-acetylgalactosaminyltransferase 1	6	1.45796
Q09XV5	Chd8	Chromodomain-helicase-DNA-binding protein 8	11	0.575879
Q0GNC1	Inf2	Inverted formin-2	8	0.538614
Q0HA38	Ttc21b	Tetratricopeptide repeat protein 21B	1	0.0853599
Q0KK56	Fam184b	Protein FAM184B	1	0.469036
Q0KL02	Trio	Triple functional domain protein	16	0.591116
Q0P5W1	Vps8	Vacuolar protein sorting-associated protein 8 homolog	2	0.118792
Q0P678	Zc3h18	Zinc finger CCCH domain-containing protein 18	13	0.616143
Q0VBB0	Prelid2	PRELI domain-containing protein 2	1	0.174788
Q0VBL3	Rbm15	RNA-binding protein 15	19	1.52243
Q0VEE6	Znf800	Zinc finger protein 800	1	0.24637
Q0VG62	Rbis	Ribosomal biogenesis factor	1	0.0316768
Q0VGB7	Ppp4r2	Serine/threonine-protein phosphatase 4 regulatory subunit 2	11	1.38602
Q0VGY8	Tanc1	Protein TANC1	10	0.554611
Q10470	Mgat3	Beta-1,4-mannosyl-glycoprotein 4-beta-N-acetylglucosaminyltransferase	1	7.45325
[truncated: 4,981 more rows]

## Sheet: Supp Table S4_Colon Tumor_libDI
Table S4: Summary of proteins identified in colon tumor using libDIA
UniProt ID	PG.Genes	Protein Descriptions	No. Unique Peptides in Library	No. Unique Peptide Matched to Protein	Colon_Tumor Normalized Intensity
A0A0B4J1G0	Fcgr4	Low affinity immunoglobulin gamma Fc region receptor IV	8	8	0.864087
A0JP43	Efcab5	EF-hand calcium-binding domain-containing protein 5	1	1	16.9112
A1A5B6	Tbc1d25	TBC1 domain family member 25	6	6	0.437375
A1L314	Mpeg1	Macrophage-expressed gene 1 protein	14	10	1.22294
A1L3T7	Ripor3	RIPOR family member 3	1	1	2.44338
A1Y9I9	Tomt	Transmembrane O-methyltransferase homolog	1	1	0.0112197
A2A432	Cul4b	Cullin-4B	28	19	1.49306
A2A4P0	Dhx8	ATP-dependent RNA helicase DHX8	31	17	1.72718
A2A559	Pgap3	Post-GPI attachment to proteins factor 3	1	1	0.0998893
A2A5R2	Arfgef2	Brefeldin A-inhibited guanine nucleotide-exchange protein 2	19	11	0.483386
A2A5Z6	Smurf2	E3 ubiquitin-protein ligase SMURF2	1	1	0.17804
A2A6A1	Gpatch8	G patch domain-containing protein 8	26	12	1.10538
A2A6Q5	Cdc27	Cell division cycle protein 27 homolog	11	7	0.392413
A2A6T1	Cdr2l	Cerebellar degeneration-related protein 2-like	6	6	0.543094
A2A761	Zfp69	Zinc finger protein 69	1	1	1.85117
A2A791	Zmym4	Zinc finger MYM-type protein 4	15	6	0.648489
A2A7S8	Kiaa1522	Uncharacterized protein KIAA1522	16	16	1.44912
A2A870	Fbf1	Fas-binding factor 1	1	1	0.152453
A2A8L1	Chd5	Chromodomain-helicase-DNA-binding protein 5	5	1	0.323008
A2A8U2	Tmem201	Transmembrane protein 201	9	5	0.515815
A2A8Z1	Osbpl9	Oxysterol-binding protein-related protein 9	26	21	2.78512
A2A935	Prdm16	Histone-lysine N-methyltransferase PRDM16	1	1	1.46673
A2A9C3	Szt2	KICSTOR complex protein SZT2	3	2	0.233347
A2AAJ9	Obscn	Obscurin	1	1	0.21661
A2AAY5	Sh3pxd2b	SH3 and PX domain-containing protein 2B	22	21	3.55177
A2AB59	Arhgap27	Rho GTPase-activating protein 27	14	2	1.02657
A2ABV5	Med14	Mediator of RNA polymerase II transcription subunit 14	17	10	1.06486
A2ACP1	Ttc39a	Tetratricopeptide repeat protein 39A	6	2	0.541876
A2ADA5	Pusl1	tRNA pseudouridine synthase-like 1	7	2	0.282992
A2ADY9	Ddi2	Protein DDI1 homolog 2	15	10	1.58257
A2AF47	Dock11	Dedicator of cytokinesis protein 11	65	25	0.361362
A2AG58	Bclaf3	BCLAF1 and THRAP3 family member 3	10	7	0.101691
A2AGA4	Rhbdl2	Rhomboid-related protein 2	2	2	0.893076
A2AGH6	Med12	Mediator of RNA polymerase II transcription subunit 12	23	10	0.660755
A2AGT5	Ckap5	Cytoskeleton-associated protein 5	88	72	4.23222
A2AH22	Ambra1	Activating molecule in BECN1-regulated autophagy protein 1	6	1	0.0302825
A2AHC3	Camsap1	Calmodulin-regulated spectrin-associated protein 1	4	1	0.387813
A2AI05	Ndor1	NADPH-dependent diflavin oxidoreductase 1	3	2	0.141366
A2AIV2	Virma	Protein virilizer homolog	38	29	2.05379
A2AIV8	Card9	Caspase recruitment domain-containing protein 9	8	5	0.4866
A2AJ15	Man1b1	Endoplasmic reticulum mannosyl-oligosaccharide 1,2-alpha-mannosidase	8	7	0.584973
A2AJ88	Pnpla7	Patatin-like phospholipase domain-containing protein 7	9	5	0.189522
A2AJI0	Map7d1	MAP7 domain-containing protein 1	22	16	2.30053
A2AJK6	Chd7	Chromodomain-helicase-DNA-binding protein 7	4	3	0.189884
A2AJT4	Pnisr	Arginine/serine-rich protein PNISR	7	4	0.275885
A2AKG8	Focad	Focadhesin	17	12	0.751073
A2AKX3	Setx	Probable helicase senataxin	43	12	0.489531
A2AL36	Cntrl	Centriolin	57	19	0.399218
A2AM05	Cntln	Centlein	2	2	0.249552
A2AM29	Mllt3	Protein AF-9	6	1	0.180522
A2AMZ4	Ndufaf8	NADH dehydrogenase [ubiquinone] 1 alpha subcomplex assembly factor 8	1	1	0.0697471
A2AN08	Ubr4	E3 ubiquitin-protein ligase UBR4	130	95	2.4189
A2AP18	Plch2	1-phosphatidylinositol 4,5-bisphosphate phosphodiesterase eta-2	1	1	0.208637
A2APB8	Tpx2	Targeting protein for Xklp2	38	38	2.90705
A2APF3	Ctcfl	Transcriptional repressor CTCFL	1	1	0.0382595
A2APV2	Fmnl2	Formin-like protein 2	13	6	0.233207
A2APY7	Ndufaf5	Arginine-hydroxylase NDUFAF5, mitochondrial	9	8	2.55652
A2AQ07	Tubb1	Tubulin beta-1 chain	7	6	3.34828
A2AQ19	Rtf1	RNA polymerase-associated protein RTF1 homolog	30	24	1.00751
A2AQH4	Bcorl1	BCL-6 corepressor-like protein 1	2	1	0.13955
A2AR02	Ppig	Peptidyl-prolyl cis-trans isomerase G	11	7	2.77126
A2ASQ1	Agrn	Agrin	11	11	1.1304
A2ASS6	Ttn	Titin	3	2	58.9237
A2AT37	Upf2	Regulator of nonsense transcripts 2	25	17	17.1083
A2AUM9	Cep152	Centrosomal protein of 152 kDa	23	14	0.469588
A2AUY4	Baz2b	Bromodomain adjacent to zinc finger domain protein 2B	2	1	0.171869
A2AVA0	Svep1	Sushi, von Willebrand factor type A, EGF and pentraxin domain-containing protein 1	2	1	0.177441
A2AWA9	Rabgap1	Rab GTPase-activating protein 1	32	23	0.707704
A2AWL7	Mga	MAX gene-associated protein	21	4	0.306956
A2BDX3	Mocs3	Adenylyltransferase and sulfurtransferase MOCS3	14	7	41.1952
A2BE28	Las1l	Ribosomal biogenesis protein LAS1L	26	22	2.56287
A2BH40	Arid1a	AT-rich interactive domain-containing protein 1A	59	34	1.68888
A2CG63	Arid4b	AT-rich interactive domain-containing protein 4B	13	3	0.507783
A2RSY1	Kansl3	KAT8 regulatory NSL complex subunit 3	15	7	0.248579
A2RSY6	Trmt1l	TRMT1-like protein	19	6	0.383009
A2RTL5	Rsrc2	Arginine/serine-rich coiled-coil protein 2	6	5	0.567144
A3KFM7	Chd6	Chromodomain-helicase-DNA-binding protein 6	1	1	0.185402
A3KGB4	Tbc1d8b	TBC1 domain family member 8B	22	16	0.896582
A3KGV1	Odf2	Outer dense fiber protein 2	18	8	0.571687
A3KMP2	Ttc38	Tetratricopeptide repeat protein 38	19	4	0.147127
A6H5X4	Phf11	PHD finger protein 11	10	10	0.80471
A6H5Y3	Mtr	Methionine synthase	32	13	1.52713
A6H5Z3	Exoc6b	Exocyst complex component 6B	12	9	1.41627
A6H611	Mipep	Mitochondrial intermediate peptidase	4	3	0.442122
A6H619	Phrf1	PHD and RING finger domain-containing protein 1	15	8	1.06558
A6H630	Armt1	Damage-control phosphatase ARMT1	15	12	0.593331
A6H690	Iqca1l	IQ and AAA domain-containing protein 1-like	2	1	2.49871
A6H6A9	Rabgap1l	Rab GTPase-activating protein 1-like	13	6	0.326048
A6H8H2	Dennd4c	DENN domain-containing protein 4C	39	30	2.97897
A6PWY4	Wdr76	WD repeat-containing protein 76	9	3	0.226817
A6X8Z5	Arhgap31	Rho GTPase-activating protein 31	9	1	1.07354
A6X919	Dpy19l1	Probable C-mannosyltransferase DPY19L1	10	5	1.44489
A6X935	Itih4	Inter alpha-trypsin inhibitor, heavy chain 4	30	30	13.133
A8C756	Thada	Thyroid adenoma-associated protein homolog	27	22	1.89056
A8R0V4	Esp22	Exocrine gland-secreted peptide 22	1	1	0.498265
A8Y5H7	Sec14l1	SEC14-like protein 1	3	1	0.174055
B1AQJ2	Usp36	Ubiquitin carboxyl-terminal hydrolase 36	9	5	0.160708
B1AR13	Cisd3	CDGSH iron-sulfur domain-containing protein 3, mitochondrial	9	8	0.549163
B1ARD6	Slfn9	Schlafen family member 9	18	18	1.16774
B1ARD8	Slfn8	Schlafen family member 8	1	1	0.0627193
B1ARW8		Uncharacterized protein C1orf122 homolog	1	1	0.338402
B1AUE5	Pex10	Peroxisome biogenesis factor 10	2	1	0.265484
B1AUR6	Mms22l	Protein MMS22-like	3	3	0.698378
B1AVY7	Kif16b	Kinesin-like protein KIF16B	5	3	0.0756815
B1AVZ0	Uprt	Uracil phosphoribosyltransferase homolog	11	11	1.03592
B1AWN4	Atp10b	Phospholipid-transporting ATPase VB	1	1	0.126259
B1AX39	Zcchc7	Zinc finger CCHC domain-containing protein 7	4	2	0.107332
B1AXD8	Akirin2	Akirin-2	4	4	0.912751
B1AXP6	Tomm5	Mitochondrial import receptor subunit TOM5 homolog	7	7	3.68494
B1AY10	Nfx1	Transcriptional repressor NF-X1	12	5	0.0656288
B1AY13	Usp24	Ubiquitin carboxyl-terminal hydrolase 24	57	36	1.26771
B1AZA5	Tmem245	Transmembrane protein 245	8	6	0.407225
B1AZI6	Thoc2	THO complex subunit 2	45	39	5.76083
B1AZP2	Dlgap4	Disks large-associated protein 4	9	7	0.453776
B2RQC2	Usp42	Ubiquitin carboxyl-terminal hydrolase 42	3	2	0.197747
B2RQC6	Cad	CAD protein	85	68	9.43301
B2RR83	Ythdc2	3'-5' RNA helicase YTHDC2	12	6	1.78335
B2RRD7	Brpf1	Peregrin	15	9	0.445778
B2RRE7	Otud4	OTU domain-containing protein 4	27	19	2.77952
B2RSH2	Gnai1	Guanine nucleotide-binding protein G(i) subunit alpha-1	1	1	0.597782
B2RUP2	Unc13d	Protein unc-13 homolog D	24	3	0.191285
B2RUR8	Otud7b	OTU domain-containing protein 7B	8	5	0.210108
B2RVL6	Zcchc24	Zinc finger CCHC domain-containing protein 24	6	6	1.34004
B2RWS6	Ep300	Histone acetyltransferase p300	12	4	0.643174
B2RX12	Abcc3	ATP-binding cassette sub-family C member 3	1	1	0.0644285
B2RX14	Tut4	Terminal uridylyltransferase 4	40	21	1.94496
B2RXC1	Trappc11	Trafficking protein particle complex subunit 11	17	11	0.991994
B2RXR6	Ankrd44	Serine/threonine-protein phosphatase 6 regulatory ankyrin repeat subunit B	36	10	0.29423
B2RXS4	Plxnb2	Plexin-B2	43	39	7.16734
B2RY04	Dock5	Dedicator of cytokinesis protein 5	22	6	0.697988
B2RY56	Rbm25	RNA-binding protein 25	37	30	11.2053
B5X0E4	Abcb5	ATP-binding cassette sub-family B member 5	1	1	1.70458
B7ZMP1	Xpnpep3	Xaa-Pro aminopeptidase 3	13	10	1.24069
B7ZNG0	Kif7	Kinesin-like protein KIF7	4	4	0.145154
B7ZNG4	Troap	Tastin	5	5	0.111537
B8ZXI1	Qtrt2	Queuine tRNA-ribosyltransferase accessory subunit 2	10	6	0.797263
B9EJ80	Pdzd8	PDZ domain-containing protein 8	20	5	0.733005
B9EJ86	Osbpl8	Oxysterol-binding protein-related protein 8	22	12	2.15499
B9EJR8	Dnaaf5	Dynein assembly factor 5, axonemal	25	18	2.67671
B9EKI3	Tmf1	TATA element modulatory factor	32	28	5.87248
D0QMC3	Mndal	Myeloid cell nuclear differentiation antigen-like protein	18	10	0.759058
D2EAC2	Zbed6	Zinc finger BED domain-containing protein 6	1	1	0.132659
D2J0Y4	D7Ertd443e	(E2-independent) E3 ubiquitin-conjugating enzyme FATS	1	1	2.17143
D3YX43	Vsig10	V-set and immunoglobulin domain-containing protein 10	4	3	0.741863
D3YXK1	Samd1	Atherin	11	9	2.5101
D3YXK2	Safb	Scaffold attachment factor B1	33	26	7.29425
D3YYU8	Obsl1	Obscurin-like protein 1	20	20	2.19631
D3YZG8	Mthfd2l	Probable bifunctional methylenetetrahydrofolate dehydrogenase/cyclohydrolase 2	6	6	0.712164
D3YZP9	Ccdc6	Coiled-coil domain-containing protein 6	14	11	2.12696
D3Z2R5	Selenon	Selenoprotein N	3	2	0.250958
D3Z4S3	Ptrhd1	Putative peptidyl-tRNA hydrolase PTRHD1	5	5	0.314598
D3Z6P0	Pdia2	Protein disulfide-isomerase A2	17	6	0.898515
D3Z6Q9	Bin2	Bridging integrator 2	16	13	3.73529
D3Z7P3	Gls	Glutaminase kidney isoform, mitochondrial	27	22	8.68331
D3Z7Q2	Smim20	Small integral membrane protein 20	2	2	3.05733
E1U8D0	Soga1	Protein SOGA1	15	14	0.555553
E2JF22	Piezo1	Piezo-type mechanosensitive ion channel component 1	7	5	1.11546
E9PV24	Fga	Fibrinogen alpha chain	35	34	139.837
E9PVA8	Gcn1	eIF-2-alpha kinase activator GCN1	135	123	6.7754
E9PVB5	Ttc17	Tetratricopeptide repeat protein 17	6	6	0.208195
E9PVX6	Mki67	Proliferation marker protein Ki-67	127	103	4.03665
E9PXF8	Sbf2	Myotubularin-related protein 13	2	2	0.15784
E9PY46	Ift140	Intraflagellar transport protein 140 homolog	3	2	0.181314
E9PYH6	Setd1a	Histone-lysine N-methyltransferase SETD1A	24	14	0.970406
E9PYK3	Parp4	Protein mono-ADP-ribosyltransferase PARP4	29	20	1.22685
E9PYL2	Prr12	Proline-rich protein 12	16	6	3.3564
E9PZJ8	Ascc3	Activating signal cointegrator 1 complex subunit 3	35	22	1.42291
E9PZM4	Chd2	Chromodomain-helicase-DNA-binding protein 2	21	8	0.485372
E9Q137	Tex264	Testis-expressed protein 264 homolog	13	10	2.09733
E9Q1P8	Irf2bp2	Interferon regulatory factor 2-binding protein 2	21	20	2.51946
E9Q236	Abcc4	ATP-binding cassette sub-family C member 4	11	7	0.626891
E9Q286	Ice1	Little elongation complex subunit 1	5	1	0.275325
E9Q2M9	Wdfy4	WD repeat- and FYVE domain-containing protein 4	79	20	0.336266
E9Q309	Cep350	Centrosome-associated protein 350	43	9	0.181405
E9Q355	Catsperg1	Cation channel sperm-associated protein subunit gamma 1	1	1	0.104645
E9Q394	Akap13	A-kinase anchor protein 13	81	32	0.657057
E9Q3L2	Pi4ka	Phosphatidylinositol 4-kinase alpha	43	22	0.468865
E9Q414	Apob	Apolipoprotein B-100	11	2	0.906228
E9Q4F7	Ankrd11	Ankyrin repeat domain-containing protein 11	17	4	3.77212
E9Q4N7	Arid1b	AT-rich interactive domain-containing protein 1B	33	14	0.557878
E9Q4P1	Wdfy1	WD repeat and FYVE domain-containing protein 1	10	10	1.05378
E9Q4Z2	Acacb	Acetyl-CoA carboxylase 2	1	1	0.467778
E9Q555	Rnf213	E3 ubiquitin-protein ligase RNF213	216	190	14.2089
E9Q557	Dsp	Desmoplakin	39	4	0.342179
E9Q5C9	Nolc1	Nucleolar and coiled-body phosphoprotein 1	26	25	10.4593
E9Q5F9	Setd2	Histone-lysine N-methyltransferase SETD2	39	17	1.53149
E9Q5G3	Kif23	Kinesin-like protein KIF23	10	10	1.03802
E9Q5K9	Ythdc1	YTH domain-containing protein 1	15	12	0.65975
E9Q612	Ptpro	Receptor-type tyrosine-protein phosphatase O	2	2	0.242101
E9Q634	Myo1e	Unconventional myosin-Ie	34	27	1.72074
E9Q6B2	Ccdc85c	Coiled-coil domain-containing protein 85C	2	2	0.142734
E9Q6J5	Bod1l	Biorientation of chromosomes in cell division protein 1-like 1	53	19	0.761454
E9Q735	Ube4a	Ubiquitin conjugation factor E4 A	16	14	1.14422
E9Q784	Zc3h13	Zinc finger CCCH domain-containing protein 13	25	19	1.9629
E9Q7E2	Arid2	AT-rich interactive domain-containing protein 2	22	15	1.60463
E9Q7G0	Numa1	Nuclear mitotic apparatus protein 1	131	113	8.59299
E9Q8D0	Dnajc21	DnaJ homolog subfamily C member 21	10	5	0.735704
E9Q8T7	Dnah1	Dynein heavy chain 1, axonemal	4	2	0.576943
E9Q912	Rap1gds1	Rap1 GTPase-GDP dissociation stimulator 1	24	23	3.56283
E9Q9A9	Oas2	2'-5'-oligoadenylate synthase 2	11	11	0.486116
E9Q9R9	Dlg5	Disks large homolog 5	1	1	0.0553615
E9QA62	Lmod3	Leiomodin-3	1	1	1.2474
E9QAM5	Helz2	Helicase with zinc finger domain 2	53	38	2.56743
E9QAT4	Sec16a	Protein transport protein Sec16A	54	40	1.12072
E9QAU8	Rnf165	E3 ubiquitin-protein ligase RNF165	1	1	1.15522
F2YMG0	Prss56	Serine protease 56	1	1	0.168462
F2Z461	Herc6	E3 ISG15--protein ligase Herc6	2	2	0.0504011
F6ZDS4	Tpr	Nucleoprotein TPR	146	128	13.001
F7A4A7	Otogl	Otogelin-like protein	1	1	0.144597
F7BJB9	Morc3	MORC family CW-type zinc finger protein 3	40	23	1.88127
F8VPQ2	Arid4a	AT-rich interactive domain-containing protein 4A	27	9	0.182696
F8VPU2	Farp1	FERM, ARHGEF and pleckstrin domain-containing protein 1	21	20	1.79717
F8VPZ9	Bicra	BRD4-interacting chromatin-remodeling complex-associated protein	20	5	0.171627
F8VQ03	Adam3	A disintegrin and metallopeptidase domain 3	1	1	0.0406139
F8VQB6	Myo10	Unconventional myosin-X	16	16	0.937794
G3X9G7	Zfp809	Zinc finger protein 809	4	1	0.278346
G3X9J0	Sipa1l3	Signal-induced proliferation-associated 1-like protein 3	3	3	0.397092
G3X9K3	Arfgef1	Brefeldin A-inhibited guanine nucleotide-exchange protein 1	28	12	0.4728
G5E829	Atp2b1	Plasma membrane calcium-transporting ATPase 1	27	22	6.04684
G5E861	Sclt1	Sodium channel and clathrin linker 1	2	2	0.396583
G5E870	Trip12	E3 ubiquitin-protein ligase TRIP12	69	53	8.92913
G5E897	Poglut3	Protein O-glucosyltransferase 3	14	14	1.80841
G5E8P0	Tubgcp6	Gamma-tubulin complex component 6	10	2	91.8107
G5E8P1	Brd1	Bromodomain-containing protein 1	13	5	0.820846
G5E8Z2	Taf4b	Transcription initiation factor TFIID subunit 4B	1	1	0.893384
L0N7N1	Kif14	Kinesin-like protein KIF14	2	2	0.575456
O08528	Hk2	Hexokinase-2	41	41	10.1709
O08529	Capn2	Calpain-2 catalytic subunit	30	29	16.9783
O08532	Cacna2d1	Voltage-dependent calcium channel subunit alpha-2/delta-1	20	20	1.23244
O08539	Bin1	Myc box-dependent-interacting protein 1	23	19	5.98913
O08547	Sec22b	Vesicle-trafficking protein SEC22b	13	13	6.99348
O08550	Kmt2b	Histone-lysine N-methyltransferase 2B	13	3	0.111413
O08553	Dpysl2	Dihydropyrimidinase-related protein 2	26	22	24.9917
O08573	Lgals9	Galectin-9	12	8	2.57938
O08576	Rundc3a	RUN domain-containing protein 3A	1	1	0.652082
O08579	Emd	Emerin	16	13	9.31829
O08582	Gtpbp1	GTP-binding protein 1	23	15	1.19594
O08583	Alyref	THO complex subunit 4	7	7	8.42357
O08585	Clta	Clathrin light chain A	10	10	28.7026
O08599	Stxbp1	Syntaxin-binding protein 1	16	15	1.64375
O08600	Endog	Endonuclease G, mitochondrial	7	2	0.570474
O08601	Mttp	Microsomal triglyceride transfer protein large subunit	1	1	1.10313
O08638	Myh11	Myosin-11	24	6	10.6755
O08648	Map3k4	Mitogen-activated protein kinase kinase kinase 4	15	7	0.508466
O08663	Metap2	Methionine aminopeptidase 2	23	21	7.43846
O08664	Bcl7c	B-cell CLL/lymphoma 7 protein family member C	5	3	1.17926
O08665	Sema3a	Semaphorin-3A	1	1	0.197023
O08677	Kng1	Kininogen-1	20	20	29.622
O08692	Ngp	Neutrophilic granule protein	11	11	1.24045
O08709	Prdx6	Peroxiredoxin-6	18	15	24.1542
O08715	Akap1	A-kinase anchor protein 1, mitochondrial	11	10	1.96201
O08734	Bak1	Bcl-2 homologous antagonist/killer	8	7	9.1885
O08736	Casp12	Caspase-12	14	14	1.44872
O08738	Casp6	Caspase-6	16	11	0.565505
O08739	Ampd3	AMP deaminase 3	11	6	0.44417
O08740	Polr2j	DNA-directed RNA polymerase II subunit RPB11	6	6	1.58435
O08742	Gp5	Platelet glycoprotein V	1	1	0.363535
O08746	Matn2	Matrilin-2	35	35	11.8605
O08749	Dld	Dihydrolipoyl dehydrogenase, mitochondrial	23	18	23.8671
O08756	Hsd17b10	3-hydroxyacyl-CoA dehydrogenase type-2	12	10	13.0419
O08759	Ube3a	Ubiquitin-protein ligase E3A	32	27	1.30049
O08784	Tcof1	Treacle protein	43	31	4.18438
O08788	Dctn1	Dynactin subunit 1	62	51	5.31774
O08789	Mnt	Max-binding protein MNT	7	6	1.64694
O08795	Prkcsh	Glucosidase 2 subunit beta	27	22	39.1123
O08800	Serpinb8	Serpin B8	2	1	0.069885
O08807	Prdx4	Peroxiredoxin-4	17	16	54.5139
O08808	Diaph1	Protein diaphanous homolog 1	49	33	1.79051
O08810	Eftud2	116 kDa U5 small nuclear ribonucleoprotein component	56	52	12.8828
O08811	Ercc2	General transcription and DNA repair factor IIH helicase subunit XPD	19	8	2.19054
O08832	Galnt4	Polypeptide N-acetylgalactosaminyltransferase 4	1	1	0.191435
O08848	RO60	60 kDa SS-A/Ro ribonucleoprotein	8	7	1.41965
O08856	Ell	RNA polymerase II elongation factor ELL	16	14	0.747423
O08901	Bub1	Mitotic checkpoint serine/threonine-protein kinase BUB1	2	2	1.61612
O08908	Pik3r2	Phosphatidylinositol 3-kinase regulatory subunit beta	8	7	0.449664
O08911	Mapk12	Mitogen-activated protein kinase 12	2	2	0.206326
O08912	Galnt1	Polypeptide N-acetylgalactosaminyltransferase 1	15	11	0.585827
O08914	Faah	Fatty-acid amide hydrolase 1	13	4	1.10745
O08915	Aip	AH receptor-interacting protein	18	15	5.04418
O08917	Flot1	Flotillin-1	16	6	0.639863
O08919	Numbl	Numb-like protein	4	4	0.739103
O08967	Cyth3	Cytohesin-3	3	2	0.289757
O08983	Hps1	Hermansky-Pudlak syndrome 1 protein homolog	3	2	2.19997
O08992	Sdcbp	Syntenin-1	4	4	1.55435
O08997	Atox1	Copper transport protein ATOX1	6	5	16.3469
O09000	Ncoa3	Nuclear receptor coactivator 3	27	6	0.361736
O09005	Degs1	Sphingolipid delta(4)-desaturase DES1	4	3	0.796231
O09010	Lfng	Beta-1,3-N-acetylglucosaminyltransferase lunatic fringe	2	2	0.175669
O09012	Pex5	Peroxisomal targeting signal 1 receptor	20	17	4.59146
O09030	Il13ra1	Interleukin-13 receptor subunit alpha-1	3	3	0.882861
O09043	Napsa	Napsin-A	3	1	1.80416
O09044	Snap23	Synaptosomal-associated protein 23	13	10	5.29853
O09046	Il4i1	L-amino-acid oxidase	11	1	0.161052
O09061	Psmb1	Proteasome subunit beta type-1	15	15	13.0001
O09102	Gcm2	Chorion-specific transcription factor GCMb	1	1	1.56733
O09106	Hdac1	Histone deacetylase 1	14	12	4.39976
O09110	Map2k3	Dual specificity mitogen-activated protein kinase kinase 3	8	6	0.547808
O09111	Ndufb11	NADH dehydrogenase [ubiquinone] 1 beta subcomplex subunit 11, mitochondrial	6	2	5.09925
O09117	Sypl1	Synaptophysin-like protein 1	4	2	2.29941
O09126	Sema4d	Semaphorin-4D	15	2	1.42204
O09130	Nfatc2ip	NFATC2-interacting protein	9	2	0.598453
O09131	Gsto1	Glutathione S-transferase omega-1	18	17	23.3451
O09159	Man2b1	Lysosomal alpha-mannosidase	29	27	15.541
O09165	Casq1	Calsequestrin-1	3	3	0.64162
O09167	Rpl21	60S ribosomal protein L21	13	11	13.7026
O09172	Gclm	Glutamate--cysteine ligase regulatory subunit	13	10	1.86612
O09174	Amacr	Alpha-methylacyl-CoA racemase	9	7	1.06203
O35047	Psmc3ip	Homologous-pairing protein 2 homolog	1	1	1.43147
O35071	Kif1c	Kinesin-like protein KIF1C	9	7	0.159244
O35075	Vps26c	Vacuolar protein sorting-associated protein 26C	10	8	1.7691
O35083	Agpat1	1-acyl-sn-glycerol-3-phosphate acyltransferase alpha	5	5	1.10648
O35114	Scarb2	Lysosome membrane protein 2	15	13	9.8393
O35126	Atn1	Atrophin-1	4	3	1.00029
O35127	Grcc10	Protein C10	6	5	2.49785
O35129	Phb2	Prohibitin-2	21	20	29.5648
O35130	Emg1	Ribosomal RNA small subunit methyltransferase NEP1	12	11	0.840114
O35134	Polr1a	DNA-directed RNA polymerase I subunit RPA1	40	25	0.915959
O35143	Atp5if1	ATPase inhibitor, mitochondrial	10	8	4.82511
O35144	Terf2	Telomeric repeat-binding factor 2	21	16	1.25819
O35153	Bet1l	BET1-like protein	3	3	0.170288
O35166	Gosr2	Golgi SNAP receptor complex member 2	7	7	1.46556
O35177	Nedd9	Enhancer of filamentation 1	8	1	0.0621889
O35185	Bhlhe40	Class E basic helix-loop-helix protein 40	6	6	0.626001
O35206	Col15a1	Collagen alpha-1(XV) chain	10	10	3.42704
O35207	Cdk2ap1	Cyclin-dependent kinase 2-associated protein 1	1	1	0.335171
O35215	Ddt	D-dopachrome decarboxylase	10	9	4.22
O35218	Cpsf2	Cleavage and polyadenylation specificity factor subunit 2	39	27	2.7447
O35226	Psmd4	26S proteasome non-ATPase regulatory subunit 4	16	11	7.89357
O35231	Kifc3	Kinesin-like protein KIFC3	2	2	0.134458
O35239	Ptpn9	Tyrosine-protein phosphatase non-receptor type 9	18	17	1.62524
O35242	Nsmaf	Protein FAN	9	3	0.37331
O35245	Pkd2	Polycystin-2	7	7	0.823407
O35250	Exoc7	Exocyst complex component 7	26	19	1.63636
O35280	Chek1	Serine/threonine-protein kinase Chk1	3	3	0.43671
O35286	Dhx15	Pre-mRNA-splicing factor ATP-dependent RNA helicase DHX15	41	38	10.1698
O35295	Purb	Transcriptional activator protein Pur-beta	13	12	9.72657
O35309	Nmi	N-myc-interactor	25	23	7.20854
O35316	Slc6a6	Sodium- and chloride-dependent taurine transporter	3	2	0.526829
O35326	Srsf5	Serine/arginine-rich splicing factor 5	11	10	3.76372
O35343	Kpna4	Importin subunit alpha-3	11	9	6.93089
O35344	Kpna3	Importin subunit alpha-4	10	7	3.96266
O35345	Kpna6	Importin subunit alpha-7	12	5	5.06164
O35350	Capn1	Calpain-1 catalytic subunit	37	30	2.74067
O35368	Ifi203	Interferon-activable protein 203	15	4	0.235393
O35375	Nrp2	Neuropilin-2	22	21	2.08794
O35379	Abcc1	Multidrug resistance-associated protein 1	17	15	1.0948
O35381	Anp32a	Acidic leucine-rich nuclear phosphoprotein 32 family member A	8	7	4.99514
O35382	Exoc4	Exocyst complex component 4	31	21	2.6687
O35385	Ppef2	Serine/threonine-protein phosphatase with EF-hands 2	1	1	0.0499066
O35386	Phyh	Phytanoyl-CoA dioxygenase, peroxisomal	5	3	0.307113
O35387	Hax1	HCLS1-associated protein X-1	8	7	1.85449
O35405	Pld3	5'-3' exonuclease PLD3	8	5	2.42081
O35425	Bok	Bcl-2-related ovarian killer protein	2	2	0.262499
O35435	Dhodh	Dihydroorotate dehydrogenase (quinone), mitochondrial	18	15	5.25677
O35445	Rnf5	E3 ubiquitin-protein ligase RNF5	2	2	0.206234
O35448	Ppt2	Lysosomal thioesterase PPT2	4	3	0.815769
O35450	Fkbpl	FK506-binding protein-like	1	1	0.0434743
O35451	Atf6b	Cyclic AMP-dependent transcription factor ATF-6 beta	2	2	0.415743
O35454	Clcn6	Chloride transport protein 6	2	2	0.20629
O35459	Ech1	Delta(3,5)-Delta(2,4)-dienoyl-CoA isomerase, mitochondrial	19	18	6.24987
O35465	Fkbp8	Peptidyl-prolyl cis-trans isomerase FKBP8	16	14	2.46816
O35473	C1d	Nuclear nucleic acid-binding protein C1D	4	3	1.70282
O35474	Edil3	EGF-like repeat and discoidin I-like domain-containing protein 3	17	17	5.45977
O35492	Clk3	Dual specificity protein kinase CLK3	4	4	0.365441
O35495	Cdk14	Cyclin-dependent kinase 14	2	1	0.584174
O35516	Notch2	Neurogenic locus notch homolog protein 2	14	12	1.12042
O35551	Rabep1	Rab GTPase-binding effector protein 1	27	18	0.481865
O35566	Cd151	CD151 antigen	3	3	0.159665
O35593	Psmd14	26S proteasome non-ATPase regulatory subunit 14	15	12	7.62105
O35594	Ift81	Intraflagellar transport protein 81 homolog	3	3	0.333206
O35598	Adam10	Disintegrin and metalloproteinase domain-containing protein 10	22	14	2.35863
O35601	Fyb1	FYN-binding protein 1	44	30	5.02989
O35604	Npc1	NPC intracellular cholesterol transporter 1	12	12	5.22645
O35607	Bmpr2	Bone morphogenetic protein receptor type-2	2	2	0.270666
O35609	Scamp3	Secretory carrier-associated membrane protein 3	11	8	1.04827
O35613	Daxx	Death domain-associated protein 6	12	8	2.56785
O35623	Bet1	BET1 homolog	2	2	0.642072
O35625	Axin1	Axin-1	1	1	0.00604331
O35632	Hyal2	Hyaluronidase-2	1	1	0.608365
O35638	Stag2	Cohesin subunit SA-2	28	18	1.26313
O35639	Anxa3	Annexin A3	21	18	9.35405
O35643	Ap1b1	AP-1 complex subunit beta-1	27	23	3.45514
O35648	Cetn3	Centrin-3	7	4	0.464053
O35654	Pold2	DNA polymerase delta subunit 2	18	16	2.91951
O35657	Neu1	Sialidase-1	6	5	1.67478
O35658	C1qbp	Complement component 1 Q subcomponent-binding protein, mitochondrial	7	5	35.0267
O35664	Ifnar2	Interferon alpha/beta receptor 2	3	1	0.83496
O35671	Itgb1bp1	Integrin beta-1-binding protein 1	5	2	0.197275
O35678	Mgll	Monoglyceride lipase	1	1	0.10996
O35680	Mrps12	28S ribosomal protein S12, mitochondrial	2	2	0.523225
O35682	Myadm	Myeloid-associated differentiation marker	5	5	1.25127
O35685	Nudc	Nuclear migration protein nudC	23	21	7.06493
O35691	Pnn	Pinin	36	29	4.25074
O35704	Sptlc1	Serine palmitoyltransferase 1	14	13	1.79888
O35730	Ring1	E3 ubiquitin-protein ligase RING1	10	8	1.238
O35737	Hnrnph1	Heterogeneous nuclear ribonucleoprotein H	9	9	20.4478
O35744	Chil3	Chitinase-like protein 3	7	7	0.9184
O35841	Api5	Apoptosis inhibitor 5	25	22	9.99449
O35855	Bcat2	Branched-chain-amino-acid aminotransferase, mitochondrial	16	10	3.30919
O35857	Timm44	Mitochondrial import inner membrane translocase subunit TIM44	25	24	3.92798
O35864	Cops5	COP9 signalosome complex subunit 5	17	14	0.763087
O35874	Slc1a4	Neutral amino acid transporter A	4	4	1.72782
O35887	Calu	Calumenin	24	24	50.1809
O35892	Sp100	Nuclear autoantigen Sp-100	14	7	0.641702
O35900	Lsm2	U6 snRNA-associated Sm-like protein LSm2	7	6	3.67297
O35904	Pik3cd	Phosphatidylinositol 4,5-bisphosphate 3-kinase catalytic subunit delta isoform	29	3	0.420204
O35943	Fxn	Frataxin, mitochondrial	4	4	2.05121
O35954	Pitpnm1	Membrane-associated phosphatidylinositol transfer protein 1	21	10	0.842311
O35955	Psmb10	Proteasome subunit beta type-10	14	13	16.5561
O35963	Rab33b	Ras-related protein Rab-33B	2	1	0.179845
O35969	Gamt	Guanidinoacetate N-methyltransferase	5	4	1.10807
O35972	Mrpl23	39S ribosomal protein L23, mitochondrial	8	8	1.50765
O35980	Nthl1	Endonuclease III-like protein 1	3	2	0.289903
O35984	Pbx2	Pre-B-cell leukemia transcription factor 2	2	1	0.413721
O35988	Sdc4	Syndecan-4	5	3	0.095935
O54692	Zw10	Centromere/kinetochore protein zw10 homolog	31	28	2.07473
O54724	Cavin1	Caveolae-associated protein 1	15	15	4.67688
O54734	Ddost	Dolichyl-diphosphooligosaccharide--protein glycosyltransferase 48 kDa subunit	19	16	41.9938
O54774	Ap3d1	AP-3 complex subunit delta-1	34	26	2.18072
O54781	Srpk2	SRSF protein kinase 2	10	8	1.85693
O54782	Man2b2	Epididymis-specific alpha-mannosidase	9	7	1.27282
O54784	Dapk3	Death-associated protein kinase 3	4	3	0.396135
O54785	Limk2	LIM domain kinase 2	12	9	8.14174
O54786	Dffa	DNA fragmentation factor subunit alpha	17	8	0.32335
O54790	Mafg	Transcription factor MafG	4	4	1.49557
O54791	Maff	Transcription factor MafF	2	2	1.10352
O54819	Tfpi	Tissue factor pathway inhibitor	3	3	0.665003
O54824	Il16	Pro-interleukin-16	32	15	1.48785
O54825	Bysl	Bystin	18	15	5.42393
O54826	Mllt10	Protein AF-10	2	1	0.0527995
O54833	Csnk2a2	Casein kinase II subunit alpha'	15	15	2.34027
O54864	Suv39h1	Histone-lysine N-methyltransferase SUV39H1	6	4	0.395298
O54879	Hmgb3	High mobility group protein B3	8	7	13.5997
O54887	Tsks	Testis-specific serine kinase substrate	1	1	0.0973163
O54890	Itgb3	Integrin beta-3	20	19	1.19086
O54901	Cd200	OX-2 membrane glycoprotein	6	6	0.228508
O54910	Nfkbie	NF-kappa-B inhibitor epsilon	10	8	0.950324
O54916	Reps1	RalBP1-associated Eps domain-containing protein 1	21	14	1.66012
O54918	Bcl2l11	Bcl-2-like protein 11	6	5	0.744937
O54929	Wsb2	WD repeat and SOCS box-containing protein 2	1	1	2.11778
O54931	Akap2	A-kinase anchor protein 2	18	12	0.624994
O54941	Smarce1	SWI/SNF-related matrix-associated actin-dependent regulator of chromatin subfamily E member 1	24	16	2.09419
O54946	Dnajb6	DnaJ homolog subfamily B member 6	6	3	0.775662
O54950	Prkag1	5'-AMP-activated protein kinase subunit gamma-1	13	11	1.2181
O54956	Pole2	DNA polymerase epsilon subunit 2	3	3	0.11673
O54962	Banf1	Barrier-to-autointegration factor	14	13	91.1846
O54965	Rnf13	E3 ubiquitin-protein ligase RNF13	6	4	0.581387
O54967	Tnk2	Activated CDC42 kinase 1	8	3	0.184787
O54974	Lgals7	Galectin-7	5	5	1.59435
O54984	Get3	ATPase GET3	15	14	21.6691
O54988	Slk	STE20-like serine/threonine-protein kinase	46	28	3.30142
O54998	Fkbp7	Peptidyl-prolyl cis-trans isomerase FKBP7	8	8	1.90936
O55003	Bnip3	BCL2/adenovirus E1B 19 kDa protein-interacting protein 3	5	5	0.521873
O55013	Trappc3	Trafficking protein particle complex subunit 3	11	10	5.74571
O55022	Pgrmc1	Membrane-associated progesterone receptor component 1	12	11	44.0624
O55023	Impa1	Inositol monophosphatase 1	17	14	4.14207
O55026	Entpd2	Ectonucleoside triphosphate diphosphohydrolase 2	10	10	12.1647
O55028	Bckdk	[3-methyl-2-oxobutanoate dehydrogenase [lipoamide]] kinase, mitochondrial	8	4	0.481054
O55029	Copb2	Coatomer subunit beta'	42	35	15.4117
O55033	Nck2	Cytoplasmic protein NCK2	8	6	1.06476
O55047	Tlk2	Serine/threonine-protein kinase tousled-like 2	8	5	0.557565
O55055	Trdmt1	tRNA (cytosine(38)-C(5))-methyltransferase	1	1	0.225065
O55057	Pde6d	Retinal rod rhodopsin-sensitive cGMP 3',5'-cyclic phosphodiesterase subunit delta	4	4	1.27808
O55060	Tpmt	Thiopurine S-methyltransferase	3	2	0.356363
O55091	Impact	Protein IMPACT	6	4	0.322609
O55098	Stk10	Serine/threonine-protein kinase 10	34	18	1.4727
O55101	Syngr2	Synaptogyrin-2	2	2	2.90735
O55102	Bloc1s1	Biogenesis of lysosome-related organelles complex 1 subunit 1	5	5	1.24648
O55106	Strn	Striatin	38	29	7.04013
O55125	Nipsnap1	Protein NipSnap homolog 1	8	3	0.313441
O55126	Nipsnap2	Protein NipSnap homolog 2	12	10	1.83391
O55128	Sap18	Histone deacetylase complex subunit SAP18	12	12	18.8534
O55131	Septin7	Septin-7	24	20	4.75759
O55135	Eif6	Eukaryotic translation initiation factor 6	10	8	15.5285
O55142	Rpl35a	60S ribosomal protein L35a	11	11	11.5482
O55143	Atp2a2	Sarcoplasmic/endoplasmic reticulum calcium ATPase 2	35	31	16.4653
O55176	Pja1	E3 ubiquitin-protein ligase Praja-1	1	1	0.096857
O55187	Cbx4	E3 SUMO-protein ligase CBX4	7	3	0.63354
O55201	Supt5h	Transcription elongation factor SPT5	51	35	0.97066
O55222	Ilk	Integrin-linked protein kinase	24	24	6.05187
O55229	Chkb	Choline/ethanolamine kinase	13	10	1.22445
O55230	Rad51d	DNA repair protein RAD51 homolog 4	1	1	0.278669
O55234	Psmb5	Proteasome subunit beta type-5	4	4	0.314713
O55236	Rngtt	mRNA-capping enzyme	14	6	0.3321
O55242	Sigmar1	Sigma non-opioid intracellular receptor 1	4	3	1.68992
O70126	Aurkb	Aurora kinase B	8	8	1.34898
O70133	Dhx9	ATP-dependent RNA helicase A	68	61	24.7422
O70145	Ncf2	Neutrophil cytosol factor 2	23	12	2.69295
O70152	Dpm1	Dolichol-phosphate mannosyltransferase subunit 1	12	10	2.97016
O70157	Top3a	DNA topoisomerase 3-alpha	3	2	0.414525
O70165	Fcn1	Ficolin-1	3	3	0.368629
O70167	Pik3c2g	Phosphatidylinositol 4-phosphate 3-kinase C2 domain-containing subunit gamma	1	1	0.918838
O70172	Pip4k2a	Phosphatidylinositol 5-phosphate 4-kinase type-2 alpha	10	5	0.165024
O70194	Eif3d	Eukaryotic translation initiation factor 3 subunit D	25	17	11.1648
O70200	Aif1	Allograft inflammatory factor 1	11	10	3.96957
O70201	Birc5	Baculoviral IAP repeat-containing protein 5	3	3	0.179106
O70228	Atp9a	Probable phospholipid-transporting ATPase IIA	1	1	0.110667
O70230	Znf143	Zinc finger protein 143	10	4	0.343293
O70251	Eef1b	Elongation factor 1-beta	16	13	73.9344
O70252	Hmox2	Heme oxygenase 2	19	17	4.91667
O70258	Sgce	Epsilon-sarcoglycan	4	4	0.414994
O70274	Ptp4a2	Protein tyrosine phosphatase type IVA 2	4	4	0.242134
O70279	Ess2	Splicing factor ESS-2 homolog	13	6	0.5828
O70281	Tpst1	Protein-tyrosine sulfotransferase 1	3	3	1.50991
O70293	Grk6	G protein-coupled receptor kinase 6	14	4	0.375974
O70305	Atxn2	Ataxin-2	25	20	1.28987
O70309	Itgb5	Integrin beta-5	16	16	3.47269
O70310	Nmt1	Glycylpeptide N-tetradecanoyltransferase 1	14	13	6.54859
O70311	Nmt2	Glycylpeptide N-tetradecanoyltransferase 2	10	9	1.99575
O70318	Epb41l2	Band 4.1-like protein 2	48	37	3.52726
O70325	Gpx4	Phospholipid hydroperoxide glutathione peroxidase	10	10	4.19635
O70333	Cript	Cysteine-rich PDZ-binding protein	3	2	0.194993
O70338	Rnaseh1	Ribonuclease H1	4	3	0.350781
O70348	Dxo	Decapping and exoribonuclease protein	7	4	0.452373
O70362	Gpld1	Phosphatidylinositol-glycan-specific phospholipase D	13	13	1.72047
O70370	Ctss	Cathepsin S	11	8	8.35781
O70374	Cbfa2t2	Protein CBFA2T2	3	3	0.293207
O70378	Emc8	ER membrane protein complex subunit 8	10	9	5.70813
O70400	Pdlim1	PDZ and LIM domain protein 1	20	10	1.04392
O70401	Tspan6	Tetraspanin-6	1	1	0.746622
O70404	Vamp8	Vesicle-associated membrane protein 8	6	6	2.25896
O70422	Gtf2h4	General transcription factor IIH subunit 4	6	5	0.262831
O70433	Fhl2	Four and a half LIM domains protein 2	5	5	0.535069
O70435	Psma3	Proteasome subunit alpha type-3	17	15	9.63187
O70439	Stx7	Syntaxin-7	11	9	2.74595
O70456	Sfn	14-3-3 protein sigma	6	1	2.69229
O70458	Osmr	Oncostatin-M-specific receptor subunit beta	5	5	0.325993
O70472	Tmem131	Transmembrane protein 131	8	6	0.502518
O70475	Ugdh	UDP-glucose 6-dehydrogenase	24	24	6.44869
O70480	Vamp4	Vesicle-associated membrane protein 4	3	3	1.126
O70481	Ubr1	E3 ubiquitin-protein ligase UBR1	15	4	0.317216
O70492	Snx3	Sorting nexin-3	10	9	16.2946
O70493	Snx12	Sorting nexin-12	11	10	7.79349
O70494	Sp3	Transcription factor Sp3	9	5	0.307892
O70496	Clcn7	H(+)/Cl(-) exchange transporter 7	6	4	0.236033
O70503	Hsd17b12	Very-long-chain 3-oxoacyl-CoA reductase	17	15	3.23924
O70551	Srpk1	SRSF protein kinase 1	23	18	2.08301
O70566	Diaph2	Protein diaphanous homolog 2	14	5	0.174422
O70572	Smpd2	Sphingomyelin phosphodiesterase 2	3	2	0.964516
O70579	Slc25a17	Peroxisomal membrane protein PMP34	9	9	0.663989
O70589	Cask	Peripheral plasma membrane protein CASK	27	27	2.62798
O70591	Pfdn2	Prefoldin subunit 2	9	9	5.06205
O88186	Gp9	Platelet glycoprotein IX	2	2	1.64316
O88188	Ly86	Lymphocyte antigen 86	3	2	2.16178
O88196	Ttc3	E3 ubiquitin-protein ligase TTC3	3	3	0.155191
O88200	Clec11a	C-type lectin domain family 11 member A	2	2	0.85742
O88207	Col5a1	Collagen alpha-1(V) chain	20	20	3.29481
O88271	Cfdp1	Craniofacial development protein 1	13	8	4.76122
O88286	Wiz	Protein Wiz	25	22	2.71559
O88291	Znf326	DBIRD complex subunit ZNF326	21	17	1.93795
O88307	Sorl1	Sortilin-related receptor	42	4	0.798255
O88322	Nid2	Nidogen-2	25	25	5.43113
O88342	Wdr1	WD repeat-containing protein 1	32	25	14.1545
O88351	Ikbkb	Inhibitor of nuclear factor kappa-B kinase subunit beta	30	16	0.440437
O88379	Baz1a	Bromodomain adjacent to zinc finger domain protein 1A	39	31	4.80601
O88384	Vti1b	Vesicle transport through interaction with t-SNAREs homolog 1B	9	9	3.6405
O88396	Grpel2	GrpE protein homolog 2, mitochondrial	5	5	1.5955
O88398	Avil	Advillin	12	12	0.422906
O88413	Tulp3	Tubby-related protein 3	2	2	0.247977
O88425	Nme6	Nucleoside diphosphate kinase 6	2	2	0.63943
O88441	Mtx2	Metaxin-2	11	10	5.05384
O88447	Klc1	Kinesin light chain 1	17	16	4.55836
O88448	Klc2	Kinesin light chain 2	14	12	2.63207
O88452	Stc2	Stanniocalcin-2	2	2	0.206215
O88455	Dhcr7	7-dehydrocholesterol reductase	6	6	3.50607
O88456	Capns1	Calpain small subunit 1	8	8	6.91021
O88487	Dync1i2	Cytoplasmic dynein 1 intermediate chain 2	20	13	3.46866
O88508	Dnmt3a	DNA (cytosine-5)-methyltransferase 3A	20	11	3.25642
O88512	Ap1g2	AP-1 complex subunit gamma-like 2	24	9	0.68944
O88513	Gmnn	Geminin	3	3	0.324138
O88520	Shoc2	Leucine-rich repeat protein SHOC-2	12	8	0.968228
O88522	Ikbkg	NF-kappa-B essential modulator	13	11	0.620753
O88531	Ppt1	Palmitoyl-protein thioesterase 1	11	11	2.03784
O88532	Zfr	Zinc finger RNA-binding protein	41	32	1.95365
O88543	Cops3	COP9 signalosome complex subunit 3	19	16	5.52661
O88544	Cops4	COP9 signalosome complex subunit 4	29	27	7.82297
O88545	Cops6	COP9 signalosome complex subunit 6	13	12	2.47088
O88554	Parp2	Poly [ADP-ribose] polymerase 2	15	11	1.3491
O88559	Men1	Menin	15	7	0.563963
O88569	Hnrnpa2b1	Heterogeneous nuclear ribonucleoproteins A2/B1	32	31	173.944
O88572	Lrp6	Low-density lipoprotein receptor-related protein 6	7	7	0.301647
O88573	Aff1	AF4/FMR2 family member 1	1	1	0.179166
O88574	Sap30	Histone deacetylase complex subunit SAP30	6	6	2.13446
O88587	Comt	Catechol O-methyltransferase	11	11	1.85935
O88597	Becn1	Beclin-1	14	9	0.684684
O88622	Parg	Poly(ADP-ribose) glycohydrolase	24	14	1.17674
O88627	Slc28a2	Sodium/nucleoside cotransporter 2	8	2	0.134311
O88630	Gosr1	Golgi SNAP receptor complex member 1	11	9	2.05612
O88643	Pak1	Serine/threonine-protein kinase PAK 1	8	4	0.325937
O88653	Lamtor3	Ragulator complex protein LAMTOR3	7	5	2.3601
O88665	Brd7	Bromodomain-containing protein 7	15	7	0.970414
O88667	Rrad	GTP-binding protein RAD	3	3	1.18622
O88668	Creg1	Protein CREG1	2	2	5.23792
O88685	Psmc3	26S proteasome regulatory subunit 6A	35	34	40.0225
O88696	Clpp	ATP-dependent Clp protease proteolytic subunit, mitochondrial	9	8	4.12489
O88708	Orc4	Origin recognition complex subunit 4	6	5	0.365471
O88712	Ctbp1	C-terminal-binding protein 1	10	10	5.58625
O88736	Hsd17b7	3-keto-steroid reductase/17-beta-hydroxysteroid dehydrogenase 7	5	5	0.469779
O88738	Birc6	Baculoviral IAP repeat-containing protein 6	93	59	3.69094
O88746	Tom1	Target of Myb protein 1	18	15	3.70089
O88783	F5	Coagulation factor V	14	8	0.389571
O88792	F11r	Junctional adhesion molecule A	7	5	1.36107
O88796	Rpp30	Ribonuclease P protein subunit p30	13	11	1.47714
O88811	Stam2	Signal transducing adapter molecule 2	15	9	1.3737
O88824	Jtb	Protein JTB	1	1	0.260259
O88839	Adam15	Disintegrin and metalloproteinase domain-containing protein 15	9	9	0.826949
O88842	Fgd3	FYVE, RhoGEF and PH domain-containing protein 3	22	5	0.166606
O88843	Cradd	Death domain-containing protein CRADD	2	1	0.450687
O88844	Idh1	Isocitrate dehydrogenase [NADP] cytoplasmic	30	30	17.4553
O88845	Akap10	A-kinase anchor protein 10, mitochondrial	10	9	0.696454
O88848	Arl6	ADP-ribosylation factor-like protein 6	3	2	0.190859
O88851	Rbbp9	Putative hydrolase RBBP9	8	8	0.611662
O88852	Tspyl1	Testis-specific Y-encoded-like protein 1	3	1	0.458917
O88856	Tpst2	Protein-tyrosine sulfotransferase 2	4	2	0.954337
O88874	Ccnk	Cyclin-K	10	6	1.07014
O88878	Zfand5	AN1-type zinc finger protein 5	5	5	0.352521
O88879	Apaf1	Apoptotic protease-activating factor 1	32	24	0.717697
O88895	Hdac3	Histone deacetylase 3	10	8	0.820383
O88907	Pias1	E3 SUMO-protein ligase PIAS1	6	3	0.404243
O88939	Zbtb7a	Zinc finger and BTB domain-containing protein 7A	8	4	0.956132
O88942	Nfatc1	Nuclear factor of activated T-cells, cytoplasmic 1	11	7	0.359985
O88947	F10	Coagulation factor X	13	13	4.15925
O88952	Lin7c	Protein lin-7 homolog C	7	7	6.13693
O88958	Gnpda1	Glucosamine-6-phosphate isomerase 1	9	4	1.00723
O88967	Yme1l1	ATP-dependent zinc metalloprotease YME1L1	25	23	4.30859
O88974	Setdb1	Histone-lysine N-methyltransferase SETDB1	22	14	0.470497
O88983	Stx8	Syntaxin-8	13	10	3.96649
O88986	Gcat	2-amino-3-ketobutyrate coenzyme A ligase, mitochondrial	15	14	2.40033
O88990	Actn3	Alpha-actinin-3	2	2	0.718241
O89001	Cpd	Carboxypeptidase D	17	17	1.17192
O89013	Leprot	Leptin receptor gene-related protein	1	1	0.0944509
O89016	Abcd4	Lysosomal cobalamin transporter ABCD4	6	5	0.698385
O89017	Lgmn	Legumain	6	6	3.40587
O89020	Afm	Afamin	9	9	0.791603
O89023	Tpp1	Tripeptidyl-peptidase 1	8	8	4.38136
O89029	Matn4	Matrilin-4	2	2	0.160894
O89032	Sh3pxd2a	SH3 and PX domain-containing protein 2A	18	10	0.300601
O89050	Mkln1	Muskelin	10	10	0.209057
O89051	Itm2b	Integral membrane protein 2B	11	9	0.549909
O89053	Coro1a	Coronin-1A	25	20	19.8825
O89079	Cope	Coatomer subunit epsilon	15	13	6.03843
O89084	Pde4a	cAMP-specific 3',5'-cyclic phosphodiesterase 4A	1	1	0.0908249
O89086	Rbm3	RNA-binding protein 3	8	8	40.2696
O89090	Sp1	Transcription factor Sp1	10	7	0.510753
O89091	Klf10	Krueppel-like factor 10	1	1	0.0754363
O89100	Grap2	GRB2-related adaptor protein 2	17	8	1.07494
O89103	Cd93	Complement component C1q receptor	8	8	0.894097
O89110	Casp8	Caspase-8	27	24	3.89019
O89112	Lancl1	Glutathione S-transferase LANCL1	11	8	0.594037
O89116	Vti1a	Vesicle transport through interaction with t-SNAREs homolog 1A	6	5	0.728128
P00015	Cyct	Cytochrome c, testis-specific	1	1	0.617567
P00158	Mt-Cyb	Cytochrome b	3	2	0.973146
P00375	Dhfr	Dihydrofolate reductase	13	12	7.10674
P00397	Mtco1	Cytochrome c oxidase subunit 1	3	3	1.57157
P00405	Mtco2	Cytochrome c oxidase subunit 2	7	6	98.9339
P00416	mt-Co3	Cytochrome c oxidase subunit 3	1	1	0.30948
P00493	Hprt1	Hypoxanthine-guanine phosphoribosyltransferase	11	11	14.73
P00688	Amy2	Pancreatic alpha-amylase	9	1	0.159632
P00920	Ca2	Carbonic anhydrase 2	12	9	1.53467
P01027	C3	Complement C3	79	74	9.11209
P01029	C4b	Complement C4-B	34	30	1.80627
P01173	Wap	Whey acidic protein	1	1	0.546503
P01592	Jchain	Immunoglobulin J chain	5	3	1.3261
P01631		Ig kappa chain V-II region 26-10	3	2	1.51258
P01633	Igk-V19-17	Ig kappa chain V19-17	2	2	0.756646
P01635		Ig kappa chain V-V region K2 (Fragment)	3	3	1.0726
P01636		Ig kappa chain V-V region MOPC 149	1	1	0.667752
P01639	Gm5571	Ig kappa chain V-V region MOPC 41	2	2	0.434475
P01642	Gm10881	Ig kappa chain V-V region L7 (Fragment)	1	1	2.88062
P01643		Ig kappa chain V-V region MOPC 173	1	1	0.249146
P01660		Ig kappa chain V-III region PC 3741/TEPC 111	1	1	1.03422
P01680		Ig kappa chain V-IV region S107B	1	1	1.02246
P01786		Ig heavy chain V region MOPC 47A	1	1	0.795768
P01831	Thy1	Thy-1 membrane glycoprotein	5	5	4.805
P01837	Igkc	Immunoglobulin kappa constant	6	6	1.88396
P01843		Ig lambda-1 chain C region	4	2	0.271579
P01844	Iglc2	Ig lambda-2 chain C region	1	1	0.444739
P01864		Ig gamma-2A chain C region secreted form	3	3	2.79704
P01867	Igh-3	Ig gamma-2B chain C region	9	7	5.37966
P01872	Ighm	Immunoglobulin heavy constant mu	23	23	12.0948
P01878		Ig alpha chain C region	6	4	0.492163
P01887	B2m	Beta-2-microglobulin	5	5	73.0575
P01896		H-2 class I histocompatibility antigen, alpha chain (Fragment)	1	1	0.810066
P01898	H2-Q10	H-2 class I histocompatibility antigen, Q10 alpha chain	10	10	3.67002
P01899	H2-D1	H-2 class I histocompatibility antigen, D-B alpha chain	5	5	18.2459
P01901	H2-K1	H-2 class I histocompatibility antigen, K-B alpha chain	5	4	6.81857
P01902	H2-K1	H-2 class I histocompatibility antigen, K-D alpha chain	3	2	2.9381
P01942	Hba	Hemoglobin subunit alpha	9	9	209.436
P02088	Hbb-b1	Hemoglobin subunit beta-1	5	5	66.5772
P02340	Tp53	Cellular tumor antigen p53	12	12	1.25359
P02463	Col4a1	Collagen alpha-1(IV) chain	4	4	1.14199
P02468	Lamc1	Laminin subunit gamma-1	47	47	18.8378
P02469	Lamb1	Laminin subunit beta-1	51	50	17.7605
P02535	Krt10	Keratin, type I cytoskeletal 10	9	7	1.59519
P02798	Mt2	Metallothionein-2	3	3	0.617115
P02802	Mt1	Metallothionein-1	3	3	0.57313
P03888	Mtnd1	NADH-ubiquinone oxidoreductase chain 1	3	2	3.96058
P03893	Mtnd2	NADH-ubiquinone oxidoreductase chain 2	2	1	0.0878287
P03911	Mtnd4	NADH-ubiquinone oxidoreductase chain 4	5	4	1.24054
P03930	Mtatp8	ATP synthase protein 8	3	3	10.0888
P03953	Cfd	Complement factor D	5	5	0.997581
P03958	Ada	Adenosine deaminase	20	12	3.03008
P03975	Iap	IgE-binding protein	16	15	5.91879
P03976		Ig kappa chain V-II region 17S29.1	1	1	2.15064
P03977		Ig kappa chain V-III region 50S10.1	1	1	0.187286
P03987		Ig gamma-3 chain C region	8	7	4.08211
P04104	Krt1	Keratin, type II cytoskeletal 1	6	3	2.68498
P04117	Fabp4	Fatty acid-binding protein, adipocyte	6	4	0.83922
P04184	Tk1	Thymidine kinase, cytosolic	6	5	0.779735
P04186	Cfb	Complement factor B	22	21	3.88711
P04187	Gzmb	Granzyme B(G,H)	14	12	0.776635
P04202	Tgfb1	Transforming growth factor beta-1 proprotein	11	10	4.00329
P04223	H2-K1	H-2 class I histocompatibility antigen, K-K alpha chain	2	1	2.08463
P04230	H2-Eb1	H-2 class II histocompatibility antigen, E-B beta chain	1	1	0.0431878
P04441	Cd74	H-2 class II histocompatibility antigen gamma chain	14	9	1.74264
P04627	Araf	Serine/threonine-protein kinase A-Raf	10	4	0.175048
P04919	Slc4a1	Band 3 anion transport protein	20	19	9.95212
P04925	Prnp	Major prion protein	6	5	0.167069
P04945		Ig kappa chain V-VI region NQ2-6.1	1	1	2.79247
P05063	Aldoc	Fructose-bisphosphate aldolase C	12	9	0.756101
P05064	Aldoa	Fructose-bisphosphate aldolase A	32	31	83.546
P05132	Prkaca	cAMP-dependent protein kinase catalytic subunit alpha	6	4	0.511196
P05201	Got1	Aspartate aminotransferase, cytoplasmic	22	20	6.00733
P05202	Got2	Aspartate aminotransferase, mitochondrial	31	30	22.2628
P05366	Saa1	Serum amyloid A-1 protein	2	2	3.83269
P05367	Saa2	Serum amyloid A-2 protein	3	3	1.43302
P05480	Src	Neuronal proto-oncogene tyrosine-protein kinase Src	10	9	3.42337
P05531	Xlr	X-linked lymphocyte-regulated protein PM1	5	4	0.500722
P05555	Itgam	Integrin alpha-M	44	40	9.54528
P05622	Pdgfrb	Platelet-derived growth factor receptor beta	26	26	4.43573
P05627	Jun	Transcription factor AP-1	3	3	2.04488
P05977	Myl1	Myosin light chain 1/3, skeletal muscle isoform	2	2	0.60033
P06151	Ldha	L-lactate dehydrogenase A chain	21	21	121.53
P06240	Lck	Proto-oncogene tyrosine-protein kinase LCK	15	3	0.126714
P06330		Ig heavy chain V region AC38 205.12	2	1	1.65299
P06336		Ig epsilon chain C region	1	1	0.101814
P06339	H2-T23	H-2 class I histocompatibility antigen, D-37 alpha chain	6	3	0.137299
P06537	Nr3c1	Glucocorticoid receptor	16	9	0.337381
P06683	C9	Complement component C9	12	12	1.08733
P06684	C5	Complement C5	13	12	0.68653
P06728	Apoa4	Apolipoprotein A-IV	21	21	6.67263
P06745	Gpi	Glucose-6-phosphate isomerase	27	24	13.435
P06795	Abcb1b	ATP-dependent translocase ABCB1	11	11	0.360423
P06797	Ctsl	Procathepsin L	5	4	0.879972
P06800	Ptprc	Receptor-type tyrosine-protein phosphatase C	58	37	7.83613
P06801	Me1	NADP-dependent malic enzyme	22	22	3.88329
P06909	Cfh	Complement factor H	43	43	10.004
P07091	S100a4	Protein S100-A4	6	6	41.4068
P07141	Csf1	Macrophage colony-stimulating factor 1	1	1	0.132226
P07214	Sparc	SPARC	11	10	2.86147
P07309	Ttr	Transthyretin	8	8	22.9884
P07310	Ckm	Creatine kinase M-type	1	1	0.372685
P07356	Anxa2	Annexin A2	36	34	120.257
P07361	Orm2	Alpha-1-acid glycoprotein 2	4	4	3.21899
P07607	Tyms	Thymidylate synthase	11	10	2.16263
P07724	Alb	Albumin	55	54	959.03
P07742	Rrm1	Ribonucleoside-diphosphate reductase large subunit	25	25	1.4324
P07759	Serpina3k	Serine protease inhibitor A3K	7	7	18.2458
P07901	Hsp90aa1	Heat shock protein HSP 90-alpha	43	39	42.9738
P07903	Ercc1	DNA excision repair protein ERCC-1	8	4	0.191129
P08003	Pdia4	Protein disulfide-isomerase A4	51	49	34.1369
P08030	Aprt	Adenine phosphoribosyltransferase	12	11	21.4447
P08032	Spta1	Spectrin alpha chain, erythrocytic 1	68	67	6.75394
P08071	Ltf	Lactotransferrin	3	2	0.168378
P08101	Fcgr2	Low affinity immunoglobulin gamma Fc region receptor II	7	6	7.13044
P08103	Hck	Tyrosine-protein kinase HCK	16	13	0.569758
P08113	Hsp90b1	Endoplasmin	65	62	311.941
P08121	Col3a1	Collagen alpha-1(III) chain	15	15	3.9843
P08122	Col4a2	Collagen alpha-2(IV) chain	7	7	18.0903
P08207	S100a10	Protein S100-A10	7	7	35.9517
P08226	Apoe	Apolipoprotein E	19	19	27.3394
P08228	Sod1	Superoxide dismutase [Cu-Zn]	11	11	27.8084
P08249	Mdh2	Malate dehydrogenase, mitochondrial	23	21	84.3684
P08508	Fcgr3	Low affinity immunoglobulin gamma Fc region receptor III	1	1	3.54544
P08556	Nras	GTPase NRas	2	1	4.6842
P08607	C4bpa	C4b-binding protein	8	8	0.962066
P08752	Gnai2	Guanine nucleotide-binding protein G(i) subunit alpha-2	13	11	4.17201
P08775	Polr2a	DNA-directed RNA polymerase II subunit RPB1	75	57	3.78209
P08882	Gzmc	Granzyme C	15	15	6.26526
P08883	Gzmf	Granzyme F	7	7	2.52505
P08884	Gzme	Granzyme E	9	9	2.13816
P08905	Lyz2	Lysozyme C-2	2	1	0.267083
P09055	Itgb1	Integrin beta-1	30	28	36.3045
P09103	P4hb	Protein disulfide-isomerase	47	45	267.376
P09405	Ncl	Nucleolin	56	54	248.733
P09411	Pgk1	Phosphoglycerate kinase 1	28	26	97.0062
P09450	Junb	Transcription factor jun-B	6	5	1.9978
P09528	Fth1	Ferritin heavy chain	11	10	1.76479
P09581	Csf1r	Macrophage colony-stimulating factor 1 receptor	5	3	0.710226
P09602	Hmgn2	Non-histone chromosomal protein HMG-17	8	8	2.12369
P09671	Sod2	Superoxide dismutase [Mn], mitochondrial	10	10	6.12588
P09813	Apoa2	Apolipoprotein A-II	2	2	10.8392
P09925	Surf1	Surfeit locus protein 1	10	6	0.690458
P09926	Surf2	Surfeit locus protein 2	10	6	0.697535
P0C0A3	Chmp6	Charged multivesicular body protein 6	4	4	0.644671
P0C7N9	Psmg4	Proteasome assembly chaperone 4	5	3	0.968109
P0C7T6	Atxn1l	Ataxin-1-like	6	5	0.22381
P0C872	Jmjd7	Bifunctional peptidase and (3S)-lysyl hydroxylase Jmjd7	4	2	0.544478
P0C8B4	Gon7	EKC/KEOPS complex subunit GON7	2	1	0.299024
P0C8K7	Smim1	Small integral membrane protein 1	1	1	0.0937904
P0CB42	Alkbh1	Nucleic acid dioxygenase ALKBH1	1	1	0.670116
P0CG14	Derpc	Decreased expression in renal and prostate cancer protein	13	7	1.58148
P0CG15	Chtf8	Chromosome transmission fidelity protein 8 homolog	1	1	0.276375
P0CL69	Znf703	Zinc finger protein 703	1	1	0.368991
P0CW02	Ly6c1	Lymphocyte antigen 6C1	2	2	4.57427
P0DJE0	Pet100	Protein PET100 homolog, mitochondrial	1	1	0.548494
P0DJF2	Pet117	Protein PET117 homolog, mitochondrial	2	2	1.1472
P0DN34	Ndufb1	NADH dehydrogenase [ubiquinone] 1 beta subcomplex subunit 1	3	3	4.96962
P0DOV1	Mnda	Interferon-activable protein 205-B	3	3	6.76138
P0DOV2	Ifi204	Interferon-activable protein 204	15	15	4.00684
P10078	Zfp28	Zinc finger protein 28	1	1	0.0143364
P10107	Anxa1	Annexin A1	38	36	71.8046
P10126	Eef1a1	Elongation factor 1-alpha 1	24	21	66.7002
P10404		MLV-related proviral Env polyprotein	9	8	3.57455
P10417	Bcl2	Apoptosis regulator Bcl-2	3	2	0.551474
P10493	Nid1	Nidogen-1	24	22	1.67505
P10518	Alad	Delta-aminolevulinic acid dehydratase	11	7	1.19922
P10605	Ctsb	Cathepsin B	17	17	23.467
P10630	Eif4a2	Eukaryotic initiation factor 4A-II	11	5	43.2364
P10639	Txn	Thioredoxin	10	9	44.8097
P10649	Gstm1	Glutathione S-transferase Mu 1	9	8	1.13644
P10711	Tcea1	Transcription elongation factor A protein 1	21	20	10.4761
P10810	Cd14	Monocyte differentiation antigen CD14	7	7	1.95376
P10820	Prf1	Perforin-1	15	10	0.589249
P10833	Rras	Ras-related protein R-Ras	11	11	3.86192
P10852	Slc3a2	4F2 cell-surface antigen heavy chain	25	25	63.4567
P10922	H1-0	Histone H1.0	7	7	13.6016
P10923	Spp1	Osteopontin	7	7	4.49988
P11031	Sub1	Activated RNA polymerase II transcriptional coactivator p15	10	9	4.45765
P11032	Gzma	Granzyme A	12	5	0.274375
P11033	Gzmd	Granzyme D	2	2	0.543488
P11087	Col1a1	Collagen alpha-1(I) chain	28	26	11.7294
P11103	Parp1	Poly [ADP-ribose] polymerase 1	48	43	8.74437
P11152	Lpl	Lipoprotein lipase	2	2	0.239873
P11157	Rrm2	Ribonucleoside-diphosphate reductase subunit M2	13	12	1.15033
P11214	Plat	Tissue-type plasminogen activator	1	1	0.0656649
P11247	Mpo	Myeloperoxidase	15	10	1.11357
P11276	Fn1	Fibronectin	115	110	168.677
P11352	Gpx1	Glutathione peroxidase 1	16	13	14.5137
P11370	Fv4	Retrovirus-related Env polyprotein from Fv-4 locus	2	2	1.20579
P11438	Lamp1	Lysosome-associated membrane glycoprotein 1	6	6	6.99385
P11440	Cdk1	Cyclin-dependent kinase 1	16	16	3.71984
P11499	Hsp90ab1	Heat shock protein HSP 90-beta	41	37	267.355
P11531	Dmd	Dystrophin	2	2	1.50956
P11609	Cd1d1	Antigen-presenting glycoprotein CD1d1	1	1	0.562075
P11680	Cfp	Properdin	5	5	0.338022
P11688	Itga5	Integrin alpha-5	31	31	18.3414
P11798	Camk2a	Calcium/calmodulin-dependent protein kinase type II subunit alpha	3	3	0.764572
P11835	Itgb2	Integrin beta-2	42	35	12.7036
P11859	Agt	Angiotensinogen	6	6	2.6736
P11881	Itpr1	Inositol 1,4,5-trisphosphate receptor type 1	31	13	0.582346
P11928	Oas1a	2'-5'-oligoadenylate synthase 1A	10	8	3.91173
P11930	Nudt19	Nucleoside diphosphate-linked moiety X motif 19	4	4	0.489734
P11983	Tcp1	T-complex protein 1 subunit alpha	35	33	30.2511
P12023	App	Amyloid-beta A4 protein	11	11	1.14228
P12032	Timp1	Metalloproteinase inhibitor 1	5	5	1.14134
P12246	Apcs	Serum amyloid P-component	6	6	1.83252
P12265	Gusb	Beta-glucuronidase	24	19	13.5702
P12367	Prkar2a	cAMP-dependent protein kinase type II-alpha regulatory subunit	12	12	1.54419
P12382	Pfkl	ATP-dependent 6-phosphofructokinase, liver type	24	23	3.76411
P12399	Ctla2a	Protein CTLA-2-alpha	3	3	0.206524
P12787	Cox5a	Cytochrome c oxidase subunit 5A, mitochondrial	12	9	37.2287
P12804	Fgl2	Fibroleukin	4	4	0.95233
P12815	Pdcd6	Programmed cell death protein 6	10	10	11.3944
P12970	Rpl7a	60S ribosomal protein L7a	22	22	17.3904
P13020	Gsn	Gelsolin	37	34	13.6116
P13366	Gzmg	Granzyme G	10	10	2.94311
P13405	Rb1	Retinoblastoma-associated protein	7	1	0.352194
P13439	Umps	Uridine 5'-monophosphate synthase	23	22	5.06609
P13542	Myh8	Myosin-8	3	3	1.38439
P13595	Ncam1	Neural cell adhesion molecule 1	29	28	7.75668
P13597	Icam1	Intercellular adhesion molecule 1	14	11	4.64367
P13634	Ca1	Carbonic anhydrase 1	7	7	0.754318
P13705	Msh3	DNA mismatch repair protein Msh3	11	3	0.279398
P13808	Slc4a2	Anion exchange protein 2	11	8	0.457871
P13864	Dnmt1	DNA (cytosine-5)-methyltransferase 1	70	57	5.31754
P14069	S100a6	Protein S100-A6	5	5	68.1316
P14094	Atp1b1	Sodium/potassium-transporting ATPase subunit beta-1	8	2	0.204247
P14106	C1qb	Complement C1q subcomponent subunit B	5	5	2.26055
P14115	Rpl27a	60S ribosomal protein L27a	8	8	48.3254
P14131	Rps16	40S ribosomal protein S16	17	16	27.4797
P14148	Rpl7	60S ribosomal protein L7	29	28	27.3133
P14152	Mdh1	Malate dehydrogenase, cytoplasmic	17	17	36.0129
P14206	Rpsa	40S ribosomal protein SA	16	15	97.0224
P14211	Calr	Calreticulin	33	28	151.751
P14430	H2-Q8	H-2 class I histocompatibility antigen, Q8 alpha chain	3	1	9.62482
P14431	H2-Q9	H-2 class I histocompatibility antigen, Q9 alpha chain (Fragment)	1	1	0.463913
P14483	H2-Ab1	H-2 class II histocompatibility antigen, A beta chain	3	3	0.190245
P14576	Srp54	Signal recognition particle 54 kDa protein	26	24	3.04176
P14685	Psmd3	26S proteasome non-ATPase regulatory subunit 3	38	36	3.79958
P14733	Lmnb1	Lamin-B1	52	46	26.5972
P14824	Anxa6	Annexin A6	52	43	17.9177
P14869	Rplp0	60S acidic ribosomal protein P0	18	17	51.24
P14873	Map1b	Microtubule-associated protein 1B	38	38	4.02137
P14901	Hmox1	Heme oxygenase 1	11	11	7.22137
P15066	Jund	Transcription factor jun-D	4	2	0.1953
P15105	Glul	Glutamine synthetase	13	9	1.16718
P15116	Cdh2	Cadherin-2	5	4	1.271
P15208	Insr	Insulin receptor	7	7	0.691265
P15261	Ifngr1	Interferon gamma receptor 1	5	3	1.2405
P15307	Rel	Proto-oncogene c-Rel	14	9	0.596478
P15327	Bpgm	Bisphosphoglycerate mutase	7	6	0.629916
P15331	Prph	Peripherin	1	1	0.225967
P15379	Cd44	CD44 antigen	10	10	19.672
P15508	Sptb	Spectrin beta chain, erythrocytic	53	52	2.31531
P15532	Nme1	Nucleoside diphosphate kinase A	10	10	15.2666
P15533	Trim30a	Tripartite motif-containing protein 30A	10	3	0.441004
P15535	B4galt1	Beta-1,4-galactosyltransferase 1	7	7	4.76873
P15626	Gstm2	Glutathione S-transferase Mu 2	8	7	0.359393
P15702	Spn	Leukosialin	11	8	2.39923
P15864	H1-2	Histone H1.2	11	8	5.0126
P15920	Atp6v0a2	V-type proton ATPase 116 kDa subunit a2	11	10	2.35579
P16015	Ca3	Carbonic anhydrase 3	6	1	0.0603453
P16045	Lgals1	Galectin-1	14	14	326.957
P16092	Fgfr1	Fibroblast growth factor receptor 1	8	8	0.559417
P16110	Lgals3	Galectin-3	14	14	112.779
P16125	Ldhb	L-lactate dehydrogenase B chain	17	13	5.10333
P16254	Srp14	Signal recognition particle 14 kDa protein	9	8	1.08447
P16294	F9	Coagulation factor IX	1	1	1.51911
P16301	Lcat	Phosphatidylcholine-sterol acyltransferase	4	4	0.861328
P16330	Cnp	2',3'-cyclic-nucleotide 3'-phosphodiesterase	24	14	0.261681
P16332	Mmut	Methylmalonyl-CoA mutase, mitochondrial	24	21	4.26479
P16382	Il4r	Interleukin-4 receptor subunit alpha	1	1	0.189276
P16460	Ass1	Argininosuccinate synthase	19	13	1.15965
P16546	Sptan1	Spectrin alpha chain, non-erythrocytic 1	183	168	18.3535
P16627	Hspa1l	Heat shock 70 kDa protein 1-like	4	2	0.386475
P16675	Ctsa	Lysosomal protective protein	15	13	4.40447
P16858	Gapdh	Glyceraldehyde-3-phosphate dehydrogenase	27	25	158.89
P16879	Fes	Tyrosine-protein kinase Fes/Fps	7	2	0.246086
P16951	Atf2	Cyclic AMP-dependent transcription factor ATF-2	5	4	0.508003
P17047	Lamp2	Lysosome-associated membrane glycoprotein 2	8	8	55.029
P17095	Hmga1	High mobility group protein HMG-I/HMG-Y	6	6	4.51471
P17141	Zfp37	Zinc finger protein 37	3	3	0.0745362
P17156	Hspa2	Heat shock-related 70 kDa protein 2	19	16	2.44068
P17182	Eno1	Alpha-enolase	29	27	179.657
P17225	Ptbp1	Polypyrimidine tract-binding protein 1	13	10	35.5979
P17426	Ap2a1	AP-2 complex subunit alpha-1	36	34	3.88249
P17427	Ap2a2	AP-2 complex subunit alpha-2	30	28	3.72695
P17433	Spi1	Transcription factor PU.1	3	2	0.347805
P17439	Gba	Lysosomal acid glucosylceramidase	14	13	1.69
P17515	Cxcl10	C-X-C motif chemokine 10	5	5	9.36857
P17563	Selenbp1	Methanethiol oxidase	3	2	3.37813
P17665	Cox7c	Cytochrome c oxidase subunit 7C, mitochondrial	4	4	14.2973
P17710	Hk1	Hexokinase-1	40	37	10.3767
P17742	Ppia	Peptidyl-prolyl cis-trans isomerase A	16	15	285.174
P17751	Tpi1	Triosephosphate isomerase	21	18	112.762
P17809	Slc2a1	Solute carrier family 2, facilitated glucose transporter member 1	6	5	15.6989
P17897	Lyz1	Lysozyme C-1	1	1	0.181934
P17918	Pcna	Proliferating cell nuclear antigen	19	13	28.0615
P18052	Ptpra	Receptor-type tyrosine-protein phosphatase alpha	12	10	1.95312
P18155	Mthfd2	Bifunctional methylenetetrahydrofolate dehydrogenase/cyclohydrolase, mitochondrial	21	19	5.45817
P18181	Cd48	CD48 antigen	11	10	0.971719
P18242	Ctsd	Cathepsin D	17	17	48.7515
P18337	Sell	L-selectin	5	2	3.05084
P18528		Ig heavy chain V region 6.96	2	2	0.226195
P18572	Bsg	Basigin	10	9	47.4313
P18608	Hmgn1	Non-histone chromosomal protein HMG-14	3	2	0.102833
P18653	Rps6ka1	Ribosomal protein S6 kinase alpha-1	26	9	0.275046
P18654	Rps6ka3	Ribosomal protein S6 kinase alpha-3	26	18	2.10378
P18760	Cfl1	Cofilin-1	23	21	110.218
P18828	Sdc1	Syndecan-1	3	2	0.52239
P18911	Rarg	Retinoic acid receptor gamma	2	1	0.462625
P19096	Fasn	Fatty acid synthase	108	97	14.8016
P19157	Gstp1	Glutathione S-transferase P 1	5	5	22.1981
P19182	Ifrd1	Interferon-related developmental regulator 1	10	6	0.941615
P19221	F2	Prothrombin	25	25	12.4449
P19253	Rpl13a	60S ribosomal protein L13a	12	12	19.3763
P19324	Serpinh1	Serpin H1	24	24	81.7951
P19426	Nelfe	Negative elongation factor E	17	11	0.933972
P19536	Cox5b	Cytochrome c oxidase subunit 5B, mitochondrial	9	9	39.0004
P19783	Cox4i1	Cytochrome c oxidase subunit 4 isoform 1, mitochondrial	14	14	36.2119
P19785	Esr1	Estrogen receptor	1	1	0.114559
P19973	Lsp1	Lymphocyte-specific protein 1	23	11	0.420922
P20029	Hspa5	Endoplasmic reticulum chaperone BiP	54	51	288.5
P20060	Hexb	Beta-hexosaminidase subunit beta	27	25	22.7108
P20065	Tmsb4x	Thymosin beta-4	6	5	1.03785
P20108	Prdx3	Thioredoxin-dependent peroxide reductase, mitochondrial	10	8	21.3961
P20152	Vim	Vimentin	57	55	970.43
P20334	Tnfrsf9	Tumor necrosis factor receptor superfamily member 9	3	3	0.0476614
P20352	F3	Tissue factor	5	5	1.64143
P20491	Fcer1g	High affinity immunoglobulin epsilon receptor subunit gamma	3	3	2.60118
P20664	Prim1	DNA primase small subunit	10	9	1.09022
P20918	Plg	Plasminogen	49	49	18.066
P20934	Evi2a	Protein EVI2A	1	1	0.357485
P21107	Tpm3	Tropomyosin alpha-3 chain	14	14	50.6882
P21126	Ubl4a	Ubiquitin-like protein 4A	10	10	3.44168
P21180	C2	Complement C2	3	3	0.178701
P21271	Myo5b	Unconventional myosin-Vb	1	1	0.137165
P21278	Gna11	Guanine nucleotide-binding protein subunit alpha-11	2	1	0.199584
P21279	Gnaq	Guanine nucleotide-binding protein G(q) subunit alpha	8	7	1.58302
P21300	Akr1b7	Aldo-keto reductase family 1 member B7	2	1	0.673066
P21440	Abcb4	Phosphatidylcholine translocator ABCB4	1	1	0.0101245
P21460	Cst3	Cystatin-C	6	6	2.76309
P21550	Eno3	Beta-enolase	13	12	3.85985
P21570	Ang	Angiogenin	2	2	0.0306932
P21614	Gc	Vitamin D-binding protein	25	25	40.6121
P21619	Lmnb2	Lamin-B2	44	42	10.2294
P21855	Cd72	B-cell differentiation antigen CD72	6	6	1.006
P21956	Mfge8	Lactadherin	21	14	1.29667
P21958	Tap1	Antigen peptide transporter 1	24	24	15.6322
P21981	Tgm2	Protein-glutamine gamma-glutamyltransferase 2	31	28	10.7356
P21995	Emb	Embigin	11	11	6.76409
P22315	Fech	Ferrochelatase, mitochondrial	16	12	1.20449
P22366	Myd88	Myeloid differentiation primary response protein MyD88	10	6	0.905007
P22437	Ptgs1	Prostaglandin G/H synthase 1	4	1	0.0754879
P22599	Serpina1b	Alpha-1-antitrypsin 1-2	5	5	9.88528
P22682	Cbl	E3 ubiquitin-protein ligase CBL	30	16	0.898361
P22777	Serpine1	Plasminogen activator inhibitor 1	14	14	5.26142
P22892	Ap1g1	AP-1 complex subunit gamma-1	25	23	5.02344
P22907	Hmbs	Porphobilinogen deaminase	13	11	7.65973
P22935	Crabp2	Cellular retinoic acid-binding protein 2	5	4	0.567926
P23116	Eif3a	Eukaryotic translation initiation factor 3 subunit A	108	103	16.3602
P23188	Furin	Furin	1	1	0.403295
P23198	Cbx3	Chromobox protein homolog 3	7	7	7.75412
P23242	Gja1	Gap junction alpha-1 protein	5	5	0.401817
P23249	Mov10	Putative helicase MOV-10	62	59	5.9384
P23298	Prkch	Protein kinase C eta type	13	1	0.15703
P23336	Ggta1	N-acetyllactosaminide alpha-1,3-galactosyltransferase	2	2	0.609555
P23463	Hoxd8	Homeobox protein Hox-D8	1	1	0.504798
P23475	Xrcc6	X-ray repair cross-complementing protein 6	26	16	0.948403
P23492	Pnp	Purine nucleoside phosphorylase	17	14	5.36527
P23506	Pcmt1	Protein-L-isoaspartate(D-aspartate) O-methyltransferase	14	14	2.06646
P23591	Gfus	GDP-L-fucose synthase	16	10	2.92697
P23611	Irf8	Interferon regulatory factor 8	16	2	0.176731
P23708	Nfya	Nuclear transcription factor Y subunit alpha	3	2	0.999433
P23780	Glb1	Beta-galactosidase	16	14	5.49376
P23798	Pcgf2	Polycomb group RING finger protein 2	3	2	0.315866
P23906	Irf2	Interferon regulatory factor 2	6	4	0.245046
P23949	Zfp36l2	mRNA decay activator protein ZFP36L2	8	8	0.441493
P23950	Zfp36l1	mRNA decay activator protein ZFP36L1	9	8	0.546207
P23953	Ces1c	Carboxylesterase 1C	13	13	4.33433
P24063	Itgal	Integrin alpha-L	43	25	1.57569
P24270	Cat	Catalase	33	31	4.21182
P24288	Bcat1	Branched-chain-amino-acid aminotransferase, cytosolic	9	9	2.23035
P24369	Ppib	Peptidyl-prolyl cis-trans isomerase B	19	18	24.4969
P24452	Capg	Macrophage-capping protein	13	11	19.7904
P24472	Gsta4	Glutathione S-transferase A4	4	3	0.725836
P24527	Lta4h	Leukotriene A-4 hydrolase	33	27	1.92774
P24547	Impdh2	Inosine-5'-monophosphate dehydrogenase 2	30	27	25.3799
P24549	Aldh1a1	Retinal dehydrogenase 1	3	3	0.244922
P24638	Acp2	Lysosomal acid phosphatase	10	10	7.0417
P24668	M6pr	Cation-dependent mannose-6-phosphate receptor	14	14	23.702
P24788	Cdk11b	Cyclin-dependent kinase 11B	32	26	3.26685
P24860	Ccnb1	G2/mitotic-specific cyclin-B1	4	4	0.54501
P25085	Il1rn	Interleukin-1 receptor antagonist protein	4	3	0.163598
P25118	Tnfrsf1a	Tumor necrosis factor receptor superfamily member 1A	2	2	0.149141
P25206	Mcm3	DNA replication licensing factor MCM3	59	53	27.2306
P25322	Ccnd1	G1/S-specific cyclin-D1	2	2	0.43854
P25444	Rps2	40S ribosomal protein S2	19	19	34.4219
P25446	Fas	Tumor necrosis factor receptor superfamily member 6	4	3	0.437147
P25785	Timp2	Metalloproteinase inhibitor 2	2	2	0.127716
P25799	Nfkb1	Nuclear factor NF-kappa-B p105 subunit	39	25	1.2742
P25911	Lyn	Tyrosine-protein kinase Lyn	18	14	3.23171
P25916	Bmi1	Polycomb complex protein BMI-1	3	2	0.357386
P25976	Ubtf	Nucleolar transcription factor 1	40	38	7.46973
P26039	Tln1	Talin-1	137	121	28.7245
P26040	Ezr	Ezrin	30	23	4.36878
P26041	Msn	Moesin	47	44	29.0482
P26043	Rdx	Radixin	25	23	3.38111
P26151	Fcgr1	High affinity immunoglobulin gamma Fc receptor I	6	4	2.07271
P26231	Ctnna1	Catenin alpha-1	25	25	5.68492
P26262	Klkb1	Plasma kallikrein	8	7	0.398573
P26350	Ptma	Prothymosin alpha	9	7	4.73445
P26369	U2af2	Splicing factor U2AF 65 kDa subunit	17	16	20.3203
P26443	Glud1	Glutamate dehydrogenase 1, mitochondrial	33	31	15.2338
P26450	Pik3r1	Phosphatidylinositol 3-kinase regulatory subunit alpha	20	12	1.97412
P26516	Psmd7	26S proteasome non-ATPase regulatory subunit 7	17	14	10.7288
P26618	Pdgfra	Platelet-derived growth factor receptor alpha	17	17	0.739689
P26638	Sars1	Serine--tRNA ligase, cytoplasmic	32	26	22.6354
P26645	Marcks	Myristoylated alanine-rich C-kinase substrate	17	10	10.4077
P26883	Fkbp1a	Peptidyl-prolyl cis-trans isomerase FKBP1A	5	5	11.8867
P26928	Mst1	Hepatocyte growth factor-like protein	2	1	0.314945
P27005	S100a8	Protein S100-A8	1	1	0.825837
P27046	Man2a1	Alpha-mannosidase 2	38	37	6.24186
P27048	Snrpb	Small nuclear ribonucleoprotein-associated protein B	1	1	0.122915
P27090	Tgfb2	Transforming growth factor beta-2 proprotein	5	5	0.435231
P27512	Cd40	Tumor necrosis factor receptor superfamily member 5	8	8	1.12144
P27546	Map4	Microtubule-associated protein 4	62	52	10.2765
P27577	Ets1	Protein C-ets-1	10	4	0.244486
P27601	Gna13	Guanine nucleotide-binding protein subunit alpha-13	19	16	2.89103
P27612	Plaa	Phospholipase A-2-activating protein	41	34	2.32331
P27641	Xrcc5	X-ray repair cross-complementing protein 5	24	15	1.16716
P27659	Rpl3	60S ribosomal protein L3	34	31	27.9581
P27661	H2ax	Histone H2AX	4	3	0.131476
P27681	Gabrg3	Gamma-aminobutyric acid receptor subunit gamma-3	1	1	0.0565356
P27773	Pdia3	Protein disulfide-isomerase A3	54	51	195.233
P27808	Mgat1	Alpha-1,3-mannosyl-glycoprotein 2-beta-N-acetylglucosaminyltransferase	9	8	1.17372
P27870	Vav1	Proto-oncogene vav	29	20	1.03136
P28028	Braf	Serine/threonine-protein kinase B-raf	4	1	0.25538
P28033	Cebpb	CCAAT/enhancer-binding protein beta	7	7	1.58822
P28063	Psmb8	Proteasome subunit beta type-8	15	13	2.91837
P28076	Psmb9	Proteasome subunit beta type-9	7	3	7.6395
P28078	H2-DMa	Class II histocompatibility antigen, M alpha chain	1	1	1.30124
P28271	Aco1	Cytoplasmic aconitate hydratase	39	29	1.92175
P28293	Ctsg	Cathepsin G	2	1	0.113726
P28352	Apex1	DNA-(apurinic or apyrimidinic site) endonuclease	21	17	11.9812
P28474	Adh5	Alcohol dehydrogenase class-3	14	12	2.70927
P28571	Slc6a9	Sodium- and chloride-dependent glycine transporter 1	3	3	0.374431
P28574	Max	Protein max	9	6	1.07887
P28650	Adss1	Adenylosuccinate synthetase isozyme 1	5	4	2.51058
P28653	Bgn	Biglycan	12	10	4.81935
P28654	Dcn	Decorin	16	16	8.47517
P28656	Nap1l1	Nucleosome assembly protein 1-like 1	11	9	15.7376
P28658	Atxn10	Ataxin-10	31	27	7.63065
P28659	Celf1	CUGBP Elav-like family member 1	12	9	3.33007
P28660	Nckap1	Nck-associated protein 1	21	19	1.07526
P28665	Mug1	Murinoglobulin-1	25	23	2.44165
P28667	Marcksl1	MARCKS-related protein	7	3	1.37103
P28704	Rxrb	Retinoic acid receptor RXR-beta	7	4	0.295921
P28738	Kif5c	Kinesin heavy chain isoform 5C	2	2	2.38066
P28740	Kif2a	Kinesin-like protein KIF2A	23	20	4.21551
P28741	Kif3a	Kinesin-like protein KIF3A	18	17	1.34445
P28776	Ido1	Indoleamine 2,3-dioxygenase 1	1	1	0.0989827
P28798	Grn	Progranulin	14	14	13.8567
P28843	Dpp4	Dipeptidyl peptidase 4	22	2	0.0561263
P28867	Prkcd	Protein kinase C delta type	30	23	2.53039
P29341	Pabpc1	Polyadenylate-binding protein 1	44	42	71.8999
P29351	Ptpn6	Tyrosine-protein phosphatase non-receptor type 6	37	30	3.79208
P29387	Gnb4	Guanine nucleotide-binding protein subunit beta-4	6	6	0.37441
P29391	Ftl1	Ferritin light chain 1	4	3	1.61423
P29416	Hexa	Beta-hexosaminidase subunit alpha	17	17	5.64996
P29452	Casp1	Caspase-1	23	19	6.26619
P29533	Vcam1	Vascular cell adhesion protein 1	39	37	27.5958
P29594	Casp2	Caspase-2	10	6	0.763342
P29595	Nedd8	NEDD8	4	4	6.40865
P29699	Ahsg	Alpha-2-HS-glycoprotein	9	9	10.6087
P29758	Oat	Ornithine aminotransferase, mitochondrial	25	23	20.6418
P29788	Vtn	Vitronectin	11	11	72.107
P30051	Tead1	Transcriptional enhancer factor TEF-1	3	3	0.347179
P30204	Msr1	Macrophage scavenger receptor types I and II	8	8	1.95245
P30285	Cdk4	Cyclin-dependent kinase 4	13	12	1.55997
P30355	Alox5ap	Arachidonate 5-lipoxygenase-activating protein	4	3	8.6861
P30412	Ppic	Peptidyl-prolyl cis-trans isomerase C	8	7	10.9843
P30415	Nktr	NK-tumor recognition protein	14	3	0.12903
P30416	Fkbp4	Peptidyl-prolyl cis-trans isomerase FKBP4	40	36	9.76824
P30677	Gna14	Guanine nucleotide-binding protein subunit alpha-14	1	1	0.0977983
P30681	Hmgb2	High mobility group protein B2	18	18	11.6098
P30993	C5ar1	C5a anaphylatoxin chemotactic receptor 1	2	2	0.310375
P30999	Ctnnd1	Catenin delta-1	33	33	10.1532
P31001	Des	Desmin	29	28	6.5003
P31230	Aimp1	Aminoacyl tRNA synthase complex-interacting multifunctional protein 1	24	19	10.498
P31266	Rbpj	Recombining binding protein suppressor of hairless	13	9	2.98156
P31324	Prkar2b	cAMP-dependent protein kinase type II-beta regulatory subunit	9	8	0.738118
P31532	Saa4	Serum amyloid A-4 protein	5	5	1.0558
P31650	Slc6a11	Sodium- and chloride-dependent GABA transporter 3	1	1	2.80834
P31725	S100a9	Protein S100-A9	5	5	6.70474
P31750	Akt1	RAC-alpha serine/threonine-protein kinase	7	4	0.327536
P31786	Dbi	Acyl-CoA-binding protein	8	7	4.27003
P31938	Map2k1	Dual specificity mitogen-activated protein kinase kinase 1	13	11	3.16163
P31996	Cd68	Macrosialin	6	5	16.4119
P32020	Scp2	Sterol carrier protein 2	25	25	20.9772
P32037	Slc2a3	Solute carrier family 2, facilitated glucose transporter member 3	6	6	0.630295
P32067	Ssb	Lupus La protein homolog	32	30	13.8732
P32233	Drg1	Developmentally-regulated GTP-binding protein 1	16	14	3.80964
P32261	Serpinc1	Antithrombin-III	28	25	10.406
P32507	Nectin2	Nectin-2	8	8	1.34179
P32883	Kras	GTPase KRas	3	3	0.535827
P32921	Wars1	Tryptophan--tRNA ligase, cytoplasmic	29	24	9.63881
P33146	Cdh15	Cadherin-15	5	5	0.918485
P33174	Kif4	Chromosome-associated kinesin KIF4	33	32	1.74076
P33215	Nedd1	Protein NEDD1	18	14	0.49319
P33434	Mmp2	72 kDa type IV collagenase	9	9	1.17804
P33587	Proc	Vitamin K-dependent protein C	2	2	0.445152
P33609	Pola1	DNA polymerase alpha catalytic subunit	32	25	1.21775
P33610	Prim2	DNA primase large subunit	12	10	1.5971
P33611	Pola2	DNA polymerase alpha subunit B	13	12	3.72544
P33622	Apoc3	Apolipoprotein C-III	3	2	4.65027
P34022	Ranbp1	Ran-specific GTPase-activating protein	13	11	14.0847
P34056	Tfap2a	Transcription factor AP-2-alpha	1	1	0.27647
P34152	Ptk2	Focal adhesion kinase 1	15	15	1.58688
P34884	Mif	Macrophage migration inhibitory factor	7	6	237.181
P34902	Il2rg	Cytokine receptor common subunit gamma	9	6	1.20985
P34928	Apoc1	Apolipoprotein C-I	5	5	6.0824
P35123	Usp4	Ubiquitin carboxyl-terminal hydrolase 4	30	22	1.06308
P35235	Ptpn11	Tyrosine-protein phosphatase non-receptor type 11	27	20	1.13087
P35278	Rab5c	Ras-related protein Rab-5C	8	6	12.8917
P35279	Rab6a	Ras-related protein Rab-6A	6	5	3.44559
P35282	Rab21	Ras-related protein Rab-21	12	11	2.00045
P35283	Rab12	Ras-related protein Rab-12	11	9	0.936097
P35285	Rab22a	Ras-related protein Rab-22A	10	6	0.192127
P35288	Rab23	Ras-related protein Rab-23	7	7	0.964494
P35292	Rab17	Ras-related protein Rab-17	1	1	0.797222
P35293	Rab18	Ras-related protein Rab-18	15	15	11.4731
P35330	Icam2	Intercellular adhesion molecule 2	7	4	0.428807
P35441	Thbs1	Thrombospondin-1	26	22	5.4305
P35456	Plaur	Urokinase plasminogen activator surface receptor	4	4	0.986395
P35486	Pdha1	Pyruvate dehydrogenase E1 component subunit alpha, somatic form, mitochondrial	24	23	21.8782
P35505	Fah	Fumarylacetoacetase	11	10	1.6743
P35550	Fbl	rRNA 2'-O-methyltransferase fibrillarin	18	16	8.9608
P35564	Canx	Calnexin	53	49	114.704
P35569	Irs1	Insulin receptor substrate 1	3	3	0.662155
P35585	Ap1m1	AP-1 complex subunit mu-1	17	17	3.75928
P35601	Rfc1	Replication factor C subunit 1	30	22	3.31528
P35639	Ddit3	DNA damage-inducible transcript 3 protein	1	1	0.0580296
P35700	Prdx1	Peroxiredoxin-1	20	19	98.609
P35710	Sox5	Transcription factor SOX-5	2	2	0.249787
P35737	H2-DMb1	Class II histocompatibility antigen, M beta 1 chain	5	4	0.424841
P35761	Ttk	Dual specificity protein kinase TTK	4	4	0.280698
P35762	Cd81	CD81 antigen	4	3	0.410458
P35821	Ptpn1	Tyrosine-protein phosphatase non-receptor type 1	24	20	5.53823
P35831	Ptpn12	Tyrosine-protein phosphatase non-receptor type 12	21	15	1.02263
P35922	Fmr1	Synaptic functional regulator FMR1	19	19	2.84699
P35951	Ldlr	Low-density lipoprotein receptor	28	27	4.66027
P35979	Rpl12	60S ribosomal protein L12	12	12	84.1797
P35980	Rpl18	60S ribosomal protein L18	10	10	26.6277
P35991	Btk	Tyrosine-protein kinase BTK	17	4	0.491674
P36371	Tap2	Antigen peptide transporter 2	29	27	18.5816
P36423	Tbxas1	Thromboxane-A synthase	12	8	0.256957
P36536	Sar1a	GTP-binding protein SAR1a	7	5	0.983896
P36552	Cpox	Oxygen-dependent coproporphyrinogen-III oxidase, mitochondrial	18	16	3.71689
P36916	Gnl1	Guanine nucleotide-binding protein-like 1	21	18	3.50392
P36993	Ppm1b	Protein phosphatase 1B	11	11	1.47636
P37040	Por	NADPH--cytochrome P450 reductase	40	39	9.74471
P37172	Acvr1	Activin receptor type-1	3	3	0.560061
P37217	Cd69	Early activation antigen CD69	3	1	0.398681
P37804	Tagln	Transgelin	5	1	0.411369
P37889	Fbln2	Fibulin-2	37	37	11.9435
P37913	Lig1	DNA ligase 1	39	36	3.94084
P38060	Hmgcl	Hydroxymethylglutaryl-CoA lyase, mitochondrial	11	10	3.50312
P38532	Hsf1	Heat shock factor protein 1	11	5	0.359969
P38647	Hspa9	Stress-70 protein, mitochondrial	51	49	140.388
P39039	Mbl1	Mannose-binding protein A	3	3	0.651295
P39053	Dnm1	Dynamin-1	13	12	0.964583
P39054	Dnm2	Dynamin-2	34	25	3.2633
P39061	Col18a1	Collagen alpha-1(XVIII) chain	21	21	14.9953
P39098	Man1a2	Mannosyl-oligosaccharide 1,2-alpha-mannosidase IB	9	8	2.343
P39429	Traf2	TNF receptor-associated factor 2	13	11	0.870701
P39447	Tjp1	Tight junction protein ZO-1	38	38	3.01661
P39655	Alox12	Polyunsaturated fatty acid lipoxygenase ALOX12	2	1	0.164048
P39688	Fyn	Tyrosine-protein kinase Fyn	5	2	0.450682
P39749	Fen1	Flap endonuclease 1	16	13	14.69
P40124	Cap1	Adenylyl cyclase-associated protein 1	34	29	7.59718
P40142	Tkt	Transketolase	39	35	16.7801
P40201	Chd1	Chromodomain-helicase-DNA-binding protein 1	27	12	0.681487
P40237	Cd82	CD82 antigen	5	4	1.5472
P40240	Cd9	CD9 antigen	4	4	0.885715
P40336	Vps26a	Vacuolar protein sorting-associated protein 26A	17	14	7.67328
P40338	Vhl	von Hippel-Lindau disease tumor suppressor	3	3	1.11229
P40630	Tfam	Transcription factor A, mitochondrial	16	13	2.35955
P40694	Ighmbp2	DNA-binding protein SMUBP-2	6	2	0.146566
P40749	Syt4	Synaptotagmin-4	2	2	1.54057
P41105	Rpl28	60S ribosomal protein L28	14	13	8.27097
P41158	Elk4	ETS domain-containing protein Elk-4	6	1	0.123329
P41216	Acsl1	Long-chain-fatty-acid--CoA ligase 1	22	18	1.85808
P41230	Kdm5c	Lysine-specific demethylase 5C	9	8	0.562222
P41233	Abca1	Phospholipid-transporting ATPase ABCA1	1	1	0.222944
P41234	Abca2	ATP-binding cassette sub-family A member 2	2	2	0.145919
P41241	Csk	Tyrosine-protein kinase CSK	23	18	2.44228
P41245	Mmp9	Matrix metalloproteinase-9	13	13	3.51864
P41317	Mbl2	Mannose-binding protein C	6	6	1.88852
P41731	Cd63	CD63 antigen	5	5	6.00028
P41778	Pbx1	Pre-B-cell leukemia transcription factor 1	1	1	0.280471
P42125	Eci1	Enoyl-CoA delta isomerase 1, mitochondrial	11	11	4.10389
P42128	Foxk1	Forkhead box protein K1	20	15	3.84607
P42208	Septin2	Septin-2	21	19	23.8397
P42209	Septin1	Septin-1	21	6	0.654359
P42225	Stat1	Signal transducer and activator of transcription 1	40	35	13.1471
P42227	Stat3	Signal transducer and activator of transcription 3	35	32	5.03886
P42230	Stat5a	Signal transducer and activator of transcription 5A	11	10	0.834421
P42232	Stat5b	Signal transducer and activator of transcription 5B	8	5	0.614176
P42337	Pik3ca	Phosphatidylinositol 4,5-bisphosphate 3-kinase catalytic subunit alpha isoform	3	3	0.352214
P42567	Eps15	Epidermal growth factor receptor substrate 15	49	40	17.4636
P42669	Pura	Transcriptional activator protein Pur-alpha	11	10	5.70827
P42859	Htt	Huntingtin	50	36	0.376087
P42867	Dpagt1	UDP-N-acetylglucosamine--dolichyl-phosphate N-acetylglucosaminephosphotransferase	3	3	0.275474
P42932	Cct8	T-complex protein 1 subunit theta	42	40	41.9097
P43024	Cox6a1	Cytochrome c oxidase subunit 6A1, mitochondrial	1	1	1.07814
P43136	Nr2f6	Nuclear receptor subfamily 2 group F member 6	3	2	0.266227
P43247	Msh2	DNA mismatch repair protein Msh2	35	28	11.8093
P43274	H1-4	Histone H1.4	7	4	103.213
P43275	H1-1	Histone H1.1	12	10	21.3454
P43276	H1-5	Histone H1.5	15	14	162.5
P43277	H1-3	Histone H1.3	2	1	20.6639
P43346	Dck	Deoxycytidine kinase	9	5	0.638441
P43404	Zap70	Tyrosine-protein kinase ZAP-70	28	5	0.0706921
P43406	Itgav	Integrin alpha-V	42	41	8.92475
P43407	Sdc2	Syndecan-2	4	4	0.85674
P43883	Plin2	Perilipin-2	15	15	1.46174
P45376	Akr1b1	Aldo-keto reductase family 1 member B1	22	18	13.3014
P45377	Akr1b8	Aldose reductase-related protein 2	9	8	6.19752
P45481	Crebbp	Histone lysine acetyltransferase CREBBP	18	6	0.0875646
P45591	Cfl2	Cofilin-2	10	8	4.61608
P45700	Man1a1	Mannosyl-oligosaccharide 1,2-alpha-mannosidase IA	11	7	0.439857
P45878	Fkbp2	Peptidyl-prolyl cis-trans isomerase FKBP2	12	11	10.9712
P45952	Acadm	Medium-chain specific acyl-CoA dehydrogenase, mitochondrial	22	21	21.5737
P46061	Rangap1	Ran GTPase-activating protein 1	40	35	8.30613
P46062	Sipa1	Signal-induced proliferation-associated protein 1	31	24	2.61682
P46412	Gpx3	Glutathione peroxidase 3	6	6	5.69849
P46414	Cdkn1b	Cyclin-dependent kinase inhibitor 1B	9	6	0.427108
P46460	Nsf	Vesicle-fusing ATPase	46	40	11.5677
P46467	Vps4b	Vacuolar protein sorting-associated protein 4B	24	20	7.09934
P46471	Psmc2	26S proteasome regulatory subunit 7	37	34	12.4144
P46638	Rab11b	Ras-related protein Rab-11B	3	2	11.9779
P46656	Fdx1	Adrenodoxin, mitochondrial	3	3	1.18858
P46664	Adss2	Adenylosuccinate synthetase isozyme 2	20	19	8.60234
P46718	Pdcd2	Programmed cell death protein 2	13	12	2.15306
P46735	Myo1b	Unconventional myosin-Ib	38	38	3.14888
P46737	Brcc3	Lys-63-specific deubiquitinase BRCC36	11	7	0.536724
P46935	Nedd4	E3 ubiquitin-protein ligase NEDD4	31	29	8.95412
P46938	Yap1	Transcriptional coactivator YAP1	5	5	0.664386
P46978	Stt3a	Dolichyl-diphosphooligosaccharide--protein glycosyltransferase subunit STT3A	18	18	11.1705
P47199	Cryz	Quinone oxidoreductase	16	16	6.21644
P47226	Tes	Testin	25	20	2.6551
P47713	Pla2g4a	Cytosolic phospholipase A2	25	24	2.37257
P47738	Aldh2	Aldehyde dehydrogenase, mitochondrial	29	26	65.3333
P47739	Aldh3a1	Aldehyde dehydrogenase, dimeric NADP-preferring	1	1	5.66379
P47740	Aldh3a2	Aldehyde dehydrogenase family 3 member A2	22	17	2.2195
P47753	Capza1	F-actin-capping protein subunit alpha-1	11	8	10.6312
P47754	Capza2	F-actin-capping protein subunit alpha-2	13	11	9.65151
P47757	Capzb	F-actin-capping protein subunit beta	19	18	19.5379
P47758	Srprb	Signal recognition particle receptor subunit beta	15	14	2.77389
P47791	Gsr	Glutathione reductase, mitochondrial	16	13	13.0149
P47802	Mtx1	Metaxin-1	16	13	4.24334
P47809	Map2k4	Dual specificity mitogen-activated protein kinase kinase 4	11	8	0.573102
P47811	Mapk14	Mitogen-activated protein kinase 14	17	13	2.35729
P47856	Gfpt1	Glutamine--fructose-6-phosphate aminotransferase [isomerizing] 1	24	19	3.3227
P47857	Pfkm	ATP-dependent 6-phosphofructokinase, muscle type	15	14	1.14122
P47878	Igfbp3	Insulin-like growth factor-binding protein 3	8	8	0.488569
P47879	Igfbp4	Insulin-like growth factor-binding protein 4	7	6	3.28055
P47880	Igfbp6	Insulin-like growth factor-binding protein 6	5	5	2.66355
P47911	Rpl6	60S ribosomal protein L6	21	21	42.2196
P47915	Rpl29	60S ribosomal protein L29	9	9	4.26133
P47930	Fosl2	Fos-related antigen 2	6	6	0.446488
P47934	Crat	Carnitine O-acetyltransferase	14	10	0.381962
P47941	Crkl	Crk-like protein	20	15	5.86445
P47955	Rplp1	60S acidic ribosomal protein P1	3	2	9.62799
P47962	Rpl5	60S ribosomal protein L5	20	19	19.2113
P47963	Rpl13	60S ribosomal protein L13	16	16	24.0198
P47964	Rpl36	60S ribosomal protein L36	5	4	8.89059
P47968	Rpia	Ribose-5-phosphate isomerase	15	13	0.634439
P48024	Eif1	Eukaryotic translation initiation factor 1	5	5	0.899519
P48025	Syk	Tyrosine-protein kinase SYK	25	6	0.252587
P48036	Anxa5	Annexin A5	31	29	178.908
P48193	Epb41	Protein 4.1	27	11	0.531736
P48377	Rfx1	MHC class II regulatory factor RFX1	13	9	0.476738
P48381	Rfx3	Transcription factor RFX3	2	2	0.483269
P48410	Abcd1	ATP-binding cassette sub-family D member 1	15	7	0.813176
P48428	Tbca	Tubulin-specific chaperone A	13	11	3.37785
P48441	Idua	Alpha-L-iduronidase	8	6	0.460322
P48453	Ppp3cb	Serine/threonine-protein phosphatase 2B catalytic subunit beta isoform	10	7	1.0047
P48678	Lmna	Prelamin-A/C	64	62	198.161
P48722	Hspa4l	Heat shock 70 kDa protein 4L	33	28	1.99992
P48725	Pcnt	Pericentrin	75	42	5.85601
P48754	Brca1	Breast cancer type 1 susceptibility protein homolog	12	12	2.97542
P48755	Fosl1	Fos-related antigen 1	5	5	0.729646
P48758	Cbr1	Carbonyl reductase [NADPH] 1	21	19	3.04303
P48760	Fpgs	Folylpolyglutamate synthase, mitochondrial	5	3	0.176896
P48771	Cox7a2	Cytochrome c oxidase subunit 7A2, mitochondrial	2	2	50.0549
P48962	Slc25a4	ADP/ATP translocase 1	11	11	45.8044
P49025	Cit	Citron Rho-interacting kinase	30	30	0.885585
P49070	Camlg	Calcium signal-modulating cyclophilin ligand	5	2	0.336466
P49117	Nr2c2	Nuclear receptor subfamily 2 group C member 2	22	13	0.229477
P49135	Ercc3	General transcription and DNA repair factor IIH helicase subunit XPB	19	6	1.35356
P49138	Mapkapk2	MAP kinase-activated protein kinase 2	11	7	0.386771
P49182	Serpind1	Heparin cofactor 2	10	8	0.729091
P49222	Epb42	Protein 4.2	5	5	0.323653
P49282	Slc11a2	Natural resistance-associated macrophage protein 2	2	2	0.432099
P49290	Epx	Eosinophil peroxidase	11	3	0.653984
P49312	Hnrnpa1	Heterogeneous nuclear ribonucleoprotein A1	25	25	67.2744
P49442	Inpp1	Inositol polyphosphate 1-phosphatase	13	6	0.768093
P49443	Ppm1a	Protein phosphatase 1A	13	11	0.728481
P49446	Ptpre	Receptor-type tyrosine-protein phosphatase epsilon	8	7	0.541616
P49452	Cenpc	Centromere protein C	26	10	1.66906
P49586	Pcyt1a	Choline-phosphate cytidylyltransferase A	14	12	2.36417
P49615	Cdk5	Cyclin-dependent-like kinase 5	9	4	0.507866
P49710	Hcls1	Hematopoietic lineage cell-specific protein	24	19	2.63594
P49717	Mcm4	DNA replication licensing factor MCM4	44	38	9.35641
P49718	Mcm5	DNA replication licensing factor MCM5	55	50	15.1182
P49722	Psma2	Proteasome subunit alpha type-2	15	12	8.6575
P49769	Psen1	Presenilin-1	3	1	0.92567
P49813	Tmod1	Tropomodulin-1	1	1	0.141532
P49817	Cav1	Caveolin-1	4	4	4.73023
P49935	Ctsh	Pro-cathepsin H	7	4	0.5189
P49962	Srp9	Signal recognition particle 9 kDa protein	5	5	4.18158
P50096	Impdh1	Inosine-5'-monophosphate dehydrogenase 1	20	17	3.72352
P50136	Bckdha	2-oxoisovalerate dehydrogenase subunit alpha, mitochondrial	15	12	1.37133
P50171	Hsd17b8	Estradiol 17-beta-dehydrogenase 8	11	9	1.79043
P50172	Hsd11b1	Corticosteroid 11-beta-dehydrogenase isozyme 1	12	9	1.1376
P50247	Ahcy	Adenosylhomocysteinase	30	27	34.3268
P50295	Nat2	Arylamine N-acetyltransferase 2	13	6	1.62302
P50396	Gdi1	Rab GDP dissociation inhibitor alpha	20	15	1.6242
P50428	Arsa	Arylsulfatase A	7	7	8.28307
P50429	Arsb	Arylsulfatase B	10	5	0.987112
P50431	Shmt1	Serine hydroxymethyltransferase, cytosolic	21	20	3.90183
P50446	Krt6a	Keratin, type II cytoskeletal 6A	3	2	0.51344
P50516	Atp6v1a	V-type proton ATPase catalytic subunit A	43	36	9.09303
P50518	Atp6v1e1	V-type proton ATPase subunit E 1	12	11	9.00063
P50543	S100a11	Protein S100-A11	6	6	38.0105
P50544	Acadvl	Very long-chain specific acyl-CoA dehydrogenase, mitochondrial	37	30	10.6523
P50580	Pa2g4	Proliferation-associated protein 2G4	26	25	40.2499
P50637	Tspo	Translocator protein	3	3	2.60707
P50652	Fancc	Fanconi anemia group C protein homolog	1	1	0.0478444
P51125	Cast	Calpastatin	41	29	2.87966
P51141	Dvl1	Segment polarity protein dishevelled homolog DVL-1	1	1	0.241934
P51150	Rab7a	Ras-related protein Rab-7a	18	18	38.7008
P51163	Uros	Uroporphyrinogen-III synthase	6	3	0.832903
P51174	Acadl	Long-chain specific acyl-CoA dehydrogenase, mitochondrial	17	17	10.9238
P51175	Ppox	Protoporphyrinogen oxidase	18	8	1.2206
P51410	Rpl9	60S ribosomal protein L9	12	10	18.0513
P51432	Plcb3	1-phosphatidylinositol 4,5-bisphosphate phosphodiesterase beta-3	30	29	3.40924
P51569	Gla	Alpha-galactosidase A	8	8	5.08899
P51612	Xpc	DNA repair protein complementing XP-C cells homolog	18	8	6.07165
P51660	Hsd17b4	Peroxisomal multifunctional enzyme type 2	35	27	6.13618
P51675	Ccr1	C-C chemokine receptor type 1	2	2	1.32624
P51807	Dynlt1	Dynein light chain Tctex-type 1	5	4	0.858366
P51855	Gss	Glutathione synthetase	15	12	1.08626
P51859	Hdgf	Hepatoma-derived growth factor	23	19	8.91428
P51863	Atp6v0d1	V-type proton ATPase subunit d 1	14	11	8.98492
P51881	Slc25a5	ADP/ATP translocase 2	11	10	85.4335
P51885	Lum	Lumican	9	7	3.39904
P51908	Apobec1	C->U-editing enzyme APOBEC-1	1	1	0.115206
P51910	Apod	Apolipoprotein D	5	5	0.304064
P51912	Slc1a5	Neutral amino acid transporter B(0)	7	6	3.69094
P51949	Mnat1	CDK-activating kinase assembly factor MAT1	14	10	1.00749
P51954	Nek1	Serine/threonine-protein kinase Nek1	11	6	0.407852
P52019	Sqle	Squalene monooxygenase	2	2	0.330133
P52196	Tst	Thiosulfate sulfurtransferase	7	2	0.0843677
P52293	Kpna2	Importin subunit alpha-1	22	20	16.1877
P52332	Jak1	Tyrosine-protein kinase JAK1	28	11	1.45854
P52430	Pon1	Serum paraoxonase/arylesterase 1	5	5	0.43633
P52431	Pold1	DNA polymerase delta catalytic subunit	43	36	4.39215
P52432	Polr1c	DNA-directed RNA polymerases I and III subunit RPAC1	11	11	6.11677
P52479	Usp10	Ubiquitin carboxyl-terminal hydrolase 10	23	18	3.61315
P52480	Pkm	Pyruvate kinase PKM	49	47	250.994
P52483	Ube2e3	Ubiquitin-conjugating enzyme E2 E3	1	1	0.0571316
P52503	Ndufs6	NADH dehydrogenase [ubiquinone] iron-sulfur protein 6, mitochondrial	8	7	1.32655
P52592	S1pr2	Sphingosine 1-phosphate receptor 2	1	1	0.201635
P52623	Uck1	Uridine-cytidine kinase 1	7	3	0.129847
P52624	Upp1	Uridine phosphorylase 1	11	11	2.49886
P52633	Stat6	Signal transducer and transcription activator 6	20	15	2.75705
P52651	Rhox5	Homeobox protein Rhox5	14	14	2.66353
P52734	Fgd1	FYVE, RhoGEF and PH domain-containing protein 1	2	2	0.129992
P52760	Rida	2-iminobutanoate/2-iminopropanoate deaminase	9	7	3.63444
P52787	Cblif	Cobalamin binding intrinsic factor	1	1	0.557008
P52825	Cpt2	Carnitine O-palmitoyltransferase 2, mitochondrial	24	20	12.7481
P52850	Ndst2	Bifunctional heparan sulfate N-deacetylase/N-sulfotransferase 2	4	4	0.305069
P52875	Tmem165	Transmembrane protein 165	5	3	1.40105
P52912	Tia1	Nucleolysin TIA-1	6	5	3.3915
P52927	Hmga2	High mobility group protein HMGI-C	5	5	0.109007
P53026	Rpl10a	60S ribosomal protein L10a	18	18	33.8892
P53368	Nudt1	7,8-dihydro-8-oxoguanine triphosphatase	3	3	0.292426
P53395	Dbt	Lipoamide acyltransferase component of branched-chain alpha-keto acid dehydrogenase complex, mitochondrial	24	11	0.810247
P53564	Cux1	Homeobox protein cut-like 1	8	8	1.1642
P53569	Cebpz	CCAAT/enhancer-binding protein zeta	31	24	5.54338
P53612	Rabggtb	Geranylgeranyl transferase type-2 subunit beta	7	4	1.07184
P53657	Pklr	Pyruvate kinase PKLR	2	2	1.26759
P53690	Mmp14	Matrix metalloproteinase-14	17	17	3.92955
P53702	Hccs	Holocytochrome c-type synthase	13	11	1.22493
P53762	Arnt	Aryl hydrocarbon receptor nuclear translocator	6	2	0.424362
P53798	Fdft1	Squalene synthase	5	4	0.346384
P53808	Pctp	Phosphatidylcholine transfer protein	5	2	0.252013
P53810	Pitpna	Phosphatidylinositol transfer protein alpha isoform	19	14	1.71344
P53811	Pitpnb	Phosphatidylinositol transfer protein beta isoform	16	13	1.25433
P53986	Slc16a1	Monocarboxylate transporter 1	9	7	2.86528
P53994	Rab2a	Ras-related protein Rab-2A	7	6	3.248
P53995	Anapc1	Anaphase-promoting complex subunit 1	39	34	1.61202
P53996	Cnbp	Cellular nucleic acid-binding protein	13	13	7.99818
P54071	Idh2	Isocitrate dehydrogenase [NADP], mitochondrial	28	27	30.4863
P54099	Polg	DNA polymerase subunit gamma-1	2	2	0.315887
P54103	Dnajc2	DnaJ homolog subfamily C member 2	29	24	3.11553
P54116	Stom	Stomatin	9	8	23.7776
P54227	Stmn1	Stathmin	14	14	23.2428
P54276	Msh6	DNA mismatch repair protein Msh6	46	39	2.44241
P54726	Rad23a	UV excision repair protein RAD23 homolog A	11	9	3.69906
P54728	Rad23b	UV excision repair protein RAD23 homolog B	13	12	20.047
P54729	Nub1	NEDD8 ultimate buster 1	26	21	2.49229
P54731	Faf1	FAS-associated factor 1	19	17	4.15958
P54751	St3gal1	CMP-N-acetylneuraminate-beta-galactosamide-alpha-2,3-sialyltransferase 1	6	5	0.433897
P54761	Ephb4	Ephrin type-B receptor 4	9	9	1.36333
P54775	Psmc4	26S proteasome regulatory subunit 6B	34	31	18.972
P54818	Galc	Galactocerebrosidase	3	2	0.250411
P54822	Adsl	Adenylosuccinate lyase	24	19	2.32902
P54823	Ddx6	Probable ATP-dependent RNA helicase DDX6	27	18	6.67445
P54869	Hmgcs2	Hydroxymethylglutaryl-CoA synthase, mitochondrial	11	1	0.155465
P54923	Adprh	[Protein ADP-ribosylarginine] hydrolase	19	17	6.40213
P55002	Mfap2	Microfibrillar-associated protein 2	2	2	0.0694214
P55012	Slc12a2	Solute carrier family 12 member 2	4	4	0.347366
P55065	Pltp	Phospholipid transfer protein	10	10	1.19012
P55096	Abcd3	ATP-binding cassette sub-family D member 3	13	10	4.42416
P55144	Tyro3	Tyrosine-protein kinase receptor TYRO3	1	1	0.0625474
P55194	Sh3bp1	SH3 domain-binding protein 1	41	33	3.65102
P55200	Kmt2a	Histone-lysine N-methyltransferase 2A	26	7	0.115172
P55258	Rab8a	Ras-related protein Rab-8A	7	6	1.09493
P55264	Adk	Adenosine kinase	17	12	4.61853
P55284	Cdh5	Cadherin-5	4	4	0.165998
P55302	Lrpap1	Alpha-2-macroglobulin receptor-associated protein	25	24	8.00976
P55772	Entpd1	Ectonucleoside triphosphate diphosphohydrolase 1	14	12	1.47115
P55937	Golga3	Golgin subfamily A member 3	56	43	1.36205
P56135	Atp5mf	ATP synthase subunit f, mitochondrial	4	4	29.6467
P56183	Rrp1	Ribosomal RNA processing protein 1 homolog A	13	8	2.49006
P56203	Ctsw	Cathepsin W	8	1	0.355647
P56212	Arpp19	cAMP-regulated phosphoprotein 19	9	8	1.14593
P56213	Gfer	FAD-linked sulfhydryl oxidase ALR	12	12	3.01114
P56371	Rab4a	Ras-related protein Rab-4A	5	3	0.334726
P56375	Acyp2	Acylphosphatase-2	3	3	0.479774
P56376	Acyp1	Acylphosphatase-1	7	5	0.88008
P56379	Atp5mj	ATP synthase subunit ATP5MJ, mitochondrial	2	2	2.77331
P56380	Nudt2	Bis(5'-nucleosyl)-tetraphosphatase [asymmetrical]	8	6	0.997036
P56382	Atp5f1e	ATP synthase subunit epsilon, mitochondrial	3	3	3.92477
P56389	Cda	Cytidine deaminase	5	5	1.63428
P56390	Cks2	Cyclin-dependent kinases regulatory subunit 2	1	1	0.174561
P56391	Cox6b1	Cytochrome c oxidase subunit 6B1	7	7	39.072
P56392	Cox7a1	Cytochrome c oxidase subunit 7A1, mitochondrial	1	1	0.477621
P56393	Cox7b	Cytochrome c oxidase subunit 7B, mitochondrial	2	2	0.908627
P56394	Cox17	Cytochrome c oxidase copper chaperone	7	7	1.50691
P56395	Cyb5a	Cytochrome b5	6	6	8.91137
P56399	Usp5	Ubiquitin carboxyl-terminal hydrolase 5	44	36	16.4254
P56400	Gp1bb	Platelet glycoprotein Ib beta chain	4	4	2.05438
P56477	Irf5	Interferon regulatory factor 5	15	11	0.636463
P56480	Atp5f1b	ATP synthase subunit beta, mitochondrial	29	27	214.388
P56528	Cd38	ADP-ribosyl cyclase/cyclic ADP-ribose hydrolase 1	8	7	2.36244
P56542	Dnase2	Deoxyribonuclease-2-alpha	8	8	1.68562
P56546	Ctbp2	C-terminal-binding protein 2	8	8	2.49163
P56565	S100a1	Protein S100-A1	2	1	0.181464
P56581	Tdg	G/T mismatch-specific thymine DNA glycosylase	5	3	0.375723
P56671	Maz	Myc-associated zinc finger protein	12	9	0.433523
P56695	Wfs1	Wolframin	7	7	1.25318
P56812	Pdcd5	Programmed cell death protein 5	10	9	12.2213
P56873	Znrd2	Protein ZNRD2	7	3	1.52435
P56959	Fus	RNA-binding protein FUS	12	11	29.3649
P56960	Exosc10	Exosome component 10	44	33	1.45559
P57080	Usp25	Ubiquitin carboxyl-terminal hydrolase 25	31	21	0.611956
P57716	Ncstn	Nicastrin	14	14	18.059
P57722	Pcbp3	Poly(rC)-binding protein 3	6	2	0.553759
P57724	Pcbp4	Poly(rC)-binding protein 4	2	2	0.577383
P57746	Atp6v1d	V-type proton ATPase subunit D	12	9	2.59765
P57759	Erp29	Endoplasmic reticulum resident protein 29	14	13	47.0746
P57776	Eef1d	Elongation factor 1-delta	26	22	88.4097
P57780	Actn4	Alpha-actinin-4	54	53	32.2383
P57784	Snrpa1	U2 small nuclear ribonucleoprotein A'	14	13	29.5142
P57787	Slc16a3	Monocarboxylate transporter 4	11	11	11.0873
P57791	Rce1	CAAX prenyl protease 2	4	4	0.654496
P58021	Tm9sf2	Transmembrane 9 superfamily member 2	15	13	8.14206
P58044	Idi1	Isopentenyl-diphosphate Delta-isomerase 1	10	10	9.2414
P58058	Nadk	NAD kinase	7	3	0.193706
P58059	Mrps21	28S ribosomal protein S21, mitochondrial	4	3	0.767799
P58064	Mrps6	28S ribosomal protein S6, mitochondrial	8	8	3.25061
P58069	Rasa2	Ras GTPase-activating protein 2	9	3	0.685065
P58137	Acot8	Acyl-coenzyme A thioesterase 8	10	7	0.591248
P58158	B3gat3	Galactosylgalactosylxylosylprotein 3-beta-glucuronosyltransferase 3	3	2	0.339987
P58196	Plscr4	Phospholipid scramblase 4	1	1	0.11282
P58242	Smpdl3b	Acid sphingomyelinase-like phosphodiesterase 3b	4	4	1.19077
P58252	Eef2	Elongation factor 2	62	56	38.9047
P58281	Opa1	Dynamin-like 120 kDa protein, mitochondrial	50	44	8.21504
P58334	Klf16	Krueppel-like factor 16	2	2	0.042715
P58389	Ptpa	Serine/threonine-protein phosphatase 2A activator	11	8	5.27479
P58404	Strn4	Striatin-4	19	15	1.16045
P58462	Foxp1	Forkhead box protein P1	12	5	0.36003
P58466	Ctdsp1	Carboxy-terminal domain RNA polymerase II polypeptide A small phosphatase 1	5	3	2.12383
P58468	Fam207a	Protein FAM207A	10	10	0.70341
P58501	Paxbp1	PAX3- and PAX7-binding protein 1	33	26	1.19794
P58544	Btbd1	BTB/POZ domain-containing protein 1	1	1	0.311348
P58681	Tlr7	Toll-like receptor 7	3	2	0.089099
P58710	Gulo	L-gulonolactone oxidase	1	1	0.194706
P58742	Aaas	Aladin	13	13	3.40215
P58771	Tpm1	Tropomyosin alpha-1 chain	12	12	16.4171
P58774	Tpm2	Tropomyosin beta chain	12	12	7.62808
P58801	Ripk2	Receptor-interacting serine/threonine-protein kinase 2	8	5	0.409123
P58802	Tbc1d10a	TBC1 domain family member 10A	14	11	0.958772
P58854	Tubgcp3	Gamma-tubulin complex component 3	26	19	0.675924
P58871	Tnks1bp1	182 kDa tankyrase-1-binding protein	60	52	9.03905
P58929	Gmeb2	Glucocorticoid modulatory element-binding protein 2	9	4	2.28369
P59016	Vps33b	Vacuolar protein sorting-associated protein 33B	23	13	6.15426
P59017	Bcl2l13	Bcl-2-like protein 13	12	9	1.47418
P59048	Pdrg1	p53 and DNA damage-regulated protein 1	5	4	0.710821
P59108	Cpne2	Copine-2	11	9	1.88522
P59110	Senp1	Sentrin-specific protease 1	15	9	0.482885
P59114	Pcif1	mRNA (2'-O-methyladenosine-N(6)-)-methyltransferase	18	8	0.725754
P59222	Scarf2	Scavenger receptor class F member 2	1	1	0.00295535
P59235	Nup43	Nucleoporin Nup43	12	11	8.60856
P59279	Rab2b	Ras-related protein Rab-2B	2	2	0.0952622
P59325	Eif5	Eukaryotic translation initiation factor 5	26	23	10.5518
P59326	Ythdf1	YTH domain-containing family protein 1	11	8	1.7085
P59328	Wdhd1	WD repeat and HMG-box DNA-binding protein 1	24	22	2.52611
P59438	Hps5	Hermansky-Pudlak syndrome 5 protein homolog	9	5	0.760712
P59470	Polr3b	DNA-directed RNA polymerase III subunit RPC2	11	6	3.78572
P59481	Lman2l	VIP36-like protein	7	5	0.716026
P59598	Asxl1	Polycomb group protein ASXL1	1	1	0.867955
P59672	Anks1a	Ankyrin repeat and SAM domain-containing protein 1A	15	12	0.806097
P59708	Sf3b6	Splicing factor 3B subunit 6	7	7	5.75625
P59729	Rin3	Ras and Rab interactor 3	27	4	0.0850012
P59759	Mrtfb	Myocardin-related transcription factor B	11	6	0.353529
P59764	Dock4	Dedicator of cytokinesis protein 4	3	1	0.185927
P59913	Pcmtd1	Protein-L-isoaspartate O-methyltransferase domain-containing protein 1	3	3	0.723364
P59941	Sirt6	NAD-dependent protein deacetylase sirtuin-6	8	6	0.52373
P59997	Kdm2a	Lysine-specific demethylase 2A	26	18	1.31408
P59999	Arpc4	Actin-related protein 2/3 complex subunit 4	9	9	24.3865
P60060	Sec61g	Protein transport protein Sec61 subunit gamma	2	2	16.5668
P60122	Ruvbl1	RuvB-like 1	31	29	17.06
P60229	Eif3e	Eukaryotic translation initiation factor 3 subunit E	25	22	9.76934
P60330	Espl1	Separin	7	7	0.330024
P60335	Pcbp1	Poly(rC)-binding protein 1	12	10	54.7992
P60469	Ppfia3	Liprin-alpha-3	2	1	0.211438
P60487	Pdxp	Pyridoxal phosphate phosphatase	10	6	0.385673
P60521	Gabarapl2	Gamma-aminobutyric acid receptor-associated protein-like 2	4	4	1.33589
P60603	Romo1	Reactive oxygen species modulator 1	2	1	0.53465
P60605	Ube2g2	Ubiquitin-conjugating enzyme E2 G2	5	3	1.55172
P60670	Nploc4	Nuclear protein localization protein 4 homolog	31	27	2.1805
P60710	Actb	Actin, cytoplasmic 1	3	1	0.835701
P60762	Morf4l1	Mortality factor 4-like protein 1	10	6	0.535325
P60766	Cdc42	Cell division control protein 42 homolog	9	8	39.6979
P60824	Cirbp	Cold-inducible RNA-binding protein	5	4	3.35755
P60840	Ensa	Alpha-endosulfine	5	3	0.380618
P60843	Eif4a1	Eukaryotic initiation factor 4A-I	14	11	22.4956
P60867	Rps20	40S ribosomal protein S20	7	6	71.799
P60898	Polr2i	DNA-directed RNA polymerase II subunit RPB9	7	5	2.31667
P60904	Dnajc5	DnaJ homolog subfamily C member 5	5	4	0.258409
P61021	Rab5b	Ras-related protein Rab-5B	6	5	1.36991
P61022	Chp1	Calcineurin B homologous protein 1	14	13	11.4141
P61025	Cks1b	Cyclin-dependent kinases regulatory subunit 1	3	2	0.795749
P61027	Rab10	Ras-related protein Rab-10	12	10	7.13263
P61028	Rab8b	Ras-related protein Rab-8B	4	4	1.80325
P61079	Ube2d3	Ubiquitin-conjugating enzyme E2 D3	1	1	1.82958
P61082	Ube2m	NEDD8-conjugating enzyme Ubc12	10	10	8.46801
P61087	Ube2k	Ubiquitin-conjugating enzyme E2 K	13	13	11.8068
P61089	Ube2n	Ubiquitin-conjugating enzyme E2 N	10	10	37.1624
P61148	Fgf1	Fibroblast growth factor 1	4	4	0.339348
P61161	Actr2	Actin-related protein 2	20	20	7.80489
P61164	Actr1a	Alpha-centractin	9	7	4.08754
P61166	Tmem258	Transmembrane protein 258	1	1	4.81078
P61202	Cops2	COP9 signalosome complex subunit 2	23	20	5.91394
P61211	Arl1	ADP-ribosylation factor-like protein 1	5	4	2.15423
P61216	Taf13	Transcription initiation factor TFIID subunit 13	3	1	0.652681
P61219	Polr2f	DNA-directed RNA polymerases I, II, and III subunit RPABC2	2	2	4.25037
P61222	Abce1	ATP-binding cassette sub-family E member 1	36	30	7.81844
P61226	Rap2b	Ras-related protein Rap-2b	5	4	3.05112
P61255	Rpl26	60S ribosomal protein L26	12	12	28.1445
P61290	Psme3	Proteasome activator complex subunit 3	19	17	6.56785
P61327	Magoh	Protein mago nashi homolog	1	1	2.54285
P61358	Rpl27	60S ribosomal protein L27	10	10	31.0403
P61406	Smg6	Telomerase-binding protein EST1A	21	10	0.364745
P61514	Rpl37a	60S ribosomal protein L37a	6	5	0.612617
P61600	Naa20	N-alpha-acetyltransferase 20	7	7	4.81093
P61620	Sec61a1	Protein transport protein Sec61 subunit alpha isoform 1	9	7	3.71847
P61750	Arf4	ADP-ribosylation factor 4	2	1	0.518909
P61759	Vbp1	Prefoldin subunit 3	12	12	4.48293
P61804	Dad1	Dolichyl-diphosphooligosaccharide--protein glycosyltransferase subunit DAD1	4	3	14.4112
P61924	Copz1	Coatomer subunit zeta-1	7	5	7.18006
P61953	Gng11	Guanine nucleotide-binding protein G(I)/G(S)/G(O) subunit gamma-11	2	2	0.206118
P61957	Sumo2	Small ubiquitin-related modifier 2	2	2	1.14218
P61961	Ufm1	Ubiquitin-fold modifier 1	4	3	4.23248
P61963	Dcaf7	DDB1- and CUL4-associated factor 7	11	9	0.856964
P61965	Wdr5	WD repeat-containing protein 5	14	11	1.90714
P61967	Ap1s1	AP-1 complex subunit sigma-1A	6	5	1.83134
P61971	Nutf2	Nuclear transport factor 2	6	5	12.999
P61979	Hnrnpk	Heterogeneous nuclear ribonucleoprotein K	32	28	198.394
P61982	Ywhag	14-3-3 protein gamma	11	11	13.8825
P62046	Lrch1	Leucine-rich repeat and calponin homology domain-containing protein 1	19	10	2.08945
P62071	Rras2	Ras-related protein R-Ras2	8	6	0.300625
P62073	Timm10	Mitochondrial import inner membrane translocase subunit Tim10	8	7	1.2374
P62075	Timm13	Mitochondrial import inner membrane translocase subunit Tim13	8	7	21.294
P62077	Timm8b	Mitochondrial import inner membrane translocase subunit Tim8 B	5	5	5.17867
P62082	Rps7	40S ribosomal protein S7	16	16	17.3943
P62137	Ppp1ca	Serine/threonine-protein phosphatase PP1-alpha catalytic subunit	9	9	17.9241
P62141	Ppp1cb	Serine/threonine-protein phosphatase PP1-beta catalytic subunit	8	7	25.5586
P62192	Psmc1	26S proteasome regulatory subunit 4	37	35	13.9819
P62196	Psmc5	26S proteasome regulatory subunit 8	30	29	7.89694
P62242	Rps8	40S ribosomal protein S8	13	13	19.8259
P62245	Rps15a	40S ribosomal protein S15a	12	12	48.658
P62254	Ube2g1	Ubiquitin-conjugating enzyme E2 G1	10	8	2.27481
P62257	Ube2h	Ubiquitin-conjugating enzyme E2 H	6	5	0.846525
P62259	Ywhae	14-3-3 protein epsilon	25	24	33.0105
P62264	Rps14	40S ribosomal protein S14	10	9	32.2816
P62267	Rps23	40S ribosomal protein S23	6	6	13.4834
P62270	Rps18	40S ribosomal protein S18	17	17	94.6051
P62274	Rps29	40S ribosomal protein S29	4	4	7.94517
P62281	Rps11	40S ribosomal protein S11	18	16	22.4916
P62301	Rps13	40S ribosomal protein S13	16	16	39.8977
P62305	Snrpe	Small nuclear ribonucleoprotein E	3	2	25.1371
P62307	Snrpf	Small nuclear ribonucleoprotein F	7	6	14.1284
P62309	Snrpg	Small nuclear ribonucleoprotein G	5	5	17.9041
P62311	Lsm3	U6 snRNA-associated Sm-like protein LSm3	4	3	22.1661
P62313	Lsm6	U6 snRNA-associated Sm-like protein LSm6	6	6	6.19044
P62315	Snrpd1	Small nuclear ribonucleoprotein Sm D1	5	5	6.5538
P62317	Snrpd2	Small nuclear ribonucleoprotein Sm D2	9	9	31.9206
P62320	Snrpd3	Small nuclear ribonucleoprotein Sm D3	5	4	39.4598
P62322	Lsm5	U6 snRNA-associated Sm-like protein LSm5	2	2	3.08947
P62325	Btg1	Protein BTG1	2	2	3.42657
P62331	Arf6	ADP-ribosylation factor 6	6	5	4.13329
P62334	Psmc6	26S proteasome regulatory subunit 10B	28	27	13.5547
P62340	Tbpl1	TATA box-binding protein-like 1	5	1	0.531234
P62342	Selenot	Thioredoxin reductase-like selenoprotein T	4	4	0.605135
P62482	Kcnab2	Voltage-gated potassium channel subunit beta-2	13	8	0.900239
P62484	Abi2	Abl interactor 2	6	6	0.875027
P62488	Polr2g	DNA-directed RNA polymerase II subunit RPB7	9	7	1.70464
P62500	Tsc22d1	TSC22 domain family protein 1	3	3	0.85612
P62627	Dynlrb1	Dynein light chain roadblock-type 1	8	6	17.9974
P62631	Eef1a2	Elongation factor 1-alpha 2	1	1	0.519878
P62700	Ypel5	Protein yippee-like 5	6	4	0.225724
P62702	Rps4x	40S ribosomal protein S4, X isoform	25	25	39.8593
P62715	Ppp2cb	Serine/threonine-protein phosphatase 2A catalytic subunit beta isoform	2	1	0.0713139
P62717	Rpl18a	60S ribosomal protein L18a	11	10	9.64888
P62743	Ap2s1	AP-2 complex subunit sigma	5	5	1.25309
P62746	Rhob	Rho-related GTP-binding protein RhoB	5	5	0.922374
P62748	Hpcal1	Hippocalcin-like protein 1	6	6	4.19719
P62751	Rpl23a	60S ribosomal protein L23a	14	13	10.4148
P62754	Rps6	40S ribosomal protein S6	15	15	18.3028
P62774	Mtpn	Myotrophin	8	8	2.36821
P62806	H4c1	Histone H4	20	18	758.565
P62814	Atp6v1b2	V-type proton ATPase subunit B, brain isoform	27	23	11.2062
P62821	Rab1A	Ras-related protein Rab-1A	10	10	2.33726
P62827	Ran	GTP-binding nuclear protein Ran	11	11	31.4448
P62830	Rpl23	60S ribosomal protein L23	12	10	42.2576
P62835	Rap1a	Ras-related protein Rap-1A	4	2	3.1365
P62838	Ube2d2	Ubiquitin-conjugating enzyme E2 D2	1	1	1.66285
P62843	Rps15	40S ribosomal protein S15	12	10	1.60144
P62849	Rps24	40S ribosomal protein S24	8	8	5.08096
P62852	Rps25	40S ribosomal protein S25	9	8	113.721
P62855	Rps26	40S ribosomal protein S26	9	7	17.3274
P62858	Rps28	40S ribosomal protein S28	4	4	67.2127
P62862	Fau	40S ribosomal protein S30	4	4	24.4056
P62869	Elob	Elongin-B	16	12	15.9703
P62874	Gnb1	Guanine nucleotide-binding protein G(I)/G(S)/G(T) subunit beta-1	9	8	5.1244
P62876	Polr2l	DNA-directed RNA polymerases I, II, and III subunit RPABC5	2	2	1.69196
P62878	Rbx1	E3 ubiquitin-protein ligase RBX1	2	2	1.55038
P62880	Gnb2	Guanine nucleotide-binding protein G(I)/G(S)/G(T) subunit beta-2	5	4	8.5389
P62889	Rpl30	60S ribosomal protein L30	9	8	15.462
P62892	Rpl39	60S ribosomal protein L39	2	2	6.89371
P62897	Cycs	Cytochrome c, somatic	8	7	40.866
P62900	Rpl31	60S ribosomal protein L31	11	11	19.0159
P62908	Rps3	40S ribosomal protein S3	27	24	71.2877
P62911	Rpl32	60S ribosomal protein L32	10	10	4.88759
P62915	Gtf2b	Transcription initiation factor IIB	20	17	3.57256
P62918	Rpl8	60S ribosomal protein L8	18	15	19.3744
P62960	Ybx1	Y-box-binding protein 1	18	9	3.85351
P62962	Pfn1	Profilin-1	13	12	84.9938
P62983	Rps27a	Ubiquitin-40S ribosomal protein S27a	4	4	1.74029
P62984	Uba52	Ubiquitin-60S ribosomal protein L40	2	2	0.072498
P62996	Tra2b	Transformer-2 protein homolog beta	10	8	4.19124
P63001	Rac1	Ras-related C3 botulinum toxin substrate 1	3	3	3.22604
P63002	Tle5	TLE family member 5	3	2	0.0791343
P63005	Pafah1b1	Platelet-activating factor acetylhydrolase IB subunit beta	23	22	0.791158
P63011	Rab3a	Ras-related protein Rab-3A	3	3	0.433004
P63013	Prrx1	Paired mesoderm homeobox protein 1	3	3	0.342147
P63017	Hspa8	Heat shock cognate 71 kDa protein	45	39	224.847
P63024	Vamp3	Vesicle-associated membrane protein 3	2	1	1.33212
P63028	Tpt1	Translationally-controlled tumor protein	11	10	15.9319
P63030	Mpc1	Mitochondrial pyruvate carrier 1	2	2	0.320232
P63034	Cyth2	Cytohesin-2	6	4	0.292086
P63037	Dnaja1	DnaJ homolog subfamily A member 1	26	22	4.92379
P63038	Hspd1	60 kDa heat shock protein, mitochondrial	58	51	135.42
P63044	Vamp2	Vesicle-associated membrane protein 2	1	1	0.460962
P63073	Eif4e	Eukaryotic translation initiation factor 4E	9	8	12.9687
P63082	Atp6v0c	V-type proton ATPase 16 kDa proteolipid subunit	1	1	2.69971
P63085	Mapk1	Mitogen-activated protein kinase 1	18	17	9.00546
P63087	Ppp1cc	Serine/threonine-protein phosphatase PP1-gamma catalytic subunit	5	4	1.88799
P63101	Ywhaz	14-3-3 protein zeta/delta	16	15	53.9512
P63139	Nfyb	Nuclear transcription factor Y subunit beta	3	3	3.95363
P63147	Ube2b	Ubiquitin-conjugating enzyme E2 B	1	1	1.40586
P63154	Crnkl1	Crooked neck-like protein 1	32	26	3.63031
P63158	Hmgb1	High mobility group protein B1	19	19	21.4523
P63166	Sumo1	Small ubiquitin-related modifier 1	9	7	3.2382
P63168	Dynll1	Dynein light chain 1, cytoplasmic	4	3	2.44449
P63213	Gng2	Guanine nucleotide-binding protein G(I)/G(S)/G(O) subunit gamma-2	5	5	0.703372
P63242	Eif5a	Eukaryotic translation initiation factor 5A-1	8	4	28.258
P63254	Crip1	Cysteine-rich protein 1	7	4	1.5493
P63260	Actg1	Actin, cytoplasmic 2	2	1	1.0563
P63276	Rps17	40S ribosomal protein S17	12	11	16.4337
P63280	Ube2i	SUMO-conjugating enzyme UBC9	12	10	13.4773
P63321	Rala	Ras-related protein Ral-A	5	4	1.27965
P63323	Rps12	40S ribosomal protein S12	10	10	98.8201
P63325	Rps10	40S ribosomal protein S10	17	17	75.412
P63328	Ppp3ca	Serine/threonine-protein phosphatase 2B catalytic subunit alpha isoform	8	8	8.08931
P63330	Ppp2ca	Serine/threonine-protein phosphatase 2A catalytic subunit alpha isoform	2	2	0.395221
P67778	Phb	Prohibitin	21	21	88.84
P67871	Csnk2b	Casein kinase II subunit beta	8	7	9.19836
P67984	Rpl22	60S ribosomal protein L22	6	5	56.4697
P68037	Ube2l3	Ubiquitin-conjugating enzyme E2 L3	11	9	15.2746
P68040	Rack1	Receptor of activated protein C kinase 1	23	23	39.5873
P68134	Acta1	Actin, alpha skeletal muscle	1	1	5.43887
P68181	Prkacb	cAMP-dependent protein kinase catalytic subunit beta	7	4	1.1394
P68254	Ywhaq	14-3-3 protein theta	17	13	16.1235
P68368	Tuba4a	Tubulin alpha-4A chain	4	4	7.19426
P68372	Tubb4b	Tubulin beta-4B chain	1	1	17.9881
P68404	Prkcb	Protein kinase C beta type	14	6	0.475163
P68510	Ywhah	14-3-3 protein eta	15	14	14.8192
P69566	Ranbp9	Ran-binding protein 9	18	14	1.4928
P70122	Sbds	Ribosome maturation protein SBDS	20	18	4.88249
P70168	Kpnb1	Importin subunit beta-1	42	40	50.8347
P70175	Dlg3	Disks large homolog 3	2	2	0.145126
P70188	Kifap3	Kinesin-associated protein 3	5	5	1.22681
P70193	Lrig1	Leucine-rich repeats and immunoglobulin-like domains protein 1	4	4	1.02198
P70195	Psmb7	Proteasome subunit beta type-7	12	10	2.5868
P70196	Traf6	TNF receptor-associated factor 6	5	2	0.295391
P70202	Lxn	Latexin	3	3	0.760243
P70206	Plxna1	Plexin-A1	20	18	1.4103
P70207	Plxna2	Plexin-A2	1	1	0.0593753
P70210	Tead3	Transcriptional enhancer factor TEF-5	1	1	0.209218
P70213	Fv1	Friend virus susceptibility protein 1	3	3	0.14861
P70218	Map4k1	Mitogen-activated protein kinase kinase kinase kinase 1	29	6	1.09157
P70224	Gimap1	GTPase IMAP family member 1	11	4	1.32286
P70227	Itpr3	Inositol 1,4,5-trisphosphate receptor type 3	68	43	1.0686
P70236	Map2k6	Dual specificity mitogen-activated protein kinase kinase 6	9	7	1.75
P70245	Ebp	3-beta-hydroxysteroid-Delta(8),Delta(7)-isomerase	3	3	2.18677
P70248	Myo1f	Unconventional myosin-If	24	10	0.613456
P70255	Nfic	Nuclear factor 1 C-type	8	6	1.37392
P70257	Nfix	Nuclear factor 1 X-type	7	7	1.25802
P70261	Pald1	Paladin	25	25	2.86004
P70265	Pfkfb2	6-phosphofructo-2-kinase/fructose-2,6-bisphosphatase 2	6	2	0.247596
P70268	Pkn1	Serine/threonine-protein kinase N1	30	18	2.7793
P70270	Rad54l	DNA repair and recombination protein RAD54-like	1	1	0.0342762
P70271	Pdlim4	PDZ and LIM domain protein 4	15	4	0.32191
P70274	Selenop	Selenoprotein P	2	2	0.27905
P70279	Surf6	Surfeit locus protein 6	15	9	2.17758
P70280	Vamp7	Vesicle-associated membrane protein 7	9	9	2.34699
P70288	Hdac2	Histone deacetylase 2	9	6	2.03313
P70290	Mpp1	55 kDa erythrocyte membrane protein	21	19	3.51915
P70295	Aup1	Lipid droplet-regulating VLDL assembly factor AUP1	15	14	2.05476
P70296	Pebp1	Phosphatidylethanolamine-binding protein 1	13	11	37.8388
P70297	Stam	Signal transducing adapter molecule 1	7	3	1.44631
P70302	Stim1	Stromal interaction molecule 1	28	22	4.49822
P70303	Ctps2	CTP synthase 2	21	9	0.709418
P70312	Has2	Hyaluronan synthase 2	1	1	0.277609
P70315	Was	Wiskott-Aldrich syndrome protein homolog	18	7	0.822436
P70318	Tial1	Nucleolysin TIAR	10	8	2.01373
P70324	Tbx3	T-box transcription factor TBX3	6	6	0.238167
P70333	Hnrnph2	Heterogeneous nuclear ribonucleoprotein H2	7	7	2.4927
P70335	Rock1	Rho-associated protein kinase 1	53	29	1.03377
P70336	Rock2	Rho-associated protein kinase 2	45	27	2.26869
P70343	Casp4	Caspase-4	2	2	0.367322
P70345	Bcl2l2	Bcl-2-like protein 2	1	1	0.158439
P70347	Tank	TRAF family member-associated NF-kappa-B activator	13	6	14.0739
P70349	Hint1	Histidine triad nucleotide-binding protein 1	11	11	34.279
P70351	Ezh1	Histone-lysine N-methyltransferase EZH1	6	1	0.0390085
P70353	Nfyc	Nuclear transcription factor Y subunit gamma	7	6	3.36013
P70362	Ufd1	Ubiquitin recognition factor in ER-associated degradation protein 1	14	11	6.2866
P70371	Terf1	Telomeric repeat-binding factor 1	10	4	0.291562
P70372	Elavl1	ELAV-like protein 1	20	20	26.9747
P70387	Hfe	Hereditary hemochromatosis protein homolog	4	4	0.368312
P70388	Rad50	DNA repair protein RAD50	55	45	2.95664
P70398	Usp9x	Probable ubiquitin carboxyl-terminal hydrolase FAF-X	79	69	5.62406
P70399	Tp53bp1	TP53-binding protein 1	55	23	5.72001
P70403	Cux1	Protein CASP	8	7	0.912856
P70404	Idh3g	Isocitrate dehydrogenase [NAD] subunit gamma 1, mitochondrial	15	11	2.85426
P70408	Cdh10	Cadherin-10	1	1	0.0842788
P70426	Rit1	GTP-binding protein Rit1	4	2	0.0418026
P70428	Ext2	Exostosin-2	16	16	1.13885
P70429	Evl	Ena/VASP-like protein	25	17	1.18257
P70434	Irf7	Interferon regulatory factor 7	1	1	0.152921
P70441	Slc9a3r1	Na(+)/H(+) exchange regulatory cofactor NHE-RF1	27	19	2.5835
P70444	Bid	BH3-interacting domain death agonist	7	6	1.44388
P70452	Stx4	Syntaxin-4	11	10	4.14513
P70459	Erf	ETS domain-containing transcription factor ERF	5	4	1.00429
P70460	Vasp	Vasodilator-stimulated phosphoprotein	21	19	5.29435
P70662	Ldb1	LIM domain-binding protein 1	5	2	0.0148689
P70663	Sparcl1	SPARC-like protein 1	4	4	0.289264
P70665	Siae	Sialate O-acetylesterase	7	6	0.646418
P70671	Irf3	Interferon regulatory factor 3	11	9	1.09422
P70677	Casp3	Caspase-3	18	16	3.30295
P70697	Urod	Uroporphyrinogen decarboxylase	8	6	2.12527
P70698	Ctps1	CTP synthase 1	27	25	6.04445
P70699	Gaa	Lysosomal alpha-glucosidase	21	21	8.29845
P70700	Polr1b	DNA-directed RNA polymerase I subunit RPA2	16	11	0.657386
P70704	Atp8a1	Phospholipid-transporting ATPase IA	16	5	0.463787
P80205	Otx1	Homeobox protein OTX1	1	1	0.0208947
P80313	Cct7	T-complex protein 1 subunit eta	32	30	21.2096
P80314	Cct2	T-complex protein 1 subunit beta	45	45	68.1846
P80315	Cct4	T-complex protein 1 subunit delta	38	32	14.8039
P80316	Cct5	T-complex protein 1 subunit epsilon	39	37	21.6813
P80317	Cct6a	T-complex protein 1 subunit zeta	26	21	25.1216
P80318	Cct3	T-complex protein 1 subunit gamma	47	42	60.4873
P81069	Gabpb2	GA-binding protein subunit beta-2	9	7	0.769317
P81117	Nucb2	Nucleobindin-2	21	16	6.36513
P81269	Atf1	Cyclic AMP-dependent transcription factor ATF-1	2	1	0.036774
P82198	Tgfbi	Transforming growth factor-beta-induced protein ig-h3	31	30	33.8987
P82343	Renbp	N-acylglucosamine 2-epimerase	11	10	0.882094
P82349	Sgcb	Beta-sarcoglycan	1	1	0.35197
P83093	Stim2	Stromal interaction molecule 2	16	12	0.341444
P83741	Wnk1	Serine/threonine-protein kinase WNK1	32	27	2.78758
P83870	Phf5a	PHD finger-like domain-containing protein 5A	9	7	7.45926
P83877	Txnl4a	Thioredoxin-like protein 4A	6	4	1.96566
P83882	Rpl36a	60S ribosomal protein L36a	7	7	4.59819
P83887	Tubg1	Tubulin gamma-1 chain	6	5	2.7683
P83917	Cbx1	Chromobox protein homolog 1	7	4	7.1293
P83940	Eloc	Elongin-C	8	8	7.65719
P84084	Arf5	ADP-ribosylation factor 5	6	5	1.83677
P84089	Erh	Enhancer of rudimentary homolog	9	9	24.6122
P84091	Ap2m1	AP-2 complex subunit mu	22	16	5.59182
P84096	Rhog	Rho-related GTP-binding protein RhoG	12	12	4.53928
P84099	Rpl19	60S ribosomal protein L19	13	12	6.61323
P84102	Serf2	Small EDRK-rich factor 2	2	1	0.0423622
P84104	Srsf3	Serine/arginine-rich splicing factor 3	12	12	63.666
P85094	Isoc2a	Isochorismatase domain-containing protein 2A	7	6	1.46832
P97287	Mcl1	Induced myeloid leukemia cell differentiation protein Mcl-1 homolog	11	8	1.78459
P97290	Serping1	Plasma protease C1 inhibitor	11	11	1.57546
P97298	Serpinf1	Pigment epithelium-derived factor	19	19	16.6061
P97300	Nptn	Neuroplastin	10	9	9.07544
P97302	Bach1	Transcription regulator protein BACH1	9	5	0.258191
P97304	Polr1d	DNA-directed RNA polymerases I and III subunit RPAC2	7	7	2.22152
P97305	Nfatc3	Nuclear factor of activated T-cells, cytoplasmic 3	11	5	0.223749
P97310	Mcm2	DNA replication licensing factor MCM2	48	43	14.9125
P97311	Mcm6	DNA replication licensing factor MCM6	53	48	12.7147
P97313	Prkdc	DNA-dependent protein kinase catalytic subunit	56	23	0.69266
P97314	Csrp2	Cysteine and glycine-rich protein 2	9	9	1.46312
P97315	Csrp1	Cysteine and glycine-rich protein 1	10	10	1.10284
P97329	Kif20a	Kinesin-like protein KIF20A	10	9	0.43385
P97333	Nrp1	Neuropilin-1	12	11	0.69117
P97346	Nxn	Nucleoredoxin	15	12	3.77114
P97351	Rps3a	40S ribosomal protein S3a	28	25	49.9529
P97352	S100a13	Protein S100-A13	8	7	5.72076
P97355	Sms	Spermine synthase	20	16	1.1577
P97358	Taf1b	TATA box-binding protein-associated factor RNA polymerase I subunit B	4	1	0.149164
P97360	Etv6	Transcription factor ETV6	11	9	3.92752
P97363	Sptlc2	Serine palmitoyltransferase 2	19	18	1.01124
P97364	Sephs2	Selenide, water dikinase 2	12	4	0.641445
P97366	Evi5	Ecotropic viral integration site 5 protein	2	1	0.154497
P97369	Ncf4	Neutrophil cytosol factor 4	17	12	1.188
P97370	Atp1b3	Sodium/potassium-transporting ATPase subunit beta-3	16	13	7.17802
P97371	Psme1	Proteasome activator complex subunit 1	21	20	97.0663
P97372	Psme2	Proteasome activator complex subunit 2	20	19	13.1454
P97376	Frg1	Protein FRG1	13	11	3.11626
P97377	Cdk2	Cyclin-dependent kinase 2	9	6	0.573887
P97379	G3bp2	Ras GTPase-activating protein-binding protein 2	18	15	3.17681
P97384	Anxa11	Annexin A11	23	22	8.14083
P97386	Lig3	DNA ligase 3	34	28	2.24742
P97390	Vps45	Vacuolar protein sorting-associated protein 45	21	17	1.04761
P97393	Arhgap5	Rho GTPase-activating protein 5	13	11	0.586013
P97412	Lyst	Lysosomal-trafficking regulator	12	3	0.537589
P97429	Anxa4	Annexin A4	29	29	66.7452
P97434	Mprip	Myosin phosphatase Rho-interacting protein	33	32	1.87224
P97440	Slbp	Histone RNA hairpin-binding protein	3	3	1.1184
P97449	Anpep	Aminopeptidase N	37	32	12.4192
P97450	Atp5pf	ATP synthase-coupling factor 6, mitochondrial	8	7	21.1894
P97452	Bop1	Ribosome biogenesis protein BOP1	25	18	2.59978
P97457	Mylpf	Myosin regulatory light chain 2, skeletal muscle isoform	1	1	0.0598051
P97461	Rps5	40S ribosomal protein S5	15	15	51.2372
P97465	Dok1	Docking protein 1	19	13	3.12565
P97467	Pam	Peptidyl-glycine alpha-amidating monooxygenase	3	3	0.56801
P97470	Ppp4c	Serine/threonine-protein phosphatase 4 catalytic subunit	10	9	1.0742
P97471	Smad4	Mothers against decapentaplegic homolog 4	16	14	0.905146
P97473	Tarbp2	RISC-loading complex subunit TARBP2	9	8	1.23671
P97477	Aurka	Aurora kinase A	3	3	0.342725
P97478	Coq7	5-demethoxyubiquinone hydroxylase, mitochondrial	7	5	1.28663
P97480	Eya3	Eyes absent homolog 3	7	3	1.22861
P97492	Rgs14	Regulator of G-protein signaling 14	21	8	0.434405
P97493	Txn2	Thioredoxin, mitochondrial	5	2	0.849535
P97494	Gclc	Glutamate--cysteine ligase catalytic subunit	19	8	0.664663
P97496	Smarcc1	SWI/SNF complex subunit SMARCC1	34	26	3.45353
P97499	Tep1	Telomerase protein component 1	22	18	0.485797
P97742	Cpt1a	Carnitine O-palmitoyltransferase 1, liver isoform	18	12	0.534098
P97760	Polr2c	DNA-directed RNA polymerase II subunit RPB3	16	12	2.97302
P97765	Wbp2	WW domain-binding protein 2	8	7	2.63841
P97770	Thumpd3	THUMP domain-containing protein 3	20	14	0.627497
P97772	Grm1	Metabotropic glutamate receptor 1	1	1	0.138231
P97783	Mllt11	Protein AF1q	1	1	0.430673
P97789	Xrn1	5'-3' exoribonuclease 1	33	22	2.05918
P97797	Sirpa	Tyrosine-protein phosphatase non-receptor type substrate 1	11	7	1.4292
P97801	Smn1	Survival motor neuron protein	5	2	0.178395
P97807	Fh	Fumarate hydratase, mitochondrial	28	24	19.6496
P97808	Fxyd5	FXYD domain-containing ion transport regulator 5	5	4	2.38272
P97813	Pld2	Phospholipase D2	2	2	0.436716
P97814	Pstpip1	Proline-serine-threonine phosphatase-interacting protein 1	19	8	0.244873
P97820	Map4k4	Mitogen-activated protein kinase kinase kinase kinase 4	14	13	1.45801
P97821	Ctsc	Dipeptidyl peptidase 1	8	8	14.6815
P97822	Anp32e	Acidic leucine-rich nuclear phosphoprotein 32 family member E	8	7	15.0868
P97823	Lypla1	Acyl-protein thioesterase 1	6	5	7.34839
P97825	Jpt1	Jupiter microtubule associated homolog 1	9	6	0.610253
P97855	G3bp1	Ras GTPase-activating protein-binding protein 1	27	24	24.55
P97858	Slc35b1	Solute carrier family 35 member B1	4	3	0.901703
P97863	Nfib	Nuclear factor 1 B-type	5	5	1.20701
P97864	Casp7	Caspase-7	14	10	3.38735
P97868	Rbbp6	E3 ubiquitin-protein ligase RBBP6	35	18	0.85984
P97872	Fmo5	Flavin-containing monooxygenase 5	12	1	0.646731
P97873	Loxl1	Lysyl oxidase homolog 1	1	1	0.67474
P97927	Lama4	Laminin subunit alpha-4	20	20	1.2378
P97930	Dtymk	Thymidylate kinase	15	14	3.84486
P97953	Vegfc	Vascular endothelial growth factor C	6	6	0.424951
P98063	Bmp1	Bone morphogenetic protein 1	13	13	0.903393
P98064	Masp1	Mannan-binding lectin serine protease 1	7	6	0.222934
P98078	Dab2	Disabled homolog 2	15	15	4.64681
P98083	Shc1	SHC-transforming protein 1	11	8	0.852477
P98086	C1qa	Complement C1q subcomponent subunit A	5	5	1.25844
P98156	Vldlr	Very low-density lipoprotein receptor	21	20	2.12633
P98192	Gnpat	Dihydroxyacetone phosphate acyltransferase	18	15	0.596922
P98195	Atp9b	Probable phospholipid-transporting ATPase IIB	8	3	0.322194
P98197	Atp11a	Phospholipid-transporting ATPase IH	3	2	0.520983
P98203	Arvcf	Armadillo repeat protein deleted in velo-cardio-facial syndrome homolog	1	1	1.99009
P99024	Tubb5	Tubulin beta-5 chain	5	5	79.6317
P99026	Psmb4	Proteasome subunit beta type-4	8	8	8.37311
P99027	Rplp2	60S acidic ribosomal protein P2	10	9	123.435
P99028	Uqcrh	Cytochrome b-c1 complex subunit 6, mitochondrial	7	7	20.2186
P99029	Prdx5	Peroxiredoxin-5, mitochondrial	12	12	24.1049
Q00262	Stx2	Syntaxin-2	9	7	0.667002
Q00417	Tcf7	Transcription factor 7	9	3	1.22125
Q00420	Gabpb1	GA-binding protein subunit beta-1	4	4	0.606151
Q00422	Gabpa	GA-binding protein alpha chain	20	13	2.44854
Q00519	Xdh	Xanthine dehydrogenase/oxidase	24	18	2.71725
Q00547	Hmmr	Hyaluronan mediated motility receptor	6	6	0.917902
Q00558	F8a1	40-kDa huntingtin-associated protein	6	6	1.06052
Q00560	Il6st	Interleukin-6 receptor subunit beta	8	3	0.190656
Q00612	G6pdx	Glucose-6-phosphate 1-dehydrogenase X	26	22	10.5729
Q00623	Apoa1	Apolipoprotein A-I	21	21	63.1914
Q00651	Itga4	Integrin alpha-4	17	4	0.192802
Q00724	Rbp4	Retinol-binding protein 4	4	4	1.33684
Q00897	Serpina1d	Alpha-1-antitrypsin 1-4	8	8	10.2306
Q00898	Serpina1e	Alpha-1-antitrypsin 1-5	9	8	5.62515
Q00899	Yy1	Transcriptional repressor protein YY1	12	8	1.42133
Q00915	Rbp1	Retinol-binding protein 1	3	2	0.317986
[truncated: 5,423 more rows]

## Sheet: Supp Table S5_MLN_NT_libDIA
Table S5: Summary of proteins quantitatified in the mesenteric lymph nodes (MLNs, 1 μg tissue protein) from both MC38-implanted CRC model and control mice
UniProt ID	PG.Genes	Protein Descriptions	No. Unique Peptides in Library	No. Unique Peptide Matched to Protein	MLN_ Normal_1	MLN_ Normal_2	MLN_ Normal_3	MLN_ Tumor_2	MLN_ Tumor_6	MLN_ Tumor_9
A0A1W2P884	Cep85l	Centrosomal protein of 85 kDa-like	3	3	0.161432	0.26842	0.359884		1.62874	1.52312
A0JNT9	Bicdl1	BICD family-like cargo adapter 1	1	1	12.2452	14.9529	14.5791
A1A5B6	Tbc1d25	TBC1 domain family member 25	10	10	0.522876	0.419285	0.544385	0.443797	0.302365	0.336267
A1KXC4	Fcmr	Fas apoptotic inhibitory molecule 3	3	3	0.17172	0.203945	0.227526	0.135815	0.20513	0.147523
A1L314	Mpeg1	Macrophage-expressed gene 1 protein	23	22	13.8918	13.8493	16.4443	14.1634	28.2616	27.8731
A1L3T7	Ripor3	RIPOR family member 3	2	2	0.309112	1.05387	0.374444
A2A432	Cul4b	Cullin-4B	35	31	0.530793	0.516761	0.598333	0.481261	0.452375	0.603007
A2A4P0	Dhx8	ATP-dependent RNA helicase DHX8	37	33	3.37195	3.59734	4.07683	5.06889	4.82813	5.07118
A2A559	Pgap3	Post-GPI attachment to proteins factor 3	1	1		0.0971002	0.0921609	0.259097
A2A5K6	Znf335	Zinc finger protein 335	5	3	0.234104	0.0432574	0.234392
A2A5N8	L3mbtl1	Lethal(3)malignant brain tumor-like protein 1	2	2	1.15568	1.19488	1.09547
A2A5R2	Arfgef2	Brefeldin A-inhibited guanine nucleotide-exchange protein 2	36	34	0.909272	0.905734	1.12357	0.486313	0.660576	0.730855
A2A5Z6	Smurf2	E3 ubiquitin-protein ligase SMURF2	1	1		0.0550342	0.0145278
A2A690	Tanc2	Protein TANC2	2	2	0.191357	0.189978	0.186173
A2A699	Fam171a2	Protein FAM171A2	1	1	0.518907	0.427605	0.721473
A2A6A1	Gpatch8	G patch domain-containing protein 8	36	28	1.0726	1.10386	1.41935	0.545865	1.13757	1.12759
A2A6Q5	Cdc27	Cell division cycle protein 27 homolog	12	9	0.339497	0.351986	0.304061	1.17197	0.803299	0.677545
A2A6T1	Cdr2l	Cerebellar degeneration-related protein 2-like	10	10	0.529565	0.536992	0.693842	0.315546	0.689964	0.797481
A2A761	Zfp69	Zinc finger protein 69	1	1	2.29807	4.67021	3.76175	1.85378	2.47551	5.13577
A2A791	Zmym4	Zinc finger MYM-type protein 4	19	16	0.543451	0.562438	0.643001	0.0991975	0.286597	0.334662
A2A7Q9	Rnf19b	E3 ubiquitin-protein ligase RNF19B	1	1	0.101965	0.0927582	0.119767
A2A7S8	Kiaa1522	Uncharacterized protein KIAA1522	5	5	0.413133	0.337832	0.526452
A2A7Y5	Miip	Migration and invasion-inhibitory protein	1	1	0.134023	0.139293	0.230478
A2A863	Itgb4	Integrin beta-4	78	77	3.36543	4.47039	2.41045	4.9214	6.22059	2.73292
A2A870	Fbf1	Fas-binding factor 1	2	2		0.373139	0.585068	0.286373	0.229619	0.19766
A2A884	Hivep3	Transcription factor HIVEP3	3	3	1.13224	1.94429	1.68694
A2A8L1	Chd5	Chromodomain-helicase-DNA-binding protein 5	7	7	0.0850676	0.0977724	0.120883	0.855662	0.354659	0.29628
A2A8L5	Ptprf	Receptor-type tyrosine-protein phosphatase F	15	15	0.732465	1.01035	0.848742	0.222918	0.543122	0.24644
A2A8U2	Tmem201	Transmembrane protein 201	10	10	1.02639	1.28211	1.3289	1.24421	0.851967	1.21168
A2A8Z1	Osbpl9	Oxysterol-binding protein-related protein 9	29	28	2.56848	2.58103	2.91768	1.4866	1.41693	2.43188
A2A9C3	Szt2	KICSTOR complex protein SZT2	15	15	0.412332	0.52209	0.57719			0.322808
A2AA28	Mettl23	Methyltransferase-like protein 23	5	4	0.247963	0.228982	0.290245		0.614311	0.272242
A2AAY5	Sh3pxd2b	SH3 and PX domain-containing protein 2B	19	17	1.02003	0.953573	1.10192	2.64967	9.73316	6.11148
A2AB59	Arhgap27	Rho GTPase-activating protein 27	28	25	3.26535	3.01535	4.01325	1.00249	2.09501	3.51882
A2ABU4	Myom3	Myomesin-3	1	1	4.71975	0.929246	1.26063
A2ABV5	Med14	Mediator of RNA polymerase II transcription subunit 14	24	20	0.805733	0.813516	0.822022	0.494072	0.211837	0.439216
A2ACP1	Ttc39a	Tetratricopeptide repeat protein 39A	10	9	0.745099	0.645412	0.746183	0.116148	0.364373	0.29016
A2ADA5	Pusl1	tRNA pseudouridine synthase-like 1	6	2	0.0734192	0.0742322	0.0913229	0.163976	0.0733378	0.0586613
A2ADY9	Ddi2	Protein DDI1 homolog 2	15	13	3.35045	3.16564	3.82951	1.54054	2.95049	5.19852
A2AF47	Dock11	Dedicator of cytokinesis protein 11	85	73	5.43683	5.7466	6.91622	1.85064	0.714394	0.914479
A2AG50	Map7d2	MAP7 domain-containing protein 2	1	1	0.0057756	0.0103037
A2AG58	Bclaf3	BCLAF1 and THRAP3 family member 3	4	3	0.394823	0.387192	0.906938		0.0272791	0.111907
A2AGH6	Med12	Mediator of RNA polymerase II transcription subunit 12	33	27	0.437254	0.463792	0.525174	0.512136	0.395015	0.406506
A2AGL3	Ryr3	Ryanodine receptor 3	3	3	2.30918	1.79176	1.76307	1.38263	2.00581	1.98857
A2AGT5	Ckap5	Cytoskeleton-associated protein 5	107	99	4.32025	4.74943	4.98192	2.31449	2.86902	3.53705
A2AH22	Ambra1	Activating molecule in BECN1-regulated autophagy protein 1	10	8	1.03037	1.17819	1.29296	0.252697	0.131028	0.0962505
A2AHC3	Camsap1	Calmodulin-regulated spectrin-associated protein 1	9	8	0.582324	0.557277	0.543858	0.0915179	0.362546	0.277682
A2AI05	Ndor1	NADPH-dependent diflavin oxidoreductase 1	2	1	0.0573342	0.0805375	0.0640463
A2AI08	Tprn	Taperin	8	8	0.457271	0.273376	0.513338	0.441414	0.43147	0.431918
A2AIG8	Accs	1-aminocyclopropane-1-carboxylate synthase-like protein 1	5	4	0.349038	0.147979	0.209157	0.0908027		0.247937
A2AIV2	Virma	Protein virilizer homolog	57	53	2.63623	2.78634	3.00865	2.01455	1.68958	2.27275
A2AIV8	Card9	Caspase recruitment domain-containing protein 9	21	19	2.19042	1.53871	2.22971	0.94374	2.99922	2.62013
A2AIW0	Entr1	Endosome-associated-trafficking regulator 1	3	3	0.159036	0.118931	0.22774		0.321713	0.252062
A2AJ15	Man1b1	Endoplasmic reticulum mannosyl-oligosaccharide 1,2-alpha-mannosidase	21	20	0.901435	1.02512	1.0945	1.32056	0.962989	1.19274
A2AJ76	Hmcn2	Hemicentin-2	44	44	0.311725	0.371756	0.757453	0.451139	0.514881	0.399291
A2AJ88	Pnpla7	Patatin-like phospholipase domain-containing protein 7	13	12	0.277859	0.265176	0.295572	0.235617	0.0825406	0.11955
A2AJA9	Ajm1	Apical junction component 1 homolog	1	1		0.146945	0.0259722
A2AJI0	Map7d1	MAP7 domain-containing protein 1	34	32	3.81592	3.798	4.67592	2.04899	2.61183	3.7363
A2AJK6	Chd7	Chromodomain-helicase-DNA-binding protein 7	5	5	0.221554	0.208752	0.15302	0.0883188	0.0435931	0.106864
A2AJT4	Pnisr	Arginine/serine-rich protein PNISR	13	13	0.644754	0.565413	0.72525	0.730784	0.908883	1.35479
A2AKG8	Focad	Focadhesin	17	13	0.632352	0.7123	0.778102	0.503565	0.860359	0.336794
A2AKQ8	Ttc30a2	Tetratricopeptide repeat protein 30A2	1	1	1.08661	1.19292	1.7312
A2AKX3	Setx	Probable helicase senataxin	57	45	0.306171	0.286055	0.330738	0.476917	0.292292	0.271909
A2AL36	Cntrl	Centriolin	96	88	1.03381	1.07422	1.261	0.506466	0.477417	0.687895
A2ALU4	Shroom2	Protein Shroom2	10	10	0.200037	0.181396	0.223719	0.201788	0.145287	0.237343
A2ALW5	Dnajc25	DnaJ homolog subfamily C member 25	2	1		0.106173	0.151356
A2AM05	Cntln	Centlein	2	2	0.192636	0.181083	0.195486
A2AM29	Mllt3	Protein AF-9	7	5	0.156414	0.139767	0.171663	0.102402	0.406547	0.235057
A2AN08	Ubr4	E3 ubiquitin-protein ligase UBR4	163	152	3.12018	3.15902	3.57913	1.30929	1.02375	2.50635
A2APB8	Tpx2	Targeting protein for Xklp2	5	5	0.216736	0.114448	0.163328			0.0899616
A2APT9	Klhdc7a	Kelch domain-containing protein 7A	2	2	0.251768	0.33367
A2APV2	Fmnl2	Formin-like protein 2	28	27	1.56695	1.74018	1.67843	0.375463	0.486206	0.891769
A2APY7	Ndufaf5	Arginine-hydroxylase NDUFAF5, mitochondrial	13	13	0.789053	0.766132	0.973524	1.38709	3.71265	2.37046
A2AQ07	Tubb1	Tubulin beta-1 chain	4	3		0.357202	0.0730431	18.2306	42.5638	39.1451
A2AQ19	Rtf1	RNA polymerase-associated protein RTF1 homolog	38	35	3.52311	3.40375	4.58409	1.22421	3.83513	4.24221
A2AQ25	Skt	Sickle tail protein	49	49	3.9858	4.6799	5.2314	2.98246	4.04737	4.80485
A2AQH4	Bcorl1	BCL-6 corepressor-like protein 1	2	2	0.49149	0.285028	0.389812			0.0129998
A2AR02	Ppig	Peptidyl-prolyl cis-trans isomerase G	16	13	4.32639	4.44923	4.70669	3.18677	4.035	4.2524
A2ARA8	Itga8	Integrin alpha-8	26	26	4.50374	4.96757	0.781587	2.16968	1.04192	0.26626
A2ARV4	Lrp2	Low-density lipoprotein receptor-related protein 2	2	1	0.0274103	0.0473264	0.0689108
A2ARZ3	Fsip2	Fibrous sheath-interacting protein 2	2	1	0.768353	0.728938	0.850476
A2ASQ1	Agrn	Agrin	52	52	3.60378	5.34869	4.15062	4.56871	4.17788	3.23754
A2ASS6	Ttn	Titin	39	39	78.5996	74.8561	84.1949	0.80065	1.31692	1.48823
A2AT37	Upf2	Regulator of nonsense transcripts 2	32	27	2.04329	2.06512	2.7934	14.2046	8.59182	9.61063
A2ATU0	Dhtkd1	Probable 2-oxoglutarate dehydrogenase E1 component DHKTD1, mitochondrial	3	3	0.0603359	0.119404	0.0469711	0.432689
A2AUM9	Cep152	Centrosomal protein of 152 kDa	33	31	1.94053	1.87657	2.23956	0.376251	0.756388	1.04428
A2AUQ7	Ggta1l1	N-acetyllactosaminide alpha-1,3-galactosyltransferase-like 1	1	1	0.123862	0.126732	0.244383
A2AUY4	Baz2b	Bromodomain adjacent to zinc finger domain protein 2B	11	10	0.114266	0.128891	0.124658
A2AVA0	Svep1	Sushi, von Willebrand factor type A, EGF and pentraxin domain-containing protein 1	44	44	4.46286	5.07821	6.39225	1.87822	2.85193	3.21191
A2AVZ9	Slc43a3	Solute carrier family 43 member 3	2	2	0.719691	1.15512	0.682182	1.37905	0.697773	1.08299
A2AWA9	Rabgap1	Rab GTPase-activating protein 1	47	44	1.14406	1.17932	1.32904	0.566678	0.839892	1.46466
A2AWL7	Mga	MAX gene-associated protein	39	31	0.45466	0.486112	0.554456	0.811173	0.503653	0.454494
A2AWP8	Arhgef10l	Rho guanine nucleotide exchange factor 10-like protein	5	5	0.0883627	0.112295	0.102412	0.133958	0.160598	0.106698
A2AX52	Col6a4	Collagen alpha-4(VI) chain	88	88	13.4327	12.7438	18.4807	6.92617	5.14181	8.5538
A2BDX3	Mocs3	Adenylyltransferase and sulfurtransferase MOCS3	21	19	77.0265	76.1475	87.6162	42.1723	57.71	70.1305
A2BE28	Las1l	Ribosomal biogenesis protein LAS1L	29	27	1.93724	2.26917	2.21459	1.27654	1.28873	2.00177
A2BH40	Arid1a	AT-rich interactive domain-containing protein 1A	80	74	9.51347	9.0355	13.3841	5.07447	12.9899	18.0275
A2CG49	Kalrn	Kalirin	9	8	0.613189	0.575989	0.641644	0.0972104
A2CG63	Arid4b	AT-rich interactive domain-containing protein 4B	24	21	0.392133	0.421709	0.485303	0.386799	0.610275	0.59262
A2RSJ4	Uhrf1bp1l	UHRF1-binding protein 1-like	20	19	0.518081	0.573779	0.623781	0.264515	0.184645	0.30667
A2RSQ0	Dennd5b	DENN domain-containing protein 5B	8	4	0.104735	0.131399	0.10832
A2RSX7	Tyw5	tRNA wybutosine-synthesizing protein 5	11	10	0.764077	0.862246	0.706143			0.110307
A2RSY1	Kansl3	KAT8 regulatory NSL complex subunit 3	19	15	0.766769	0.934733	0.837231	0.766632	0.328136	0.446469
A2RSY6	Trmt1l	TRMT1-like protein	21	10	0.557661	0.510466	0.562559	0.744162	0.841273	0.754369
A2RT67	Dennd3	DENN domain-containing protein 3	39	38	1.33043	1.48035	1.51127	0.557286	0.343856	0.552789
A2RTL5	Rsrc2	Arginine/serine-rich coiled-coil protein 2	6	5	0.924604	0.923757	1.18942	6.52939	12.1012	10.6966
A3KFX0	Nt5c1a	Cytosolic 5'-nucleotidase 1A	4	4	0.206584	0.27894	0.217436	0.374009	0.447635	0.23001
A3KGB4	Tbc1d8b	TBC1 domain family member 8B	19	15	0.561894	0.545988	0.465896	0.228077	0.559518	0.542351
A3KGF7	Plcb2	1-phosphatidylinositol 4,5-bisphosphate phosphodiesterase beta-2	39	33	1.66763	1.76236	1.78981	3.24783	8.26839	4.52217
A3KGF9	Ccdc9b	Coiled-coil domain-containing protein 9B	1	1		0.0528874	0.0368655
A3KGS3	Ralgapa2	Ral GTPase-activating protein subunit alpha-2	21	18	0.579321	0.656925	0.670808	0.21832	0.117928	0.133536
A3KGV1	Odf2	Outer dense fiber protein 2	42	40	1.74182	1.86657	2.18263	1.41267	1.76316	2.20083
A3KMP2	Ttc38	Tetratricopeptide repeat protein 38	23	22	2.3838	3.09619	2.76366	1.57685	1.69431	2.65804
A4Q9F0	Ttll7	Tubulin polyglutamylase TTLL7	1	1	0.449255	0.359619	0.350185
A6H584	Col6a5	Collagen alpha-5(VI) chain	79	78	2.33639	3.64801	1.71145	2.56566	0.890989	1.4101
A6H5X4	Phf11	PHD finger protein 11	11	11	0.82553	1.13134	1.16672	0.5975	1.02497	0.912115
A6H5Y3	Mtr	Methionine synthase	46	42	1.06711	1.14473	1.10684	0.646032	0.915878	1.99544
A6H5Z3	Exoc6b	Exocyst complex component 6B	11	9	5.32928	6.49282	6.51999	0.5536	0.337003	0.618439
A6H611	Mipep	Mitochondrial intermediate peptidase	6	6	0.344072	0.497446	0.336454	0.582282	0.400312
A6H619	Phrf1	PHD and RING finger domain-containing protein 1	20	16	2.40252	2.02548	2.77616	1.50425	1.45468	1.9162
A6H630	Armt1	Damage-control phosphatase ARMT1	26	26	1.02275	0.976998	1.11626	0.326378	0.461874	0.902615
A6H6A9	Rabgap1l	Rab GTPase-activating protein 1-like	22	22	1.59093	1.31518	1.8245	1.0406	1.23635	1.85463
A6H6E2	Mmrn2	Multimerin-2	24	24	2.5939	2.69788	3.43675	1.51859	1.89086	2.10844
A6H8H2	Dennd4c	DENN domain-containing protein 4C	51	47	4.3403	4.15422	4.82636	0.849682	1.41692	1.34591
A6PWD2	Fhad1	Forkhead-associated domain-containing protein 1	1	1	11.1122	10.1348	12.4441
A6PWY4	Wdr76	WD repeat-containing protein 76	14	13	0.609522	0.800362	0.682583	0.297513	0.319206	0.36205
A6X8Z5	Arhgap31	Rho GTPase-activating protein 31	36	34	0.976518	1.03138	1.13786	1.69246	5.04271	4.80605
A6X919	Dpy19l1	Probable C-mannosyltransferase DPY19L1	14	13	0.585113	0.521512	0.733007	1.02264	0.577967	0.415684
A6X935	Itih4	Inter alpha-trypsin inhibitor, heavy chain 4	31	31	2.72825	2.40958	2.38561	11.2198	5.54057	2.5478
A8C756	Thada	Thyroid adenoma-associated protein homolog	19	17	0.435886	0.361365	0.395884	0.296977	0.137378	0.315753
A8E0Y8	Cd101	Immunoglobulin superfamily member 2	7	4	2.47784	1.45163	1.46114	2.03038	0.335276	2.65475
A8Y5H7	Sec14l1	SEC14-like protein 1	5	4	0.272626	0.180257	0.155861	0.14534		0.293009
B0V2N1	Ptprs	Receptor-type tyrosine-protein phosphatase S	7	7	0.186683	0.264553	0.178665		0.152996	0.0902829
B1AQJ2	Usp36	Ubiquitin carboxyl-terminal hydrolase 36	9	4		0.428619	0.285749	0.12739	0.319125	0.143656
B1AR13	Cisd3	CDGSH iron-sulfur domain-containing protein 3, mitochondrial	11	11	0.826135	1.11103	0.990545	1.00326	1.3284	1.10988
B1ARD6	Slfn9	Schlafen family member 9	1	1		2.42444	5.81422
B1ARW8		Uncharacterized protein C1orf122 homolog	2	2	0.257997	0.381182	0.299946		0.648444	0.509915
B1AVD1	Xpnpep2	Xaa-Pro aminopeptidase 2	6	6	0.0814277	0.146782	0.0541016	0.77613	0.885863	0.594033
B1AVY7	Kif16b	Kinesin-like protein KIF16B	15	13	0.296496	0.295256	0.330849	0.464042	1.46596	0.230591
B1AVZ0	Uprt	Uracil phosphoribosyltransferase homolog	17	17	2.50079	2.73711	3.27963	1.09733	4.59372	3.54018
B1AX39	Zcchc7	Zinc finger CCHC domain-containing protein 7	4	3	0.112834	0.107905	0.105738	0.134411	0.230189	0.0795623
B1AXD8	Akirin2	Akirin-2	1	1	0.222518	0.270038	0.30522	0.280138	0.582626	0.506134
B1AXH1	Nhsl2	NHS-like protein 2	22	22	7.98517	10.5197	11.8143	2.20879	4.8066	5.13228
B1AXP6	Tomm5	Mitochondrial import receptor subunit TOM5 homolog	8	8	3.45944	3.22933	3.87416	2.37566	7.50457	4.67387
B1AY10	Nfx1	Transcriptional repressor NF-X1	16	12	0.895965	0.897847	1.03652		0.396316	0.435856
B1AY13	Usp24	Ubiquitin carboxyl-terminal hydrolase 24	80	73	1.79827	1.76111	1.98906	1.1063	0.861418	2.11446
B1AZA5	Tmem245	Transmembrane protein 245	12	12	0.82553	0.788203	0.661264	0.96564	1.59091	1.58556
B1AZI6	Thoc2	THO complex subunit 2	47	44	2.39673	2.96132	3.37261	4.89195	2.94972	1.91161
B1AZP2	Dlgap4	Disks large-associated protein 4	14	14	1.80787	1.70487	2.10753	0.555749	1.98533	2.90748
B2KF05	Brpf3	Bromodomain and PHD finger-containing protein 3	3	3	0.148061	0.154747	0.127305
B2RPV6	Mmrn1	Multimerin-1	54	54	6.32755	6.68014	9.54413	5.56424	8.19518	8.77932
B2RQC6	Cad	CAD protein	96	84	15.0772	16.4646	16.2884	8.72362	7.60284	19.3064
B2RQE8	Arhgap42	Rho GTPase-activating protein 42	8	7	0.938893	1.11003	1.00615	0.829945		0.111186
B2RR83	Ythdc2	3'-5' RNA helicase YTHDC2	20	16	1.05682	1.01673	1.16963	3.95845	4.48235	3.46986
B2RRD7	Brpf1	Peregrin	23	20	0.626291	0.746991	0.761327	0.832128	0.643513	0.451531
B2RRE7	Otud4	OTU domain-containing protein 4	33	28	1.4676	1.33645	1.66704	0.63968	1.17389	1.97947
B2RRF6	Znf518a	Zinc finger protein 518A	6	4	0.283573	0.22196	0.197557	0.212767	0.366378	0.420133
B2RSH2	Gnai1	Guanine nucleotide-binding protein G(i) subunit alpha-1	8	8	0.581001	1.26789	0.568138	0.95466	0.925182	0.591585
B2RU80	Ptprb	Receptor-type tyrosine-protein phosphatase beta	34	33	9.38175	12.1763	12.084	0.23637	0.712642	0.412355
B2RUP2	Unc13d	Protein unc-13 homolog D	38	33	1.18719	1.1285	1.07118	1.44424	1.51417	1.73963
B2RUR8	Otud7b	OTU domain-containing protein 7B	17	17	0.386688	0.435234	0.487663	0.993839	1.52038	1.52517
B2RVL6	Zcchc24	Zinc finger CCHC domain-containing protein 24	6	6	0.36793	0.38112	0.425044		0.911426	0.476383
B2RWS6	Ep300	Histone acetyltransferase p300	24	21	0.595527	0.711226	0.860386	0.404848	0.610669	0.549671
B2RX12	Abcc3	ATP-binding cassette sub-family C member 3	7	6	0.269704	0.187786	0.169321	0.313067	0.2283	0.590615
B2RX14	Tut4	Terminal uridylyltransferase 4	46	40	1.07427	1.07257	1.24599	2.24938	2.18048	2.51639
B2RX88	Cspp1	Centrosome and spindle pole associated protein 1	1	1		0.488421	0.347591	0.281837	0.645474
B2RXA1	Plcxd2	PI-PLC X domain-containing protein 2	2	2	2.63538	3.0283	1.35815
B2RXC1	Trappc11	Trafficking protein particle complex subunit 11	30	27	1.91277	2.31774	1.95139	0.803619	0.655642	1.10144
B2RXC5	Znf382	Zinc finger protein 382	1	1	0.0409545	0.0460246	0.0563897
B2RXR6	Ankrd44	Serine/threonine-protein phosphatase 6 regulatory ankyrin repeat subunit B	43	38	3.83181	4.36911	4.64948	1.39829	2.20011	3.12051
B2RXS4	Plxnb2	Plexin-B2	56	56	4.86294	5.21898	6.33184	3.58474	7.92175	6.73506
B2RY04	Dock5	Dedicator of cytokinesis protein 5	35	28	0.27459	0.354326	0.370779	0.861622	0.608217	0.558401
B2RY50	Odad2	Outer dynein arm-docking complex subunit 2	1	1	0.221866	0.203296	0.152756
B2RY56	Rbm25	RNA-binding protein 25	46	45	19.7516	21.0427	23.0982	18.1668	28.8328	21.4817
B6A8R8	Tarm1	T-cell-interacting, activating receptor on myeloid cells protein 1	1	1	0.21078	0.255061	0.279703
B7ZMP1	Xpnpep3	Xaa-Pro aminopeptidase 3	13	12	0.734267	1.04842	0.931052	0.789591	0.966847	0.92033
B8JK39	Itga9	Integrin alpha-9	26	26	1.60579	1.89129	2.175	1.27071	2.3154	1.84455
B8ZXI1	Qtrt2	Queuine tRNA-ribosyltransferase accessory subunit 2	10	8	0.638897	0.537498	0.649221	0.502247	0.424107	0.81424
B9EJ80	Pdzd8	PDZ domain-containing protein 8	31	29	0.808468	0.792913	0.787662	0.322611	0.418936	0.447844
B9EJ86	Osbpl8	Oxysterol-binding protein-related protein 8	31	26	0.897403	0.843666	1.00696	1.2479	0.652814	0.757352
B9EJR8	Dnaaf5	Dynein assembly factor 5, axonemal	24	19	1.41109	1.33167	1.41031	0.535463	0.617994	1.09536
B9EK06	EXOC1L	Exocyst complex component 1-like	1	1	8.80501	7.73174	14.165
B9EKI3	Tmf1	TATA element modulatory factor	46	46	1.31771	1.41388	1.63952	0.796675	2.01192	1.35453
C3VPR6	Nlrc5	Protein NLRC5	5	4	1.51925	1.25292	1.23386	0.489071	0.629442	0.972142
C8YR32	Loxhd1	Lipoxygenase homology domain-containing protein 1	1	1	2.4839	14.7464	5.4712
D0QMC3	Mndal	Myeloid cell nuclear differentiation antigen-like protein	21	19	3.07801	4.05409	4.37368	2.8661	4.8959	4.21642
D3YX43	Vsig10	V-set and immunoglobulin domain-containing protein 10	8	8	1.14145	1.35589	1.5004	0.526874	1.90397	1.13083
D3YXG0	Hmcn1	Hemicentin-1	21	20	0.344637	0.324877	0.289789	0.338951	0.306106	0.28362
D3YXJ0	Dgkh	Diacylglycerol kinase eta	4	3	0.571742	0.423123	0.502863		0.697721	1.04759
D3YXK1	Samd1	Atherin	12	10	1.08222	0.994035	1.33314	1.03876	1.56798	1.69768
D3YXK2	Safb	Scaffold attachment factor B1	43	39	14.5489	15.1729	17.1721	3.45534	5.30375	6.79637
D3YYU8	Obsl1	Obscurin-like protein 1	1	1	0.112019	0.132871	0.265876
D3YZG8	Mthfd2l	Probable bifunctional methylenetetrahydrofolate dehydrogenase/cyclohydrolase 2	5	5	0.245334	0.249024	0.185712	0.334086	0.227064	0.13525
D3YZP9	Ccdc6	Coiled-coil domain-containing protein 6	21	20	2.72953	2.76256	3.28189	1.21133	3.33935	4.29451
D3Z2R5	Selenon	Selenoprotein N	6	6	0.659185	0.851042	0.718542	1.31532	0.950524	1.05224
D3Z4S3	Ptrhd1	Putative peptidyl-tRNA hydrolase PTRHD1	9	9	2.55605	2.04254	2.75483	0.811439	3.92049	3.4663
D3Z5L9	Ccn6	Cellular communication network factor 6	1	1	0.299007	0.351694	0.237121
D3Z6P0	Pdia2	Protein disulfide-isomerase A2	28	28	0.540173	3.76902	0.39129	3.21437	2.43311	0.929094
D3Z6Q9	Bin2	Bridging integrator 2	22	22	16.5681	14.647	20.2014	9.5429	31.7749	37.7721
D3Z7H8	Cilp2	Cartilage intermediate layer protein 2	1	1	0.0890856	0.0567436	0.0833537
D3Z7P3	Gls	Glutaminase kidney isoform, mitochondrial	35	33	12.9619	13.8956	16.2094	6.26336	10.9757	12.2731
D3Z7Q2	Smim20	Small integral membrane protein 20	2	2	3.77022	3.49065	3.27802	3.68795	4.74334	4.12648
E1U8D0	Soga1	Protein SOGA1	17	16	0.236312	0.263931	0.301646	0.29218	0.143459	0.228931
E2JF22	Piezo1	Piezo-type mechanosensitive ion channel component 1	8	8	0.366679	0.4143	0.385435	0.613718	0.630055	0.430111
E9PUQ8	Dgkd	Diacylglycerol kinase delta	4	4	1.23825	0.930788	0.768338
E9PV24	Fga	Fibrinogen alpha chain	31	31	11.7158	21.0584	16.279	58.4028	18.9645	16.2895
E9PV87	Talpid3	Protein TALPID3	5	2	0.464841	0.434756	0.388722
E9PVA8	Gcn1	eIF-2-alpha kinase activator GCN1	128	122	25.0366	23.9743	30.5054	61.7554	30.5138	39.4972
E9PVB5	Ttc17	Tetratricopeptide repeat protein 17	8	8	0.0741892	0.0642348	0.0640083	0.0821483	0.129249	0.0739178
E9PVD3	Dchs1	Protocadherin-16	39	39	0.542245	0.457569	0.750724	0.33437	0.917692	0.65767
E9PVX6	Mki67	Proliferation marker protein Ki-67	134	117	3.04214	2.05218	2.54074	2.09063	4.99772	5.70157
E9PX95	Abca17	ATP-binding cassette sub-family A member 17	2	2	4.04951		2.59844
E9PXF8	Sbf2	Myotubularin-related protein 13	14	14	0.638743	0.629687	0.646418	0.743503	0.574071	0.739026
E9PY46	Ift140	Intraflagellar transport protein 140 homolog	8	7	0.117196	0.130551	0.121451
E9PYH6	Setd1a	Histone-lysine N-methyltransferase SETD1A	34	28	1.75532	1.95838	2.18606	0.903365	1.81655	1.99047
E9PYK3	Parp4	Protein mono-ADP-ribosyltransferase PARP4	55	49	2.95838	3.21718	3.16125	0.994563	0.955303	1.35801
E9PYL2	Prr12	Proline-rich protein 12	25	21	0.424939	0.384242	0.497197	0.601377	1.05072	0.889065
E9PZJ8	Ascc3	Activating signal cointegrator 1 complex subunit 3	44	41	0.305379	0.321773	0.34028	0.212415	0.232589	0.11853
E9PZM4	Chd2	Chromodomain-helicase-DNA-binding protein 2	27	26	0.37771	0.41449	0.511631	2.82974	1.96883	1.15181
E9PZQ0	Ryr1	Ryanodine receptor 1	2	2	0.103082	0.0996601	0.101833		0.912674	0.593962
E9Q137	Tex264	Testis-expressed protein 264 homolog	14	11	1.93237	2.08361	2.23103	1.15941	3.0785	1.92025
E9Q1P8	Irf2bp2	Interferon regulatory factor 2-binding protein 2	28	27	4.08267	3.59156	5.00359	1.61343	6.88745	9.10934
E9Q236	Abcc4	ATP-binding cassette sub-family C member 4	23	22	0.569466	0.399869	0.483577	1.00906	0.622014	0.837355
E9Q286	Ice1	Little elongation complex subunit 1	18	17	0.285384	0.260528	0.337489	0.884518	0.384443	0.398029
E9Q2M9	Wdfy4	WD repeat- and FYVE domain-containing protein 4	128	125	13.0593	12.4073	15.1863	6.75096	5.14507	17.0923
E9Q2Z1	Cecr2	Cat eye syndrome critical region protein 2 homolog	3	3	0.0749314	0.052292	0.053555	0.0955553	0.0880028	0.10617
E9Q309	Cep350	Centrosome-associated protein 350	89	82	1.23856	1.15342	1.49845	0.7559	0.988203	1.10738
E9Q394	Akap13	A-kinase anchor protein 13	102	84	3.2601	3.25804	3.98865	0.721861	2.0689	1.95333
E9Q3C1	C2cd2	C2 domain-containing protein 2	6	6	0.471438	0.469123	0.507847	0.327571	0.19041	0.347514
E9Q3E1	Aldh3b2	Aldehyde dehydrogenase family 3 member B2	9	9	0.921801	2.51595	0.847196	2.99993	1.1261	0.915519
E9Q3L2	Pi4ka	Phosphatidylinositol 4-kinase alpha	69	66	8.47986	9.50123	9.98246	1.81596	1.51794	1.99293
E9Q414	Apob	Apolipoprotein B-100	63	62	1.9547	1.90496	1.91549	1.43893	1.05857	1.45971
E9Q4F7	Ankrd11	Ankyrin repeat domain-containing protein 11	23	17	0.274188	0.292161	0.298014	1.57095	3.05428	2.4046
E9Q4J9	Adgrf2	Adhesion G-protein coupled receptor F2	1	1		0.454602
E9Q4N7	Arid1b	AT-rich interactive domain-containing protein 1B	57	56	2.98779	2.97027	4.20381	1.25868	1.43731	3.10328
E9Q4Z2	Acacb	Acetyl-CoA carboxylase 2	21	21	0.70019	1.25458	0.816702	1.36063		0.449155
E9Q555	Rnf213	E3 ubiquitin-protein ligase RNF213	198	185	6.96884	8.44041	8.62627	0.945524	0.518728	1.02994
E9Q557	Dsp	Desmoplakin	41	29	0.291036	0.214342	0.177182	0.694226	1.62796	0.880512
E9Q5C9	Nolc1	Nucleolar and coiled-body phosphoprotein 1	33	33	11.6468	10.7046	13.2232	6.20648	28.1481	18.5734
E9Q5F9	Setd2	Histone-lysine N-methyltransferase SETD2	59	53	1.00189	1.0381	1.235	1.03554	1.34326	1.79262
E9Q5K9	Ythdc1	YTH domain-containing protein 1	20	19	0.584161	0.55949	0.761662	1.14006	1.01371	0.757058
E9Q612	Ptpro	Receptor-type tyrosine-protein phosphatase O	1	1	0.22889	0.170872	0.20608	0.0980916		0.132272
E9Q634	Myo1e	Unconventional myosin-Ie	40	36	1.17764	1.52536	1.96352	2.67073	3.07428	2.44871
E9Q6B2	Ccdc85c	Coiled-coil domain-containing protein 85C	2	2	0.291345	0.229576	0.253482	0.0490744	0.331367	0.234721
E9Q6J5	Bod1l	Biorientation of chromosomes in cell division protein 1-like 1	81	64	1.85158	1.81127	2.52899	0.816286	2.35282	2.66336
E9Q6P5	Ttc7b	Tetratricopeptide repeat protein 7B	9	9	0.183785	0.259643	0.188193	0.193087	0.172512
E9Q6X9	Arhgap40	Rho GTPase-activating protein 40	1	1	0.0935954
E9Q735	Ube4a	Ubiquitin conjugation factor E4 A	28	27	3.30659	3.59735	3.61728	1.89007	1.4803	2.04422
E9Q784	Zc3h13	Zinc finger CCCH domain-containing protein 13	41	41	1.86725	1.66316	2.05714	1.09632	1.96911	2.71913
E9Q7D5	Arhgef5	Rho guanine nucleotide exchange factor 5	1	1		0.0950603	0.112272
E9Q7E2	Arid2	AT-rich interactive domain-containing protein 2	34	31	1.72998	1.79051	2.03163	0.819502	0.847624	0.758037
E9Q7F2	Rnf169	E3 ubiquitin-protein ligase RNF169	21	17	0.392604	0.406636	0.5556	0.958536	0.838428	0.816663
E9Q7G0	Numa1	Nuclear mitotic apparatus protein 1	165	155	18.3094	20.2788	23.4377	13.2648	29.2363	28.7692
E9Q7X6	Heg1	Protein HEG homolog 1	9	9	0.560052	0.65662	0.761502	0.595785	1.53419	0.985201
E9Q8D0	Dnajc21	DnaJ homolog subfamily C member 21	11	8	0.437232	0.389297	0.45801	0.399642	0.463813	0.833526
E9Q8I9	Fry	Protein furry homolog	22	21	0.863737	0.972839	0.787152	0.643375	0.365694	0.349809
E9Q8T2	Prdm15	PR domain zinc finger protein 15	5	5	0.217114	0.262421	0.250365	0.0726604	1.37242	0.280612
E9Q912	Rap1gds1	Rap1 GTPase-GDP dissociation stimulator 1	30	30	12.0008	11.4993	13.3614	6.21115	20.4732	21.0827
E9QAG8	Znf431	Zinc finger protein 431	1	1		0.0441924
E9QAM5	Helz2	Helicase with zinc finger domain 2	68	56	1.24786	1.47509	1.34419	1.34017	0.421417	0.980886
E9QAT4	Sec16a	Protein transport protein Sec16A	73	67	2.27816	2.38567	2.96177	1.85455	2.07061	3.42562
F2YMG0	Prss56	Serine protease 56	2	2	0.131359	0.183671	0.066975	0.160879	0.504088	0.485492
F6ZDS4	Tpr	Nucleoprotein TPR	171	163	18.4978	18.9342	23.926	15.5887	42.6161	27.9025
F7A4A7	Otogl	Otogelin-like protein	2	2	0.429336	0.61958	0.28909	1.4096	1.89982	2.09581
F7BJB9	Morc3	MORC family CW-type zinc finger protein 3	49	44	1.37216	1.5315	1.81528	1.3226	0.997855	1.53964
F7BWT7	Tspan15	Tetraspanin-15	4	4	0.229368	0.302072	0.206209	0.954267	0.323383	0.473156
F8VPQ2	Arid4a	AT-rich interactive domain-containing protein 4A	42	34	1.42995	1.60318	1.85099	0.568059	1.0461	0.861508
F8VPU2	Farp1	FERM, ARHGEF and pleckstrin domain-containing protein 1	25	25	1.02794	0.988825	1.08878	0.546569	0.420567	0.603897
F8VPZ5	Ercc6	DNA excision repair protein ERCC-6	3	1	0.0689395	0.110517	0.125164
F8VPZ9	Bicra	BRD4-interacting chromatin-remodeling complex-associated protein	29	26	0.665934	0.811619	1.13059	0.495817	0.879427	1.14841
F8VQB6	Myo10	Unconventional myosin-X	2	2	1.78686e-05
G3X982	Aox3	Aldehyde oxidase 3	6	6	0.278768	0.332598	0.261818			0.167725
G3X987	Gimap9	GTPase IMAP family member 9	22	22	6.52719	7.06624	7.83733	3.86768	6.72802	9.56569
G3X9C2	Nccrp1	F-box only protein 50	5	4	0.120538	0.208735	0.193203			0.691017
G3X9G7	Zfp809	Zinc finger protein 809	4	3	0.700247	0.558009	0.7301	0.396138	0.570373	0.600503
G3X9J0	Sipa1l3	Signal-induced proliferation-associated 1-like protein 3	10	10	0.30783	0.276347	0.295065			0.203959
G3X9K3	Arfgef1	Brefeldin A-inhibited guanine nucleotide-exchange protein 1	34	24	0.865304	0.818654	0.869749	0.495091	0.462072	0.519482
G3XA57	Rab11fip2	Rab11 family-interacting protein 2	3	3		0.267157	0.310717	0.263952	0.0886446	0.112546
G3XA59	Lrrc32	Transforming growth factor beta activator LRRC32	7	7	0.190322	0.196188	0.183408	0.366948	0.26294	0.172283
G5E829	Atp2b1	Plasma membrane calcium-transporting ATPase 1	30	28	4.08824	4.27469	5.21004	2.56782	4.35145	4.91233
G5E861	Sclt1	Sodium channel and clathrin linker 1	4	4	0.399475	0.415042	0.37115	0.912362	0.543714	0.53498
G5E869	Znf142	Zinc finger protein 142	3	3	0.421771	0.467559	0.430373
G5E870	Trip12	E3 ubiquitin-protein ligase TRIP12	72	63	2.59708	2.9177	2.92065	15.1388	10.1213	9.4976
G5E872	Rnpepl1	Aminopeptidase RNPEPL1	1	1	0.0794832	0.081611	0.111405
G5E897	Poglut3	Protein O-glucosyltransferase 3	20	20	1.80958	2.44522	2.54139	0.8253	1.04674	1.54071
G5E8B9	Zbtb11	Zinc finger and BTB domain-containing protein 11	7	6	1.1076	0.392476	0.748594	0.105508		0.114612
G5E8K5	Ank3	Ankyrin-3	42	42	0.832575	1.3579	0.259287	1.83581	0.898015	0.497083
G5E8P0	Tubgcp6	Gamma-tubulin complex component 6	13	11	49.8266	57.9992	73.2839	91.5377	102.337	62.214
G5E8P1	Brd1	Bromodomain-containing protein 1	16	13	2.03953	2.20338	2.59825	4.16119	1.77492	1.62896
G5E8Q8	Adgrf5	Adhesion G protein-coupled receptor F5	14	14	0.824825	0.985377	1.0343	0.448776	0.993102	0.515926
G5E8Z2	Taf4b	Transcription initiation factor TFIID subunit 4B	1	1	1.69924	1.74678	2.16501	0.970563	2.30604	1.81921
O08524	Tectb	Beta-tectorin	2	2	0.322412	0.20905	0.28703		0.299173
O08528	Hk2	Hexokinase-2	40	40	2.47114	3.39922	2.74042	3.15666	1.56106	2.425
O08529	Capn2	Calpain-2 catalytic subunit	34	33	14.704	18.3379	16.7453	6.61936	6.462	12.4247
O08530	S1pr1	Sphingosine 1-phosphate receptor 1	4	4	0.322911	0.33966	0.369245	0.860351	0.416099	0.609132
O08532	Cacna2d1	Voltage-dependent calcium channel subunit alpha-2/delta-1	40	40	3.34951	3.86037	2.99208	3.12627	4.92563	2.34714
O08539	Bin1	Myc box-dependent-interacting protein 1	28	26	21.8817	20.5598	26.6194	9.95166	35.4538	31.9267
O08543	Efna5	Ephrin-A5	1	1	0.100906	0.0734768	0.0372702
O08547	Sec22b	Vesicle-trafficking protein SEC22b	16	16	5.07811	7.30687	6.00831	6.15225	7.65284	5.19256
O08550	Kmt2b	Histone-lysine N-methyltransferase 2B	25	21	1.60474	1.29683	1.44063	0.588149	0.544705	0.507427
O08553	Dpysl2	Dihydropyrimidinase-related protein 2	34	33	95.3331	95.613	97.3553	33.028	92.773	126.519
O08573	Lgals9	Galectin-9	14	14	9.38149	11.4072	11.705	8.26407	9.71565	10.5602
O08576	Rundc3a	RUN domain-containing protein 3A	1	1	0.472163	0.123205	0.15837	0.815634	0.461258	0.37653
O08579	Emd	Emerin	19	18	13.2654	14.0544	16.0304	5.76043	28.9263	17.3049
O08580	Esrra	Steroid hormone receptor ERR1	3	3	0.145547	0.128613	0.151737	0.544173	0.854052
O08582	Gtpbp1	GTP-binding protein 1	25	23	1.76817	1.80914	1.93234	1.04085	0.904656	1.22973
O08583	Alyref	THO complex subunit 4	10	10	21.9686	22.4943	25.4824	5.56463	10.3819	24.8726
O08585	Clta	Clathrin light chain A	14	14	72.0007	72.7461	88.704	39.8235	116.289	83.5455
O08586	Pten	Phosphatidylinositol 3,4,5-trisphosphate 3-phosphatase and dual-specificity protein phosphatase PTEN	10	9	1.74783	1.83426	1.77398	0.972052	0.621552	1.57498
O08599	Stxbp1	Syntaxin-binding protein 1	25	25	2.99131	4.20442	2.83648	2.92363	2.37661	2.26163
O08600	Endog	Endonuclease G, mitochondrial	11	10	3.15115	3.56636	3.82729	1.92166	1.85376	1.5415
O08601	Mttp	Microsomal triglyceride transfer protein large subunit	3	3	0.292939	0.333131	0.22052
O08605	Mknk1	MAP kinase-interacting serine/threonine-protein kinase 1	16	16	2.00374	2.02912	2.43604	0.444559	1.08604	1.31053
O08609	Mlx	Max-like protein X	7	7	4.8006	4.39311	4.59513	0.13366	0.281756	0.224386
O08638	Myh11	Myosin-11	144	143	33.9143	58.1393	12.9554	55.084	42.8884	11.7561
O08648	Map3k4	Mitogen-activated protein kinase kinase kinase 4	22	19	0.591172	0.601211	0.567384	0.548111	0.446454	0.625539
O08663	Metap2	Methionine aminopeptidase 2	30	30	8.36685	8.04979	10.2799	3.13878	9.15195	8.19176
O08664	Bcl7c	B-cell CLL/lymphoma 7 protein family member C	9	7	2.19805	2.31094	2.39734	2.14614	5.66896	4.47353
O08665	Sema3a	Semaphorin-3A	1	1	0.274165		0.238901
O08677	Kng1	Kininogen-1	23	23	9.71525	8.51326	10.1386	20.3293	19.2093	7.3789
O08688	Capn5	Calpain-5	4	4		0.395454	0.119929	0.166476
O08691	Arg2	Arginase-2, mitochondrial	3	3	0.204092	0.467445	0.31301
O08692	Ngp	Neutrophilic granule protein	16	16	6.14134	2.4846	3.41742	4.60249	1.7028	5.46756
O08709	Prdx6	Peroxiredoxin-6	21	21	85.3705	83.9825	94.9326	34.2004	188.215	173.104
O08715	Akap1	A-kinase anchor protein 1, mitochondrial	13	13	0.583746	0.756383	0.611851	0.714469	0.89409	0.764327
O08734	Bak1	Bcl-2 homologous antagonist/killer	8	7	3.58311	3.94219	4.38055	3.59108	3.84984	5.88822
O08736	Casp12	Caspase-12	6	6	0.871078	0.782964	0.642242	0.168716	0.326071	0.298421
O08738	Casp6	Caspase-6	25	25	6.87955	6.44796	7.90065	2.32259	3.37335	5.51405
O08739	Ampd3	AMP deaminase 3	14	14	0.380288	0.456496	0.441193	0.416306	0.165804	0.481513
O08740	Polr2j	DNA-directed RNA polymerase II subunit RPB11	10	10	2.03988	1.68769	2.11234	2.10901	9.78845	5.18944
O08746	Matn2	Matrilin-2	28	28	3.49667	3.89512	2.85751	1.10434	0.652219	1.04222
O08747	Unc5c	Netrin receptor UNC5C	1	1	2.29079	3.11581	2.84771
O08749	Dld	Dihydrolipoyl dehydrogenase, mitochondrial	26	24	31.0345	40.6706	35.3825	27.491	33.3147	37.595
O08755	Onecut1	Hepatocyte nuclear factor 6	1	1	0.162421	0.220354	0.213895
O08756	Hsd17b10	3-hydroxyacyl-CoA dehydrogenase type-2	14	13	12.348	15.256	11.2846	13.0215	11.8265	12.5574
O08759	Ube3a	Ubiquitin-protein ligase E3A	44	42	2.6138	2.89627	2.87911	0.698775	0.982558	2.01162
O08760	Ogg1	N-glycosylase/DNA lyase	3	3	0.121041	0.226444	0.140879	0.484006	0.342165
O08784	Tcof1	Treacle protein	59	55	19.8677	18.8873	23.3831	4.53324	20.4599	20.2257
O08785	Clock	Circadian locomoter output cycles protein kaput	1	1	0.055947	0.0475494	0.0933865
O08788	Dctn1	Dynactin subunit 1	81	79	8.08126	9.01956	10.2335	5.16001	11.2986	11.4007
O08789	Mnt	Max-binding protein MNT	11	11	0.936016	0.859164	1.05105	0.78247	1.37971	0.823982
O08791	Ebf3	Transcription factor COE3	3	2	0.359399	0.360821	0.428532
O08795	Prkcsh	Glucosidase 2 subunit beta	28	26	41.3392	47.2692	50.3204	17.6694	75.5847	52.6093
O08796	Eef2k	Eukaryotic elongation factor 2 kinase	26	24	0.565758	0.621257	0.760668	0.204386	0.445757	0.654893
O08800	Serpinb8	Serpin B8	8	7	0.866296	0.901344	1.06741	0.219007	0.69036	0.576528
O08807	Prdx4	Peroxiredoxin-4	18	18	85.217	100.016	117.258	42.1933	107.001	99.607
O08808	Diaph1	Protein diaphanous homolog 1	70	68	5.53366	5.2104	6.7766	3.27705	7.86129	8.93444
O08810	Eftud2	116 kDa U5 small nuclear ribonucleoprotein component	63	61	22.791	25.7312	27.0802	21.8089	25.1136	24.5916
O08811	Ercc2	General transcription and DNA repair factor IIH helicase subunit XPD	23	19	4.80832	5.3451	4.94788	7.47417	19.3865	18.1465
O08832	Galnt4	Polypeptide N-acetylgalactosaminyltransferase 4	1	1	0.15471	0.165492	0.184382	0.135941	0.18144	0.169193
O08842	Gfra2	GDNF family receptor alpha-2	13	13	2.40405	3.19819	3.80789	1.52688	6.16505	2.75381
O08843	Lst1	Leukocyte-specific transcript 1 protein	1	1	0.0949358	0.0441933	0.111523		3.41043	3.7496
O08848	RO60	60 kDa SS-A/Ro ribonucleoprotein	9	9	0.273252	0.249624	0.21876	0.341494	0.287126	0.404765
O08856	Ell	RNA polymerase II elongation factor ELL	22	22	1.19642	1.1542	1.39707	0.309097	0.487342	0.497131
O08863	Birc3	Baculoviral IAP repeat-containing protein 3	5	5	0.207785	0.164329	0.226431	0.168297	0.399658	0.414928
O08900	Ikzf3	Zinc finger protein Aiolos	27	25	6.81911	7.26315	9.70419	3.37683	7.76081	5.87531
O08901	Bub1	Mitotic checkpoint serine/threonine-protein kinase BUB1	1	1	1.07042	1.10716	1.4309
O08908	Pik3r2	Phosphatidylinositol 3-kinase regulatory subunit beta	7	7	0.601391	0.598102	0.850336	0.230395	0.90025	0.669451
O08911	Mapk12	Mitogen-activated protein kinase 12	8	8	4.05404	3.54263	3.84547	0.220438	0.389095	0.540201
O08912	Galnt1	Polypeptide N-acetylgalactosaminyltransferase 1	19	18	1.73149	2.07722	2.09434	1.99201	2.71232	3.26915
O08914	Faah	Fatty-acid amide hydrolase 1	13	8	0.475373	0.424758	0.41956	0.777796	0.470681	0.265447
O08915	Aip	AH receptor-interacting protein	22	22	10.9939	9.86418	12.4001	3.53486	11.2391	11.1833
O08917	Flot1	Flotillin-1	32	31	4.43555	5.70572	4.7177	2.37844	2.14382	2.56331
O08919	Numbl	Numb-like protein	9	9	0.685944	0.876914	0.845587	0.546709	0.641219	1.20911
O08967	Cyth3	Cytohesin-3	5	5	0.528342	0.472738	0.517591	0.896797	0.352984	0.296131
O08983	Hps1	Hermansky-Pudlak syndrome 1 protein homolog	6	6	0.963626	1.11203	1.0256	2.80585	3.83281	1.47598
O08989	Mras	Ras-related protein M-Ras	6	5	0.601669	0.673075	0.701595	0.932725	1.67675	1.10558
O08992	Sdcbp	Syntenin-1	9	9	2.91019	3.00455	3.26952	3.01385	4.90969	3.86831
O08997	Atox1	Copper transport protein ATOX1	7	7	87.6144	67.1159	99.8883	15.0907	38.2775	79.3271
O08999	Ltbp2	Latent-transforming growth factor beta-binding protein 2	31	31	2.96544	2.61081	3.29858	1.34718	3.77282	2.86917
O09000	Ncoa3	Nuclear receptor coactivator 3	41	34	1.55698	1.39302	2.11715	0.294024	1.10801	1.86049
O09005	Degs1	Sphingolipid delta(4)-desaturase DES1	2	2	0.219878		0.284748	0.471216	0.695708	0.147515
O09008	Mfng	Beta-1,3-N-acetylglucosaminyltransferase manic fringe	1	1	0.211201	0.348122	0.338529			0.761821
O09012	Pex5	Peroxisomal targeting signal 1 receptor	22	20	1.89243	1.92361	2.28296	1.5777	3.54239	2.78071
O09039	Sh2b3	SH2B adapter protein 3	1	1		0.0280109	0.0315075
O09043	Napsa	Napsin-A	9	9	16.7189	12.6706	17.5286	29.6379	48.7124	30.3565
O09044	Snap23	Synaptosomal-associated protein 23	17	17	12.8038	10.8747	17.453	7.86924	25.8837	18.4194
O09046	Il4i1	L-amino-acid oxidase	23	23	23.7232	20.1122	24.7975	21.291	24.0695	24.1272
O09053	Wrn	Werner syndrome ATP-dependent helicase homolog	4	2	0.305469	0.442202	0.356139
O09061	Psmb1	Proteasome subunit beta type-1	16	16	27.0191	27.1874	31.0384	13.2754	37.5633	43.2137
O09106	Hdac1	Histone deacetylase 1	17	16	4.02754	4.55106	5.01709	4.1149	4.88108	6.60119
O09110	Map2k3	Dual specificity mitogen-activated protein kinase kinase 3	13	12	1.27353	1.2869	1.40211	0.639781	0.85949	1.01736
O09111	Ndufb11	NADH dehydrogenase [ubiquinone] 1 beta subcomplex subunit 11, mitochondrial	8	5	4.62352	6.21239	5.57447	6.51254	7.0999	5.63641
O09117	Sypl1	Synaptophysin-like protein 1	4	3	7.22141	11.3446	9.90909	9.6732	23.4848	13.4701
O09118	Ntn1	Netrin-1	8	8	0.269329	0.119574		0.701428
O09126	Sema4d	Semaphorin-4D	27	26	1.40058	1.42365	1.66047	1.37467	2.85863	2.12828
O09130	Nfatc2ip	NFATC2-interacting protein	11	7	2.71654	2.51189	3.20003	1.08238	1.67687	1.70277
O09131	Gsto1	Glutathione S-transferase omega-1	19	19	43.3656	35.0362	47.7897	16.6711	52.6713	64.4393
O09159	Man2b1	Lysosomal alpha-mannosidase	42	41	15.921	17.2729	21.3743	6.281	16.002	20.0591
O09164	Sod3	Extracellular superoxide dismutase [Cu-Zn]	8	8	3.01102	3.11057	2.60246	1.5913	4.66312	1.4882
O09167	Rpl21	60S ribosomal protein L21	11	10	4.6509	4.67485	6.8785	4.60628	1.94942	3.58452
O09172	Gclm	Glutamate--cysteine ligase regulatory subunit	10	10	1.89903	2.05094	2.1461	0.744014	1.21163	1.42135
O09174	Amacr	Alpha-methylacyl-CoA racemase	11	9	0.675705	0.928491	0.754184	0.830213	0.706502	0.907656
O35071	Kif1c	Kinesin-like protein KIF1C	16	16	0.718756	0.807039	0.708356	0.385339	0.226119	0.44904
O35074	Ptgis	Prostacyclin synthase	23	23	1.72566	2.46636	0.769999	2.7109	1.12342	0.535038
O35075	Vps26c	Vacuolar protein sorting-associated protein 26C	13	13	1.07583	1.28401	1.18755	0.355515	0.319912	0.591389
O35083	Agpat1	1-acyl-sn-glycerol-3-phosphate acyltransferase alpha	6	6	1.59069	1.59773	2.04008	4.38317	1.40549	1.45783
O35098	Dpysl4	Dihydropyrimidinase-related protein 4	3	3	0.132712	0.191981
O35099	Map3k5	Mitogen-activated protein kinase kinase kinase 5	25	23	0.478128	0.481895	0.496905	0.497434	0.287746	0.294998
O35114	Scarb2	Lysosome membrane protein 2	20	20	19.7168	18.961	23.6989	11.3744	35.5249	27.8781
O35126	Atn1	Atrophin-1	5	5	0.637326	0.594703	0.819325	0.381143	1.19712	0.772365
O35127	Grcc10	Protein C10	6	6	6.26122	6.31363	8.07366	1.27401	5.41554	4.38471
O35129	Phb2	Prohibitin-2	21	21	13.5938	19.755	16.9714	18.2361	8.8455	11.7237
O35130	Emg1	Ribosomal RNA small subunit methyltransferase NEP1	14	13	0.898464	1.11254	1.03003	1.12831	1.14503	1.06633
O35134	Polr1a	DNA-directed RNA polymerase I subunit RPA1	46	37	0.358475	0.377721	0.385667	0.476116	0.297081	0.369182
O35143	Atp5if1	ATPase inhibitor, mitochondrial	11	11	7.98526	7.63065	9.2261	2.5685	15.9564	11.2506
O35144	Terf2	Telomeric repeat-binding factor 2	28	27	0.969984	1.41906	1.41259	1.18792	0.674124	0.865238
O35153	Bet1l	BET1-like protein	7	7	1.14534	1.15391	1.2421	0.855668	2.14944	1.27903
O35166	Gosr2	Golgi SNAP receptor complex member 2	9	9	2.40654	2.90996	2.93504	1.7171	4.70625	2.46779
O35174	Kcns2	Potassium voltage-gated channel subfamily S member 2	1	1	2.55845	3.16872	2.74123	0.350535		0.423589
O35177	Nedd9	Enhancer of filamentation 1	18	18	0.656909	0.668643	0.802791	0.41895	0.52591	0.814079
O35185	Bhlhe40	Class E basic helix-loop-helix protein 40	3	3	0.223947	0.35025	0.181063	0.355681	0.561563	0.343782
O35188	Cx3cl1	Fractalkine	1	1	0.373299	0.299535	0.409441
O35206	Col15a1	Collagen alpha-1(XV) chain	25	25	28.1349	45.8425	31.0806	56.2317	56.13	31.1602
O35207	Cdk2ap1	Cyclin-dependent kinase 2-associated protein 1	1	1	0.932312		0.535658	0.294607	0.77307	0.494695
O35215	Ddt	D-dopachrome decarboxylase	13	13	38.4608	32.9298	43.282	12.7637	41.9815	48.9749
O35216	Cenpa	Histone H3-like centromeric protein A	3	3		1.20161	1.3464
O35218	Cpsf2	Cleavage and polyadenylation specificity factor subunit 2	46	40	5.70123	6.52565	7.66872	3.1219	4.45769	5.63065
O35226	Psmd4	26S proteasome non-ATPase regulatory subunit 4	18	17	13.6088	13.2094	16.8093	4.91286	18.728	18.0283
O35231	Kifc3	Kinesin-like protein KIFC3	5	5	5.79427	5.80305	6.30879	0.241665	0.31335	0.136117
O35235	Tnfsf11	Tumor necrosis factor ligand superfamily member 11	2	2		0.106183	0.114514		0.459405	0.119085
O35239	Ptpn9	Tyrosine-protein phosphatase non-receptor type 9	20	19	1.81187	2.17862	1.87329	1.45352	0.984751	1.87841
O35242	Nsmaf	Protein FAN	14	13	0.442158	0.439494	0.436994	0.62744	1.02142	1.49548
O35245	Pkd2	Polycystin-2	3	3	0.244817	0.289039	0.275267	0.444458	0.204279	0.442885
O35250	Exoc7	Exocyst complex component 7	30	29	2.40237	3.04026	3.01646	1.8663	1.68236	2.7786
O35261	E2f3	Transcription factor E2F3	1	1	0.0436283	0.0340101	0.0298864	0.044266	0.0572462	0.127541
O35284	Batf	Basic leucine zipper transcriptional factor ATF-like	2	2	0.699703	0.318845	1.20405		0.0869995	0.196306
O35286	Dhx15	Pre-mRNA-splicing factor ATP-dependent RNA helicase DHX15	51	50	10.0573	12.2124	13.5326	11.7628	7.06611	8.91092
O35295	Purb	Transcriptional activator protein Pur-beta	15	14	15.0656	15.6736	18.2849	6.31354	21.085	18.4431
O35298	Aoah	Acyloxyacyl hydrolase	3	3	0.106661	0.0698256	0.156602		0.772876	0.891125
O35309	Nmi	N-myc-interactor	29	28	3.39083	3.33209	4.04314	2.34334	7.26524	5.0738
O35316	Slc6a6	Sodium- and chloride-dependent taurine transporter	4	3	0.288451	0.22662	0.246928	0.416275	0.385822	0.258864
O35317	Pbx3	Pre-B-cell leukemia transcription factor 3	2	2	0.311591	0.279155	0.201559	0.210482	0.606745	0.427415
O35326	Srsf5	Serine/arginine-rich splicing factor 5	14	13	6.16941	5.23998	6.10648	4.07281	4.10611	7.25882
O35343	Kpna4	Importin subunit alpha-3	17	16	4.31579	3.95787	4.29098	3.4243	8.38708	7.3928
O35344	Kpna3	Importin subunit alpha-4	13	12	7.14528	5.9097	7.77247	2.61625	7.3079	7.20886
O35345	Kpna6	Importin subunit alpha-7	18	18	3.02497	3.3013	3.52081	2.44608	4.66844	6.77403
O35347	Dgcr6	Protein DGCR6	1	1	0.125835	0.0958739	0.169166
O35350	Capn1	Calpain-1 catalytic subunit	46	44	8.64401	10.8286	9.33666	3.6299	3.73743	5.73281
O35368	Ifi203	Interferon-activable protein 203	21	18	0.503097	0.658105	0.701876	0.942787	0.799329	0.822952
O35375	Nrp2	Neuropilin-2	19	18	1.34061	1.38043	1.43005	0.519305	0.904768	0.867917
O35379	Abcc1	Multidrug resistance-associated protein 1	29	27	0.651707	0.635013	0.695526	0.496371	0.540651	0.696885
O35381	Anp32a	Acidic leucine-rich nuclear phosphoprotein 32 family member A	10	10	21.1566	18.5878	21.575	16.0167	54.7949	44.7937
O35382	Exoc4	Exocyst complex component 4	41	36	2.57534	2.58631	3.02608	1.14887	1.13056	1.40496
O35385	Ppef2	Serine/threonine-protein phosphatase with EF-hands 2	1	1		0.217468	0.258925			0.226413
O35386	Phyh	Phytanoyl-CoA dioxygenase, peroxisomal	10	10	0.651825	0.808292	0.767905	0.975235	1.34388	0.664105
O35387	Hax1	HCLS1-associated protein X-1	12	12	1.15719	1.17707	1.26766	0.592808	0.633073	0.672941
O35405	Pld3	5'-3' exonuclease PLD3	12	11	10.0455	9.23032	10.2056	9.11466	14.4593	19.5014
O35409	Folh1	Glutamate carboxypeptidase 2	12	11	0.564466	0.518825	0.917317	0.293777	0.494955	0.231745
O35425	Bok	Bcl-2-related ovarian killer protein	6	6	0.564156	0.546218	0.537359	0.574934	0.314853	0.288807
O35435	Dhodh	Dihydroorotate dehydrogenase (quinone), mitochondrial	18	18	0.895824	1.12996	1.12427	1.4833	1.2726	1.0795
O35445	Rnf5	E3 ubiquitin-protein ligase RNF5	3	3	0.562257	0.310685	0.398042	0.300518	0.446611	0.248133
O35448	Ppt2	Lysosomal thioesterase PPT2	6	6	2.64137	2.34659	3.10276	1.10902	2.47428	3.20156
O35450	Fkbpl	FK506-binding protein-like	4	4	0.201402	0.150952	0.237219		0.33213	0.291787
O35454	Clcn6	Chloride transport protein 6	6	6	0.0590401	0.145024	0.110456	0.329248	0.148817	0.181477
O35459	Ech1	Delta(3,5)-Delta(2,4)-dienoyl-CoA isomerase, mitochondrial	22	22	12.7274	15.9026	15.3221	9.38933	31.7366	19.0954
O35465	Fkbp8	Peptidyl-prolyl cis-trans isomerase FKBP8	15	14	3.50467	3.84252	4.41727	2.10841	3.07667	2.73257
O35473	C1d	Nuclear nucleic acid-binding protein C1D	4	3	2.23751	1.70721	2.41957	2.14929	5.91099	4.25381
O35492	Clk3	Dual specificity protein kinase CLK3	4	4	0.208645	0.316741	0.342997
O35495	Cdk14	Cyclin-dependent kinase 14	3	2	0.0696102	0.0665078	0.0382332
O35516	Notch2	Neurogenic locus notch homolog protein 2	28	26	0.774469	0.883095	1.09084	0.252558	0.885101	0.446595
O35526	Stx1a	Syntaxin-1A	4	4	0.125262	0.200189	0.038529	0.18458	0.577459	0.159029
O35551	Rabep1	Rab GTPase-binding effector protein 1	45	44	1.7684	1.83439	2.21853	0.372534	1.32145	1.34819
O35566	Cd151	CD151 antigen	4	4	0.247026	0.408509	0.190084	0.41426	0.385209	0.241427
O35593	Psmd14	26S proteasome non-ATPase regulatory subunit 14	15	14	5.04803	6.58013	6.72015	2.58629	2.87511	5.57609
O35594	Ift81	Intraflagellar transport protein 81 homolog	3	3	0.02777	0.027972	0.0194484	0.0258755	0.0370652	0.0473946
O35598	Adam10	Disintegrin and metalloproteinase domain-containing protein 10	29	25	7.61182	8.98698	8.90276	8.44217	12.9437	10.4369
O35601	Fyb1	FYN-binding protein 1	51	49	8.50828	7.41321	10.1902	1.10548	5.11496	6.00321
O35604	Npc1	NPC intracellular cholesterol transporter 1	17	17	4.41349	3.94791	5.31641	4.1357	7.13436	5.87682
O35607	Bmpr2	Bone morphogenetic protein receptor type-2	7	7	0.248629	0.197659	0.26657	0.155564	0.369602	0.156699
O35608	Angpt2	Angiopoietin-2	2	2	0.112481	0.128427	0.167997
O35609	Scamp3	Secretory carrier-associated membrane protein 3	12	11	1.50986	1.70928	1.76428	1.22131	3.78993	3.59939
O35613	Daxx	Death domain-associated protein 6	17	15	3.29563	3.50563	4.12116	1.52023	1.69475	1.90462
O35621	Pmm1	Phosphomannomutase 1	7	7	0.43851	0.328064	0.295496	0.704267	0.847292	0.797068
O35623	Bet1	BET1 homolog	3	3	0.606077	0.557208	0.760935	0.460087	1.25775	0.827434
O35625	Axin1	Axin-1	9	9	0.155307	0.158497	0.196878	0.2835	0.423032	0.295176
O35632	Hyal2	Hyaluronidase-2	9	9	2.11243	2.15082	3.18864	1.62929	3.31871	3.4493
O35638	Stag2	Cohesin subunit SA-2	43	39	2.63007	2.756	3.29815	2.11147	1.86908	2.73344
O35639	Anxa3	Annexin A3	34	34	52.3131	55.0147	57.7718	19.4627	80.1113	62.1886
O35643	Ap1b1	AP-1 complex subunit beta-1	34	32	14.4568	15.9754	16.868	6.20772	9.90577	15.1907
O35648	Cetn3	Centrin-3	11	11	0.641212	0.696961	0.714276	0.510351	2.03465	0.748645
O35654	Pold2	DNA polymerase delta subunit 2	21	21	5.14452	5.67629	7.00564	2.22047	5.10394	4.96333
O35657	Neu1	Sialidase-1	6	6	1.80343	1.6765	2.14341	1.45965	2.3432	2.61015
O35658	C1qbp	Complement component 1 Q subcomponent-binding protein, mitochondrial	8	6	28.3944	28.5335	37.9139	23.9412	55.7327	34.6211
O35660	Gstm6	Glutathione S-transferase Mu 6	1	1	1.21715	0.187201	0.243579	1.50373	0.273366	0.54363
O35664	Ifnar2	Interferon alpha/beta receptor 2	11	11	1.28329	1.3702	1.39444	1.4854	3.49353	2.21016
O35668	Hap1	Huntingtin-associated protein 1	1	1		0.222983	0.249536
O35671	Itgb1bp1	Integrin beta-1-binding protein 1	9	8	0.437581	0.412718	0.557289	0.253652	0.709049	0.556447
O35674	Adam19	Disintegrin and metalloproteinase domain-containing protein 19	6	6	0.340172	0.281713	0.276335	0.175902	0.43855	0.380914
O35678	Mgll	Monoglyceride lipase	16	16	10.5063	21.0043	9.56426	6.25726	3.55819	4.27559
O35680	Mrps12	28S ribosomal protein S12, mitochondrial	2	2	0.473073	0.394703	0.409555	0.448699	0.290567	0.502768
O35682	Myadm	Myeloid-associated differentiation marker	6	6	0.433638	0.468802	0.336325	1.65836	0.80572	0.874331
O35683	Ndufa1	NADH dehydrogenase [ubiquinone] 1 alpha subcomplex subunit 1	1	1	2.13278	1.89039	2.59573	2.51209	0.654894	1.37736
O35684	Serpini1	Neuroserpin	1	1	0.0853487	0.10816	0.0852526
O35685	Nudc	Nuclear migration protein nudC	33	32	11.9076	10.2073	13.5215	2.53295	13.6101	20.4424
O35691	Pnn	Pinin	45	41	7.64372	7.9125	8.93492	5.89496	13.703	10.8189
O35704	Sptlc1	Serine palmitoyltransferase 1	14	14	2.02134	2.44009	2.59885	2.34019	2.38073	2.52497
O35711	Ppfibp2	Liprin-beta-2	26	24	0.419539	0.51851	0.54868	0.375835	0.470987	0.595759
O35714	Tnfrsf18	Tumor necrosis factor receptor superfamily member 18	6	6	0.744301	0.536887	0.758396	0.763379	2.86356	1.13862
O35730	Ring1	E3 ubiquitin-protein ligase RING1	13	11	2.09286	2.14605	2.69352	1.63667	3.97329	2.53815
O35732	Cflar	CASP8 and FADD-like apoptosis regulator	3	2	0.402455	0.376979	0.415788		0.661359	0.753519
O35737	Hnrnph1	Heterogeneous nuclear ribonucleoprotein H	11	11	24.4102	27.4842	33.4371	9.12333	30.0656	25.9921
O35744	Chil3	Chitinase-like protein 3	12	12	5.35914	3.42873	3.31188	8.46613	2.88367	15.2437
O35841	Api5	Apoptosis inhibitor 5	33	31	21.8879	26.6521	27.0956	17.7918	24.6917	24.3312
O35855	Bcat2	Branched-chain-amino-acid aminotransferase, mitochondrial	23	22	8.34827	15.6118	9.09178	8.66035	6.53511	6.38506
O35857	Timm44	Mitochondrial import inner membrane translocase subunit TIM44	34	34	2.21626	2.7579	2.58527	2.61279	3.69367	3.48533
O35864	Cops5	COP9 signalosome complex subunit 5	17	16	1.31968	1.68365	1.88404	0.607432	1.30163	1.91228
O35887	Calu	Calumenin	27	27	20.7171	23.5174	25.2346	6.28579	47.7927	36.9602
O35892	Sp100	Nuclear autoantigen Sp-100	20	18	7.64903	9.32201	10.1136	36.4454	30.5763	26.98
O35900	Lsm2	U6 snRNA-associated Sm-like protein LSm2	10	10	5.33866	5.33816	6.53954	7.01663	16.0758	15.6522
O35904	Pik3cd	Phosphatidylinositol 4,5-bisphosphate 3-kinase catalytic subunit delta isoform	41	39	1.23581	1.31417	1.38477	1.47776	0.9367	1.3589
O35906	Spib	Transcription factor Spi-B	1	1	0.348568	0.450179	0.52739	0.374774	0.736122	0.606731
O35929	Rem1	GTP-binding protein REM 1	3	3	0.270132	0.354787	0.346597	0.189082
O35943	Fxn	Frataxin, mitochondrial	7	7	3.4896	3.7865	4.53999	1.73104	7.08629	4.71444
O35945	Aldh1a7	Aldehyde dehydrogenase, cytosolic 1	5	5	1.49365	0.821966	0.635897		2.54528	2.68319
O35954	Pitpnm1	Membrane-associated phosphatidylinositol transfer protein 1	26	25	2.57468	2.71205	2.7313	2.62195	1.75307	3.16208
O35955	Psmb10	Proteasome subunit beta type-10	15	14	35.259	29.4372	37.5409	17.9733	54.7996	57.5737
O35963	Rab33b	Ras-related protein Rab-33B	8	8	1.06047	1.07488	0.939996	1.06328	1.32735	1.69338
O35969	Gamt	Guanidinoacetate N-methyltransferase	7	7	1.3297	1.25647	1.36732	0.796558	0.645878	1.05016
O35972	Mrpl23	39S ribosomal protein L23, mitochondrial	9	9	1.31054	0.992652	1.36274	0.954959	0.901702	1.19461
O35975	Art2b	T-cell ecto-ADP-ribosyltransferase 2	7	6	0.294633	0.287269	0.162312	0.370428	0.560163	0.552873
O35980	Nthl1	Endonuclease III-like protein 1	2	1	0.177969	0.128741	0.110549	0.0970766		0.10579
O35984	Pbx2	Pre-B-cell leukemia transcription factor 2	5	4	0.720091	0.605013	0.966665		2.45233	1.7786
O35988	Sdc4	Syndecan-4	7	6	0.259443	0.264706	0.385727	0.203316	0.809438	0.41418
O54689	Ccr6	C-C chemokine receptor type 6	3	3	0.42514	0.326222	0.380581	0.353711	0.218751	0.317505
O54692	Zw10	Centromere/kinetochore protein zw10 homolog	46	44	1.97439	2.15745	2.32687	1.71556	2.97944	2.76001
O54709	Klrk1	NKG2-D type II integral membrane protein	6	4	0.0226051	0.0268059	0.0577765	0.0895533	0.217291	0.177932
O54724	Cavin1	Caveolae-associated protein 1	29	29	54.2597	93.8286	56.713	73.9914	92.6432	54.2761
O54734	Ddost	Dolichyl-diphosphooligosaccharide--protein glycosyltransferase 48 kDa subunit	19	18	35.2552	43.3087	35.3814	42.4171	23.3111	40.8776
O54754	Aox1	Aldehyde oxidase 1	6	6	0.284037	0.455989	0.240866	0.0302968		0.0331571
O54774	Ap3d1	AP-3 complex subunit delta-1	44	43	0.878372	1.12783	1.33001	2.56921	1.28951	1.81511
O54781	Srpk2	SRSF protein kinase 2	12	10	1.35441	1.49735	1.33302	0.862366	1.06154	1.24476
O54782	Man2b2	Epididymis-specific alpha-mannosidase	22	22	5.99878	6.78395	7.82024	2.73237	9.79365	9.19733
O54784	Dapk3	Death-associated protein kinase 3	9	9	0.574327	0.753106	0.730088	0.727644	0.341181	0.631919
O54785	Limk2	LIM domain kinase 2	16	15	1.03211	0.997622	1.04787	0.609893	0.5202	0.758651
O54786	Dffa	DNA fragmentation factor subunit alpha	18	18	7.27337	6.86237	9.01682	3.89291	17.0029	10.9144
O54788	Dffb	DNA fragmentation factor subunit beta	12	11	0.381914	0.460149	0.640877	1.02163	0.512494	0.447251
O54790	Mafg	Transcription factor MafG	5	5	0.915116	0.746439	0.989816	0.771364	1.1695	1.31877
O54791	Maff	Transcription factor MafF	4	4	1.02298	1.02219	0.965693	0.199817	0.563422	0.458385
O54794	Aqp7	Aquaporin-7	3	3	0.191439	0.540573	0.228004	0.18873	0.153547	0.0848429
O54819	Tfpi	Tissue factor pathway inhibitor	2	2	0.670485	0.716061	0.709961	0.458154	1.59179	0.756903
O54824	Il16	Pro-interleukin-16	45	44	41.4526	39.7362	50.2156	28.2439	99.3376	66.9273
O54825	Bysl	Bystin	20	18	2.39252	2.37967	2.6613	2.56576	1.66736	2.17759
O54826	Mllt10	Protein AF-10	3	3	0.238771	0.28076	0.228279			0.167683
O54831	Prl7a2	Prolactin-7A2	1	1	1.40128e-05	0.00992097	1.13701e-05
O54833	Csnk2a2	Casein kinase II subunit alpha'	12	12	0.601642	0.91916	0.878523	1.11911	0.796728	0.652716
O54834	Arhgap6	Rho GTPase-activating protein 6	12	12	0.292385	0.274158	0.339757	0.291805	0.389972	0.529538
O54836	Zmat3	Zinc finger matrin-type protein 3	2	2	0.0701858	0.102717	0.0796231		0.263989
O54864	Suv39h1	Histone-lysine N-methyltransferase SUV39H1	10	10	0.326894	0.329945	0.348693	0.364867	0.244082	0.164867
O54865	Gucy1b1	Guanylate cyclase soluble subunit beta-1	24	24	2.08984	2.70406	2.07473	1.22608	1.04455	1.90368
O54879	Hmgb3	High mobility group protein B3	15	15	36.576	38.1238	42.3453	36.3754	98.4085	55.3779
O54887	Tsks	Testis-specific serine kinase substrate	1	1	0.325207	0.239191	0.359188
O54890	Itgb3	Integrin beta-3	28	27	2.21409	2.82866	2.08582	2.48551	5.31604	2.26562
O54901	Cd200	OX-2 membrane glycoprotein	10	10	9.63605	12.4845	10.8553	7.89711	19.4631	8.41949
O54910	Nfkbie	NF-kappa-B inhibitor epsilon	14	13	2.4084	2.02276	2.93399	1.17185	4.20489	3.26142
O54916	Reps1	RalBP1-associated Eps domain-containing protein 1	33	29	2.22537	2.2267	2.92649	1.16426	2.50439	3.08503
O54918	Bcl2l11	Bcl-2-like protein 11	7	7	1.55849	1.32589	1.66087	1.15726	4.04753	2.18686
O54929	Wsb2	WD repeat and SOCS box-containing protein 2	1	1	5.3306	5.1968	5.24419	2.72997	1.87769	6.84763
O54931	Akap2	A-kinase anchor protein 2	43	42	7.76394	7.26366	9.87767	2.42195	8.3248	9.27107
O54940	Bnip2	BCL2/adenovirus E1B 19 kDa protein-interacting protein 2	6	6	0.458336	0.342828	0.325951	0.601816	0.481332	0.99637
O54941	Smarce1	SWI/SNF-related matrix-associated actin-dependent regulator of chromatin subfamily E member 1	28	25	6.24878	5.97516	8.26114	2.98507	10.9693	6.06493
O54942	Cldn5	Claudin-5	3	3	0.580323	0.763858	0.598659	1.91279	4.01388	4.57893
O54946	Dnajb6	DnaJ homolog subfamily B member 6	10	10	2.13199	2.72433	2.55993	1.63611	3.58612	3.13374
O54950	Prkag1	5'-AMP-activated protein kinase subunit gamma-1	20	20	0.599254	0.691237	0.640376	0.594875	0.395874	0.770762
O54957	Lat	Linker for activation of T-cells family member 1	7	7	2.12486	1.49289	1.89454	1.81646	6.71923	3.83456
O54962	Banf1	Barrier-to-autointegration factor	17	17	95.355	99.1111	116.933	91.207	303.95	105.181
O54965	Rnf13	E3 ubiquitin-protein ligase RNF13	7	6	0.747442	0.595431	0.821992	0.609885	2.41293	0.949853
O54967	Tnk2	Activated CDC42 kinase 1	15	13	0.545072	0.560073	0.653214	0.271108	0.306576	0.393158
O54972	Cbfa2t3	Protein CBFA2T3	12	12	0.375199	0.332115	0.450848	0.365744	0.715467	0.613416
O54983	Crym	Ketimine reductase mu-crystallin	6	6	0.533584	0.292522	0.342803
O54984	Get3	ATPase GET3	16	16	16.994	15.1688	18.5274	18.511	31.336	28.5902
O54988	Slk	STE20-like serine/threonine-protein kinase	56	48	3.59585	4.03258	4.7501	2.33631	3.69622	6.41585
O54998	Fkbp7	Peptidyl-prolyl cis-trans isomerase FKBP7	12	12	1.13978	1.22265	1.36874	1.48858	3.28971	2.02423
O55003	Bnip3	BCL2/adenovirus E1B 19 kDa protein-interacting protein 3	5	5	0.12877	0.334835	0.180382	0.421554	0.546642	0.27239
O55013	Trappc3	Trafficking protein particle complex subunit 3	14	14	16.2554	17.7622	20.5674	9.47476	31.1852	22.2891
O55022	Pgrmc1	Membrane-associated progesterone receptor component 1	14	14	32.7522	37.2137	40.3825	42.3821	130.158	55.1822
O55023	Impa1	Inositol monophosphatase 1	18	18	20.1672	22.2206	23.9189	9.65345	18.1712	38.8704
O55026	Entpd2	Ectonucleoside triphosphate diphosphohydrolase 2	16	16	29.4562	39.485	25.339	18.0469	27.0283	12.6654
O55028	Bckdk	[3-methyl-2-oxobutanoate dehydrogenase [lipoamide]] kinase, mitochondrial	10	9	0.879776	1.17535	0.984149	3.71772	1.66753	1.62049
O55029	Copb2	Coatomer subunit beta'	53	52	18.3358	21.5073	19.3766	9.87302	9.85191	22.686
O55033	Nck2	Cytoplasmic protein NCK2	13	12	1.67062	1.67221	1.94195	0.824378	1.21572	1.27111
O55042	Snca	Alpha-synuclein	5	5	0.201303	0.376226	0.113532		0.146598	0.423843
O55047	Tlk2	Serine/threonine-protein kinase tousled-like 2	13	12	0.299351	0.266345	0.321476	0.0606593	0.166534	0.202972
O55055	Trdmt1	tRNA (cytosine(38)-C(5))-methyltransferase	1	1	0.188034	0.242465	0.225849	0.202426	0.109979
O55057	Pde6d	Retinal rod rhodopsin-sensitive cGMP 3',5'-cyclic phosphodiesterase subunit delta	5	5	1.28356	1.44255	1.6793	1.09235	1.03214	1.3106
O55060	Tpmt	Thiopurine S-methyltransferase	9	9	0.417057	0.391594	0.403405	0.272036	0.439461	0.619093
O55070	Dnase1l3	Deoxyribonuclease gamma	7	7	0.575078	0.544723	0.542882	0.339601	0.20742	0.290296
O55087	Mef2b	Myocyte-specific enhancer factor 2B	1	1	0.30189	0.135714	0.242016		0.138674	0.101224
O55091	Impact	Protein IMPACT	11	9	0.175996	0.191145	0.235751	0.286036	0.296854	0.273345
O55098	Stk10	Serine/threonine-protein kinase 10	61	57	10.3945	10.7587	12.7777	7.04031	12.5359	14.8293
O55100	Syngr1	Synaptogyrin-1	1	1	0.679027	1.09042	0.524541	2.51952	1.48652	1.37894
O55101	Syngr2	Synaptogyrin-2	3	3	2.30325	3.07102	3.1942	5.36498	6.87601	4.34562
O55102	Bloc1s1	Biogenesis of lysosome-related organelles complex 1 subunit 1	5	5	4.32405	4.36878	5.39227	2.17382	5.52272	4.72743
O55103	Prx	Periaxin	10	10	0.482337	0.583319	0.445403	0.747308	4.81552	1.02806
O55106	Strn	Striatin	40	39	8.42795	8.71935	10.7003	7.5893	18.1675	14.4496
O55111	Dsg2	Desmoglein-2	25	25	1.18791	1.16878	1.79977	0.491564	1.41835	1.63723
O55125	Nipsnap1	Protein NipSnap homolog 1	9	8	0.212081	0.348967	0.322082	0.490661	0.318866	0.313406
O55126	Nipsnap2	Protein NipSnap homolog 2	13	13	1.17378	1.78972	1.54799	2.53004	2.32449	2.1341
O55128	Sap18	Histone deacetylase complex subunit SAP18	16	16	16.7027	17.2602	18.8803	24.9627	37.3945	25.6089
O55131	Septin7	Septin-7	34	32	5.77011	6.65792	7.19398	5.81925	7.45345	11.4477
O55134	Pcdh12	Protocadherin-12	3	3	0.115835	0.223936	0.16776		0.338948	0.263706
O55135	Eif6	Eukaryotic translation initiation factor 6	10	7	17.8607	17.523	21.839	8.50259	26.8078	24.5113
O55137	Acot1	Acyl-coenzyme A thioesterase 1	4	4	1.27566	1.63916	1.45076
O55142	Rpl35a	60S ribosomal protein L35a	11	11	2.17728	3.14559	4.07831	1.8623	1.01445	2.53782
O55143	Atp2a2	Sarcoplasmic/endoplasmic reticulum calcium ATPase 2	37	34	6.56141	8.05516	7.56811	7.47165	11.8718	10.8652
O55176	Pja1	E3 ubiquitin-protein ligase Praja-1	2	2	0.135461	0.129408	0.153779	0.083216	0.28554	0.143541
O55186	Cd59a	CD59A glycoprotein	2	2	1.16498	2.46725	1.46305	1.27677	3.33127	0.757258
O55187	Cbx4	E3 SUMO-protein ligase CBX4	11	9	0.134895	0.193518	0.219718	0.0903993	0.0986378	0.186258
O55192	Slc6a2	Sodium-dependent noradrenaline transporter	3	3	0.643935	0.704915	0.188397	0.982478	0.43776	0.290621
O55201	Supt5h	Transcription elongation factor SPT5	56	50	5.04654	5.70884	5.99408	2.6424	3.991	6.29284
O55222	Ilk	Integrin-linked protein kinase	30	30	14.5965	18.1448	16.2345	8.47556	8.27863	10.7851
O55229	Chkb	Choline/ethanolamine kinase	14	14	1.18464	1.19856	1.22289	0.321717	0.38023	0.948118
O55230	Rad51d	DNA repair protein RAD51 homolog 4	1	1	0.262915	0.221319	0.233255
O55234	Psmb5	Proteasome subunit beta type-5	5	5	0.216736	0.456702	0.41294	0.482975	0.81188	1.4824
O55236	Rngtt	mRNA-capping enzyme	18	14	0.771771	0.723294	0.782755	0.696098	0.34344	0.710042
O55239	Nnmt	Nicotinamide N-methyltransferase	4	4	0.0835549	0.3009		0.346847	0.381479	0.342568
O55242	Sigmar1	Sigma non-opioid intracellular receptor 1	4	4	1.40008	1.92001	1.63624	1.92563	2.0897	1.56629
O70126	Aurkb	Aurora kinase B	2	2	0.0729068	0.0510244	0.0559442		0.189225	0.0986304
O70131	Ninj1	Ninjurin-1	5	5	0.354544	0.285758	0.323046	0.42179	0.727991	0.746708
O70133	Dhx9	ATP-dependent RNA helicase A	78	74	38.9823	45.133	44.7519	27.7714	15.7503	27.7991
O70139	Pkig	cAMP-dependent protein kinase inhibitor gamma	4	2	0.198727	0.381608	0.411851		0.301998	1.04227
O70145	Ncf2	Neutrophil cytosol factor 2	29	26	8.83397	9.42526	10.6035	4.02265	6.0744	9.88119
O70152	Dpm1	Dolichol-phosphate mannosyltransferase subunit 1	14	12	2.68758	3.26527	3.30905	4.72375	2.48007	2.77363
O70157	Top3a	DNA topoisomerase 3-alpha	3	2	0.244905	0.128562	0.141559
O70161	Pip5k1c	Phosphatidylinositol 4-phosphate 5-kinase type-1 gamma	14	13	0.379544	0.392344	0.39819	0.833363	0.945896	1.03555
O70165	Fcn1	Ficolin-1	9	9	0.617083	0.941487	0.894874	1.35453	2.97266	1.6833
O70172	Pip4k2a	Phosphatidylinositol 5-phosphate 4-kinase type-2 alpha	17	17	2.56323	2.82336	2.70861	0.869451	1.12733	2.27137
O70194	Eif3d	Eukaryotic translation initiation factor 3 subunit D	28	23	5.97336	6.71586	7.62813	6.58813	4.16356	10.3947
O70200	Aif1	Allograft inflammatory factor 1	16	16	22.8575	19.7747	30.3911	8.65849	39.0178	22.1188
O70209	Pdlim3	PDZ and LIM domain protein 3	20	20	8.38131	10.2466	3.70314	6.01028	5.59628	3.42232
O70228	Atp9a	Probable phospholipid-transporting ATPase IIA	2	2	0.113833	0.2094	0.105604	0.520986	0.0759437
O70230	Znf143	Zinc finger protein 143	16	13	0.776201	0.748119	0.992897	0.543178	2.13017	1.09193
O70250	Pgam2	Phosphoglycerate mutase 2	3	3	0.283084	0.517854	0.22097	0.0779427	0.143879	0.524878
O70251	Eef1b	Elongation factor 1-beta	16	15	61.0747	52.7823	67.8304	20.0997	87.0874	65.5529
O70252	Hmox2	Heme oxygenase 2	27	26	9.31161	9.47848	12.096	8.24249	25.755	13.554
O70258	Sgce	Epsilon-sarcoglycan	10	10	1.60975	2.36294	1.48033	2.03974	2.71076	1.63119
O70274	Ptp4a2	Protein tyrosine phosphatase type IVA 2	8	8	2.63967	2.73554	2.8654	1.90601	4.11299	2.53911
O70279	Ess2	Splicing factor ESS-2 homolog	17	14	1.1395	1.05042	1.42959	0.41179	1.01677	0.846903
O70281	Tpst1	Protein-tyrosine sulfotransferase 1	6	6	1.05269	1.05875	1.12571	1.2298	0.730728	0.891746
O70283	Wnt2b	Protein Wnt-2b	3	3	0.124859	0.164156	0.12996	0.173313	0.144058	0.149139
O70293	Grk6	G protein-coupled receptor kinase 6	18	16	1.15656	1.33994	1.48322	1.51985	1.22333	0.985484
O70305	Atxn2	Ataxin-2	24	22	0.510117	0.55879	0.63551	0.134116	0.357924	0.480586
O70309	Itgb5	Integrin beta-5	26	26	1.81489	2.12378	1.90733	1.30575	2.11746	1.4612
O70310	Nmt1	Glycylpeptide N-tetradecanoyltransferase 1	15	14	4.23606	4.68248	4.93704	1.75338	2.47365	3.88948
O70311	Nmt2	Glycylpeptide N-tetradecanoyltransferase 2	7	6	0.32372	0.407587	0.375259	0.164647	0.126756	0.301526
O70318	Epb41l2	Band 4.1-like protein 2	73	67	17.7182	18.6992	20.6697	6.57612	9.86406	14.8193
O70325	Gpx4	Phospholipid hydroperoxide glutathione peroxidase	11	11	8.89768	11.5192	11.9383	5.257	8.52337	9.92045
O70326	Grem1	Gremlin-1	6	6	0.0810702	0.0804763	0.109683	0.172298	0.0922562	0.0994046
O70333	Cript	Cysteine-rich PDZ-binding protein	6	6	0.705412	0.567011	0.864963	0.511436	1.05666	1.00444
O70338	Rnaseh1	Ribonuclease H1	4	4	0.993067	0.920459	0.889956	0.69787	0.745527	0.58737
O70348	Dxo	Decapping and exoribonuclease protein	11	8	0.765255	0.788887	1.06823	0.513784	0.389362	0.62778
O70362	Gpld1	Phosphatidylinositol-glycan-specific phospholipase D	20	20	3.74175	3.9345	4.73861	1.80814	4.56717	3.99012
O70370	Ctss	Cathepsin S	13	12	44.8517	41.6084	56.9732	15.1523	32.2726	41.2382
O70372	Tert	Telomerase reverse transcriptase	1	1	0.00231189
O70373	Xirp1	Xin actin-binding repeat-containing protein 1	20	20	0.746279	0.663376	0.453334	0.449037	0.431748	0.16313
O70378	Emc8	ER membrane protein complex subunit 8	12	12	3.44128	3.83478	4.50304	3.1263	6.66127	4.24898
O70394	Il27ra	Interleukin-27 receptor subunit alpha	9	8	0.120815	0.10325	0.161984	0.0957115	0.191669	0.197864
O70400	Pdlim1	PDZ and LIM domain protein 1	27	25	39.0728	34.2771	45.0358	18.4427	59.9439	55.5347
O70404	Vamp8	Vesicle-associated membrane protein 8	7	7	9.60044	8.83989	10.8642	2.09944	16.8954	10.4093
O70421	Fzd1	Frizzled-1	3	3	0.15456	0.129088	0.0799871	0.124538		0.00908759
O70422	Gtf2h4	General transcription factor IIH subunit 4	7	7	0.207958	0.224026	0.229291	0.46939	0.402793	0.278025
O70423	Aoc3	Membrane primary amine oxidase	23	23	47.1507	94.3195	50.0677	77.4705	62.7482	35.3515
O70433	Fhl2	Four and a half LIM domains protein 2	22	22	3.91254	4.34541	4.12725	3.33624	10.7468	4.70779
O70435	Psma3	Proteasome subunit alpha type-3	18	18	22.7628	24.0488	30.2981	12.3066	29.9282	40.2373
O70439	Stx7	Syntaxin-7	12	11	9.95318	11.8962	13.4668	7.9908	26.3543	17.2875
O70443	Gnaz	Guanine nucleotide-binding protein G(z) subunit alpha	4	4		0.106023		1.87048	20.525	4.54671
O70456	Sfn	14-3-3 protein sigma	17	17	5.4038	5.80405	8.1067	0.593763	4.30186	5.1218
O70458	Osmr	Oncostatin-M-specific receptor subunit beta	19	19	0.60166	0.604717	0.771444	0.676136	1.2266	1.0432
O70460	Ccl19	C-C motif chemokine 19	3	3	4.00919	2.72548	3.14009	5.80426	10.4372	9.53204
O70469	Dok2	Docking protein 2	14	13	3.78071	3.32124	4.33773	0.326101	1.39452	1.67708
O70472	Tmem131	Transmembrane protein 131	10	9	0.357003	0.352721	0.357221		0.455886	0.367989
O70475	Ugdh	UDP-glucose 6-dehydrogenase	21	21	0.575894	0.810774	0.6952	0.27626	0.292222	0.284386
O70477	Pknox1	Homeobox protein PKNOX1	4	3	0.118554	0.140667	0.103617			0.508695
O70480	Vamp4	Vesicle-associated membrane protein 4	5	5	1.36177	1.46163	1.86385	0.796138	2.45404	1.85987
O70481	Ubr1	E3 ubiquitin-protein ligase UBR1	31	29	0.775288	0.911927	0.922297	0.264773	0.348011	0.648983
O70492	Snx3	Sorting nexin-3	10	10	35.3711	27.4812	39.787	20.319	40.6417	60.2116
O70493	Snx12	Sorting nexin-12	12	12	20.4902	16.9546	22.3829	6.8177	25.5783	28.4073
O70494	Sp3	Transcription factor Sp3	12	10	0.604331	0.481369	0.718282	0.451666	0.76853	0.954851
O70496	Clcn7	H(+)/Cl(-) exchange transporter 7	11	10	0.43543	0.413981	0.436593	0.427306	0.502177	0.575531
O70503	Hsd17b12	Very-long-chain 3-oxoacyl-CoA reductase	18	17	2.67481	3.43093	3.10398	2.91742	1.11585	1.56679
O70546	Kdm6a	Lysine-specific demethylase 6A	7	6	0.199348	0.209541	0.166022	0.209766	0.991396	0.793393
O70551	Srpk1	SRSF protein kinase 1	26	24	1.38446	1.22128	1.3354	0.680178	0.762104	1.08766
O70566	Diaph2	Protein diaphanous homolog 2	32	32	1.23371	1.37435	1.47191	0.890434	1.19438	1.28616
O70570	Pigr	Polymeric immunoglobulin receptor	2	2	0.133663	0.112011	0.143825	0.153317	1.77537	1.29652
O70571	Pdk4	[Pyruvate dehydrogenase (acetyl-transferring)] kinase isozyme 4, mitochondrial	4	4	0.501828	0.515551	0.58475	0.408029	0.226483	0.443799
O70572	Smpd2	Sphingomyelin phosphodiesterase 2	13	12	1.43674	1.85425	1.65238	0.971865	0.683265	0.914809
O70579	Slc25a17	Peroxisomal membrane protein PMP34	6	4	1.50295		5.36095	0.276831	0.4266	1.13736
O70583	Mid1	E3 ubiquitin-protein ligase Midline-1	8	7	0.850528	0.895803	0.703626	0.0746597	0.285873	0.358318
O70585	Dtnb	Dystrobrevin beta	8	8	0.647683	0.760021	0.802312	0.688001	0.679515	0.483718
O70589	Cask	Peripheral plasma membrane protein CASK	20	20	0.907214	1.04201	0.935981	0.882929	0.681114	1.08029
O70591	Pfdn2	Prefoldin subunit 2	12	12	8.75782	8.24209	10.5044	4.06135	16.9724	16.936
O70622	Rtn2	Reticulon-2	2	2	0.207286	0.383729	0.368811	0.0949344	0.478253	0.201351
O88188	Ly86	Lymphocyte antigen 86	4	4	5.51621	5.57207	6.83966	3.23398	9.76238	4.81694
O88199	Chst3	Carbohydrate sulfotransferase 3	4	3	0.282063	0.339216	0.371887	0.257367	0.988478	0.260405
O88200	Clec11a	C-type lectin domain family 11 member A	1	1	0.429121	0.608772	0.447194	0.265005	1.01807	1.07957
O88207	Col5a1	Collagen alpha-1(V) chain	15	15	4.44702	4.8386	4.19569	4.71835	9.34073	7.3605
O88271	Cfdp1	Craniofacial development protein 1	16	16	6.00846	5.89984	8.61591	1.38153	3.68295	5.92807
O88286	Wiz	Protein Wiz	40	39	2.00572	2.00201	2.39209	0.599224	0.935025	1.0653
O88291	Znf326	DBIRD complex subunit ZNF326	25	23	3.52309	3.87844	4.95392	1.52236	2.41748	3.8448
O88307	Sorl1	Sortilin-related receptor	65	60	2.15294	2.83366	2.88855	4.09631	7.48649	4.63944
O88312	Agr2	Anterior gradient protein 2 homolog	4	4	0.281347	1.54865	1.95852	0.93277	1.90628
O88322	Nid2	Nidogen-2	55	55	28.7979	41.4359	34.5323	32.8426	40.38	27.7472
O88324	Cd83	CD83 antigen	6	6	0.328751	0.30629	0.329143	0.992079	2.92954	0.800767
O88342	Wdr1	WD repeat-containing protein 1	41	40	99.065	107.267	104.537	55.9655	84.6495	136.562
O88351	Ikbkb	Inhibitor of nuclear factor kappa-B kinase subunit beta	44	42	2.79268	2.96468	3.56732	1.37661	1.55032	2.62119
O88379	Baz1a	Bromodomain adjacent to zinc finger domain protein 1A	48	42	0.774841	0.796129	0.831762	0.851259	0.445395	0.417646
O88384	Vti1b	Vesicle transport through interaction with t-SNAREs homolog 1B	10	10	9.46927	9.94622	11.3108	7.04788	19.1284	13.5511
O88393	Tgfbr3	Transforming growth factor beta receptor type 3	14	14	0.42615	0.637375	0.600034	1.25732	2.01977	1.69305
O88396	Grpel2	GrpE protein homolog 2, mitochondrial	6	6	0.364304	0.285851	0.371309	0.243035	0.713231	0.292453
O88398	Avil	Advillin	18	18	0.423367	0.513172	0.145078	1.00131	0.447907	0.548544
O88413	Tulp3	Tubby-related protein 3	7	7	0.255032	0.229771	0.294527	2.45548	6.14477	2.13715
O88416	Gpr33	Probable G-protein coupled receptor 33	1	1	0.253099	0.593455	0.67335
O88425	Nme6	Nucleoside diphosphate kinase 6	2	2	0.32271	0.374039	0.299241	0.285317
O88427	Cacna1h	Voltage-dependent T-type calcium channel subunit alpha-1H	1	1	0.542932	0.373367	0.331609
O88428	Papss2	Bifunctional 3'-phosphoadenosine 5'-phosphosulfate synthase 2	25	23	1.51349	1.46942	1.37607	0.947796	0.899394	1.92729
O88430	Ccl22	C-C motif chemokine 22	2	2	0.576083	0.426031	0.461986	0.378174	0.509757	0.656365
O88441	Mtx2	Metaxin-2	12	12	3.56232	4.86391	4.45829	4.6975	4.99475	3.34625
O88447	Klc1	Kinesin light chain 1	23	23	3.95868	4.39887	4.54575	1.77312	4.73257	4.91278
O88448	Klc2	Kinesin light chain 2	19	18	1.95197	1.88969	2.14863	1.1875	2.65418	2.86992
O88455	Dhcr7	7-dehydrocholesterol reductase	5	5	1.14883	1.37734	1.54452	2.54108	0.922471	0.905973
O88456	Capns1	Calpain small subunit 1	12	12	18.7212	19.3608	20.5851	7.50577	26.9068	25.8368
O88466	Znf106	Zinc finger protein 106	13	10	0.507731	0.452465	0.458925	0.435141	0.322006	0.457267
O88477	Igf2bp1	Insulin-like growth factor 2 mRNA-binding protein 1	1	1	0.0184123	0.0164991	0.0296539
O88487	Dync1i2	Cytoplasmic dynein 1 intermediate chain 2	24	21	4.94436	6.2016	6.16537	3.48439	5.59669	6.92887
O88491	Nsd1	Histone-lysine N-methyltransferase, H3 lysine-36 specific	20	16	0.254559	0.223083	0.287844	1.13631	0.394989	0.704874
O88492	Plin4	Perilipin-4	44	44	4.28784	7.19682	2.88983	1.64619	1.75227	2.49346
O88502	Pde8a	High affinity cAMP-specific and IBMX-insensitive 3',5'-cyclic phosphodiesterase 8A	9	9	0.555982	0.590015	0.572063	0.394309	0.373669	0.428249
O88507	Cntfr	Ciliary neurotrophic factor receptor subunit alpha	7	7	1.42248	1.5349	1.80681	1.16626	3.00569	1.86928
O88508	Dnmt3a	DNA (cytosine-5)-methyltransferase 3A	28	25	1.8433	1.96119	2.19035	0.673687	0.474922	0.630741
O88512	Ap1g2	AP-1 complex subunit gamma-like 2	30	28	2.81981	3.15963	3.31191	2.39756	2.80479	3.51927
O88520	Shoc2	Leucine-rich repeat protein SHOC-2	15	14	1.25406	1.30819	1.39456	1.24078	1.50505	1.44363
O88522	Ikbkg	NF-kappa-B essential modulator	21	21	2.21336	2.34258	2.91443	0.976719	3.48173	2.45128
O88531	Ppt1	Palmitoyl-protein thioesterase 1	16	16	24.5917	22.5681	29.9587	9.21483	29.8208	33.6228
O88532	Zfr	Zinc finger RNA-binding protein	48	44	3.77941	4.21569	4.90237	1.79197	4.19087	4.27005
O88533	Ddc	Aromatic-L-amino-acid decarboxylase	5	5	0.211837	0.527742	0.0665937	0.765704	0.407208	1.2382
O88543	Cops3	COP9 signalosome complex subunit 3	20	20	2.72641	3.36875	3.11135	1.63751	2.90481	4.83735
O88544	Cops4	COP9 signalosome complex subunit 4	33	33	7.22662	7.77535	9.44074	4.98655	9.19307	12.374
O88545	Cops6	COP9 signalosome complex subunit 6	14	13	3.23355	4.06936	3.49157	1.78435	2.14712	3.59556
O88554	Parp2	Poly [ADP-ribose] polymerase 2	16	14	0.519078	0.38456	0.543026	1.26234	1.23565	0.999186
O88559	Men1	Menin	18	15	0.830995	1.08917	1.10138	1.1842	0.672217	0.917851
O88566	Axin2	Axin-2	1	1	2.49015	2.65163	2.10314
O88569	Hnrnpa2b1	Heterogeneous nuclear ribonucleoproteins A2/B1	38	37	349.935	306.957	430.663	307.87	1278.01	763.738
O88572	Lrp6	Low-density lipoprotein receptor-related protein 6	11	11	0.36224	0.290129	0.295327	0.281012	0.571209	0.425984
O88573	Aff1	AF4/FMR2 family member 1	3	3	0.207482	0.179155	0.109429	0.326034	0.310668	0.343444
O88574	Sap30	Histone deacetylase complex subunit SAP30	7	7	2.7664	2.82399	3.4443	1.28837	3.78405	2.31596
O88587	Comt	Catechol O-methyltransferase	18	18	5.72433	5.40817	6.08437	3.06497	5.60578	9.4195
O88593	Pglyrp1	Peptidoglycan recognition protein 1	2	2	0.765858	0.529578	0.607797	0.90817	0.721913	0.795862
O88597	Becn1	Beclin-1	20	20	4.10759	4.61314	5.58571	2.12985	5.15835	4.73472
O88622	Parg	Poly(ADP-ribose) glycohydrolase	26	21	1.59328	1.47249	2.31754	0.539393	0.576999	0.947187
O88627	Slc28a2	Sodium/nucleoside cotransporter 2	8	6	1.16191	1.31452	1.38766	2.26015	2.02654	1.20345
O88630	Gosr1	Golgi SNAP receptor complex member 1	17	16	3.14122	3.01616	3.35508	3.02454	3.509	2.96575
O88643	Pak1	Serine/threonine-protein kinase PAK 1	16	16	1.15954	0.869248	1.22248	0.702974	1.54784	1.74985
O88653	Lamtor3	Ragulator complex protein LAMTOR3	10	10	4.54514	4.10562	4.11067	6.56481	6.80133	6.23758
O88665	Brd7	Bromodomain-containing protein 7	24	21	1.77542	1.96121	2.2901	0.749871	1.45965	1.54313
O88667	Rrad	GTP-binding protein RAD	3	3	0.65882	0.670695	0.738642	0.25995	0.469561	0.876724
O88668	Creg1	Protein CREG1	5	5	8.2657	6.79877	9.81231	6.04858	9.49664	14.7182
O88673	Dgka	Diacylglycerol kinase alpha	26	24	1.68672	1.67846	1.61717	1.47675	1.19561	1.11482
O88685	Psmc3	26S proteasome regulatory subunit 6A	41	40	22.3158	21.8239	26.9778	16.3382	59.8285	48.6797
O88693	Ugcg	Ceramide glucosyltransferase	4	1	0.14503	0.188142	0.197043	0.125361
O88696	Clpp	ATP-dependent Clp protease proteolytic subunit, mitochondrial	11	11	2.65874	3.60778	3.74468	2.78883	4.35947	3.97156
O88697	Stk16	Serine/threonine-protein kinase 16	3	3	1.19209	1.85635	1.83584
O88703	Hcn2	Potassium/sodium hyperpolarization-activated cyclic nucleotide-gated channel 2	1	1		0.241593	0.151301
O88708	Orc4	Origin recognition complex subunit 4	5	5	0.0454038	0.0455791	0.041755	2.22195	1.20921	1.14985
O88712	Ctbp1	C-terminal-binding protein 1	14	14	14.6658	15.2097	19.4499	8.07278	21.1127	19.0296
O88735	Map7	Ensconsin	3	3	0.13515	0.0705188	0.0302725		0.779995	1.28625
O88736	Hsd17b7	3-keto-steroid reductase/17-beta-hydroxysteroid dehydrogenase 7	5	5	0.990217	0.801265	0.823097	0.977029	0.666525	0.554591
O88738	Birc6	Baculoviral IAP repeat-containing protein 6	103	85	5.55747	5.20032	5.83812	0.775125	0.735767	1.35364
O88746	Tom1	Target of Myb protein 1	21	21	3.43803	2.90656	4.18329	1.28907	5.201	7.2939
O88783	F5	Coagulation factor V	21	18	0.952712	0.996912	0.869898	2.01107	1.07017	0.663932
O88792	F11r	Junctional adhesion molecule A	11	11	5.77643	6.8094	7.70024	4.7169	21.5972	10.0276
O88796	Rpp30	Ribonuclease P protein subunit p30	14	13	3.32506	3.48886	3.11055	1.68676	1.68548	3.12372
O88809	Dcx	Neuronal migration protein doublecortin	1	1	0.107845	0.199855	0.185535
O88811	Stam2	Signal transducing adapter molecule 2	18	16	1.48131	1.4477	1.73304	0.651728	1.45073	2.11628
O88824	Jtb	Protein JTB	2	2	0.619311	0.66926	0.965242	0.398453	0.948041	0.601235
O88839	Adam15	Disintegrin and metalloproteinase domain-containing protein 15	10	10	0.781941	0.860193	0.793139	0.3609	1.02574	0.496214
O88842	Fgd3	FYVE, RhoGEF and PH domain-containing protein 3	32	28	1.41103	1.29196	1.91568	0.360505	1.28515	1.6759
O88843	Cradd	Death domain-containing protein CRADD	4	4	0.567629	0.448378	0.547012	0.582578	1.16787	0.794363
O88844	Idh1	Isocitrate dehydrogenase [NADP] cytoplasmic	34	34	61.6844	60.8191	74.9276	19.0459	56.314	76.77
O88845	Akap10	A-kinase anchor protein 10, mitochondrial	19	19	0.870741	0.936006	1.07141	1.39104	1.58334	2.9018
O88848	Arl6	ADP-ribosylation factor-like protein 6	4	4	0.580385	0.208582	0.174375
O88851	Rbbp9	Putative hydrolase RBBP9	11	11	4.17764	4.63318	4.95797	1.95088	3.09218	5.68174
O88852	Tspyl1	Testis-specific Y-encoded-like protein 1	6	5	0.484165	0.503889	0.591862	0.223646	0.498384	0.721353
O88855	Ltb4r	Leukotriene B4 receptor 1	1	1	0.838862	0.596416	0.537848
O88856	Tpst2	Protein-tyrosine sulfotransferase 2	9	8	0.826234	0.800959	0.881881	0.899198	1.17172	1.17028
O88874	Ccnk	Cyclin-K	12	10	2.36026	2.70655	2.52172	1.45379	1.69596	2.52571
O88875	Cd160	CD160 antigen	2	2	0.0435294	0.0178661	0.0391676		0.0969693	0.0682907
O88878	Zfand5	AN1-type zinc finger protein 5	4	4	0.243851	0.187646	0.222465
O88879	Apaf1	Apoptotic protease-activating factor 1	46	43	1.37026	1.56542	1.49357	0.394809	0.433601	1.03382
O88890	Sh2d1a	SH2 domain-containing protein 1A	7	6	1.52932	1.43761	1.69944	1.09015	2.02283	2.56503
O88895	Hdac3	Histone deacetylase 3	11	10	0.769731	0.885042	0.914327	0.411751	0.399603	0.576898
O88907	Pias1	E3 SUMO-protein ligase PIAS1	12	11	0.935195	0.817043	0.921075	1.27224	0.456666	0.865665
O88935	Syn1	Synapsin-1	4	4	0.0485709	0.11397	0.0205683	0.264543		0.228748
O88939	Zbtb7a	Zinc finger and BTB domain-containing protein 7A	19	18	3.71162	3.72892	4.64234	1.69414	5.0178	3.98884
O88942	Nfatc1	Nuclear factor of activated T-cells, cytoplasmic 1	19	19	2.46428	2.51104	3.33263	2.24559	3.05439	2.82493
O88947	F10	Coagulation factor X	8	8	0.769625	1.06009	0.77749	2.65529	2.54261	0.967424
O88952	Lin7c	Protein lin-7 homolog C	9	9	9.19763	9.02016	9.60678	4.9559	13.8781	9.40109
O88958	Gnpda1	Glucosamine-6-phosphate isomerase 1	11	10	1.81198	2.0802	1.87963	0.921763	0.942128	2.54235
O88967	Yme1l1	ATP-dependent zinc metalloprotease YME1L1	29	28	1.77748	2.17836	2.09349	2.83386	2.56552	1.87488
O88968	Tcn2	Transcobalamin-2	4	4	0.598033	0.699513	0.58239	0.502356	0.347654	0.449215
O88974	Setdb1	Histone-lysine N-methyltransferase SETDB1	33	31	0.838012	0.848469	1.00706	0.456998	0.346029	0.543021
O88983	Stx8	Syntaxin-8	19	18	7.20143	6.25291	8.56064	5.63471	16.5953	10.8245
O88986	Gcat	2-amino-3-ketobutyrate coenzyme A ligase, mitochondrial	18	17	0.386017	0.756064	0.349511	0.421965	0.176353	0.250235
O88990	Actn3	Alpha-actinin-3	4	4	1.3852	1.41926	1.40617	2.13025	3.62393	1.61623
O88995	Nfkbil1	NF-kappa-B inhibitor-like protein 1	2	2	0.067965	0.0970519	0.117467
O88998	Olfm1	Noelin	1	1	0.314837	0.446059	0.410206
O89001	Cpd	Carboxypeptidase D	29	29	1.71842	2.00571	2.01061	1.17904	2.7794	1.71724
O89013	Leprot	Leptin receptor gene-related protein	1	1	0.134851	0.146979	0.207366	0.097856	0.258358	0.319472
O89016	Abcd4	Lysosomal cobalamin transporter ABCD4	12	11	0.702775	0.52784	0.568877	1.38793	0.72579	1.13069
O89017	Lgmn	Legumain	8	8	7.60146	6.87384	9.34875	3.57179	9.75221	10.0876
O89020	Afm	Afamin	14	14	0.580121	0.51093	0.535895	0.485445	1.64688	0.332417
O89023	Tpp1	Tripeptidyl-peptidase 1	13	13	45.2231	41.4002	49.7396	11.6165	38.2142	32.807
O89026	Robo1	Roundabout homolog 1	10	10	0.179611	0.0762683	0.143571		0.467548	0.26363
O89032	Sh3pxd2a	SH3 and PX domain-containing protein 2A	24	22	0.724152	0.873068	0.936603	0.243886	0.483552	0.479627
O89050	Mkln1	Muskelin	10	10	0.667213	0.685116	0.753392		0.437368	0.438354
O89051	Itm2b	Integral membrane protein 2B	13	13	2.86542	3.32554	3.57571	1.75957	6.35854	3.5725
O89053	Coro1a	Coronin-1A	37	36	338.423	359.148	448.083	250.678	488.685	456.575
O89079	Cope	Coatomer subunit epsilon	18	18	14.5787	14.9877	19.2134	5.31743	12.4607	13.7949
O89084	Pde4a	cAMP-specific 3',5'-cyclic phosphodiesterase 4A	2	2	0.148357	0.268012	0.118437
O89086	Rbm3	RNA-binding protein 3	10	10	32.7025	35.4493	47.8983	31.3918	55.3922	38.4915
O89090	Sp1	Transcription factor Sp1	11	9	1.14434	1.06604	1.57824	1.05859	1.75168	1.47062
O89094	Casp14	Caspase-14	1	1		0.622346
O89098	Cst7	Cystatin-F	1	1	0.582006	0.697772	0.684468	0.536317	2.38233	0.937589
O89100	Grap2	GRB2-related adaptor protein 2	21	21	8.66328	6.95251	9.31141	3.81769	14.4259	10.4239
O89103	Cd93	Complement component C1q receptor	16	16	4.05627	4.62018	5.02398	2.36435	4.38024	3.33694
O89106	Fhit	Bis(5'-adenosyl)-triphosphatase	8	7	0.596145	0.689691	0.801908	0.639595	1.16184	1.09119
O89110	Casp8	Caspase-8	36	36	11.0307	9.23249	11.7933	2.5438	9.88012	11.8442
O89112	Lancl1	Glutathione S-transferase LANCL1	12	10	0.633718	0.874922	0.845089	0.494079	0.864028	0.257928
O89113	Ier5	Immediate early response gene 5 protein	1	1	29.0389	30.738	36.6454
O89114	Dnajb5	DnaJ homolog subfamily B member 5	4	3	0.0803942	0.0734292	0.0499565		0.0278172
O89116	Vti1a	Vesicle transport through interaction with t-SNAREs homolog 1A	9	8	2.53965	2.33873	2.52748	2.15503	4.17113	2.9391
P00015	Cyct	Cytochrome c, testis-specific	2	2	0.640374	0.259551	0.277072	1.25557	0.181178	0.428065
P00158	Mt-Cyb	Cytochrome b	3	3	0.586988	0.560487	0.225462	2.09036	0.505346	1.03331
P00329	Adh1	Alcohol dehydrogenase 1	16	15	11.3365	14.8405	13.2262	5.96102	5.48061	10.2465
P00375	Dhfr	Dihydrofolate reductase	14	14	3.17859	2.26459	3.24938	10.684	18.8766	43.2206
P00397	Mtco1	Cytochrome c oxidase subunit 1	3	3	0.718678	1.14633	0.618568	1.83611	1.38784	3.15249
P00405	Mtco2	Cytochrome c oxidase subunit 2	8	8	67.263	89.7844	86.7281	77.0715	77.2565	88.7717
P00416	mt-Co3	Cytochrome c oxidase subunit 3	1	1	0.219199	0.258695	0.145824	0.555487	0.359056	0.46669
P00493	Hprt1	Hypoxanthine-guanine phosphoribosyltransferase	12	12	28.9939	26.0337	33.8911	9.654	30.1213	27.4694
P00520	Abl1	Tyrosine-protein kinase ABL1	9	8	0.11841	0.120773	0.139207
P00683	Rnase1	Ribonuclease pancreatic	6	5	0.165373	3.92689		1.64512
P00687	Amy1	Alpha-amylase 1	2	2	0.110559	0.170269	0.126952	0.224957	0.0980894
P00688	Amy2	Pancreatic alpha-amylase	20	19	1.68125	49.3325	0.271974	9.31785	2.83769	1.38386
P00920	Ca2	Carbonic anhydrase 2	15	13	11.1489	15.2452	15.8653	3.0676	11.5274	15.2701
P01027	C3	Complement C3	105	104	19.1012	18.9087	19.389	16.4924	14.4946	17.0464
P01029	C4b	Complement C4-B	65	63	6.58662	6.47369	5.83229	4.16793	6.21888	5.31423
P01590	Il2ra	Interleukin-2 receptor subunit alpha	2	2	0.128197	0.15291	0.140866	0.0415477	0.199256	0.436385
P01592	Jchain	Immunoglobulin J chain	7	7	10.7589	11.6132	10.8797	14.015	35.2401	29.1958
P01629		Ig kappa chain V-II region 2S1.3	3	3	0.610381	0.360236	0.316236		0.830814	0.465069
P01630		Ig kappa chain V-II region 7S34.1	2	2	0.801244	0.702347	1.43792	1.45414	2.76611	2.14766
P01631		Ig kappa chain V-II region 26-10	4	3	4.11205	4.42833	6.60287	12.469	21.5995	15.6892
P01633	Igk-V19-17	Ig kappa chain V19-17	3	3	10.0172	10.1237	12.842	7.10243	14.2084	14.5921
P01634		Ig kappa chain V-V region MOPC 21	1	1	1.33831	0.769375	1.32802		1.45808	0.727642
P01635		Ig kappa chain V-V region K2 (Fragment)	4	4	5.45637	4.046	5.76391	2.34646	16.3647	7.14091
P01636		Ig kappa chain V-V region MOPC 149	4	4	4.28035	4.58836	3.9186	4.08637	1.91622	3.17528
P01637		Ig kappa chain V-V region T1	2	2	1.90694	0.91374	1.78882		0.118623
P01638		Ig kappa chain V-V region L6 (Fragment)	4	4	1.17355	0.660461	1.10707	8.64442	0.347545	0.784807
P01639	Gm5571	Ig kappa chain V-V region MOPC 41	4	4	0.817549	1.57559	2.99111	1.18978	1.81045	1.24644
P01642	Gm10881	Ig kappa chain V-V region L7 (Fragment)	3	3	4.01633	4.40756	7.05683	5.02135	2.93306	5.94211
P01643		Ig kappa chain V-V region MOPC 173	1	1	10.6182	4.15631	3.13854	1.01047	1.29118	1.06954
P01660		Ig kappa chain V-III region PC 3741/TEPC 111	1	1	2.09316	2.45321	4.00682	25.0565	7.33252	3.47664
P01674		Ig kappa chain V-III region PC 2154	1	1	0.219339	0.303627	0.89607	0.734271	3.60578	1.43134
P01680		Ig kappa chain V-IV region S107B	2	2	8.71246	2.92145	4.58816	1.93345	8.46851	3.1518
P01731	Cd8a	T-cell surface glycoprotein CD8 alpha chain	5	5	2.23088	1.85033	2.30802	2.02344	3.58192	0.814106
P01738		T-cell receptor alpha chain V region PHDS58	2	1	0.0740046	0.0745046	0.0590524		0.643715	2.17619
P01741		Ig heavy chain V region	1	1	1.28065	4.71693	1.63193	2.18293	9.27521	1.7
P01749	Ighv1-61	Ig heavy chain V region 3	2	2	0.0601371	0.036189	0.0482932
P01750		Ig heavy chain V region 102	2	2	0.873288	0.186688	0.208883	0.133947	0.275248	0.308532
P01786		Ig heavy chain V region MOPC 47A	1	1	3.73454	1.49428	8.22142	8.25066	5.5638	9.62819
P01795		Ig heavy chain V region M167	1	1	0.189638	0.122482	0.731533
P01804		Ig heavy chain V-III region HPC76 (Fragment)	1	1	0.508822	0.524649	0.998232	0.496039	0.258686	0.0650872
P01831	Thy1	Thy-1 membrane glycoprotein	6	6	50.3672	45.3627	59.5928	43.9355	193.615	74.0971
P01837	Igkc	Immunoglobulin kappa constant	9	9	24.3226	28.1801	22.8313	5.64321	15.3951	16.3264
P01843		Ig lambda-1 chain C region	5	5	2.49435	2.34998	3.17692	2.09741	3.77127	1.98153
P01844	Iglc2	Ig lambda-2 chain C region	2	2	0.826488	0.443872	1.72526	1.97386	0.340598	1.31761
P01845	Iglc3	Ig lambda-3 chain C region	3	3	0.413489	1.08757	1.70709			0.214088
P01849	Tcra	T-cell receptor alpha chain C region	4	4	1.25399	0.98307	1.19589	1.27647	2.59464	1.64441
P01864		Ig gamma-2A chain C region secreted form	4	4	2.1991	1.71755	2.64732	3.27372	4.01959	3.76147
P01867	Igh-3	Ig gamma-2B chain C region	9	7	13.679	12.0488	10.6116	11.8906	11.9706	19.6691
P01868	Ighg1	Ig gamma-1 chain C region secreted form	1	1	0.0468673			0.130171	0.013385	0.0312462
P01872	Ighm	Immunoglobulin heavy constant mu	26	26	24.976	42.8293	55.1817	49.6162	92.7937	95.6065
P01878		Ig alpha chain C region	9	9	8.66271	11.5145	6.38801	22.1166	36.0395	28.904
P01887	B2m	Beta-2-microglobulin	6	6	168.568	183.385	225.225	66.6172	269.931	127.02
P01898	H2-Q10	H-2 class I histocompatibility antigen, Q10 alpha chain	10	10	3.27844	3.53211	4.00702	1.63148	3.99069	2.6214
P01899	H2-D1	H-2 class I histocompatibility antigen, D-B alpha chain	7	7	10.9567	10.2892	15.9954	28.0843	23.9496	28.0056
P01901	H2-K1	H-2 class I histocompatibility antigen, K-B alpha chain	5	4	13.9571	9.66887	14.642	6.60078	32.6322	21.6337
P01902	H2-K1	H-2 class I histocompatibility antigen, K-D alpha chain	3	2	1.07916	1.19649	1.17738	0.657537	2.24481	1.1263
P01910	H2-Aa	H-2 class II histocompatibility antigen, A-K alpha chain	1	1	1.54534	1.35956	1.86317	1.5354	5.0446	0.852393
P01942	Hba	Hemoglobin subunit alpha	10	10	459.333	760.78	527.395	175.203	908.417	870.145
P02088	Hbb-b1	Hemoglobin subunit beta-1	8	8	153.318	157.047	110.833	86.5005	336.399	216.235
P02089	Hbb-b2	Hemoglobin subunit beta-2	1	1	20.2687	25.3064	12.123
P02463	Col4a1	Collagen alpha-1(IV) chain	10	9	16.2502	21.5545	17.2136	24.35	22.7928	17.3658
P02468	Lamc1	Laminin subunit gamma-1	89	89	52.1837	75.7518	55.948	47.489	50.9131	36.2289
P02469	Lamb1	Laminin subunit beta-1	90	90	34.7856	53.4723	38.4628	35.1199	39.9851	28.3004
P02535	Krt10	Keratin, type I cytoskeletal 10	10	8	9.75494	27.6569	4.69366	4.13255	0.65184	0.257926
P02798	Mt2	Metallothionein-2	2	2	0.170822	0.178569	0.183416
P02802	Mt1	Metallothionein-1	2	2	0.119177	0.150688	0.121376	0.069971	0.223354	0.0513347
P03888	Mtnd1	NADH-ubiquinone oxidoreductase chain 1	4	4	0.967338	1.17008	0.807839	5.58022	0.90737	1.75601
P03893	Mtnd2	NADH-ubiquinone oxidoreductase chain 2	2	1	0.0560819	0.064775	0.0617242	0.208145	0.0476238	0.269077
P03911	Mtnd4	NADH-ubiquinone oxidoreductase chain 4	5	4	0.603161	0.735651	0.511849	4.93252	0.934052	1.40322
P03921	Mtnd5	NADH-ubiquinone oxidoreductase chain 5	5	4	0.082545	0.11564	0.10546	0.391106		0.325143
P03930	Mtatp8	ATP synthase protein 8	3	3	11.2026	16.7667	14.9235	86.9087	23.4894	2.25032
P03953	Cfd	Complement factor D	8	8	1.97923	3.67798	2.03665	5.70361	3.08087	2.55908
P03958	Ada	Adenosine deaminase	30	28	12.8339	10.1688	13.5652	3.18431	12.8452	18.4756
P03975	Iap	IgE-binding protein	5	4	0.436167	0.778808	0.420738	0.255162	1.27791	1.20911
P03976		Ig kappa chain V-II region 17S29.1	1	1	1.93065	3.50044	5.4782	3.56829	8.63685	2.59282
P03977		Ig kappa chain V-III region 50S10.1	1	1	0.599947	0.755738	0.690288	0.69716	0.574786	0.429727
P03987		Ig gamma-3 chain C region	11	10	3.85392	6.09209	10.9373	13.575	5.37091	6.18237
P03995	Gfap	Glial fibrillary acidic protein	12	10	0.482651	0.481536	0.23924	0.419896	0.268683	0.27173
P04104	Krt1	Keratin, type II cytoskeletal 1	6	6	3.00766	5.21212	1.11193	8.45574	0.873954	1.31123
P04117	Fabp4	Fatty acid-binding protein, adipocyte	14	14	83.3033	186.397	111.194	43.577	39.4255	63.2039
P04184	Tk1	Thymidine kinase, cytosolic	2	1	0.119992	0.0534664	0.120131
P04186	Cfb	Complement factor B	29	29	1.50123	1.45498	1.36124	1.54545	1.23005	0.965895
P04202	Tgfb1	Transforming growth factor beta-1 proprotein	14	13	1.70246	1.81306	2.19183	1.38878	3.55542	3.24701
P04213		T-cell receptor beta chain V region C5 (Fragment)	1	1		0.211335			0.563863	0.494844
P04214		T-cell receptor beta chain V region E1	3	3	0.388848	0.367589	0.272635	0.624013	1.23017	0.851143
P04223	H2-K1	H-2 class I histocompatibility antigen, K-K alpha chain	2	1	1.25611	2.77189	2.47725	1.60073	2.31177	1.70611
P04230	H2-Eb1	H-2 class II histocompatibility antigen, E-B beta chain	1	1	3.0594	3.36197	6.09593	1.82388	2.62743	3.85102
P04235	Cd3d	T-cell surface glycoprotein CD3 delta chain	7	7	2.71652	1.90943	2.64386	1.30465	6.65319	3.03526
P04370	Mbp	Myelin basic protein	7	7	0.513452	0.361605	0.423031	0.711387	0.511911	0.510846
P04441	Cd74	H-2 class II histocompatibility antigen gamma chain	18	18	110.637	103.752	135.299	65.5011	248.43	164.682
P04627	Araf	Serine/threonine-protein kinase A-Raf	13	12	0.517544	0.603208	0.635126	0.425495	0.26843	0.616295
P04919	Slc4a1	Band 3 anion transport protein	20	20	2.39345	4.54085	2.44387	4.39683	4.6966	3.18314
P04925	Prnp	Major prion protein	10	10	0.911058	0.990199	0.869795	1.01484	2.61461	1.74371
P04945		Ig kappa chain V-VI region NQ2-6.1	1	1	0.422002	0.960428	1.08814	2.68884	2.89244	2.97256
P05017	Igf1	Insulin-like growth factor I	3	3	0.177074	0.206903	0.206498		0.261663	0.27767
P05063	Aldoc	Fructose-bisphosphate aldolase C	22	22	1.69585	1.88333	1.89672	1.04064	1.65057	2.57681
P05064	Aldoa	Fructose-bisphosphate aldolase A	33	33	106.357	104.842	120.173	34.0462	109.196	129.078
P05132	Prkaca	cAMP-dependent protein kinase catalytic subunit alpha	6	4	0.752396	0.806054	0.628999	1.09819	0.868147	2.67238
P05201	Got1	Aspartate aminotransferase, cytoplasmic	26	24	8.86668	10.0174	9.33211	4.04782	5.27064	8.42236
P05202	Got2	Aspartate aminotransferase, mitochondrial	32	32	17.234	23.3932	19.3258	10.4471	14.5754	15.7887
P05208	Cela2a	Chymotrypsin-like elastase family member 2A	7	7	0.538822	7.63004	0.140745	7.31919	0.301067	0.466908
P05214	Tuba3a	Tubulin alpha-3 chain	2	2	40.4455	35.8407	36.7057	23.1277	51.0742	83.1013
P05480	Src	Neuronal proto-oncogene tyrosine-protein kinase Src	13	11	0.927574	0.94005	0.962172	0.465527	0.723678	0.877247
P05532	Kit	Mast/stem cell growth factor receptor Kit	9	9	0.218282	0.210041	0.229132	0.119512	0.337421	0.279186
P05555	Itgam	Integrin alpha-M	49	47	8.5338	11.3142	12.9531	6.35118	17.3053	11.8555
P05622	Pdgfrb	Platelet-derived growth factor receptor beta	23	23	2.83412	3.02604	3.07422	1.65559	2.63848	1.78009
P05627	Jun	Transcription factor AP-1	1	1	0.183597	0.186759	0.282216
P05784	Krt18	Keratin, type I cytoskeletal 18	28	26	0.43556	1.25348	0.49426	0.344647	1.34989	0.694879
P05977	Myl1	Myosin light chain 1/3, skeletal muscle isoform	2	2	0.232856	0.31602	0.152592	0.235844	0.897773	0.899834
P06151	Ldha	L-lactate dehydrogenase A chain	23	23	112.225	117.451	99.3386	44.7064	71.4885	131.22
P06240	Lck	Proto-oncogene tyrosine-protein kinase LCK	19	19	7.18009	6.24643	7.46538	5.45363	7.46016	8.10232
P06327	Gm5629	Ig heavy chain V region VH558 A1/A4	2	2	0.0314176	0.0107871	0.0248096
P06329		Ig heavy chain V region AC38 15.3	1	1	1.11743	0.760398	1.29105
P06330		Ig heavy chain V region AC38 205.12	3	3	11.9825	10.8217	11.9526	5.3803	12.8347	17.5482
P06332	Cd4	T-cell surface glycoprotein CD4	17	16	3.40947	3.47239	3.96754	1.56352	2.68845	2.95159
P06336		Ig epsilon chain C region	10	10	0.569618	0.263177	0.320661	0.528695	0.712997	0.533169
P06339	H2-T23	H-2 class I histocompatibility antigen, D-37 alpha chain	10	10	1.72142	1.69936	2.166	1.78831	2.67075	1.81791
P06537	Nr3c1	Glucocorticoid receptor	22	22	3.08227	3.76138	4.04793	1.00518	2.00461	2.74113
P06683	C9	Complement component C9	22	22	0.561083	0.534198	0.433063	0.47874	0.678296	0.727584
P06684	C5	Complement C5	35	35	0.685458	0.888692	0.598385	3.99643	2.87977	3.98806
P06728	Apoa4	Apolipoprotein A-IV	28	28	31.5667	26.571	23.7048	22.8158	24.1371	21.5358
P06745	Gpi	Glucose-6-phosphate isomerase	32	30	13.4193	15.8383	13.3007	7.97938	10.1849	19.9793
P06795	Abcb1b	ATP-dependent translocase ABCB1	4	4	0.927342	1.7124	1.44288	0.0771448	0.174914	0.135003
P06797	Ctsl	Procathepsin L	7	6	5.41727	5.79775	6.7429	3.91282	10.4313	7.34693
P06798	Hoxa4	Homeobox protein Hox-A4	1	1	0.132809	0.047112
P06800	Ptprc	Receptor-type tyrosine-protein phosphatase C	73	68	62.0886	61.066	73.878	45.4819	134.857	102.637
P06801	Me1	NADP-dependent malic enzyme	23	23	3.97786	9.54	3.49118	2.66086	0.447875	0.875944
P06802	Enpp1	Ectonucleotide pyrophosphatase/phosphodiesterase family member 1	28	28	2.25591	1.92081	1.90767	2.19896	3.81959	2.38576
P06803	Pim1	Serine/threonine-protein kinase pim-1	1	1	1.32671	1.73999	1.36565
P06837	Gap43	Neuromodulin	10	10	0.109638	0.149604	0.0933086	0.389689	0.23113	0.275666
P06909	Cfh	Complement factor H	48	48	6.27842	7.55586	7.886	13.7873	11.239	6.42278
P07091	S100a4	Protein S100-A4	9	9	19.9287	25.387	35.7938	23.5014	42.6692	43.4186
P07141	Csf1	Macrophage colony-stimulating factor 1	6	6	0.100997	0.129424	0.143877	0.0989054	0.231762	0.194636
P07146	Prss2	Anionic trypsin-2	5	5	7.89901	288.688	1.28402	473.718		49.4919
P07214	Sparc	SPARC	12	12	1.45527	1.89336	1.37809	0.533903	2.65313	1.57653
P07309	Ttr	Transthyretin	7	7	27.1198	22.1621	27.4069	20.3524	85.5085	31.3122
P07310	Ckm	Creatine kinase M-type	5	5	7.26652	7.74607	3.21752	0.709053	0.506191	0.204623
P07356	Anxa2	Annexin A2	38	38	64.5199	124.82	78.3726	86.9472	85.356	57.8907
P07607	Tyms	Thymidylate synthase	10	10	1.05847	0.657803	1.01481	0.367495	0.625894	0.886732
P07724	Alb	Albumin	58	58	567.384	525.527	587.172	713.826	1964.88	577.678
P07742	Rrm1	Ribonucleoside-diphosphate reductase large subunit	31	31	1.56801	1.49562	1.40897	0.467299	0.494067	0.890793
P07759	Serpina3k	Serine protease inhibitor A3K	7	7	21.4569	19.1748	12.8811	14.2831	31.2214	33.5415
P07901	Hsp90aa1	Heat shock protein HSP 90-alpha	48	44	56.4329	56.5266	62.2141	14.6905	29.7403	57.2292
P07903	Ercc1	DNA excision repair protein ERCC-1	14	14	1.00827	0.845354	1.08449	0.409766	0.732396	0.681947
P08003	Pdia4	Protein disulfide-isomerase A4	62	61	31.009	34.4739	41.3292	37.4533	72.6188	78.0527
P08030	Aprt	Adenine phosphoribosyltransferase	12	11	8.41561	9.06979	10.7458	2.39432	4.09443	5.19016
P08032	Spta1	Spectrin alpha chain, erythrocytic 1	84	84	1.0347	2.08297	1.19273	1.55782	2.56963	1.11745
P08042	Zfp1	Zinc finger protein 1	2	1			0.0169005
P08071	Ltf	Lactotransferrin	35	35	1.25592	0.671489	0.764524	1.14197	0.573686	2.65815
P08074	Cbr2	Carbonyl reductase [NADPH] 2	12	12	4.99683	7.08429	3.1628	2.29852	1.94597	1.48239
P08101	Fcgr2	Low affinity immunoglobulin gamma Fc region receptor II	8	8	2.96057	2.56864	3.5175	5.88968	28.2296	12.974
P08103	Hck	Tyrosine-protein kinase HCK	25	24	4.57404	4.66002	5.37228	2.03636	2.30178	5.07448
P08113	Hsp90b1	Endoplasmin	73	71	341.348	363.561	424.788	241.673	637.997	652.752
P08121	Col3a1	Collagen alpha-1(III) chain	17	17	1.76044	2.40611	2.12303	1.40587	3.0698	2.18022
P08122	Col4a2	Collagen alpha-2(IV) chain	17	17	22.9927	28.0053	25.7891	22.1659	19.7264	15.6463
P08152	Egr2	E3 SUMO-protein ligase EGR2	3	3	0.446874	0.219926	0.42094	0.640957	0.480807	0.511194
P08207	S100a10	Protein S100-A10	8	8	24.9322	23.5345	27.1378	22.5645	67.9076	31.3733
P08226	Apoe	Apolipoprotein E	26	26	50.7672	57.0801	63.5144	47.293	133.965	92.9156
P08228	Sod1	Superoxide dismutase [Cu-Zn]	17	17	152.81	155.373	204.253	46.8167	253.437	258.028
P08249	Mdh2	Malate dehydrogenase, mitochondrial	23	23	101.914	130.265	119.479	74.9215	118.922	111.003
P08414	Camk4	Calcium/calmodulin-dependent protein kinase type IV	18	12	0.506075	0.525823	0.588642	0.74917	0.499785	0.640399
P08508	Fcgr3	Low affinity immunoglobulin gamma Fc region receptor III	3	3	1.37558	1.51553	1.17491	1.25881	2.03301	1.59755
P08551	Nefl	Neurofilament light polypeptide	36	36	6.89029	11.173	0.820864	19.1712	15.0929	4.83227
P08553	Nefm	Neurofilament medium polypeptide	43	43	2.41851	4.11522	0.447304	9.74053	10.1898	2.93892
P08556	Nras	GTPase NRas	2	2	4.22688	4.48972	4.47794	3.21612	9.91059	2.86872
P08607	C4bpa	C4b-binding protein	8	8	0.720273	0.843725	0.709779	1.41212	3.16611	1.03267
P08752	Gnai2	Guanine nucleotide-binding protein G(i) subunit alpha-2	14	13	16.2059	16.4521	16.9703	13.1323	13.7456	19.8478
P08775	Polr2a	DNA-directed RNA polymerase II subunit RPB1	96	90	6.38369	7.34623	7.56455	5.13736	3.65383	5.70416
P08905	Lyz2	Lysozyme C-2	2	2	11.8825	11.7304	10.8115	4.66313	15.5874	5.39498
P08920	Cd2	T-cell surface antigen CD2	12	12	1.33749	1.33754	1.52952	1.03813	3.28563	1.73641
P09036	Spink1	Serine protease inhibitor Kazal-type 1	2	2		0.172967		0.062124	0.0299168
P09055	Itgb1	Integrin beta-1	35	33	49.0226	59.1134	55.1552	45.0565	115.637	54.7049
P09103	P4hb	Protein disulfide-isomerase	48	47	171.769	191.77	213.26	73.8005	296.278	189.325
P09242	Alpl	Alkaline phosphatase, tissue-nonspecific isozyme	18	18	1.84714	2.45545	2.44774	1.94215	6.27884	3.41131
P09405	Ncl	Nucleolin	63	62	180.914	178.156	221.11	91.103	336.457	260.776
P09411	Pgk1	Phosphoglycerate kinase 1	33	32	78.7992	72.7338	89.0823	14.0862	71.2428	91.5273
P09450	Junb	Transcription factor jun-B	9	9	0.818047	0.685679	1.00004	0.364723	0.740093	0.429084
P09470	Ace	Angiotensin-converting enzyme	33	32	2.64199	4.2407	2.34716	3.97957	3.2746	2.18726
P09528	Fth1	Ferritin heavy chain	16	16	18.2235	19.4587	28.1312	8.10154	38.0888	33.3317
P09541	Myl4	Myosin light chain 4	9	9	1.07799	1.36492	1.51992	0.565905	3.75255	1.58939
P09581	Csf1r	Macrophage colony-stimulating factor 1 receptor	21	21	1.72835	1.87918	2.48878	2.5442	5.58655	4.82392
P09602	Hmgn2	Non-histone chromosomal protein HMG-17	13	13	10.4173	9.13626	10.9722	47.8403	20.1047	5.27328
P09671	Sod2	Superoxide dismutase [Mn], mitochondrial	15	15	25.4302	28.9642	30.4006	15.4208	54.1451	35.6588
P09793	Ctla4	Cytotoxic T-lymphocyte protein 4	2	2	2.06193	1.29872	1.54317	0.266072	1.97293	2.06538
P09803	Cdh1	Cadherin-1	4	4	0.195966	0.37626	0.163396		1.0761	0.512062
P09813	Apoa2	Apolipoprotein A-II	4	4	39.4016	36.1214	25.0937	34.9114	84.2239	32.9533
P09925	Surf1	Surfeit locus protein 1	12	10	0.468253	0.541044	0.512863	1.16589	1.31576	1.1857
P09926	Surf2	Surfeit locus protein 2	10	9	0.923997	0.839372	0.89871	0.432443	0.669205	1.35354
P0C090	Rc3h2	Roquin-2	1	1	0.325773	0.320694	0.225611
P0C0A3	Chmp6	Charged multivesicular body protein 6	6	6	0.979188	1.18922	1.40014	0.708769	2.02317	1.84326
P0C605	Prkg1	cGMP-dependent protein kinase 1	8	8	0.872268	1.09582	0.450888	0.385987	0.792302	0.443141
P0C6B7	Igsf6	Immunoglobulin superfamily member 6	5	5	0.119289	0.157491	0.154958	0.127448	0.2407	0.296807
P0C6F1	Dnah2	Dynein heavy chain 2, axonemal	2	2	4.79435	5.22931	6.19842
P0C7N9	Psmg4	Proteasome assembly chaperone 4	6	5	1.29189	1.17052	1.59013	0.267204	1.00598	1.19543
P0C7T6	Atxn1l	Ataxin-1-like	11	11	0.430927	0.392518	0.585967	0.163195	0.517903	0.375184
P0C872	Jmjd7	Bifunctional peptidase and (3S)-lysyl hydroxylase Jmjd7	14	14	1.02538	0.836079	1.02212	0.539131	0.501108	0.70074
P0C8B4	Gon7	EKC/KEOPS complex subunit GON7	2	1	1.42575	1.43166	1.85801	0.882691	3.4455	2.59742
P0C8K7	Smim1	Small integral membrane protein 1	2	2	0.107239	0.249602	0.117973	0.285053	0.450733	0.165022
P0CB42	Alkbh1	Nucleic acid dioxygenase ALKBH1	1	1	0.221528	0.221401	0.218476	0.17741
P0CG14	Derpc	Decreased expression in renal and prostate cancer protein	20	18	6.17512	6.03124	8.21927	0.60595	3.81264	6.12259
P0CL69	Znf703	Zinc finger protein 703	1	1	0.242658	0.194917	0.339453
P0CW02	Ly6c1	Lymphocyte antigen 6C1	2	2	15.9222	27.0235	13.8906	24.2313	24.9103	14.268
P0CW03	Ly6c2	Lymphocyte antigen 6C2	2	2	17.964	18.7515	24.6596	18.3711	17.0872	14.2117
P0DJE0	Pet100	Protein PET100 homolog, mitochondrial	1	1		0.199605	0.404482	0.363339		0.662337
P0DJF2	Pet117	Protein PET117 homolog, mitochondrial	2	2	1.00235	0.816011	1.19584	0.503906	1.32293	0.60507
P0DN34	Ndufb1	NADH dehydrogenase [ubiquinone] 1 beta subcomplex subunit 1	3	3	5.6266	6.01497	6.68334	15.3731	27.6647	16.3891
P0DOV1	Mnda	Interferon-activable protein 205-B	4	4	4.88209	4.71138	5.45397	2.99638	3.92043	5.93976
P0DOV2	Ifi204	Interferon-activable protein 204	18	18	3.36388	4.25168	4.04386	2.54804	1.62943	3.47836
P10107	Anxa1	Annexin A1	42	41	17.8497	22.0545	22.3635	26.8668	47.1157	32.3165
P10126	Eef1a1	Elongation factor 1-alpha 1	27	25	53.4484	58.4425	55.5934	40.6234	99.1371	163.938
P10300	Cd8b	T-cell surface glycoprotein CD8 beta chain	11	10	1.76851	1.40458	1.48033	1.36445	3.05623	2.20246
P10404		MLV-related proviral Env polyprotein	12	12	4.13037	3.37128	5.13226	1.78511	5.46594	3.17688
P10417	Bcl2	Apoptosis regulator Bcl-2	5	5	0.898578	1.09789	0.858032	2.70832	0.96743	1.10171
P10493	Nid1	Nidogen-1	55	55	50.5894	66.1367	54.9131	33.7896	35.0794	32.6255
P10518	Alad	Delta-aminolevulinic acid dehydratase	20	20	1.64876	2.43349	2.13123	0.901066	0.788868	1.58677
P10605	Ctsb	Cathepsin B	22	22	100.521	96.971	121.335	50.4896	138.11	157.299
P10630	Eif4a2	Eukaryotic initiation factor 4A-II	13	11	90.6829	111.078	99.4831	45.3644	82.5054	115.926
P10637	Mapt	Microtubule-associated protein tau	17	17	0.895734	1.41447	0.418825	0.734861	0.689501	1.33224
P10639	Txn	Thioredoxin	14	13	145.789	120.129	154.287	32.8677	116.321	172.531
P10649	Gstm1	Glutathione S-transferase Mu 1	16	16	26.2534	33.6794	36.163	16.2785	28.3559	46.057
P10711	Tcea1	Transcription elongation factor A protein 1	26	26	27.6721	29.445	35.2044	13.3793	54.8738	31.277
P10751	Zfp11	Zinc finger protein 11	1	1	0.542003	1.0532	0.861383	1.2018	1.19058	0.820607
P10810	Cd14	Monocyte differentiation antigen CD14	12	12	8.23325	8.97779	9.88021	7.56178	18.7703	12.0044
P10820	Prf1	Perforin-1	13	9	0.413299	0.792012	0.452595	0.0561633	0.166857	0.134593
P10833	Rras	Ras-related protein R-Ras	18	17	16.9255	20.7148	18.2484	18.1005	40.6836	21.6598
P10852	Slc3a2	4F2 cell-surface antigen heavy chain	27	27	22.7098	22.0549	26.4723	24.4734	48.8532	30.6892
P10854	H2bc14	Histone H2B type 1-M	1	1	0.00818441	0.0267779	0.0090096
P10922	H1-0	Histone H1.0	8	8	21.7453	35.5731	35.2377	32.5529	39.7555	41.1474
P10925	Zfy1	Zinc finger Y-chromosomal protein 1	2	2	0.0782061		0.10821
P11031	Sub1	Activated RNA polymerase II transcriptional coactivator p15	13	13	19.2811	21.0047	26.7505	13.8275	46.11	30.4233
P11032	Gzma	Granzyme A	12	10	0.60139	0.58384	0.872347	0.78582	0.715558	0.940588
P11087	Col1a1	Collagen alpha-1(I) chain	31	30	175.719	237.073	153.375	124.375	206.558	100.567
P11103	Parp1	Poly [ADP-ribose] polymerase 1	62	61	17.4902	23.1238	22.4089	18.0905	22.324	15.2193
P11152	Lpl	Lipoprotein lipase	13	13	0.945638	2.26499	0.96717	1.47144	1.36709	0.883644
P11157	Rrm2	Ribonucleoside-diphosphate reductase subunit M2	10	10	0.339928	0.25939	0.294997		0.361949	1.10959
P11247	Mpo	Myeloperoxidase	24	23	2.14041	1.44783	1.49271	2.53099	0.309942	1.55912
P11276	Fn1	Fibronectin	111	105	31.3774	26.1834	25.7197	24.4473	14.2294	24.7103
P11352	Gpx1	Glutathione peroxidase 1	19	19	78.1017	72.3363	89.4961	41.9947	121.841	127.105
P11404	Fabp3	Fatty acid-binding protein, heart	5	5	1.05424	1.02154	0.495851
P11438	Lamp1	Lysosome-associated membrane glycoprotein 1	11	11	21.913	22.5288	25.921	9.89979	47.6486	27.8167
P11440	Cdk1	Cyclin-dependent kinase 1	5	5	0.373549	0.355727	0.345994	0.333749	0.311998	0.548712
P11499	Hsp90ab1	Heat shock protein HSP 90-beta	46	42	270.144	268.118	299.983	97.1317	217.995	421.84
P11531	Dmd	Dystrophin	113	111	9.82555	12.6665	6.60921	3.7713	2.90047	2.10694
P11588	Mup1	Major urinary protein 1	1	1	0.437244	0.897871	0.222731
P11589	Mup2	Major urinary protein 2	1	1	0.437411	0.496734	0.394681	0.0578867	0.418497	0.284999
P11609	Cd1d1	Antigen-presenting glycoprotein CD1d1	2	2	4.4841	4.53168	5.622	2.71959	13.6764	4.69075
P11627	L1cam	Neural cell adhesion molecule L1	35	35	1.99852	3.02192	0.708246	5.202	6.15452	1.93398
P11672	Lcn2	Neutrophil gelatinase-associated lipocalin	3	3	0.508658	0.24963	0.302496	0.535633		1.00996
P11679	Krt8	Keratin, type II cytoskeletal 8	36	36	2.39382	7.2588	3.05709	1.97629	4.72318	2.18702
P11680	Cfp	Properdin	17	17	1.05705	1.06012	1.319	0.47241	1.41173	1.12303
P11688	Itga5	Integrin alpha-5	33	33	5.42103	6.58228	5.62499	5.84396	10.9984	6.21806
P11798	Camk2a	Calcium/calmodulin-dependent protein kinase type II subunit alpha	2	2	0.428144	0.477718	0.411175	0.491178	0.573198	0.824505
P11835	Itgb2	Integrin beta-2	44	42	42.3779	43.5727	55.938	29.3282	105.348	59.8769
P11859	Agt	Angiotensinogen	8	8	0.544512	0.456105	0.435742	2.26319	1.393	0.61241
P11881	Itpr1	Inositol 1,4,5-trisphosphate receptor type 1	83	78	3.09306	3.03321	3.69227	3.57421	2.50638	3.00253
P11911	Cd79a	B-cell antigen receptor complex-associated protein alpha chain	11	11	4.01899	4.79867	6.06378	5.72072	16.1125	8.70956
P11928	Oas1a	2'-5'-oligoadenylate synthase 1A	7	5	0.358367	0.666584	0.539611	0.727375	0.156458	0.175984
P11930	Nudt19	Nucleoside diphosphate-linked moiety X motif 19	5	5	0.599184	0.614097	0.528225	0.360989	0.4815	0.459546
P11942	Cd3g	T-cell surface glycoprotein CD3 gamma chain	9	9	4.14135	3.14256	4.10863	3.00832	5.90793	3.62356
P11983	Tcp1	T-complex protein 1 subunit alpha	35	34	23.9504	29.9158	26.0451	20.8531	22.7287	34.0946
P12023	App	Amyloid-beta A4 protein	24	24	2.56643	2.67673	2.80473	1.79895	4.54937	3.24495
P12025	Mdk	Midkine	1	1	0.0585949		0.106184		0.0835767	0.115863
P12265	Gusb	Beta-glucuronidase	32	31	21.1648	21.2139	22.9005	9.73128	16.21	31.1118
P12367	Prkar2a	cAMP-dependent protein kinase type II-alpha regulatory subunit	17	17	4.21635	4.42316	4.94876	1.74132	3.22888	3.39173
P12382	Pfkl	ATP-dependent 6-phosphofructokinase, liver type	29	29	4.35346	4.66531	4.37622	2.08682	1.95233	4.12928
P12399	Ctla2a	Protein CTLA-2-alpha	4	4	0.489547	0.52925	0.607156	0.132765	0.696132	0.705761
P12672	Rapsn	43 kDa receptor-associated protein of the synapse	1	1		0.91694
P12710	Fabp1	Fatty acid-binding protein, liver	6	6	3.12168	2.48599	2.34363	1.44355	5.3449	9.97269
P12787	Cox5a	Cytochrome c oxidase subunit 5A, mitochondrial	14	14	27.1538	27.4692	28.5748	46.5941	97.8926	63.3083
P12804	Fgl2	Fibroleukin	11	11	2.2128	2.28987	2.39363	1.30959	2.35724	1.50245
P12815	Pdcd6	Programmed cell death protein 6	13	13	15.8448	18.2351	22.1639	16.8349	24.127	15.0028
P12849	Prkar1b	cAMP-dependent protein kinase type I-beta regulatory subunit	3	2	1.80595	2.4093	1.5094
P12960	Cntn1	Contactin-1	16	16	0.796137	1.13869	0.68379	1.48231	1.60292	0.69221
P12970	Rpl7a	60S ribosomal protein L7a	18	16	2.46782	3.40655	5.35283	3.85652	4.1332	4.39838
P13020	Gsn	Gelsolin	48	46	44.2136	48.6786	53.9191	45.8069	164.201	87.3269
P13379	Cd5	T-cell surface glycoprotein CD5	21	21	5.58081	4.30059	5.8222	3.64342	15.0698	7.90171
P13405	Rb1	Retinoblastoma-associated protein	15	12	0.171536	0.141671	0.149259
P13439	Umps	Uridine 5'-monophosphate synthase	25	24	2.58593	2.80699	2.95907	1.19215	1.24921	3.33744
P13504	Il1r1	Interleukin-1 receptor type 1	6	6	1.12065	1.24601	0.863891	3.47484	1.32037	1.72441
P13516	Scd1	Acyl-CoA desaturase 1	2	1	0.437145	0.5265	0.381616	0.284502	0.1554	0.134511
P13595	Ncam1	Neural cell adhesion molecule 1	36	36	2.02102	3.22093	0.477077	4.10802	3.50992	1.19559
P13597	Icam1	Intercellular adhesion molecule 1	20	20	39.1974	36.9145	46.9623	31.8394	94.7081	54.7115
P13609	Srgn	Serglycin	3	3	0.0916463	0.0836983	0.078598		0.325414	0.224978
P13634	Ca1	Carbonic anhydrase 1	13	13	1.61557	2.91313	2.70498	0.398535	2.86574	1.86323
P13705	Msh3	DNA mismatch repair protein Msh3	11	10	2.58541	3.30301	3.31746	1.02085	0.12104	0.424105
P13707	Gpd1	Glycerol-3-phosphate dehydrogenase [NAD(+)], cytoplasmic	22	22	4.04842	11.0982	3.90029	6.14013	2.09929	4.02091
P13808	Slc4a2	Anion exchange protein 2	19	19	1.60893	1.28498	1.7505	0.76231	1.24296	1.53743
P13864	Dnmt1	DNA (cytosine-5)-methyltransferase 1	75	68	3.84841	3.36875	4.08381	2.79186	2.12951	2.92228
P14069	S100a6	Protein S100-A6	5	5	19.6834	26.7522	25.4683	19.9064	48.8382	30.1521
P14094	Atp1b1	Sodium/potassium-transporting ATPase subunit beta-1	15	15	6.90859	8.85359	5.97719	7.26468	11.949	5.15828
P14106	C1qb	Complement C1q subcomponent subunit B	5	5	2.20893	2.48338	2.62597	1.00559	2.2307	2.29933
P14115	Rpl27a	60S ribosomal protein L27a	6	6	14.243	19.2299	28.6303	17.5232	6.30639	15.4925
P14131	Rps16	40S ribosomal protein S16	12	12	7.39789	10.3102	15.4508	9.93652	5.32032	8.52176
P14142	Slc2a4	Solute carrier family 2, facilitated glucose transporter member 4	5	5	0.548483	0.97118	0.509494	2.12266	0.563044	0.351904
P14148	Rpl7	60S ribosomal protein L7	27	26	1.82855	2.72994	5.70376	2.52444	2.08345	3.07859
P14152	Mdh1	Malate dehydrogenase, cytoplasmic	19	19	207.296	215.07	245.785	59.662	204.909	290.766
P14206	Rpsa	40S ribosomal protein SA	23	22	133.182	127.384	163.835	62.3592	134.824	103.265
P14211	Calr	Calreticulin	39	38	343.284	334.052	417.932	158.68	562.729	473.356
P14231	Atp1b2	Sodium/potassium-transporting ATPase subunit beta-2	10	10	0.912183	1.2026	0.4686	1.1548	2.01728	0.880289
P14234	Fgr	Tyrosine-protein kinase Fgr	17	15	1.72973	2.098	2.0949	2.40235	2.55663	2.78533
P14427	H2-D1	H-2 class I histocompatibility antigen, D-P alpha chain	1	1	0.237922	0.38681	0.337233
P14429	H2-Q7	H-2 class I histocompatibility antigen, Q7 alpha chain	1	1	0.365452	0.234254	0.36073	0.27543	1.19157	0.617396
P14430	H2-Q8	H-2 class I histocompatibility antigen, Q8 alpha chain	9	9	2.34143	2.15367	2.70661	2.40266	4.5045	2.77343
P14431	H2-Q9	H-2 class I histocompatibility antigen, Q9 alpha chain (Fragment)	1	1	0.854055	0.692641	0.903928	0.413591	2.09536	1.26967
P14483	H2-Ab1	H-2 class II histocompatibility antigen, A beta chain	5	5	10.7523	9.27538	15.0741	12.4452	18.9839	13.6901
P14576	Srp54	Signal recognition particle 54 kDa protein	29	28	2.45421	2.89733	2.76267	2.44505	3.1579	3.40525
P14602	Hspb1	Heat shock protein beta-1	21	21	40.7747	51.7734	27.6571	22.3976	36.0009	26.247
P14685	Psmd3	26S proteasome non-ATPase regulatory subunit 3	40	39	5.25616	5.77405	5.52708	1.19907	1.00524	2.75462
P14733	Lmnb1	Lamin-B1	71	68	245.454	296.009	349.637	231.281	622.953	332.14
P14824	Anxa6	Annexin A6	74	72	198.558	239.365	241.599	198.352	355.507	239.065
P14847	Crp	C-reactive protein	2	2	0.182826	0.134828	0.114801
P14869	Rplp0	60S acidic ribosomal protein P0	19	18	37.7517	45.9296	45.2735	33.8797	48.9859	64.0644
P14873	Map1b	Microtubule-associated protein 1B	81	81	8.9346	12.666	3.23562	6.35122	2.80995	2.66482
P14901	Hmox1	Heme oxygenase 1	12	12	4.63545	5.28586	6.70664	2.20209	4.25252	3.99313
P15066	Jund	Transcription factor jun-D	5	4	0.435306	0.29943	0.566083	0.138159	0.830438	0.675956
P15089	Cpa3	Mast cell carboxypeptidase A	7	7	0.468191	1.63403	0.396343	1.68034	0.703058	1.15258
P15105	Glul	Glutamine synthetase	25	25	15.4262	21.8951	17.8387	11.7024	9.49401	13.3049
P15116	Cdh2	Cadherin-2	15	15	1.68388	1.77348	1.62055	1.17768	2.43046	1.3097
P15208	Insr	Insulin receptor	23	23	0.760701	1.05291	0.885827	1.32675	1.34527	1.0261
P15209	Ntrk2	BDNF/NT-3 growth factors receptor	1	1	0.233255	0.420093	0.446894
P15261	Ifngr1	Interferon gamma receptor 1	15	14	4.2232	4.55196	5.73747	3.38236	10.3087	6.31762
P15306	Thbd	Thrombomodulin	10	10	0.791407	0.92033	0.840563	1.01391	4.14893	1.67725
P15307	Rel	Proto-oncogene c-Rel	18	17	3.63392	3.73474	4.1999	1.8973	2.47702	5.41881
P15314	Irf1	Interferon regulatory factor 1	7	7	0.725459	0.654656	0.842444	0.202855	0.299282	0.307283
P15327	Bpgm	Bisphosphoglycerate mutase	9	9	0.354046	0.569499	0.4718	0.260638	0.841977	1.18399
P15331	Prph	Peripherin	49	49	22.5359	37.1283	3.36263	71.1328	46.7794	15.6418
P15379	Cd44	CD44 antigen	10	10	13.3266	13.9754	16.3463	6.85338	30.2531	18.0699
P15508	Sptb	Spectrin beta chain, erythrocytic	66	66	0.741535	1.49007	0.895872	0.832234	1.00564	0.6495
P15530	Cd79b	B-cell antigen receptor complex-associated protein beta chain	5	5	7.85511	11.388	14.551	5.84308	30.739	14.6915
P15532	Nme1	Nucleoside diphosphate kinase A	10	10	62.2456	46.337	61.1396	18.2802	48.6709	75.9992
P15533	Trim30a	Tripartite motif-containing protein 30A	16	12	2.97799	3.34186	3.08726	0.698965	0.79584	0.710102
P15535	B4galt1	Beta-1,4-galactosyltransferase 1	8	8	3.3466	3.47341	3.87673	2.42573	2.36179	1.83572
P15626	Gstm2	Glutathione S-transferase Mu 2	14	14	8.51159	10.0886	10.2632	2.8159	7.1634	10.4505
P15655	Fgf2	Fibroblast growth factor 2	2	2	0.600755	0.754899	0.672973	2.25341	0.393068	0.855338
P15702	Spn	Leukosialin	14	12	5.0914	4.37527	5.06944	3.3721	13.6292	8.06612
P15806	Tcf3	Transcription factor E2-alpha	5	5	0.265333	0.189271	0.282517		1.22932	0.68111
P15864	H1-2	Histone H1.2	13	12	105.371	114.562	120.11	53.4542	75.7892	69.5378
P15920	Atp6v0a2	V-type proton ATPase 116 kDa subunit a2	16	14	1.55786	1.7514	1.73193	2.59586	1.47066	2.66701
P15947	Klk1	Kallikrein-1	3	3		1.36011		1.01832
P16015	Ca3	Carbonic anhydrase 3	20	20	91.723	190.049	95.887	59.7534	81.2912	78.8239
P16045	Lgals1	Galectin-1	14	14	177.717	222.182	157.287	75.6469	340.603	165.264
P16054	Prkce	Protein kinase C epsilon type	4	3	0.0894183	0.0570326	0.0792393	0.0692575		0.111829
P16056	Met	Hepatocyte growth factor receptor	4	4	0.0989728	0.0957007	0.106434	0.063797	0.0882338	0.0884271
P16092	Fgfr1	Fibroblast growth factor receptor 1	2	2		0.109953	0.0922388		0.241044
P16110	Lgals3	Galectin-3	14	14	30.0891	27.285	38.7128	17.1292	74.1894	37.2631
P16125	Ldhb	L-lactate dehydrogenase B chain	18	18	8.33629	9.89022	9.12482	4.10229	9.11322	8.37278
P16254	Srp14	Signal recognition particle 14 kDa protein	11	11	2.13766	2.22983	2.43352	1.82151	4.09094	2.18225
P16277	Blk	Tyrosine-protein kinase Blk	12	11	0.41419	0.590678	0.559238	0.487351	0.257483	0.307768
P16294	F9	Coagulation factor IX	3	3	0.473293	0.346572	0.359301	0.830277	0.42672	0.212268
P16297	Il2rb	Interleukin-2 receptor subunit beta	6	6	0.157623	0.149076	0.229532		0.160333	0.126266
P16301	Lcat	Phosphatidylcholine-sterol acyltransferase	3	3	0.417057	0.49951	0.418277	0.655545	0.803434	0.348896
P16330	Cnp	2',3'-cyclic-nucleotide 3'-phosphodiesterase	32	30	5.95898	7.58266	6.77148	6.24198	7.7549	6.95817
P16332	Mmut	Methylmalonyl-CoA mutase, mitochondrial	32	32	6.03695	10.6996	7.56134	3.53202	3.45151	4.5592
P16382	Il4r	Interleukin-4 receptor subunit alpha	8	8	0.84698	0.522324	0.786213	0.694838	0.777693	0.639691
P16390	Kcna3	Potassium voltage-gated channel subfamily A member 3	1	1	0.905932	0.784017	0.966042
P16406	Enpep	Glutamyl aminopeptidase	45	45	6.1382	10.547	7.74692	4.72164	7.24546	5.12747
P16460	Ass1	Argininosuccinate synthase	25	25	8.96531	8.62566	8.39446	3.07891	4.31566	6.33371
P16546	Sptan1	Spectrin alpha chain, non-erythrocytic 1	264	261	82.0767	98.7298	96.4404	90.5024	251.634	129.655
P16627	Hspa1l	Heat shock 70 kDa protein 1-like	6	4	1.96695	1.06498	1.27534	1.52864	1.21661	1.12957
P16675	Ctsa	Lysosomal protective protein	18	18	15.6366	15.0391	20.7507	9.07808	23.1238	28.0131
P16858	Gapdh	Glyceraldehyde-3-phosphate dehydrogenase	30	29	182.96	197.638	198.393	40.6573	72.1971	110.475
P16879	Fes	Tyrosine-protein kinase Fes/Fps	18	18	1.27897	1.24572	1.37088	0.302378	0.479225	0.698803
P16951	Atf2	Cyclic AMP-dependent transcription factor ATF-2	11	11	0.6509	0.608163	0.729246	0.654731	1.44747	1.79772
P17012	Zfx	Zinc finger X-chromosomal protein	5	4	0.0985059	0.101942	0.119137	0.179648	1.00021	0.526105
P17047	Lamp2	Lysosome-associated membrane glycoprotein 2	14	14	43.8227	43.2385	57.1193	56.6902	109.935	72.1884
P17095	Hmga1	High mobility group protein HMG-I/HMG-Y	13	13	25.1246	23.1152	23.8746	16.6701	62.7178	33.6648
P17141	Zfp37	Zinc finger protein 37	6	6	0.139765	0.173995	0.147959	0.0695883	0.114494	0.11617
P17156	Hspa2	Heat shock-related 70 kDa protein 2	25	23	149.866	179.678	158.334	8.46186	19.1455	11.2878
P17182	Eno1	Alpha-enolase	34	33	134.687	122.681	156.658	54.2487	182.938	224.448
P17183	Eno2	Gamma-enolase	12	12	0.337504	0.434211	0.0981993	0.260122	0.414053	0.557521
P17225	Ptbp1	Polypyrimidine tract-binding protein 1	14	12	63.7039	66.9143	69.8635	22.8664	43.9154	39.22
P17426	Ap2a1	AP-2 complex subunit alpha-1	38	36	6.87498	8.0158	7.49191	5.89255	3.96725	6.74327
P17427	Ap2a2	AP-2 complex subunit alpha-2	40	39	15.8709	18.8829	18.4529	7.94571	6.97112	13.147
P17433	Spi1	Transcription factor PU.1	9	9	3.26111	3.02652	3.97753	3.22687	8.10031	5.60869
P17439	Gba	Lysosomal acid glucosylceramidase	19	19	9.64227	10.4229	11.555	5.62482	8.70585	12.1302
P17563	Selenbp1	Methanethiol oxidase	7	7	3.75062	6.8706	7.17621	3.45832	4.72179	8.46327
P17665	Cox7c	Cytochrome c oxidase subunit 7C, mitochondrial	4	4	11.289	15.4056	11.5193	52.1343	86.0851	40.5236
P17710	Hk1	Hexokinase-1	49	48	11.6048	14.0282	11.9153	14.0447	10.3681	12.6987
P17717	Ugt2b17	UDP-glucuronosyltransferase 2B17	1	1		0.353901	0.259395
P17742	Ppia	Peptidyl-prolyl cis-trans isomerase A	18	17	386.295	354.548	436.836	293.344	978.309	706.787
P17751	Tpi1	Triosephosphate isomerase	23	23	78.2454	65.1952	91.9219	21.3676	61.8383	82.1742
P17809	Slc2a1	Solute carrier family 2, facilitated glucose transporter member 1	6	5	1.79205	2.11564	1.49392	4.88117	2.35784	3.10694
P17892	Pnliprp2	Pancreatic lipase-related protein 2	8	8		0.21072		0.706814
P17897	Lyz1	Lysozyme C-1	2	2	2.13498	1.72536	2.17122	2.7415	2.51022	1.92821
P17918	Pcna	Proliferating cell nuclear antigen	20	18	20.5379	16.2394	21.7284	7.80125	37.6641	29.3837
P18052	Ptpra	Receptor-type tyrosine-protein phosphatase alpha	23	22	3.05022	3.70251	3.28858	1.46501	1.6713	2.09722
P18155	Mthfd2	Bifunctional methylenetetrahydrofolate dehydrogenase/cyclohydrolase, mitochondrial	20	18	1.97139	1.70485	2.00467	1.70199	5.20543	3.02397
P18181	Cd48	CD48 antigen	16	15	8.97937	7.96394	10.2568	5.07312	35.3935	19.4638
P18242	Ctsd	Cathepsin D	21	21	155.3	141.636	177.705	73.6715	212.604	203.539
P18293	Npr1	Atrial natriuretic peptide receptor 1	17	17	0.939055	0.952775	1.08639	0.766858	0.775987	0.964186
P18337	Sell	L-selectin	15	15	2.0928	2.42422	3.01058	2.2032	3.75481	3.69262
P18468	H2-Eb1	H-2 class II histocompatibility antigen, I-A beta chain	1	1	0.53019	0.434807	0.604899
P18525		Ig heavy chain V region 5-84	1	1	0.684631	0.537533	0.712011	0.364757	1.2122	1.30742
P18528		Ig heavy chain V region 6.96	3	3	4.62819	3.17581	5.58287	0.982858	8.38896	36.2052
P18531	Ighv3-6	Ig heavy chain V region 3-6	2	2	1.17257	0.567715	0.575069		0.26546	0.331616
P18572	Bsg	Basigin	13	12	16.5829	20.3592	17.017	11.373	47.2134	19.7638
P18608	Hmgn1	Non-histone chromosomal protein HMG-14	5	4	0.695484	0.912919	0.710352	0.0807248	0.107613	0.079187
P18653	Rps6ka1	Ribosomal protein S6 kinase alpha-1	28	26	0.797821	0.804472	0.885327	1.30236	0.376041	0.702558
P18654	Rps6ka3	Ribosomal protein S6 kinase alpha-3	28	24	2.53561	2.81113	2.91348	1.16681	1.03753	1.83135
P18760	Cfl1	Cofilin-1	26	26	367.969	304.437	413.419	690.61	1179.79	958.07
P18826	Phka1	Phosphorylase b kinase regulatory subunit alpha, skeletal muscle isoform	1	1		0.0412525
P18828	Sdc1	Syndecan-1	3	3	0.101818	0.116761	0.0744706	0.081895	0.612894	0.327429
P18872	Gnao1	Guanine nucleotide-binding protein G(o) subunit alpha	14	14	2.827	4.27814	1.39747	1.56446	1.48035	1.35136
P18911	Rarg	Retinoic acid receptor gamma	2	2	26.0005	24.7534	28.3386
P19001	Krt19	Keratin, type I cytoskeletal 19	20	17	1.07816	1.47601	1.7701	1.06248	2.72205	0.95736
P19070	Cr2	Complement receptor type 2	35	32	9.63488	9.94311	14.0476	8.87126	28.2451	12.1359
P19096	Fasn	Fatty acid synthase	122	118	13.5769	26.4176	12.122	24.8924	6.37591	15.6252
P19137	Lama1	Laminin subunit alpha-1	21	20	0.849051	0.501773	0.566941	0.184298	0.149979	0.174887
P19157	Gstp1	Glutathione S-transferase P 1	7	7	39.6782	44.6584	48.7386	13.5691	32.4949	46.76
P19182	Ifrd1	Interferon-related developmental regulator 1	10	9	0.615329	0.801948	0.912685	0.306475	0.246639	0.311776
P19221	F2	Prothrombin	25	25	3.41457	3.95702	3.10343	6.75231	13.2304	3.95691
P19246	Nefh	Neurofilament heavy polypeptide	25	25	1.02109	1.39534	0.461261	2.18895	2.60817	1.02375
P19253	Rpl13a	60S ribosomal protein L13a	11	11	1.86931	3.00793	5.67559	4.81415	0.855522	2.95968
P19258	Mpv17	Protein Mpv17	1	1		0.135904		1.03403e-05
P19324	Serpinh1	Serpin H1	26	25	36.1407	49.5427	42.544	17.413	32.6124	35.0374
P19426	Nelfe	Negative elongation factor E	24	22	3.02909	3.03088	3.85211	0.692701	1.95942	1.83978
P19437	Ms4a1	B-lymphocyte antigen CD20	14	14	12.5188	14.9987	16.4775	11.074	20.956	23.811
P19536	Cox5b	Cytochrome c oxidase subunit 5B, mitochondrial	8	8	40.6961	48.7404	51.144	76.1839	174.847	73.8272
P19783	Cox4i1	Cytochrome c oxidase subunit 4 isoform 1, mitochondrial	18	18	42.9393	61.067	54.2197	65.6465	115.38	74.9711
P19788	Mgp	Matrix Gla protein	2	2	0.441623	0.483256	0.25766	1.01684		0.116526
P19973	Lsp1	Lymphocyte-specific protein 1	33	28	22.6156	22.5136	29.9053	33.2712	157.958	96.3873
P20029	Hspa5	Endoplasmic reticulum chaperone BiP	60	59	229.885	253.141	300.562	221.869	594.595	428.907
P20033	Pdgfa	Platelet-derived growth factor subunit A	1	1	0.0240899		0.0249553
P20060	Hexb	Beta-hexosaminidase subunit beta	29	29	36.9893	40.2562	43.8001	18.6191	43.4565	54.794
P20065	Tmsb4x	Thymosin beta-4	7	7	86.4278	88.8571	131.533	48.078	3.20216	1.19652
P20108	Prdx3	Thioredoxin-dependent peroxide reductase, mitochondrial	13	13	83.7366	91.1795	91.4141	42.0047	140.751	85.8276
P20152	Vim	Vimentin	68	68	1633.19	1764.32	2052.89	898.233	1564.38	1251.47
P20334	Tnfrsf9	Tumor necrosis factor receptor superfamily member 9	2	2	0.0471976	0.0303865	0.0394518	0.00365134	0.0224024	0.0266157
P20352	F3	Tissue factor	8	8	0.862496	1.32453	0.978001	1.4142	2.17252	1.03199
P20443	Sag	S-arrestin	2	2	0.59733	0.534826	0.569986	0.36932	0.618088	0.969532
P20444	Prkca	Protein kinase C alpha type	15	13	0.45308	0.516576	0.591111	0.961851	0.456784	1.04641
P20491	Fcer1g	High affinity immunoglobulin epsilon receptor subunit gamma	4	4	2.78927	2.62982	3.81583	2.84887	13.7183	10.5529
P20664	Prim1	DNA primase small subunit	9	7	0.243123	0.22251	0.275498	0.36751		0.314388
P20693	Fcer2	Low affinity immunoglobulin epsilon Fc receptor	16	15	4.86094	4.36096	5.60928	3.38281	10.5094	6.15626
P20782	Chrne	Acetylcholine receptor subunit epsilon	1	1	0.186999	0.156533	0.1706
P20917	Mag	Myelin-associated glycoprotein	5	5	0.776613	0.866957	0.22261	0.837291	1.14269	0.357536
P20918	Plg	Plasminogen	47	47	3.44873	4.80983	3.82514	5.39616	2.28594	3.21169
P20934	Evi2a	Protein EVI2A	2	2	0.624081	0.585611	0.807007	0.28914	1.32129	1.12528
P20937	Klra1	T-cell surface glycoprotein YE1/48	4	3	0.0959269	0.132447	0.131684	0.142445	0.115747	0.114949
P21107	Tpm3	Tropomyosin alpha-3 chain	18	18	81.1395	85.3341	102.899	138.607	611.35	244.182
P21126	Ubl4a	Ubiquitin-like protein 4A	10	10	3.95386	4.1244	4.75302	1.83939	6.3308	4.33051
P21129	Slc10a3	P3 protein	1	1		0.403803	0.650715
P21180	C2	Complement C2	7	7	0.688158	0.58738	0.521998	0.431305	0.288324	0.28764
P21271	Myo5b	Unconventional myosin-Vb	3	3	0.158264	0.165447	0.267929	6.18298e-06	1.28392e-05
P21278	Gna11	Guanine nucleotide-binding protein subunit alpha-11	8	8	0.96129	1.52283	1.05954	1.22207	0.916028	0.748233
P21279	Gnaq	Guanine nucleotide-binding protein G(q) subunit alpha	12	12	2.41789	3.5363	2.36398	3.05128	2.49771	2.36716
P21300	Akr1b7	Aldo-keto reductase family 1 member B7	3	3	3.37845	3.03357	2.78101	0.820322	0.845426	1.94608
P21440	Abcb4	Phosphatidylcholine translocator ABCB4	3	3	0.155771	0.106628	0.121435
P21447	Abcb1a	ATP-dependent translocase ABCB1	19	19	1.1124	1.27545	1.26292	2.01544	1.81803	1.68553
P21460	Cst3	Cystatin-C	9	9	6.11362	5.57417	7.19535	2.79542	9.10743	6.20891
P21550	Eno3	Beta-enolase	15	14	69.4889	59.6835	80.1527	5.4164	23.6485	20.1552
P21614	Gc	Vitamin D-binding protein	24	24	10.1675	9.32106	10.5304	9.00376	17.9333	6.65978
P21619	Lmnb2	Lamin-B2	61	60	34.1067	40.4298	48.8698	40.8619	107.614	58.021
P21803	Fgfr2	Fibroblast growth factor receptor 2	3	3	3.02108	2.03027	2.58025		1.23691
P21812	Mcpt4	Mast cell protease 4	7	7	1.365	3.4037	0.867048	4.71812	1.29863	2.89784
P21836	Ache	Acetylcholinesterase	4	4	0.122883	0.227968	0.496305	0.234734
P21844	Cma1	Chymase	8	6	0.130873	0.196158	0.0661463	0.502562	0.209161	0.402479
P21845	Tpsb2	Tryptase beta-2	5	5	0.0647393	0.257619	0.0666846	0.330523	0.508681	0.26872
P21855	Cd72	B-cell differentiation antigen CD72	14	14	2.70663	3.01478	3.8755	2.80625	7.87791	4.89457
P21956	Mfge8	Lactadherin	29	28	27.0518	28.7439	20.0318	33.7272	22.506	25.3171
P21958	Tap1	Antigen peptide transporter 1	28	28	10.3249	9.83965	12.2502	16.7707	9.59698	13.3849
P21981	Tgm2	Protein-glutamine gamma-glutamyltransferase 2	46	45	91.5047	114.988	98.0214	95.3896	117.012	162.123
P21995	Emb	Embigin	11	11	1.30493	1.50872	1.35349	1.32513	4.52479	1.85168
P22091	Tal1	T-cell acute lymphocytic leukemia protein 1 homolog	4	4	0.113173	0.195008	0.266877
P22272	Il6ra	Interleukin-6 receptor subunit alpha	4	4	1.59521	1.75178	1.27867	0.357028	0.980278	0.57344
P22315	Fech	Ferrochelatase, mitochondrial	18	17	1.11512	1.73745	1.36146	2.06434	1.89791	1.42552
P22366	Myd88	Myeloid differentiation primary response protein MyD88	12	11	1.86743	1.87231	2.17771	0.771105	0.940755	1.6275
P22437	Ptgs1	Prostaglandin G/H synthase 1	23	23	8.07674	9.21258	9.28114	7.61676	7.56529	10.621
P22599	Serpina1b	Alpha-1-antitrypsin 1-2	7	7	9.44059	8.1566	8.07358	7.52345	18.4026	10.8075
P22646	Cd3e	T-cell surface glycoprotein CD3 epsilon chain	7	6	5.00136	4.20629	4.66125	1.42182	4.43108	2.87452
P22682	Cbl	E3 ubiquitin-protein ligase CBL	35	32	2.69659	2.57626	2.92497	0.813782	1.20211	2.01249
P22892	Ap1g1	AP-1 complex subunit gamma-1	33	32	5.15432	5.94086	5.52495	4.69894	3.06932	7.22389
P22893	Zfp36	mRNA decay activator protein ZFP36	2	2	0.056608	0.0764278	0.0935266		0.395743
P22907	Hmbs	Porphobilinogen deaminase	20	19	4.78496	3.79492	5.51726	0.897611	2.1141	2.73492
P23116	Eif3a	Eukaryotic translation initiation factor 3 subunit A	118	116	9.14448	9.80109	10.6157	6.1537	3.30573	10.5447
P23198	Cbx3	Chromobox protein homolog 3	9	9	32.9027	32.9012	43.4952	33.5376	88.8028	30.7438
P23249	Mov10	Putative helicase MOV-10	37	33	0.907963	0.995482	0.962514	18.6756	14.1256	19.2515
P23298	Prkch	Protein kinase C eta type	17	11	0.475934	0.425479	0.5446	0.614126	0.390511	0.357604
P23475	Xrcc6	X-ray repair cross-complementing protein 6	29	27	3.56876	3.62271	4.03739	2.0755	1.56237	2.25867
P23492	Pnp	Purine nucleoside phosphorylase	19	17	11.3915	12.0713	11.3558	5.33675	5.62077	17.1838
P23506	Pcmt1	Protein-L-isoaspartate(D-aspartate) O-methyltransferase	19	19	9.20248	9.04434	9.98521	2.68706	12.3593	8.06856
P23591	Gfus	GDP-L-fucose synthase	20	19	4.83163	4.9578	6.04199	1.89717	2.54436	4.86749
P23611	Irf8	Interferon regulatory factor 8	30	29	3.38133	3.32895	4.08524	1.349	2.56413	3.59003
P23708	Nfya	Nuclear transcription factor Y subunit alpha	4	3	2.28889	1.74882	2.80587	2.45112	1.46106	2.60668
P23780	Glb1	Beta-galactosidase	20	20	9.17339	9.95811	9.23855	6.2719	9.10798	13.1792
P23798	Pcgf2	Polycomb group RING finger protein 2	3	2	0.275346	0.237101	0.403081
P23906	Irf2	Interferon regulatory factor 2	13	11	1.4183	1.35437	1.93584	0.459481	0.84701	0.843362
P23927	Cryab	Alpha-crystallin B chain	9	9	1.48574	1.76295	0.311625	1.94964	1.20325	0.701484
P23949	Zfp36l2	mRNA decay activator protein ZFP36L2	7	6	0.276914	0.235312	0.324982	0.159384	0.394067	0.295509
P23950	Zfp36l1	mRNA decay activator protein ZFP36L1	9	8	1.0542	0.857364	1.04005	0.609514	2.1861	2.24176
P23953	Ces1c	Carboxylesterase 1C	16	16	4.6921	4.19737	4.76821	3.36078	7.39324	3.02806
P24063	Itgal	Integrin alpha-L	57	55	17.0976	17.8102	21.5168	13.5398	43.4384	31.1576
P24161	Cd247	T-cell surface glycoprotein CD3 zeta chain	11	10	2.52189	1.99944	2.54547	0.707681	5.00861	3.28751
P24270	Cat	Catalase	42	41	23.7307	33.3939	29.9734	27.9091	51.3746	27.8486
P24288	Bcat1	Branched-chain-amino-acid aminotransferase, cytosolic	5	5	0.363403	0.342893	0.284141	9.46818	15.4342	11.2336
P24369	Ppib	Peptidyl-prolyl cis-trans isomerase B	19	19	48.2077	56.6878	60.0003	60.6189	105.312	86.9609
P24399	Znf239	Zinc finger protein 239	1	1	2.15141	1.25741	2.27048
P24452	Capg	Macrophage-capping protein	16	16	58.8675	57.4726	69.3657	39.5976	112.89	77.6033
P24457	Cyp2d11	Cytochrome P450 2D11	1	1		0.244967		0.629639	0.89227	0.465523
P24472	Gsta4	Glutathione S-transferase A4	4	4	0.261019	0.48382	0.272658	0.232695	0.5503	0.739617
P24527	Lta4h	Leukotriene A-4 hydrolase	40	39	18.492	20.4758	20.4607	3.70798	6.58133	13.1208
P24529	Th	Tyrosine 3-monooxygenase	28	28	0.939648	1.77393	0.146338	1.39214	0.698832	0.795296
P24547	Impdh2	Inosine-5'-monophosphate dehydrogenase 2	27	24	8.86338	9.18778	10.4001	6.9861	6.17779	11.3931
P24549	Aldh1a1	Retinal dehydrogenase 1	19	19	1.77806	3.73895	0.647307	1.48164	0.841509	1.60002
P24604	Tec	Tyrosine-protein kinase Tec	5	2		0.261952	0.151938	0.220686	0.113958
P24638	Acp2	Lysosomal acid phosphatase	14	14	20.7336	20.3068	27.4687	10.4107	34.0512	24.9882
P24668	M6pr	Cation-dependent mannose-6-phosphate receptor	16	16	35.7166	37.7823	47.2167	38.3507	129.962	55.0944
P24788	Cdk11b	Cyclin-dependent kinase 11B	42	40	5.73618	5.82921	6.91544	3.38988	5.1838	6.72832
P24860	Ccnb1	G2/mitotic-specific cyclin-B1	1	1	1.83557	1.37564	0.971206	1.11752	0.967717	2.10833
P25085	Il1rn	Interleukin-1 receptor antagonist protein	5	4	0.33498	0.183806	0.239005	0.166234	0.288318	0.259012
P25118	Tnfrsf1a	Tumor necrosis factor receptor superfamily member 1A	7	7	0.761553	0.949398	1.02488	0.19532	0.440806	0.281507
P25119	Tnfrsf1b	Tumor necrosis factor receptor superfamily member 1B	7	7	0.685869	0.320293	0.635539	0.490862	1.20412	0.963001
P25206	Mcm3	DNA replication licensing factor MCM3	57	52	9.24447	7.91931	9.22764	4.34732	8.3479	10.282
P25322	Ccnd1	G1/S-specific cyclin-D1	4	4	5.03144	4.09078	4.47148	0.187027		0.31614
P25425	Pou2f1	POU domain, class 2, transcription factor 1	4	4	0.413041	0.442266	0.969925	0.128374	0.81911	1.14303
P25444	Rps2	40S ribosomal protein S2	19	19	12.5595	14.1205	19.9184	16.2979	4.3429	11.2275
P25446	Fas	Tumor necrosis factor receptor superfamily member 6	8	8	0.340919	0.433528	0.377277	0.496008	1.18104	0.785978
P25785	Timp2	Metalloproteinase inhibitor 2	6	6	0.294384	0.298067	0.22942		1.26309	0.393556
P25799	Nfkb1	Nuclear factor NF-kappa-B p105 subunit	49	44	4.47877	5.06472	6.18967	2.79338	4.88495	6.84711
P25911	Lyn	Tyrosine-protein kinase Lyn	29	28	7.54492	8.79279	9.56239	7.5325	6.14541	10.1432
P25916	Bmi1	Polycomb complex protein BMI-1	4	3	0.106098	0.173054	0.123992	0.537188		0.495486
P25918	Cd19	B-lymphocyte antigen CD19	11	10	1.56409	1.5972	2.24938	1.95005	4.48697	3.17311
P25962	Adrb3	Beta-3 adrenergic receptor	3	3	0.325444	0.690979	0.43959	1.0481	0.66811	1.29698
P25976	Ubtf	Nucleolar transcription factor 1	53	51	11.2596	12.7815	14.153	16.6677	25.51	17.7891
P26011	Itgb7	Integrin beta-7	28	26	4.04331	3.68371	4.40105	2.94231	6.14339	4.84376
P26039	Tln1	Talin-1	170	164	85.6227	89.229	98.9331	52.9621	125.272	127.566
P26040	Ezr	Ezrin	42	41	18.1272	18.277	23.8787	12.0402	17.2795	26.4522
P26041	Msn	Moesin	56	54	105.621	116.332	131.001	63.5439	76.3123	121.608
P26043	Rdx	Radixin	36	35	9.56557	10.7962	11.6167	4.62593	6.91536	10.6706
P26151	Fcgr1	High affinity immunoglobulin gamma Fc receptor I	10	9	1.15575	0.863148	0.947569	1.39334	1.4513	2.22524
P26187	Mgmt	Methylated-DNA--protein-cysteine methyltransferase	10	10	1.60067	1.85661	2.12101	0.968892	3.80763	1.8512
P26231	Ctnna1	Catenin alpha-1	48	48	15.524	18.0925	19.8611	7.40898	22.2609	17.2977
P26262	Klkb1	Plasma kallikrein	14	14	0.932497	1.15572	1.20861	0.319118	0.689298	0.314271
P26323	Fli1	Friend leukemia integration 1 transcription factor	24	23	2.73822	2.69602	4.03828	1.6529	4.10541	5.16282
P26350	Ptma	Prothymosin alpha	11	10	10.0339	12.437	11.8758	12.4482	11.2397	18.392
P26369	U2af2	Splicing factor U2AF 65 kDa subunit	21	20	47.3256	45.1028	53.0196	28.8395	36.8514	42.6113
P26443	Glud1	Glutamate dehydrogenase 1, mitochondrial	41	41	44.6068	58.6263	57.9887	30.8234	34.9902	45.566
P26450	Pik3r1	Phosphatidylinositol 3-kinase regulatory subunit alpha	34	33	4.70896	4.76043	5.934	1.25612	4.70532	3.67678
P26516	Psmd7	26S proteasome non-ATPase regulatory subunit 7	18	17	11.7478	11.0397	13.1939	6.16804	9.70254	13.164
P26618	Pdgfra	Platelet-derived growth factor receptor alpha	15	15	0.666312	0.759043	1.0702	0.330884	0.565154	0.550395
P26638	Sars1	Serine--tRNA ligase, cytoplasmic	37	37	17.5344	18.1964	20.3359	5.58138	9.95761	19.7709
P26645	Marcks	Myristoylated alanine-rich C-kinase substrate	18	14	10.9284	10.2675	13.3922	2.29659	11.6503	16.9753
P26883	Fkbp1a	Peptidyl-prolyl cis-trans isomerase FKBP1A	10	9	14.4991	12.4943	16.4194	4.7209	28.7284	32.9577
P26952	Il3ra	Interleukin-3 receptor subunit alpha	4	4	1.60378	0.974027	1.34066	1.57389	2.52031	1.29569
P26954	Csf2rb2	Interleukin-3 receptor class 2 subunit beta	10	10	0.52919	0.509137	0.584579	0.249224	0.584924	0.661268
P26955	Csf2rb	Cytokine receptor common subunit beta	6	5	0.352847	0.308069	0.374067	0.162805	0.460951	0.445468
P27005	S100a8	Protein S100-A8	2	2	1.63836	0.72684	0.643585	0.810407	0.46598	1.7511
P27046	Man2a1	Alpha-mannosidase 2	51	51	5.33578	6.29674	5.61755	6.07314	3.61351	6.01594
P27467	Wnt3a	Protein Wnt-3a	2	2	0.379691	0.414275	0.575871
P27512	Cd40	Tumor necrosis factor receptor superfamily member 5	11	11	6.77915	5.83823	8.20965	3.20846	16.4918	8.3588
P27546	Map4	Microtubule-associated protein 4	77	72	13.1196	13.7319	15.1554	4.18523	14.7351	19.6111
P27573	Mpz	Myelin protein P0	6	6	0.988752	1.2973	0.321942	3.37446	0.807724	0.80972
P27577	Ets1	Protein C-ets-1	12	10	1.98257	2.07405	2.57202	0.801222	3.64447	1.5803
P27601	Gna13	Guanine nucleotide-binding protein subunit alpha-13	23	21	2.92495	3.21128	3.25065	3.08795	2.31168	2.01995
P27612	Plaa	Phospholipase A-2-activating protein	43	41	3.12021	3.69373	3.44979	1.09669	1.79231	3.35878
P27641	Xrcc5	X-ray repair cross-complementing protein 5	34	31	4.1528	5.00432	4.80905	3.36151	3.54105	4.62374
P27659	Rpl3	60S ribosomal protein L3	31	29	5.29215	6.37543	10.682	4.89864	2.03608	4.63518
P27661	H2ax	Histone H2AX	5	4	0.388491	0.0971529	0.0990819	0.513752	1.00906	0.726316
P27773	Pdia3	Protein disulfide-isomerase A3	63	62	315.947	317.875	374.553	166.367	511.883	410.687
P27782	Lef1	Lymphoid enhancer-binding factor 1	9	7	0.563623	0.529097	0.608817	0.327553	0.373049	0.148818
P27808	Mgat1	Alpha-1,3-mannosyl-glycoprotein 2-beta-N-acetylglucosaminyltransferase	10	9	1.07634	1.1063	1.13334	1.20471	0.786858	1.12023
P27814	Klrb1c	Killer cell lectin-like receptor subfamily B member 1C	5	2	0.0349244	0.0157852	0.0361557		0.0444969	0.0891485
P27870	Vav1	Proto-oncogene vav	42	41	7.46795	7.13006	8.37009	2.28582	2.07215	3.95077
P28028	Braf	Serine/threonine-protein kinase B-raf	5	5	0.294071	0.207151	0.228452
P28033	Cebpb	CCAAT/enhancer-binding protein beta	6	6	1.09927	0.894402	1.30771	0.578619	0.961477	0.890305
P28063	Psmb8	Proteasome subunit beta type-8	19	17	8.76542	9.91026	9.35075	1.66059	2.10188	4.23044
P28076	Psmb9	Proteasome subunit beta type-9	8	8	24.0739	23.3092	27.2225	7.50471	28.0586	29.7426
P28078	H2-DMa	Class II histocompatibility antigen, M alpha chain	3	3	22.3991	18.5221	24.7913	34.3307	127.208	47.7747
P28271	Aco1	Cytoplasmic aconitate hydratase	50	48	5.47366	5.86141	5.34056	1.23724	1.17824	2.79762
P28293	Ctsg	Cathepsin G	6	6	0.834556	0.265399	0.402877	1.28527		0.509648
P28301	Lox	Protein-lysine 6-oxidase	4	4	0.81265	0.696528	0.0923321	0.494223	0.233178
P28352	Apex1	DNA-(apurinic or apyrimidinic site) endonuclease	24	22	19.7393	20.7977	22.7061	20.6382	25.8037	21.2725
P28474	Adh5	Alcohol dehydrogenase class-3	18	17	6.26041	7.08344	6.67446	1.69877	1.95788	4.25578
P28481	Col2a1	Collagen alpha-1(II) chain	3	1	0.212105
P28574	Max	Protein max	12	12	3.66172	3.55929	4.33993	3.29599	6.81033	2.98138
P28650	Adss1	Adenylosuccinate synthetase isozyme 1	24	23	4.79257	4.03579	4.81027	2.1957	2.54543	5.20292
P28652	Camk2b	Calcium/calmodulin-dependent protein kinase type II subunit beta	2	2	0.0504812	0.1107		0.168174	0.0857291
P28653	Bgn	Biglycan	22	22	121.885	141.802	117.234	100.147	245.001	75.9072
P28654	Dcn	Decorin	23	23	77.4391	128.22	83.2443	106.493	184.473	65.6549
P28656	Nap1l1	Nucleosome assembly protein 1-like 1	11	9	18.9626	15.0911	19.5797	11.1539	51.7811	40.5394
P28658	Atxn10	Ataxin-10	29	28	2.87194	2.77443	3.06246	1.82457	4.30378	5.35018
P28659	Celf1	CUGBP Elav-like family member 1	13	12	2.41166	2.86016	2.78652	1.38651	2.7438	3.06145
P28660	Nckap1	Nck-associated protein 1	31	30	1.08276	1.52937	1.38053	0.593261	0.30975	0.36203
P28661	Septin4	Septin-4	17	17	3.01122	3.23685	3.97362	0.765685	1.19172	1.76263
P28663	Napb	Beta-soluble NSF attachment protein	14	14	0.287208	0.324461	0.110604	0.276317	0.326448	0.222415
P28665	Mug1	Murinoglobulin-1	38	37	5.30547	4.82685	3.87204	4.2407	9.84655	7.45746
P28666	Mug2	Murinoglobulin-2	1	1	6.77215e-06		1.27527e-05
P28667	Marcksl1	MARCKS-related protein	10	7	2.70048	2.61114	3.08123	1.62368	3.99939	4.53706
P28700	Rxra	Retinoic acid receptor RXR-alpha	7	7	0.410202	0.591127	0.495619	0.224561	0.22687	0.400132
P28704	Rxrb	Retinoic acid receptor RXR-beta	11	9	0.61598	0.647778	0.664326	0.4132	0.34011	0.59412
P28738	Kif5c	Kinesin heavy chain isoform 5C	11	11	1.3742	1.50701	1.25567	1.68622	3.012	2.16497
P28740	Kif2a	Kinesin-like protein KIF2A	28	25	4.2138	4.79667	4.82115	4.30217	2.70714	4.51611
P28741	Kif3a	Kinesin-like protein KIF3A	15	14	0.438452	0.461892	0.441072	1.34082	0.847928	1.00178
P28798	Grn	Progranulin	18	18	33.3878	33.6463	45.5788	24.674	69.2163	28.581
P28828	Ptprm	Receptor-type tyrosine-protein phosphatase mu	17	17	1.19638	1.36054	1.51371	0.368827	0.520426	0.467697
P28843	Dpp4	Dipeptidyl peptidase 4	36	36	9.16606	9.1162	9.99317	7.34323	12.4649	14.3001
P28867	Prkcd	Protein kinase C delta type	38	36	5.46099	5.7737	6.39749	2.99388	2.69323	4.63524
P29037	Tbp	TATA-box-binding protein	2	2	0.0804464	0.101745	0.0886978	0.312711		0.26307
P29268	Ccn2	CCN family member 2	2	2	0.163127	0.0927819
P29319	Epha3	Ephrin type-A receptor 3	1	1	0.10092	0.109224	0.157483
P29341	Pabpc1	Polyadenylate-binding protein 1	44	42	36.1531	40.7298	46.8557	19.1453	27.6954	49.3497
P29351	Ptpn6	Tyrosine-protein phosphatase non-receptor type 6	44	44	30.7962	32.3164	40.4184	21.2097	26.4964	46.7641
P29352	Ptpn22	Tyrosine-protein phosphatase non-receptor type 22	17	15	0.725426	0.666159	0.784284	0.318336	0.230456	0.413011
P29387	Gnb4	Guanine nucleotide-binding protein subunit beta-4	6	6	1.55601	1.71093	1.68363	0.738285	0.621121	1.02519
P29391	Ftl1	Ferritin light chain 1	4	3	37.504	50.495	56.2893	21.7039	105.575	64.1537
P29416	Hexa	Beta-hexosaminidase subunit alpha	23	23	19.7103	20.5614	24.65	14.4145	23.7084	30.8957
P29452	Casp1	Caspase-1	28	27	8.85281	8.22595	9.52923	3.09486	5.04301	9.28918
P29533	Vcam1	Vascular cell adhesion protein 1	41	40	16.4729	13.7248	18.5541	6.84223	22.7098	13.9926
P29594	Casp2	Caspase-2	17	16	1.77676	1.42202	2.05112	0.600744	2.14499	1.66646
P29595	Nedd8	NEDD8	5	5	34.7498	30.3874	36.5328	13.8736	11.1822	18.9162
P29621	Serpina3c	Serine protease inhibitor A3C	3	2	0.318212	0.604164	0.45424
P29699	Ahsg	Alpha-2-HS-glycoprotein	8	8	7.57846	7.48316	7.24501	6.65248	10.448	4.95012
P29758	Oat	Ornithine aminotransferase, mitochondrial	27	26	24.1775	27.745	31.3475	19.0123	26.219	31.9781
P29788	Vtn	Vitronectin	14	14	5.35945	7.59402	6.09322	10.5672	9.36362	6.6963
P30115	Gsta3	Glutathione S-transferase A3	7	7	0.919485	1.40105	0.737679	1.10323	0.521776	0.807501
P30204	Msr1	Macrophage scavenger receptor types I and II	19	19	6.10678	5.30633	7.71731	2.50383	8.92887	7.3297
P30275	Ckmt1	Creatine kinase U-type, mitochondrial	10	10	0.678712	0.85596	0.423549	1.05827	2.90743	0.543504
P30285	Cdk4	Cyclin-dependent kinase 4	16	16	1.39266	1.3776	1.61525	0.44691	0.978767	1.68678
P30355	Alox5ap	Arachidonate 5-lipoxygenase-activating protein	4	4	6.02963	5.66881	5.71036	4.7399	6.68559	5.81091
P30412	Ppic	Peptidyl-prolyl cis-trans isomerase C	8	8	4.38668	4.47233	4.67	1.54469	5.34849	3.39222
P30415	Nktr	NK-tumor recognition protein	20	15	0.471406	0.366921	0.417088	0.300805	0.503813	0.450573
P30416	Fkbp4	Peptidyl-prolyl cis-trans isomerase FKBP4	45	44	8.27575	9.37526	10.0081	2.65012	4.84498	12.6033
P30561	Ahr	Aryl hydrocarbon receptor	4	2		0.442928	0.427563	0.274707	0.149655	0.30102
P30677	Gna14	Guanine nucleotide-binding protein subunit alpha-14	1	1	0.101056	0.165234	0.102906
P30681	Hmgb2	High mobility group protein B2	21	21	49.1712	49.8322	54.6064	65.8199	287.725	119.051
P30987	Tbxa2r	Thromboxane A2 receptor	2	1	0.630057	0.684878	0.485656	0.616834		0.348369
P30993	C5ar1	C5a anaphylatoxin chemotactic receptor 1	1	1	0.233723	0.266217	0.282676	0.36232	0.440844
P30999	Ctnnd1	Catenin delta-1	55	54	15.1831	15.3419	20.4575	6.9098	14.7458	17.7823
P31001	Des	Desmin	53	53	188.447	198.283	235.079	198.024	320.253	355.714
P31041	Cd28	T-cell-specific surface glycoprotein CD28	5	5	0.297586	0.217729	0.237835	0.256117	0.534143	0.38282
P31230	Aimp1	Aminoacyl tRNA synthase complex-interacting multifunctional protein 1	23	21	9.34534	9.21253	10.3666	6.24911	18.6593	15.9809
P31266	Rbpj	Recombining binding protein suppressor of hairless	19	17	2.98638	3.60524	3.30242	0.739161	1.184	1.46795
P31324	Prkar2b	cAMP-dependent protein kinase type II-beta regulatory subunit	16	16	2.05818	3.4062	2.55343	0.794492	1.23776	1.56911
P31428	Dpep1	Dipeptidase 1	21	21	19.455	22.0036	19.3712	21.8004	42.5069	15.8902
P31532	Saa4	Serum amyloid A-4 protein	4	4	0.692101	0.732096	0.801295	3.50518	1.15411	1.01789
P31650	Slc6a11	Sodium- and chloride-dependent GABA transporter 3	2	2	1.49461	1.05684	0.775645	1.77418	2.01847	2.88514
P31725	S100a9	Protein S100-A9	11	11	26.7841	10.0575	13.5142	19.3236	4.8793	28.4074
P31750	Akt1	RAC-alpha serine/threonine-protein kinase	21	20	1.6345	1.8931	1.92781	0.400004	0.510002	0.906824
P31786	Dbi	Acyl-CoA-binding protein	10	10	24.4585	16.0065	24.2056	2.68848	7.71008	8.41709
P31809	Ceacam1	Carcinoembryonic antigen-related cell adhesion molecule 1	3	3	0.407004	0.643973	0.609217	0.975207	6.12296	1.47656
P31938	Map2k1	Dual specificity mitogen-activated protein kinase kinase 1	16	16	7.72453	7.69648	8.53749	3.05111	6.74525	9.28674
P31996	Cd68	Macrosialin	7	7	27.9544	28.7169	36.2632	20.0536	121.639	49.1661
P32020	Scp2	Sterol carrier protein 2	27	27	40.3965	55.6262	50.7569	73.4887	128.034	78.9955
P32037	Slc2a3	Solute carrier family 2, facilitated glucose transporter member 3	9	9	0.475622	0.47676	0.388624	1.27603	1.41899	0.909089
P32067	Ssb	Lupus La protein homolog	40	40	7.70909	8.67431	9.20378	6.88158	8.71312	10.6723
P32233	Drg1	Developmentally-regulated GTP-binding protein 1	19	18	2.08593	2.23136	2.6844	2.28037	1.59293	2.09917
P32261	Serpinc1	Antithrombin-III	37	36	13.5741	14.7184	14.7956	4.54114	24.7781	13.8896
P32443	Meox2	Homeobox protein MOX-2	7	7	1.01598	1.23166	1.99533		0.71724	0.400315
P32507	Nectin2	Nectin-2	18	18	8.13167	7.67898	10.7343	4.193	17.9561	9.02397
P32883	Kras	GTPase KRas	4	4	1.57106	1.39926	1.39628	1.08363	3.03269	1.77757
P32921	Wars1	Tryptophan--tRNA ligase, cytoplasmic	35	32	20.2351	23.4529	23.1827	9.09928	8.19096	19.0132
P33173	Kif1a	Kinesin-like protein KIF1A	2	2	0.446921	0.291905
P33174	Kif4	Chromosome-associated kinesin KIF4	16	15	0.264301	0.187005	0.243569	3.82467	0.890975	5.31087
P33175	Kif5a	Kinesin heavy chain isoform 5A	8	8	0.229671	0.110955	0.416891	0.429748	1.47684	0.360385
P33215	Nedd1	Protein NEDD1	21	20	0.682247	0.745153	0.745413	0.658694	2.15534	1.10718
P33267	Cyp2f2	Cytochrome P450 2F2	6	6		0.145745	0.0867899	1.47912	0.43675
P33434	Mmp2	72 kDa type IV collagenase	7	7	0.635977	0.637028	0.699856	0.588066	0.65656	0.588382
P33587	Proc	Vitamin K-dependent protein C	8	8	1.59525	1.69224	1.86044	0.855655	2.20734	1.46517
P33609	Pola1	DNA polymerase alpha catalytic subunit	30	24	0.361049	0.314167	0.328319	0.686063	0.65937	0.713153
P33610	Prim2	DNA primase large subunit	13	11	0.436401	0.3249	0.369914	0.263176	0.266553	0.392882
P33611	Pola2	DNA polymerase alpha subunit B	14	13	0.830752	0.653033	0.879876	0.729022	1.40806	1.55883
P33622	Apoc3	Apolipoprotein C-III	3	3	29.0712	25.7437	24.5828	9.77066	26.3195	22.756
P33896	Ifnar1	Interferon alpha/beta receptor 1	2	2	0.145479	0.15271	0.187119
P34022	Ranbp1	Ran-specific GTPase-activating protein	14	14	19.6982	16.2873	21.299	6.70673	27.1384	22.7389
P34152	Ptk2	Focal adhesion kinase 1	29	29	4.34609	4.78361	5.00963	1.68905	2.20081	3.46316
P34884	Mif	Macrophage migration inhibitory factor	9	9	288.644	237.561	338.655	84.3082	314.173	374.521
P34902	Il2rg	Cytokine receptor common subunit gamma	13	13	3.61745	3.5358	4.44192	2.12053	5.26267	3.74515
P34914	Ephx2	Bifunctional epoxide hydrolase 2	25	24	1.92379	3.86511	1.94491	4.07603	1.44211	1.99785
P34928	Apoc1	Apolipoprotein C-I	6	6	53.6799	45.4925	62.6205	31.9174	146.474	78.6684
P35123	Usp4	Ubiquitin carboxyl-terminal hydrolase 4	39	35	2.78665	2.85045	2.93507	1.23933	1.07409	2.61053
P35174	Stfa2	Stefin-2	1	1	0.186278	0.286046	0.278828
P35235	Ptpn11	Tyrosine-protein phosphatase non-receptor type 11	37	35	4.6869	5.04431	5.26851	1.85003	3.01871	5.73379
P35276	Rab3d	Ras-related protein Rab-3D	5	5	0.840669	1.25782	0.777655	0.380901	0.329955	0.580267
P35278	Rab5c	Ras-related protein Rab-5C	8	6	17.1311	19.5169	19.7345	15.1733	13.1476	17.247
P35279	Rab6a	Ras-related protein Rab-6A	7	6	2.97571	3.84312	3.17222	2.88704	3.29684	3.93069
P35282	Rab21	Ras-related protein Rab-21	18	18	6.32536	6.83674	6.74795	4.28596	6.39204	8.56285
P35283	Rab12	Ras-related protein Rab-12	15	15	8.05213	9.91574	8.93647	0.735042	1.00774	1.56124
P35285	Rab22a	Ras-related protein Rab-22A	12	12	0.342268	0.235973	0.209124	0.418466	0.434611	0.329582
P35288	Rab23	Ras-related protein Rab-23	8	8	1.06998	1.1764	1.10345	9.16538	12.1021	7.00781
P35290	Rab24	Ras-related protein Rab-24	9	8	0.289586	0.345995	0.361355	0.383517	0.526724	0.603171
P35292	Rab17	Ras-related protein Rab-17	1	1	0.828598	0.330068	0.199146	0.689715	0.360991	0.342804
P35293	Rab18	Ras-related protein Rab-18	16	16	7.45364	9.96317	10.3354	10.0989	13.2659	8.7895
P35294	Rab19	Ras-related protein Rab-19	10	9	2.54965	0.379561	0.760024	0.968959	2.56078	0.836068
P35295	Rab20	Ras-related protein Rab-20	2	2	0.203658	0.236164		0.138646	0.147216	0.191485
P35329	Cd22	B-cell receptor CD22	30	27	6.91121	8.20941	10.8419	4.06583	14.5898	8.91358
P35330	Icam2	Intercellular adhesion molecule 2	11	10	8.98365	10.3967	12.9181	9.02592	16.4097	11.9383
P35343	Cxcr2	C-X-C chemokine receptor type 2	2	1	0.264118	0.285835	0.487751	0.131038		0.303448
P35385	Hspb7	Heat shock protein beta-7	5	5	0.449228	0.267822		0.327052	0.137411	0.0476492
P35441	Thbs1	Thrombospondin-1	31	30	1.24918	2.06831	1.52732	3.57666	3.59228	2.31417
P35456	Plaur	Urokinase plasminogen activator surface receptor	5	5	0.604593	0.597631	0.82797	0.295204	1.82952	0.94933
P35459	Ly6d	Lymphocyte antigen 6D	5	4	2.83574	2.76043	4.17478	2.09246	5.47067	4.88616
P35486	Pdha1	Pyruvate dehydrogenase E1 component subunit alpha, somatic form, mitochondrial	31	31	40.3175	61.7195	48.554	52.9014	45.052	45.0164
P35505	Fah	Fumarylacetoacetase	13	13	1.24126	2.18785	1.59372	0.888333	0.59439	0.897208
P35545	Fau	Ubiquitin-like protein FUBI	1	1	0.25349	0.193539	0.332353
P35546	Ret	Proto-oncogene tyrosine-protein kinase receptor Ret	2	2	0.0598124	0.172272	0.425883	0.0352204
P35550	Fbl	rRNA 2'-O-methyltransferase fibrillarin	21	21	14.9839	16.6562	19.4798	11.7832	3.52429	6.46159
P35564	Canx	Calnexin	65	63	91.4773	97.8583	98.6668	68.954	177.927	118.267
P35569	Irs1	Insulin receptor substrate 1	1	1		0.013275	0.020119
P35585	Ap1m1	AP-1 complex subunit mu-1	21	21	6.25498	8.0275	7.21606	3.59161	4.03417	8.91594
P35601	Rfc1	Replication factor C subunit 1	31	26	0.95294	1.03666	1.09435	1.32141	1.08298	0.96551
P35689	Ercc5	DNA repair protein complementing XP-G cells homolog	9	6	0.682168	0.216936	0.179119	3.68969	1.34061	1.7976
P35700	Prdx1	Peroxiredoxin-1	24	24	270.381	258.439	335.876	105.397	296.007	344.45
P35737	H2-DMb1	Class II histocompatibility antigen, M beta 1 chain	5	5	5.32676	6.00999	5.88779	3.32035	9.74379	10.5073
P35762	Cd81	CD81 antigen	4	3	0.246089	0.542228	0.221694	2.21032	1.8629	1.06094
P35802	Gpm6a	Neuronal membrane glycoprotein M6-a	5	5	0.149341	0.134757	0.148045	0.503872	0.526792	0.331976
P35803	Gpm6b	Neuronal membrane glycoprotein M6-b	3	3	1.59929	1.52558	1.28787	2.13532	1.24693	1.37917
P35821	Ptpn1	Tyrosine-protein phosphatase non-receptor type 1	30	29	11.1663	12.7163	12.1647	8.92166	12.9535	19.3367
P35822	Ptprk	Receptor-type tyrosine-protein phosphatase kappa	13	13	0.584237	0.628228	0.800008		0.769474	0.362706
P35831	Ptpn12	Tyrosine-protein phosphatase non-receptor type 12	27	25	1.85559	1.94814	2.17777	0.591527	0.973796	1.44495
P35917	Flt4	Vascular endothelial growth factor receptor 3	25	25	0.497379	0.436001	0.588795	0.510373	0.872445	0.888032
P35918	Kdr	Vascular endothelial growth factor receptor 2	22	22	0.810631	0.974496	1.02781	0.706413	1.37254	1.28312
P35922	Fmr1	Synaptic functional regulator FMR1	20	20	0.694861	0.745289	0.834249	0.592289	0.436817	0.704494
P35951	Ldlr	Low-density lipoprotein receptor	22	22	1.2495	1.24506	1.13851	0.560133	1.24662	1.12184
P35979	Rpl12	60S ribosomal protein L12	12	12	92.5811	101.589	106.831	68.073	129.951	121.875
P35980	Rpl18	60S ribosomal protein L18	11	11	3.70677	6.21906	11.9322	5.47648	1.92592	5.76771
P35991	Btk	Tyrosine-protein kinase BTK	29	27	1.76016	2.12614	2.22377	1.41109	1.04927	1.92825
P36371	Tap2	Antigen peptide transporter 2	29	29	13.5134	12.767	14.9169	17.5222	12.3472	14.8481
P36423	Tbxas1	Thromboxane-A synthase	21	21	2.59489	2.53125	2.81365	1.51608	1.36641	2.63474
P36536	Sar1a	GTP-binding protein SAR1a	10	9	0.918258	1.02541	1.02529	1.34104	0.591414	0.502549
P36552	Cpox	Oxygen-dependent coproporphyrinogen-III oxidase, mitochondrial	24	24	3.01178	3.22248	3.91639	3.50071	5.68794	4.54893
P36916	Gnl1	Guanine nucleotide-binding protein-like 1	22	20	1.75861	1.59443	1.83314	0.756976	1.47217	1.51372
P36993	Ppm1b	Protein phosphatase 1B	20	20	2.24063	2.17566	2.81752	0.616488	2.13555	2.13783
P37040	Por	NADPH--cytochrome P450 reductase	43	42	11.315	18.6897	13.5024	13.3398	10.5362	11.2298
P37172	Acvr1	Activin receptor type-1	2	2	0.329122	0.573655	0.551065
P37804	Tagln	Transgelin	25	25	100.887	128.01	22.567	32.1258	41.4505	45.7326
P37889	Fbln2	Fibulin-2	26	26	1.22714	2.05371	1.31709	1.2289	1.27139	0.617412
P37913	Lig1	DNA ligase 1	38	37	1.90597	1.57919	1.82778	0.901324	1.35625	2.31304
P38060	Hmgcl	Hydroxymethylglutaryl-CoA lyase, mitochondrial	16	15	6.70671	7.84679	9.5381	5.28433	17.3738	9.06871
P38532	Hsf1	Heat shock factor protein 1	17	15	0.561648	0.613127	0.721404	0.374741	1.38452	0.937094
P38647	Hspa9	Stress-70 protein, mitochondrial	61	59	97.2428	115.602	111.401	47.5649	128.201	80.8808
P39038	Cdh4	Cadherin-4	2	2	2.77737	1.75635	2.32779
P39039	Mbl1	Mannose-binding protein A	7	7	0.728021	0.79977	0.686526	0.49161	1.36642	0.40749
P39053	Dnm1	Dynamin-1	17	16	0.491624	0.699472	0.504981	2.69189	1.5855	2.50955
P39054	Dnm2	Dynamin-2	41	37	8.28341	9.28277	9.22672	4.47302	3.52151	8.458
P39061	Col18a1	Collagen alpha-1(XVIII) chain	23	23	15.9845	24.2657	7.64102	33.4011	20.0343	9.19337
P39098	Man1a2	Mannosyl-oligosaccharide 1,2-alpha-mannosidase IB	10	10	2.81535	2.74992	2.78002	1.04179	0.838815	0.94161
P39428	Traf1	TNF receptor-associated factor 1	17	15	0.611763	0.585413	0.68386	0.65126	0.783993	1.11911
P39429	Traf2	TNF receptor-associated factor 2	18	16	3.23596	3.21622	3.76137	1.2345	0.850611	1.14668
P39447	Tjp1	Tight junction protein ZO-1	95	95	12.5915	14.1237	18.9508	2.84265	4.03819	8.67975
P39654	Alox15	Polyunsaturated fatty acid lipoxygenase ALOX15	15	14	0.566108	0.937256	0.739903	0.756626	0.354118	0.570541
P39655	Alox12	Polyunsaturated fatty acid lipoxygenase ALOX12	3	2	0.182345	0.475776	0.332999
P39688	Fyn	Tyrosine-protein kinase Fyn	7	5	0.929951	0.88847	1.09949	0.924051	1.15821	1.22196
P39749	Fen1	Flap endonuclease 1	21	21	15.0344	15.0252	17.995	19.4294	32.9416	28.63
P39876	Timp3	Metalloproteinase inhibitor 3	4	3	0.21868	0.222931	0.140835	0.456694
P40124	Cap1	Adenylyl cyclase-associated protein 1	43	40	44.2751	51.3417	51.0364	15.0988	29.5757	46.2075
P40142	Tkt	Transketolase	44	41	102.598	112.016	118.11	29.1805	45.8792	90.0045
P40201	Chd1	Chromodomain-helicase-DNA-binding protein 1	24	15	0.877583	0.898754	0.975584	1.01806	0.751476	0.744523
P40224	Cxcl12	Stromal cell-derived factor 1	3	3	1.46535	1.9453	2.30377	0.947048	1.14425	1.08001
P40237	Cd82	CD82 antigen	8	8	2.07855	2.09895	2.10563	3.44927	6.07456	5.00065
P40240	Cd9	CD9 antigen	7	7	0.528811	1.16097	0.521664	3.26874	15.7333	4.40093
P40336	Vps26a	Vacuolar protein sorting-associated protein 26A	18	17	17.7673	20.7081	20.0549	7.81278	11.3302	24.9728
P40338	Vhl	von Hippel-Lindau disease tumor suppressor	6	6	0.856383	0.739276	0.91453	1.01288	3.08569	1.34809
P40630	Tfam	Transcription factor A, mitochondrial	20	20	6.65805	7.62715	9.24945	7.88778	23.5985	12.04
P40749	Syt4	Synaptotagmin-4	1	1	0.599351	0.152563	0.24046	1.04123	5.62434	3.06795
P40936	Inmt	Indolethylamine N-methyltransferase	12	12	19.6803	25.6933	27.5226	3.3727	5.45596	13.1044
P41105	Rpl28	60S ribosomal protein L28	12	11	1.54701	1.99207	2.95326	1.7823	0.880701	2.01352
P41133	Id3	DNA-binding protein inhibitor ID-3	2	2	0.34486	0.122865	0.231106		0.398221	0.289547
P41155	Ltb	Lymphotoxin-beta	2	2	0.0904694	0.174086	0.138353	0.0320148	0.212116	0.0891512
P41158	Elk4	ETS domain-containing protein Elk-4	8	7	1.39238	1.09867	1.42311	1.3861	2.42244	1.66407
P41160	Lep	Leptin	1	1	0.258528	0.150641	0.290187		0.460773	0.111485
P41216	Acsl1	Long-chain-fatty-acid--CoA ligase 1	46	46	10.2338	27.1058	11.0324	33.2331	5.52141	6.57754
P41230	Kdm5c	Lysine-specific demethylase 5C	8	7	0.159992	0.143168	0.14621	0.523398	0.259631	0.195401
P41233	Abca1	Phospholipid-transporting ATPase ABCA1	33	33	1.17169	0.995551	1.33177	1.69211	2.37773	2.09552
P41234	Abca2	ATP-binding cassette sub-family A member 2	5	5	0.355976	0.366127	0.432925	0.546058	0.467599	0.367509
P41241	Csk	Tyrosine-protein kinase CSK	27	25	15.6556	17.844	17.3143	6.34348	6.28725	11.1149
P41242	Matk	Megakaryocyte-associated tyrosine-protein kinase	5	5	0.473633	0.472898	0.434658	0.101246	0.941732
P41245	Mmp9	Matrix metalloproteinase-9	8	8	1.65819	1.53856	1.38554	0.914181	0.2488	0.690554
P41251	Slc11a1	Natural resistance-associated macrophage protein 1	2	2	0.44068	0.425743	0.431798	0.579353	0.538874	0.649422
P41272	Cd27	CD27 antigen	13	12	1.05156	0.841352	1.15702	0.268364	0.927544	0.402601
P41317	Mbl2	Mannose-binding protein C	8	8	1.69003	2.20435	2.90278	1.39939	5.03109	1.16534
P41539	Tac1	Protachykinin-1	1	1	0.364236	0.345149
P41731	Cd63	CD63 antigen	4	4	0.71191	0.850056	0.680942	0.787656	8.54476	2.2235
P41778	Pbx1	Pre-B-cell leukemia transcription factor 1	2	2	0.734285	0.598266	0.527213	0.219129	2.21739	1.34368
P41971	Elk3	ETS domain-containing protein Elk-3	4	3	0.298722	0.360769	0.378289	0.715619	0.841227	0.442177
P42082	Cd86	T-lymphocyte activation antigen CD86	6	6	0.41555	0.385603	0.477503	0.322495	2.34451	0.847084
P42125	Eci1	Enoyl-CoA delta isomerase 1, mitochondrial	13	13	5.7907	11.311	7.30977	5.35883	5.64702	6.49797
P42128	Foxk1	Forkhead box protein K1	25	22	4.73217	4.93966	6.84791	2.32546	6.39162	6.30774
P42208	Septin2	Septin-2	26	26	8.67227	9.41832	10.2493	7.45014	7.61312	15.7471
P42209	Septin1	Septin-1	33	30	28.4213	24.8707	32.0451	12.1292	30.0378	33.9343
P42225	Stat1	Signal transducer and activator of transcription 1	44	43	28.0964	27.472	30.4748	11.4165	14.3821	32.4382
P42227	Stat3	Signal transducer and activator of transcription 3	46	45	5.66996	5.5044	5.85755	2.13154	1.85237	4.58103
P42228	Stat4	Signal transducer and activator of transcription 4	21	18	1.78375	1.77379	1.71469	0.672938	0.524434	1.24891
P42230	Stat5a	Signal transducer and activator of transcription 5A	13	13	49.8317	49.4287	51.5229	1.03941	1.20628	1.31351
P42232	Stat5b	Signal transducer and activator of transcription 5B	11	10	1.73464	1.59929	1.85213	0.753331	0.89341	1.65515
P42337	Pik3ca	Phosphatidylinositol 4,5-bisphosphate 3-kinase catalytic subunit alpha isoform	13	12	0.232583	0.245686	0.191277	0.267454	0.129938	0.181086
P42567	Eps15	Epidermal growth factor receptor substrate 15	53	48	10.1996	9.66937	12.323	5.02095	16.6865	18.4202
P42580	Nkx1-2	NK1 transcription factor-related protein 2	1	1	0.374571	0.412881	0.485412
P42669	Pura	Transcriptional activator protein Pur-alpha	14	13	19.8958	22.0249	26.2962	10.1733	26.7234	24.3551
P42703	Lifr	Leukemia inhibitory factor receptor	29	29	3.08391	3.46814	3.80642	1.65061	6.18112	3.75658
P42859	Htt	Huntingtin	67	61	18.7434	17.4991	20.0918	1.44377	1.68687	2.25521
P42925	Pxmp2	Peroxisomal membrane protein 2	2	2	0.0288367	0.0655776	0.0100568	0.164818	0.0255954	0.0599309
P42932	Cct8	T-complex protein 1 subunit theta	48	46	40.3909	48.4271	45.9969	36.2381	47.7539	63.7188
P43021	Nodal	Nodal	1	1			1.05585e-05
P43024	Cox6a1	Cytochrome c oxidase subunit 6A1, mitochondrial	4	4	0.637721	1.1507	1.23913	0.564787	0.767835	6.60244
P43025	Clec3b	Tetranectin	5	5	1.12025	1.3456	0.799196	1.00342	1.81911	0.442356
P43120	Hhex	Hematopoietically-expressed homeobox protein Hhex	4	3	0.267669	0.247153	0.3122		0.0675531	0.221594
P43135	Nr2f2	COUP transcription factor 2	4	4	0.398851	0.605968	0.551042	0.525961	0.265546	0.583664
P43136	Nr2f6	Nuclear receptor subfamily 2 group F member 6	4	4	0.400841	0.316014	0.481713	0.250094	0.124679	0.2883
P43137	Reg1	Lithostathine-1	6	6	0.0759812	0.428892		0.893673
P43142	Gpr182	G-protein coupled receptor 182	2	2	1.73685	1.78334	1.96287	1.93469	1.64296	2.08101
P43247	Msh2	DNA mismatch repair protein Msh2	43	39	2.56281	2.95377	3.00053	1.43146	1.71463	2.56637
P43252	Ptgir	Prostacyclin receptor	4	4	0.222954	0.21244	0.314678	0.336591	0.298149	0.221293
P43274	H1-4	Histone H1.4	10	10	513.062	525.204	718.349	634.814	964.241	689.917
P43275	H1-1	Histone H1.1	15	14	54.5997	66.4337	84.0309	245.496	140.512	100.157
P43276	H1-5	Histone H1.5	18	18	493.462	414.06	605.649	528.922	1398.3	1270.67
P43277	H1-3	Histone H1.3	4	3	56.7876	48.1557	62.7834	94.8693	112.119	106.197
P43300	Egr3	Early growth response protein 3	3	3	0.219627	0.181215	0.239603	0.482724	0.716024	0.90361
P43346	Dck	Deoxycytidine kinase	14	14	1.41792	1.39574	1.5738	1.2338	0.999172	1.45045
P43404	Zap70	Tyrosine-protein kinase ZAP-70	37	33	2.21503	1.97413	1.98176	0.830372	0.859764	1.19891
P43406	Itgav	Integrin alpha-V	51	51	5.91826	7.91019	5.53959	5.20285	9.09672	4.93747
P43883	Plin2	Perilipin-2	14	14	1.46719	1.51837	1.48759	0.600919	1.25285	1.6131
P45376	Akr1b1	Aldo-keto reductase family 1 member B1	23	22	46.6524	54.0692	52.0736	10.3945	18.5285	47.4685
P45377	Akr1b8	Aldose reductase-related protein 2	8	8	3.10467	3.62098	3.45612	0.740436	0.485382	1.24007
P45481	Crebbp	Histone lysine acetyltransferase CREBBP	29	23	0.676314	0.745639	0.89648	0.400568	0.688774	0.686407
P45591	Cfl2	Cofilin-2	13	13	11.3129	12.6697	12.7452	5.27868	6.04164	4.89225
P45700	Man1a1	Mannosyl-oligosaccharide 1,2-alpha-mannosidase IA	23	22	3.51251	3.66097	4.00285	4.92793	3.89542	4.57157
P45878	Fkbp2	Peptidyl-prolyl cis-trans isomerase FKBP2	14	14	17.9871	17.3037	19.0671	11.1108	21.3693	24.2712
P45952	Acadm	Medium-chain specific acyl-CoA dehydrogenase, mitochondrial	26	25	16.4487	29.3377	20.817	17.9565	14.7763	18.8289
P46061	Rangap1	Ran GTPase-activating protein 1	43	41	11.3315	10.6123	12.7411	4.64355	19.0352	12.8401
P46062	Sipa1	Signal-induced proliferation-associated protein 1	44	42	8.08984	9.40295	9.71899	6.84305	6.55996	8.78632
P46096	Syt1	Synaptotagmin-1	5	5	0.115615	0.240797	0.196785	0.30821	0.21934	0.154002
P46412	Gpx3	Glutathione peroxidase 3	7	7	9.5147	13.5762	12.6981	13.9804	18.0963	9.36405
P46414	Cdkn1b	Cyclin-dependent kinase inhibitor 1B	12	11	4.20333	3.73714	5.16959	1.4422	5.77175	7.33645
P46460	Nsf	Vesicle-fusing ATPase	56	55	18.5429	23.8249	22.2741	18.5304	20.5346	23.417
P46467	Vps4b	Vacuolar protein sorting-associated protein 4B	27	27	13.2835	12.5357	16.1542	6.51272	24.8142	16.4072
P46471	Psmc2	26S proteasome regulatory subunit 7	38	37	15.1567	16.5629	17.3389	10.711	14.0401	27.105
P46638	Rab11b	Ras-related protein Rab-11B	3	3	22.9089	23.7647	21.1837	36.5944	34.0268	37.4882
P46656	Fdx1	Adrenodoxin, mitochondrial	5	5	2.81484	2.89323	3.39877	1.54978	7.94124	3.8199
P46660	Ina	Alpha-internexin	31	31	1.73654	2.74569	0.288064	3.64502	5.40502	2.09404
P46662	Nf2	Merlin	7	7	0.504816	0.534757	0.446684	1.864	1.78654	2.5576
P46664	Adss2	Adenylosuccinate synthetase isozyme 2	22	22	10.0278	9.42459	10.7232	2.54223	3.83453	8.15059
P46718	Pdcd2	Programmed cell death protein 2	15	15	3.05568	2.7115	3.06369	1.49688	2.81593	2.36312
P46735	Myo1b	Unconventional myosin-Ib	22	22	0.357841	0.477971	0.521746	0.364037	0.851918	0.606306
P46737	Brcc3	Lys-63-specific deubiquitinase BRCC36	13	12	0.661114	0.904586	0.83052	0.705852	1.12454	1.78625
P46935	Nedd4	E3 ubiquitin-protein ligase NEDD4	35	34	10.8062	12.437	13.0987	3.49822	3.8494	5.47475
P46938	Yap1	Transcriptional coactivator YAP1	10	10	2.25891	2.41367	3.04729	0.243111	1.77589	2.26192
P46978	Stt3a	Dolichyl-diphosphooligosaccharide--protein glycosyltransferase subunit STT3A	21	21	8.32362	8.38767	8.59329	16.3283	8.42811	14.3221
P47199	Cryz	Quinone oxidoreductase	18	18	2.75699	3.13146	3.34114	1.03405	1.81376	2.674
P47212	Gal	Galanin peptides	1	1		1.19479
P47226	Tes	Testin	31	28	3.0022	2.98283	3.53837	1.37239	5.53951	5.71484
P47713	Pla2g4a	Cytosolic phospholipase A2	33	32	2.33856	2.6958	2.57046	2.07107	1.99013	2.68013
P47738	Aldh2	Aldehyde dehydrogenase, mitochondrial	37	37	99.8058	161.718	138.501	108.283	177.441	166.379
P47739	Aldh3a1	Aldehyde dehydrogenase, dimeric NADP-preferring	5	5	10.7151	7.12491	9.84442	9.60825	31.4539	11.989
P47740	Aldh3a2	Aldehyde dehydrogenase family 3 member A2	23	21	1.82272	2.53184	2.226	4.78631	5.16506	2.75907
P47750	Tshr	Thyrotropin receptor	2	1		0.0264523	0.0607927
P47753	Capza1	F-actin-capping protein subunit alpha-1	12	11	71.759	80.5477	90.3447	29.2393	113.511	66.4727
P47754	Capza2	F-actin-capping protein subunit alpha-2	15	14	46.4209	60.5833	62.7408	19.0455	36.4194	46.1525
P47757	Capzb	F-actin-capping protein subunit beta	24	24	104.408	104.456	140.597	46.8504	123.935	126.466
P47758	Srprb	Signal recognition particle receptor subunit beta	18	18	1.43814	1.82576	1.49619	4.61416	3.34825	3.57988
P47774	Ccr7	C-C chemokine receptor type 7	5	3	0.790167	0.466419	0.496384	2.2969	1.65255	1.50744
P47791	Gsr	Glutathione reductase, mitochondrial	19	18	28.3735	28.0129	29.1133	13.0474	15.353	41.4042
P47802	Mtx1	Metaxin-1	18	17	4.31635	5.66432	5.18198	4.79353	6.46198	4.68659
P47809	Map2k4	Dual specificity mitogen-activated protein kinase kinase 4	14	14	1.16744	1.33394	1.38569	0.39946	0.416979	1.05043
P47811	Mapk14	Mitogen-activated protein kinase 14	18	18	10.9607	11.5763	14.1458	2.83521	4.65479	8.82451
P47856	Gfpt1	Glutamine--fructose-6-phosphate aminotransferase [isomerizing] 1	29	29	2.55411	2.46893	2.48449	1.26868	1.17548	2.98164
P47857	Pfkm	ATP-dependent 6-phosphofructokinase, muscle type	18	17	0.817088	0.944209	0.634086	0.843859	0.543227	0.848102
P47876	Igfbp1	Insulin-like growth factor-binding protein 1	1	1	0.254101	0.249475	0.250178
P47878	Igfbp3	Insulin-like growth factor-binding protein 3	2	2	0.157721	0.154328	0.129354		0.668788	0.593666
P47879	Igfbp4	Insulin-like growth factor-binding protein 4	6	5	1.50413	1.27256	1.39911	0.338865	1.05616	0.941536
P47880	Igfbp6	Insulin-like growth factor-binding protein 6	2	2	0.135693	0.0632014	0.0816932	0.176647	0.108556	0.178401
P47911	Rpl6	60S ribosomal protein L6	19	19	6.94521	11.1401	18.241	19.6875	11.175	20.1599
P47915	Rpl29	60S ribosomal protein L29	9	9	2.73027	3.39019	3.19951	1.77745	0.71702	2.23946
P47930	Fosl2	Fos-related antigen 2	2	2	0.084132	0.132497	0.100356	3.86927		3.16449
P47934	Crat	Carnitine O-acetyltransferase	23	23	1.54189	3.31807	1.62326	2.32815	0.675954	0.943944
P47941	Crkl	Crk-like protein	23	21	28.212	26.5651	32.268	5.07706	18.7612	17.5671
P47955	Rplp1	60S acidic ribosomal protein P1	3	2	3.73619	3.77186	4.03049	3.69025	9.1013	5.08213
P47962	Rpl5	60S ribosomal protein L5	20	19	10.3406	11.008	12.7086	7.05659	3.92452	6.97768
P47963	Rpl13	60S ribosomal protein L13	15	14	4.9108	6.07229	9.16315	9.28355	2.56929	6.28565
P47964	Rpl36	60S ribosomal protein L36	5	5	4.7024	5.70186	7.3968	4.43051	4.44409	4.79692
P47968	Rpia	Ribose-5-phosphate isomerase	17	17	5.34387	5.99273	7.28239	1.6861	2.86405	5.45191
P48024	Eif1	Eukaryotic translation initiation factor 1	5	5	2.08763	1.12814	1.7197	0.423617	4.48909	3.21375
P48025	Syk	Tyrosine-protein kinase SYK	39	38	10.1903	11.4466	11.8219	2.79962	2.88569	6.33957
P48030	Tgfa	Protransforming growth factor alpha	1	1	0.359938	0.175625	0.191269
[truncated: 7,946 more rows]
