# Supplementary material for: Enhanced Proteomic Coverage in Tissue Microenvironment by Immune Cell Subtype Library-Assisted DIA-MS
Source: Mol Cell Proteomics. 2024 May 27;23(7):100792. doi: 10.1016/j.mcpro.2024.100792 (PMC11260568; doi:10.1016/j.mcpro.2024.100792)
Supplement: supplemental Table S6 [file mmc4.xlsx]

## Sheet: DEPs-MLN_CRC vs Control_libDIA
Table S6: Summary of differentially expressed proteins between the MLNs of MC38-implanted CRC and control mice
UniProt ID	Gene Name	Description	p value	Fold Change	Log2 Fold Change	GO Immune Process	Remark	Normal_1	Normal_2	Normal_3	Tumor_2	Tumor_6	Tumor_9
Q921U8	Smtn	Smoothelin	0.0405767	149.45	7.22352			27.7626	38.8238	3.78693	5927.54	3060.55	1529.2
Q3TCX3	Khdc4	KH homology domain-containing protein 4	0.000164638	45.2561	5.50004			0.759921	0.588337	0.920765	26.2358	33.0655	43.3858
Q8R1S0	Coq6	Ubiquinone biosynthesis monooxygenase COQ6, mitochondrial	0.00335391	35.8488	5.16385			1.37173	1.58	1.53227	95.04	31.0068	34.699
O88708	Orc4	Origin recognition complex subunit 4	8.84209e-05	34.6854	5.11625			0.0447392	0.0455791	0.041755	2.22195	1.20921	1.14985
Q3UFY0	Rrp36	Ribosomal RNA processing protein 36 homolog	0.0079846	26.6636	4.7368			0.866448	0.861762	1.03274	23.5218	27.6368	22.4582
P23249	Mov10	Putative helicase MOV-10	3.93268e-06	18.2497	4.1898			0.894263	0.995482	0.962514	18.6756	14.1256	19.2515
Q91X52	Dcxr	L-xylulose reductase	0.000557651	13.7821	3.78473			1.0381	1.25906	1.51075	10.4862	13.3303	28.6647
Q8K4X7	Agpat4	1-acyl-sn-glycerol-3-phosphate acyltransferase delta	6.26759e-06	13.5375	3.75889			0.191593	0.207618	0.244324	3.7768	2.2761	2.65893
Q6ZWY8	Tmsb10	Thymosin beta-10	0.00334417	13.4905	3.75388			4.20867	4.15423	7.21365	13.0872	88.7342	108.315
P52479	Usp10	Ubiquitin carboxyl-terminal hydrolase 10	4.82783e-06	11.827	3.56401			2.27288	2.4254	2.53119	25.431	22.6597	37.4119
Q8BX57	Pxk	PX domain-containing protein kinase-like protein	0.000318503	11.4003	3.51101			0.958408	1.12607	1.40934	6.43127	18.9396	14.4599
Q61263	Soat1	Sterol O-acyltransferase 1	0.00298782	11.3387	3.50319			0.472275	0.435422	0.53817	9.208	2.65855	4.52774
P40240	Cd9	CD9 antigen	0.0206031	10.64	3.41143			0.51689	1.16097	0.521664	3.26874	15.7333	4.40093
Q9CQ90		Uncharacterized protein C9orf85 homolog	0.000171254	10.617	3.4083			0.164566	0.183527	0.217866	1.54269	2.4206	2.04548
Q63810	Ppp3r1	Calcineurin subunit B type 1	0.00445282	10.4858	3.39037			0.818731	0.849864	0.892655	1.12318	14.8108	10.9227
Q9Z2F7	Bnip3l	BCL2/adenovirus E1B 19 kDa protein-interacting protein 3-like	0.0195417	9.793	3.29175			0.283332	0.26476	0.346766	0.677858	5.71516	2.37033
A2RTL5	Rsrc2	Arginine/serine-rich coiled-coil protein 2	0.000144927	9.70071	3.27809			0.910024	0.923757	1.18942	6.52939	12.1012	10.6966
Q8BKS9	Pum3	Pumilio homolog 3	0.00129226	9.27681	3.21363			0.612648	0.7453	0.785508	11.4006	4.02606	4.45774
Q8R087	B4galt7	Beta-1,4-galactosyltransferase 7	0.000414719	8.84651	3.14511			0.155076	0.162555	0.224646	2.47098	1.44964	0.876639
P35288	Rab23	Ras-related protein Rab-23	6.32757e-06	8.48262	3.08451			1.05347	1.1764	1.10345	9.16538	12.1021	7.00781
P00375	Dhfr	Dihydrofolate reductase	0.00512869	8.42408	3.07452			3.12569	2.26459	3.24938	10.684	18.8766	43.2206
Q9CPR5	Mrpl15	39S ribosomal protein L15, mitochondrial	0.000621236	8.2629	3.04665			0.481734	0.481955	0.603227	6.81789	2.6438	3.48557
Q8R2K4	Taf6l	TAF6-like RNA polymerase II p300/CBP-associated factor-associated factor 65 kDa subunit 6L	7.52646e-07	8.22688	3.04034			0.456764	0.45708	0.467363	3.14464	3.59883	4.61955
E9Q4F7	Ankrd11	Ankyrin repeat domain-containing protein 11	2.2005e-05	8.17559	3.03132			0.26968	0.292161	0.298014	1.57095	3.05428	2.4046
Q03173	Enah	Protein enabled homolog	0.00043165	8.1139	3.0204			1.7994	1.7307	1.12573	7.69647	16.5107	13.5697
Q99LL3	Chst12	Carbohydrate sulfotransferase 12	9.26366e-07	8.08334	3.01495			0.2588	0.304515	0.28314	2.45261	2.52463	1.86495
Q6NVG5	Mreg	Melanoregulin	0.000902279	7.45555	2.89832			0.842246	0.704491	0.57033	4.74653	7.17359	3.86379
Q7TMK6	Hook2	Protein Hook homolog 2	0.0367511	7.39329	2.88622			10.2162	10.2975	9.14793	73.0726	127.009	19.215
Q80U16	Ripor2	Rho family-interacting cell polarization regulator 2	6.31221e-05	7.2301	2.85402			2.18099	2.44549	2.65714	12.1105	15.8821	24.6687
Q9D958	Spcs1	Signal peptidase complex subunit 1	0.0225206	7.11146	2.83014			2.96905	3.6924	3.41619	50.8637	11.2937	9.50926
Q61646	Hp	Haptoglobin	0.0230979	6.8673	2.77974	v		1.0887	0.920113	0.586833	12.9722	2.55956	2.29335
Q9Z329	Itpr2	Inositol 1,4,5-trisphosphate receptor type 2	1.85471e-05	6.82365	2.77054			0.624855	0.542965	0.679761	5.47624	3.44086	3.69016
Q9EQP6	Arr3	Arrestin-C	0.0133785	6.73179	2.75099			0.710274	0.764243	0.594388	0.644602	4.13876	9.14407
Q9QZW0	Atp11c	Phospholipid-transporting ATPase 11C	1.2955e-05	6.53758	2.70876	v		0.478314	0.4897	0.508223	3.90805	2.61727	3.1257
Q3TB82	Plekhf1	Pleckstrin homology domain-containing family F member 1	0.000538392	6.48546	2.69721			0.245217	0.222274	0.214316	0.90532	1.3703	2.1462
P56565	S100a1	Protein S100-A1	0.00064769	6.4809	2.69619			0.215907	0.255513	0.207466	1.36495	1.90582	1.12903
Q4U2R1	Herc2	E3 ubiquitin-protein ligase HERC2	0.00467292	6.38994	2.6758			0.244268	0.212161	0.217511	2.58191	0.797827	0.926703
Q91WF3	Adcy4	Adenylate cyclase type 4	0.000326609	6.35628	2.66818			0.233596	0.25622	0.262124	2.00528	0.948765	1.82549
P49452	Cenpc	Centromere protein C	9.28698e-05	6.31574	2.65895			2.75596	2.74512	3.23459	25.7841	15.2287	14.1594
Q91YK2	Rrp1b	Ribosomal RNA processing protein 1 homolog B	2.49386e-05	6.2692	2.64828			0.799094	0.95987	0.974274	4.93618	7.07979	5.11923
Q8BTT6	Diexf	Digestive organ expansion factor homolog	0.00479751	6.18614	2.62904			0.355036	0.348198	0.39596	4.08478	1.32201	1.39299
Q8K1Y2	Prkd3	Serine/threonine-protein kinase D3	8.47755e-05	6.07935	2.60392			0.0994537	0.102726	0.123776	0.740489	0.437931	0.803182
A2AAY5	Sh3pxd2b	SH3 and PX domain-containing protein 2B	0.00187971	6.04971	2.59687			1.00157	0.953574	1.10192	2.64967	9.73317	6.11148
Q922Q9	Chid1	Chitinase domain-containing protein 1	0.00329144	6.01856	2.58942	v		0.173265	0.186276	0.26202	2.10516	0.915106	0.720637
Q9D173	Tomm7	Mitochondrial import receptor subunit TOM7 homolog	0.00104204	5.98138	2.58048			0.179512	0.198736	0.172083	0.585905	1.61488	1.09096
Q8BKX6	Smg1	Serine/threonine-protein kinase SMG1	3.22248e-05	5.89698	2.55998			0.564153	0.537115	0.841688	5.25572	2.83791	3.36393
Q8BNV1	Trmt2a	tRNA (uracil-5-)-methyltransferase homolog A	0.000107959	5.61934	2.4904			2.01044	1.95011	2.60327	8.7303	10.509	17.645
O54942	Cldn5	Claudin-5	0.000374947	5.43794	2.44306			0.569391	0.763859	0.598659	1.91279	4.01388	4.57893
P97412	Lyst	Lysosomal-trafficking regulator	8.96016e-07	5.32462	2.41268	v		0.221102	0.172508	0.184486	0.884431	1.17739	1.01632
P08101	Fcgr2	Low affinity immunoglobulin gamma Fc region receptor II	0.0153705	5.23466	2.3881			2.9103	2.56864	3.5175	5.88968	28.2296	12.974
P31809	Ceacam1	Carcinoembryonic antigen-related cell adhesion molecule 1	0.0325705	5.18539	2.37445			0.400441	0.643973	0.609217	0.975207	6.12296	1.47656
Q9CQZ1	Hsbp1	Heat shock factor-binding protein 1	0.0027784	5.12986	2.35892			0.647204	0.687502	0.443851	1.02736	4.63916	3.45723
Q8C156	Ncaph	Condensin complex subunit 2	0.000175903	5.11863	2.35576			0.706988	0.533798	0.80604	1.97644	4.11557	4.38494
Q8CJF7	Ahctf1	Protein ELYS	1.05784e-06	5.11651	2.35516			2.71555	3.07649	3.14972	13.6267	17.3746	14.7492
P35762	Cd81	CD81 antigen	0.0175155	5.10278	2.35128	v		0.242227	0.542228	0.221694	2.21032	1.8629	1.06094
P06684	C5	Complement C5	2.34648e-07	5.02549	2.32926			0.674754	0.888692	0.598385	3.99643	2.87977	3.98806
Q99LX5	Mmtag2	Multiple myeloma tumor-associated protein 2 homolog	0.00266678	4.98353	2.31717			1.08527	1.10852	1.33473	2.51841	9.30822	5.75791
Q8C1B1	Camsap2	Calmodulin-regulated spectrin-associated protein 2	0.000986043	4.95419	2.30865			0.347106	0.381548	0.410056	1.31019	2.86788	1.46332
P60710	Actb	Actin, cytoplasmic 1	0.00586753	4.9412	2.30486			0.784408	0.821205	0.83496	1.54488	7.21089	3.30357
Q8CHS8	Vps37a	Vacuolar protein sorting-associated protein 37A	0.000519945	4.93796	2.30392			0.356543	0.256452	0.292583	1.71312	1.6752	1.0834
Q9DBY0	Foxp4	Forkhead box protein P4	0.00253964	4.90475	2.29418			0.331056	0.335711	0.419918	1.05299	2.61358	1.66334
Q64444	Ca4	Carbonic anhydrase 4	0.0010192	4.89728	2.29198			0.466449	1.39584	0.563373	3.43817	5.29786	3.14314
Q8K2T8	Paf1	RNA polymerase II-associated factor 1 homolog	0.00101797	4.73654	2.24383			5.72508	5.98213	7.33701	16.0299	45.0717	29.1021
A2AT37	Upf2	Regulator of nonsense transcripts 2	1.60968e-05	4.71822	2.23824			2.00997	2.06512	2.7934	14.2046	8.59182	9.61064
P17665	Cox7c	Cytochrome c oxidase subunit 7C, mitochondrial	0.000613977	4.70031	2.23276			11.103	15.4056	11.5193	52.1343	86.0851	40.5236
Q8CD54	Piezo2	Piezo-type mechanosensitive ion channel component 2	0.00242695	4.69405	2.23083			0.389446	0.248864	0.239592	0.754788	1.87947	1.48665
Q91WP6	Serpina3n	Serine protease inhibitor A3N	0.00554581	4.68127	2.2269			1.22206	1.26789	1.30084	10.5345	4.81455	2.39669
Q8K337	Inpp5b	Type II inositol 1,4,5-trisphosphate 5-phosphatase	2.72036e-05	4.63313	2.21199			1.51969	1.52517	1.60151	4.70276	8.09715	8.72733
Q9D7M1	Gid8	Glucose-induced degradation protein 8 homolog	0.00274778	4.61641	2.20677			0.553228	0.587999	0.554312	1.13989	4.17762	2.50978
Q9JL19	Ncoa6	Nuclear receptor coactivator 6	0.0132213	4.61159	2.20526			0.790485	0.792116	1.0255	7.22728	1.93058	2.86964
E9PZM4	Chd2	Chromodomain-helicase-DNA-binding protein 2	0.00116492	4.583	2.19629			0.37224	0.41449	0.511631	2.82974	1.96883	1.15181
P97762	rp9	Retinitis pigmentosa 9 protein homolog	3.62244e-05	4.57102	2.19252			0.249914	0.267479	0.298276	1.13567	1.01486	1.5779
Q9D0Q7	Mrpl45	39S ribosomal protein L45, mitochondrial	9.04396e-05	4.52196	2.17695			0.482804	0.523488	0.530481	1.44412	2.76404	2.74107
Q8VHZ7	Imp4	U3 small nucleolar ribonucleoprotein protein IMP4	4.63924e-05	4.50352	2.17105			15.2362	13.8357	11.1965	80.6728	60.4184	40.2578
Q8CJ40	Crocc	Rootletin	0.00204453	4.47107	2.16062			4.71178	5.77112	6.8599	14.8797	39.9947	22.6665
P58771	Tpm1	Tropomyosin alpha-1 chain	0.0160207	4.44212	2.15125			30.3987	54.2226	29.2621	119.83	306.595	79.4575
Q9CQK7	Rwdd1	RWD domain-containing protein 1	0.00235213	4.42515	2.14573			0.784257	0.64911	0.763528	1.38948	4.03124	4.30088
Q61908	Cmc4	Cx9C motif-containing protein 4	0.0245961	4.35004	2.12103			0.530262	0.570317	0.642178	0.618341	5.15889	1.80383
Q9CY24	Tmem179b	Transmembrane protein 179B	0.000707846	4.25691	2.08981			0.262167	0.287566	0.344423	0.730426	1.58215	1.49377
Q99J72	Apobec3	DNA dC->dU-editing enzyme APOBEC-3	0.000124735	4.23895	2.08371	v		0.284301	0.251781	0.355129	1.59582	0.944401	1.23759
Q9D8T7	Slirp	SRA stem-loop-interacting RNA-binding protein, mitochondrial	0.00925539	4.23043	2.0808			1.00575	1.18253	1.03433	1.92532	7.93953	3.76819
P46662	Nf2	Merlin	2.67075e-05	4.19677	2.06928			0.497826	0.534757	0.446685	1.864	1.78654	2.5576
G5E870	Trip12	E3 ubiquitin-protein ligase TRIP12	7.22484e-05	4.14073	2.04989			2.55575	2.9177	2.92065	15.1388	10.1213	9.4976
Q923E4	Sirt1	NAD-dependent protein deacetylase sirtuin-1	0.000855317	4.13728	2.04868			1.13832	1.17148	1.39717	2.42473	6.34337	6.56868
Q6PEE2	Ctif	CBP80/20-dependent translation initiation factor	1.45011e-06	4.10343	2.03683			0.661636	0.720644	0.781653	3.29594	2.98798	2.59564
P01674		Ig kappa chain V-III region PC 2154	0.021518	4.078	2.02786	v		0.215553	0.303627	0.89607	0.734271	3.60578	1.43134
Q8R3Q2	Ppp6r2	Serine/threonine-protein phosphatase 6 regulatory subunit 2	0.000649418	4.07535	2.02692			0.506996	0.347041	0.477534	0.898157	2.13975	2.38871
P39053	Dnm1	Dynamin-1	0.000659501	4.02101	2.00756			0.483415	0.699472	0.504981	2.69189	1.5855	2.50955
Q922U2	Krt5	Keratin, type II cytoskeletal 5	0.0373859	3.97322	1.99031			1.94694	2.53774	1.09275	10.5403	8.52982	3.09018
Q6NZM9	Hdac4	Histone deacetylase 4	0.000136982	3.95683	1.98435	v		0.715237	0.577306	0.746918	2.07312	3.30177	2.6949
P03911	Mtnd4	NADH-ubiquinone oxidoreductase chain 4	0.0276147	3.95246	1.98275			0.591809	0.735651	0.511849	4.93252	0.934052	1.40322
P57774	Npy	Pro-neuropeptide Y	0.036815	3.89283	1.96082	v		0.760087	1.24895	0.303531	2.63803	5.34745	1.01693
Q6PGF3	Med16	Mediator of RNA polymerase II transcription subunit 16	0.000219778	3.86607	1.95087			0.487339	0.550483	0.491662	2.22369	1.34169	2.34771
P27661	H2ax	Histone H2AX	0.000806987	3.85897	1.94822			0.386596	0.0971529	0.0990819	0.513752	1.00906	0.726316
P19973	Lsp1	Lymphocyte-specific protein 1	0.00957246	3.8537	1.94624			22.2149	22.5136	29.9053	33.2712	157.958	96.3873
Q8VEE0	Rpe	Ribulose-phosphate 3-epimerase	0.002095	3.83515	1.93928			0.711531	0.802784	0.947134	1.3934	3.49991	4.54671
Q8K305	Nsl1	Kinetochore-associated protein NSL1 homolog	0.00169733	3.76663	1.91327			0.253527	0.177321	0.210967	0.613151	1.03833	0.766
Q8R4Y0	Fcrl1	Fc receptor-like protein 1	0.0484527	3.75834	1.91009	v		0.574633	0.620236	0.778663	1.25034	5.10372	1.06314
Q99K70	Rragc	Ras-related GTP-binding protein C	0.000208671	3.75653	1.9094			0.205277	0.256307	0.162011	0.431389	0.889251	1.02192
Q80SZ7	Gng5	Guanine nucleotide-binding protein G(I)/G(S)/G(O) subunit gamma-5	0.00812662	3.72297	1.89645			2.82191	3.07763	2.76683	4.10136	18.4002	9.76298
P21107	Tpm3	Tropomyosin alpha-3 chain	0.0191295	3.70883	1.89096			79.8132	85.3341	102.899	138.607	611.35	244.182
P62774	Mtpn	Myotrophin	0.00859038	3.70141	1.88807			5.4263	4.34966	6.69163	7.39847	29.4233	24.1315
A6X8Z5	Arhgap31	Rho GTPase-activating protein 31	0.00152523	3.68681	1.88237			0.961178	1.03138	1.13786	1.69246	5.04271	4.80605
B2RR83	Ythdc2	3'-5' RNA helicase YTHDC2	3.16295e-06	3.68592	1.88202			1.04503	1.01673	1.16963	3.95845	4.48235	3.46986
Q9D1I6	Mrpl14	39S ribosomal protein L14, mitochondrial	0.000120975	3.66369	1.8733			0.227928	0.219122	0.252412	1.04296	0.805479	0.714176
Q3UQU0	Brd9	Bromodomain-containing protein 9	0.00667125	3.66105	1.87226			0.344871	0.410344	0.449488	0.454173	2.35591	1.6004
Q9CWG8	Ndufaf7	Protein arginine methyltransferase NDUFAF7, mitochondrial	0.000362888	3.65677	1.87057			1.33499	1.52952	1.56005	3.05199	7.54263	5.58498
P62858	Rps28	40S ribosomal protein S28	0.00237422	3.63139	1.86052			27.4225	27.2528	33.029	57.6064	166.895	93.9866
Q8R3R8	Gabarapl1	Gamma-aminobutyric acid receptor-associated protein-like 1	0.00912488	3.61791	1.85516			0.230157	0.309549	0.254404	0.290849	1.55314	1.02904
Q02242	Pdcd1	Programmed cell death protein 1	0.00518014	3.57135	1.83647	v		0.470849	0.182059	0.254411	0.568084	1.6267	1.04557
Q8BW41	Pomgnt2	Protein O-linked-mannose beta-1,4-N-acetylglucosaminyltransferase 2	0.000917284	3.56526	1.83401			0.075313	0.152889	0.0989148	0.262168	0.46697	0.437119
Q8K301	Ddx52	Probable ATP-dependent RNA helicase DDX52	0.00681309	3.56051	1.83208			0.238124	0.26824	0.340137	1.6569	0.622713	0.734364
Q4KWH5	Plch1	1-phosphatidylinositol 4,5-bisphosphate phosphodiesterase eta-1	0.000252039	3.51276	1.81261			1.70634	1.33195	1.4161	5.20245	5.99999	4.44474
Q8BW10	Nob1	RNA-binding protein NOB1	5.93525e-05	3.50772	1.81054			1.22445	1.2598	1.43636	6.01833	3.53906	4.19507
Q9D1X9	Tmem50b	Transmembrane protein 50B	4.84988e-05	3.50377	1.80891			0.223044	0.300253	0.181375	1.06796	0.811497	0.58955
O35892	Sp100	Nuclear autoantigen Sp-100	1.46476e-06	3.48704	1.802	v		7.52188	9.32201	10.1136	36.4454	30.5763	26.98
P04945		Ig kappa chain V-VI region NQ2-6.1	5.77527e-05	3.47144	1.79553			0.415491	0.960428	1.08814	2.68884	2.89244	2.97256
Q9JJF9	Sppl2a	Signal peptide peptidase-like 2A	0.0203366	3.46747	1.79388			0.518753	0.419059	0.496858	2.67262	1.88483	0.417218
Q80Z24	Negr1	Neuronal growth regulator 1	0.0234841	3.44235	1.78339			0.334889	0.705149	0.322584	1.64229	2.40271	0.645615
Q9JJF6	Efcc1	EF-hand and coiled-coil domain-containing protein 1	0.00532099	3.43983	1.78234			0.135475	0.159978	0.177495	0.320335	0.614545	0.691981
Q9DCC8	Tomm20	Mitochondrial import receptor subunit TOM20 homolog	0.0254841	3.43661	1.78098			1.92187	1.94021	1.82967	6.4842	9.6198	3.45631
Q9CXZ1	Ndufs4	NADH dehydrogenase [ubiquinone] iron-sulfur protein 4, mitochondrial	8.7166e-05	3.39514	1.76347	v		8.54081	8.23091	8.98848	20.9463	39.2395	27.2737
Q923K4	Gtpbp3	tRNA modification GTPase GTPBP3, mitochondrial	0.000134491	3.37447	1.75466			0.447781	0.467463	0.569545	1.06827	2.13548	1.80663
Q80TE0	Rpap1	RNA polymerase II-associated protein 1	1.04791e-05	3.37155	1.75341			0.486296	0.468861	0.577607	2.01551	1.57955	1.57273
Q9D1H6	Ndufaf4	NADH dehydrogenase [ubiquinone] 1 alpha subcomplex assembly factor 4	0.000787427	3.35853	1.74783			0.864326	1.05698	1.04564	1.98694	4.88157	3.09608
Q9CPU2	Ndufb2	NADH dehydrogenase [ubiquinone] 1 beta subcomplex subunit 2, mitochondrial	0.00571473	3.35343	1.74564			5.07703	5.03035	6.33102	10.4382	31.6668	13.02
Q9JI48	Plac8	Placenta-specific gene 8 protein	0.0172657	3.35088	1.74454			0.505145	0.689655	0.669179	2.52827	1.23479	2.4829
Q80VP2	Spata7	Spermatogenesis-associated protein 7 homolog	0.0020563	3.34311	1.74119			12.5128	13.8759	14.9181	25.4091	68.7799	43.9039
Q9CY62	Rnf181	E3 ubiquitin-protein ligase RNF181	0.0025001	3.33024	1.73562			0.953846	0.722586	1.04972	1.38475	3.37721	4.31676
P83877	Txnl4a	Thioredoxin-like protein 4A	0.00277954	3.32761	1.73449			0.264895	0.374195	0.390935	0.746015	1.80592	0.875584
Q8BH07	Arl6ip6	ADP-ribosylation factor-like protein 6-interacting protein 6	0.00108531	3.31677	1.72978			0.524469	0.635358	0.555113	2.90838	1.54131	1.23838
Q9R1Q9	Atp6ap1	V-type proton ATPase subunit S1	0.00248531	3.30965	1.72668			1.55072	2.01527	2.0119	3.69065	9.83029	4.93992
Q60677	Itgae	Integrin alpha-E	0.0122933	3.30127	1.72302			1.13385	0.836403	1.11478	1.19522	5.95323	3.03609
P01631		Ig kappa chain V-II region 26-10	0.000861824	3.29965	1.72231	v		4.04845	4.42833	6.60287	12.469	21.5995	15.6892
Q9CQN3	Tomm6	Mitochondrial import receptor subunit TOM6 homolog	0.00154628	3.29564	1.72056			3.6385	3.79313	4.8975	10.0478	21.2747	9.30984
P01878		Ig alpha chain C region	3.6797e-05	3.29408	1.71988			8.52675	11.5145	6.38801	22.1166	36.0395	28.904
Q91YJ3	Thyn1	Thymocyte nuclear protein 1	0.000549744	3.28999	1.71809			5.14596	5.23991	6.25967	11.7064	26.108	16.9493
Q9Z2B5	Eif2ak3	Eukaryotic translation initiation factor 2-alpha kinase 3	1.55898e-05	3.28661	1.7166			0.535102	0.602699	0.675566	1.95496	2.15737	1.84749
Q9CYK1	Wars2	Tryptophan--tRNA ligase, mitochondrial	7.6777e-05	3.2771	1.71242			0.216912	0.334465	0.287993	1.01901	1.12896	0.60273
P0DN34	Ndufb1	NADH dehydrogenase [ubiquinone] 1 beta subcomplex subunit 1	0.000171355	3.26042	1.70506			5.52844	6.01497	6.68334	15.3731	27.6647	16.3891
Q8VCY6	Utp6	U3 small nucleolar RNA-associated protein 6 homolog	0.000227334	3.24314	1.69739			0.367432	0.426409	0.397988	1.60237	0.911971	1.35093
P58742	Aaas	Aladin	0.000299469	3.22762	1.69047			2.51592	2.93671	2.61131	11.4684	6.63135	7.9276
Q62011	Pdpn	Podoplanin	0.0212906	3.22517	1.68938	v		0.626298	0.509459	0.601047	0.521199	3.37921	1.70108
P28078	H2-DMa	Class II histocompatibility antigen, M alpha chain	0.0206275	3.20085	1.67846	v		22.0798	18.5221	24.7913	34.3307	127.209	47.7747
Q9CQ91	Ndufa3	NADH dehydrogenase [ubiquinone] 1 alpha subcomplex subunit 3	4.24696e-05	3.18816	1.67272			0.857306	1.36555	1.00481	4.04214	2.57347	3.67468
P56212	Arpp19	cAMP-regulated phosphoprotein 19	0.0403612	3.1817	1.6698			5.68962	5.21316	7.0732	3.71974	29.3455	24.1288
Q8BT07	Cep55	Centrosomal protein of 55 kDa	3.25858e-05	3.17378	1.6662			0.952866	0.659068	0.828077	1.98571	3.21784	2.54051
P35802	Gpm6a	Neuronal membrane glycoprotein M6-a	0.00012232	3.1711	1.66498			0.146904	0.134757	0.148045	0.503872	0.526792	0.331976
Q3U9G9	Lbr	Delta(14)-sterol reductase LBR	0.000593616	3.15748	1.65877			6.35551	7.47093	9.14357	31.7475	27.0279	13.752
Q61581	Igfbp7	Insulin-like growth factor-binding protein 7	0.00189955	3.15217	1.65634			4.91466	4.69556	5.75559	9.54828	24.6612	14.2261
P47774	Ccr7	C-C chemokine receptor type 7	7.43167e-05	3.14272	1.65201	v		0.773554	0.466419	0.496384	2.2969	1.65255	1.50744
Q8CCJ9	Phf20l1	PHD finger protein 20-like protein 1	0.00412105	3.12829	1.64537			1.03714	1.10284	1.16918	2.20729	4.90673	3.23799
B2RUR8	Otud7b	OTU domain-containing protein 7B	3.82329e-05	3.09917	1.63188	v		0.380483	0.435234	0.487663	0.993839	1.52038	1.52517
P30681	Hmgb2	High mobility group protein B2	0.0150332	3.09319	1.6291	v		48.3471	49.8322	54.6064	65.8199	287.725	119.051
Q9EQC5	Scyl1	N-terminal kinase-like protein	0.000388258	3.08818	1.62675			1.60281	1.59309	1.8413	5.05142	3.48753	7.01678
A3KGF7	Plcb2	1-phosphatidylinositol 4,5-bisphosphate phosphodiesterase beta-2	0.00944836	3.08791	1.62663			1.64175	1.76236	1.78981	3.24783	8.26839	4.52218
Q99LT0	Dpy30	Protein dpy-30 homolog	0.0349284	3.08613	1.6258			9.66687	8.55677	12.585	15.8699	46.3208	32.8888
P56393	Cox7b	Cytochrome c oxidase subunit 7B, mitochondrial	0.000368788	3.06756	1.61709			0.413825	0.662154	0.444214	1.72693	1.82816	1.10819
Q8VCL2	Sco2	Protein SCO2 homolog, mitochondrial	0.000112526	3.06528	1.61602			0.636196	0.687554	0.762541	1.80387	2.79374	1.79746
Q8K353	Cystm1	Cysteine-rich and transmembrane domain-containing protein 1	0.00667304	3.03246	1.60049			0.223128	0.269986	0.112086	0.593908	0.792188	0.449146
Q9CXI5	Manf	Mesencephalic astrocyte-derived neurotrophic factor	0.00928296	3.02653	1.59766			3.88891	4.41334	4.95334	6.185	21.1463	12.7871
Q99JF5	Mvd	Diphosphomevalonate decarboxylase	0.00373194	3.01158	1.59052			0.34163	0.283503	0.358746	0.43971	0.982336	1.54098
O88393	Tgfbr3	Transforming growth factor beta receptor type 3	3.22006e-06	2.9997	1.58482	v		0.419471	0.637375	0.600034	1.25732	2.01977	1.69305
O08811	Ercc2	General transcription and DNA repair factor IIH helicase subunit XPD	0.00094044	2.99516	1.58263	v		4.73369	5.3451	4.94788	7.47417	19.3865	18.1465
Q9CQ86	Mien1	Migration and invasion enhancer 1	0.0199484	2.99068	1.58047			3.33685	3.18107	3.90389	2.03752	15.7881	13.3427
P11859	Agt	Angiotensinogen	0.00761812	2.98671	1.57856			0.537352	0.456105	0.435742	2.26319	1.393	0.61241
Q00322	Cebpd	CCAAT/enhancer-binding protein delta	0.000375803	2.9856	1.57802			0.427473	0.388348	0.51938	0.884518	1.22131	1.88055
Q02858	Tek	Angiopoietin-1 receptor	1.55631e-05	2.98024	1.57543			0.242272	0.292649	0.225038	0.839674	0.843809	0.581381
A2APY7	Ndufaf5	Arginine-hydroxylase NDUFAF5, mitochondrial	0.00394198	2.96908	1.57002			0.77634	0.766132	0.973524	1.38709	3.71265	2.37046
Q9D2P4	Urm1	Ubiquitin-related modifier 1	0.00449933	2.95582	1.56356			0.476077	0.512134	0.651574	0.60968	1.95561	2.28162
Q6VGS5	Ccdc88c	Protein Daple	0.00891424	2.9552	1.56326			0.550382	0.522257	0.634663	0.534605	2.21431	2.2965
P20491	Fcer1g	High affinity immunoglobulin epsilon receptor subunit gamma	0.0164002	2.94798	1.55973	v		2.75388	2.62982	3.81583	2.84887	13.7183	10.5529
O08740	Polr2j	DNA-directed RNA polymerase II subunit RPB11	0.0128741	2.94518	1.55836			2.00162	1.68769	2.11234	2.10901	9.78846	5.18944
O88491	Nsd1	Histone-lysine N-methyltransferase, H3 lysine-36 specific	0.00288392	2.93572	1.55371			0.250784	0.223083	0.287844	1.13631	0.394989	0.704874
Q9CR61	Ndufb7	NADH dehydrogenase [ubiquinone] 1 beta subcomplex subunit 7	0.00846279	2.92949	1.55065			7.90424	9.29039	9.39095	15.7777	45.1633	16.9412
Q8K4D3	Slc36a1	Proton-coupled amino acid transporter 1	0.000227871	2.92779	1.54981			0.308663	0.441989	0.358149	0.909475	1.49415	0.842715
Q91W98	Slc15a4	Solute carrier family 15 member 4	6.62392e-05	2.92113	1.54653	v		1.64854	1.44899	1.82227	3.5167	4.92721	5.92744
Q9DD06	Rarres2	Retinoic acid receptor responder protein 2	1.67368e-05	2.89616	1.53414	v		0.154434	0.228966	0.1716	0.500024	0.587479	0.519867
Q9QXN3	Trip4	Activating signal cointegrator 1	0.000426385	2.88133	1.52674			0.970678	0.828295	1.10548	1.80676	2.78518	3.77675
Q61827	Mafk	Transcription factor MafK	0.00822386	2.88038	1.52626			0.305545	0.342051	0.345064	0.541811	1.46173	0.855696
Q9ESV0	Ddx24	ATP-dependent RNA helicase DDX24	4.93078e-06	2.87426	1.52319			0.71782	0.770879	0.845153	1.95993	2.5838	2.16437
Q8R5M8	Cadm1	Cell adhesion molecule 1	0.00751829	2.86831	1.5202	v		0.71315	0.705845	0.711891	1.13372	3.44207	1.53626
Q9QWV9	Ccnt1	Cyclin-T1	0.000462148	2.8562	1.5141			0.31635	0.378524	0.414294	0.631294	1.17494	1.36176
Q5BL07	Pex1	Peroxisome biogenesis factor 1	0.0021717	2.84947	1.51069			0.229432	0.273051	0.252059	0.806065	0.84267	0.501312
Q9D2V8	Mfsd10	Major facilitator superfamily domain-containing protein 10	0.00238615	2.84743	1.50966			0.42727	0.545664	0.542058	2.23492	1.05882	1.02009
Q5ND28	Scarf1	Scavenger receptor class F member 1	0.0111775	2.84659	1.50923			0.34945	0.34336	0.472196	0.573635	1.75921	0.983447
Q8BMI0	Fbxo38	F-box only protein 38	2.55495e-06	2.83583	1.50377	v		1.39811	1.16817	1.47999	4.1613	3.94162	3.37164
P97825	Jpt1	Jupiter microtubule associated homolog 1	0.0106614	2.82952	1.50056			5.11212	2.86473	5.19735	6.49803	9.54435	21.2342
Q9D8V0	Hm13	Minor histocompatibility antigen H13	0.000154317	2.82473	1.49811			10.8988	11.3525	12.2318	21.1321	40.2077	36.0656
Q61207	Psap	Prosaposin	0.0242306	2.82462	1.49806	v		287.499	281.023	356.594	292.129	1479.62	841.353
P03888	Mtnd1	NADH-ubiquinone oxidoreductase chain 1	0.0418222	2.81997	1.49568			0.945374	1.17008	0.807839	5.58022	0.90737	1.75601
Q8BGD6	Slc38a9	Sodium-coupled neutral amino acid transporter 9	0.0171146	2.81508	1.49318			0.298675	0.156456	0.222645	0.204866	0.634221	1.06891
Q64430	Atp7a	Copper-transporting ATPase 1	4.8219e-06	2.81372	1.49248	v		0.356097	0.322182	0.408234	1.08775	0.878139	1.09125
P63158	Hmgb1	High mobility group protein B1	0.0272671	2.7921	1.48135	v		54.4087	61.7664	71.4965	97.6375	314.143	112.218
Q8CJ12	Adgrg2	Adhesion G-protein coupled receptor G2	0.00566419	2.78751	1.47898			0.260889	0.419529	0.436258	1.45878	1.04205	0.611918
Q9DCX1	Mad2l1bp	MAD2L1-binding protein	0.00392485	2.78587	1.47813			1.44567	1.33756	1.68759	2.23631	6.13877	4.08003
Q9QZI8	Serinc1	Serine incorporator 1	0.000340043	2.77455	1.47226			0.156078	0.135358	0.131684	0.370824	0.489193	0.313954
Q8CBY3	Leng8	Leukocyte receptor cluster member 8 homolog	0.00164248	2.77419	1.47207			0.403028	0.435571	0.488105	1.43089	0.872982	1.37665
Q61559	Fcgrt	IgG receptor FcRn large subunit p51	0.0340719	2.7661	1.46785	v		9.42375	10.9287	13.2257	11.479	60.8387	20.563
Q8VCB1	Ndc1	Nucleoporin NDC1	0.000763594	2.75322	1.46112			0.445252	0.452022	0.504292	1.82779	0.980256	1.05077
Q8K2R5	Znf668	Zinc finger protein 668	3.52208e-05	2.75102	1.45997			0.658916	0.630301	0.709785	2.10622	1.53973	1.85334
Q60605	Myl6	Myosin light polypeptide 6	0.0200699	2.7332	1.45059			218.271	267.039	234.312	307.011	1175.22	484.637
Q61792	Lasp1	LIM and SH3 domain protein 1	0.00786546	2.72765	1.44766			29.4147	25.6716	34.0185	25.335	109.068	108.643
P63213	Gng2	Guanine nucleotide-binding protein G(I)/G(S)/G(O) subunit gamma-2	0.034455	2.72637	1.44698			7.44642	6.48682	7.85034	6.91533	36.5993	15.8756
Q9QYA2	Tomm40	Mitochondrial import receptor subunit TOM40 homolog	2.37875e-08	2.72416	1.44581			0.522073	0.611732	0.581455	1.63176	1.36303	1.67785
Q8R2K1	Fuom	Fucose mutarotase	0.00352483	2.71998	1.44359			1.74073	1.28806	1.53637	1.92742	4.82011	5.66959
Q9JJZ6	Klf13	Krueppel-like factor 13	0.0132494	2.71579	1.44137			1.45537	1.37192	1.66689	1.9424	6.28636	3.97647
O35682	Myadm	Myeloid-associated differentiation marker	0.00114389	2.71555	1.44124			0.424242	0.468802	0.336325	1.65836	0.80572	0.874331
Q8BHK9	Ercc6l	DNA excision repair protein ERCC-6-like	0.0236806	2.71473	1.44081			1.14496	1.00259	1.1073	4.35148	2.12547	2.3591
P32037	Slc2a3	Solute carrier family 2, facilitated glucose transporter member 3	0.000172756	2.70303	1.43458			0.467973	0.476761	0.388624	1.27603	1.41899	0.909089
P15306	Thbd	Thrombomodulin	0.0200964	2.69479	1.43017			0.777368	0.92033	0.840563	1.01391	4.14893	1.67725
Q3UIK4	Mettl14	N6-adenosine-methyltransferase non-catalytic subunit	0.00675451	2.69048	1.42786			0.398082	0.393454	0.488919	0.574297	1.15954	1.7112
Q9D0D5	Gtf2e1	General transcription factor IIE subunit 1	0.00572892	2.68776	1.4264			0.503016	0.458262	0.553115	0.595347	1.97357	1.5014
Q6IRU2	Tpm4	Tropomyosin alpha-4 chain	0.00703245	2.67957	1.422			59.796	55.519	68.2214	79.8504	264.929	147.019
P00158	Mt-Cyb	Cytochrome b	0.0169239	2.66257	1.41282			0.57703	0.560487	0.225462	2.09036	0.505346	1.03331
Q9WUE3	Cyb561d2	Cytochrome b561 domain-containing protein 2	3.25853e-05	2.65621	1.40937			0.437691	0.531246	0.439173	1.3304	1.27833	1.13151
P56183	Rrp1	Ribosomal RNA processing protein 1 homolog A	0.000475334	2.65399	1.40816			1.04313	0.967468	1.05547	1.92569	2.84817	3.36344
P53566	Cebpa	CCAAT/enhancer-binding protein alpha	0.00284769	2.65143	1.40677			0.224862	0.235923	0.268298	0.306663	0.849083	0.777367
P04214		T-cell receptor beta chain V region E1	0.0020949	2.64838	1.40511			0.38128	0.367589	0.272635	0.624013	1.23017	0.851143
Q8BUV8	Gpr107	Protein GPR107	4.59101e-05	2.64606	1.40385			0.582411	0.531449	0.566133	1.08299	1.64629	1.71609
Q09143	Slc7a1	High affinity cationic amino acid transporter 1	0.00190678	2.6443	1.40288			0.801344	0.547958	0.606538	2.40284	1.55419	1.21479
Q9D720	Nsmce1	Non-structural maintenance of chromosomes element 1 homolog	3.55039e-05	2.63614	1.39843			0.509544	0.509975	0.602401	1.44763	1.73229	1.09569
Q9CQN7	Mrpl41	39S ribosomal protein L41, mitochondrial	0.00184067	2.63264	1.39651			1.12222	1.36498	1.369	2.03505	4.01724	4.09973
O08983	Hps1	Hermansky-Pudlak syndrome 1 protein homolog	0.00410505	2.63145	1.39586			0.946077	1.11203	1.0256	2.80585	3.83281	1.47598
O70460	Ccl19	C-C motif chemokine 19	0.000227054	2.63121	1.39573	v		3.92971	2.72548	3.14009	5.80426	10.4372	9.53204
Q9CWZ3	Rbm8a	RNA-binding protein 8A	0.0121301	2.63017	1.39515			10.9522	11.9521	16.1387	15.5443	58.0089	29.1364
Q9CQX2	Cyb5b	Cytochrome b5 type B	1.88837e-05	2.62994	1.39503			4.09642	3.46128	4.74639	8.28572	13.6883	10.3849
Q8R1K1	Ubac2	Ubiquitin-associated domain-containing protein 2	0.000714587	2.62185	1.39059			0.751064	0.841857	1.05013	3.2729	2.11057	1.5462
P18760	Cfl1	Cofilin-1	0.000118569	2.61956	1.38932			361.894	304.437	413.419	690.61	1179.79	958.07
Q8BSL7	Arf2	ADP-ribosylation factor 2	0.00099591	2.61585	1.38728			0.461535	0.561318	0.398393	0.821728	1.10674	1.7893
Q9D0C1	Rnf115	E3 ubiquitin-protein ligase RNF115	0.0154139	2.60593	1.3818			0.568264	0.61046	0.597498	0.757402	2.67974	1.19157
Q61194	Pik3c2a	Phosphatidylinositol 4-phosphate 3-kinase C2 domain-containing subunit alpha	0.000911993	2.59095	1.37348			0.617027	0.607508	0.619202	1.8903	1.26156	1.62517
Q9D6K8	Fundc2	FUN14 domain-containing protein 2	0.00220512	2.59065	1.37331			1.00187	1.16041	1.01426	1.3738	3.2763	3.57917
P00397	Mtco1	Cytochrome c oxidase subunit 1	0.00339162	2.58214	1.36857			0.704538	1.14633	0.618568	1.83611	1.38784	3.15249
A6X935	Itih4	Inter alpha-trypsin inhibitor, heavy chain 4	0.0179082	2.58108	1.36798			2.68545	2.40958	2.38561	11.2198	5.54058	2.5478
Q8VC65	Nrm	Nurim	1.79401e-05	2.57599	1.36513			0.497545	0.698483	0.664001	2.08424	1.24742	1.45976
Q91WF7	Fig4	Polyphosphoinositide phosphatase	0.000623492	2.57227	1.36304			1.548	1.7784	1.53407	4.92461	2.49727	5.08057
Q9DBU6	Rsrc1	Serine/Arginine-related protein 53	0.00107512	2.56997	1.36175			0.445546	0.375939	0.321592	0.783942	1.3827	0.771031
Q80YD1	Supv3l1	ATP-dependent RNA helicase SUPV3L1, mitochondrial	8.72745e-07	2.56835	1.36084			0.61641	0.743965	0.730517	2.02256	1.52085	1.82672
P82349	Sgcb	Beta-sarcoglycan	0.00363221	2.56133	1.35689			0.759744	1.09351	0.746631	2.45481	2.70102	1.50333
Q9D1M7	Fkbp11	Peptidyl-prolyl cis-trans isomerase FKBP11	0.00063279	2.56066	1.35652			1.1023	1.76162	0.876415	4.37808	2.46529	2.73436
Q9D8D0	Tnfrsf13c	Tumor necrosis factor receptor superfamily member 13C	0.0390763	2.55499	1.35332	v		2.07155	2.24809	2.73829	2.58113	10.89	4.56177
P62746	Rhob	Rho-related GTP-binding protein RhoB	0.0161563	2.55374	1.35261			1.92111	2.32071	1.92905	2.50392	9.15312	4.10179
Q9D6Z0	Alkbh7	Alpha-ketoglutarate-dependent dioxygenase alkB homolog 7, mitochondrial	0.0351196	2.54951	1.35022			0.292368	0.30297	0.290395	0.903578	0.908735	0.445875
Q9ES46	Parvb	Beta-parvin	0.00154032	2.54741	1.34903			0.843187	1.16014	1.02417	1.46476	3.09919	3.14834
Q91XC8	Dap	Death-associated protein 1	0.000854786	2.54323	1.34666			3.22712	2.8633	3.94812	6.06086	11.3632	8.10624
Q9CR21	Ndufab1	Acyl carrier protein, mitochondrial	0.0150919	2.54091	1.34535			4.31801	5.26183	5.07286	5.12074	20.5782	11.5323
Q91VU0	Fam3c	Protein FAM3C	0.0206018	2.53889	1.3442			2.90449	2.83656	3.56804	3.60191	13.8819	6.15104
Q7TPW1	Nexn	Nexilin	0.0068826	2.52778	1.33787			1.02869	0.999706	0.761662	1.69255	3.76476	1.59533
Q9DB20	Atp5po	ATP synthase subunit O, mitochondrial	1.61888e-05	2.52601	1.33686			148.219	179.604	160.984	386.941	488.412	359.376
P61620	Sec61a1	Protein transport protein Sec61 subunit alpha isoform 1	1.34437e-07	2.5217	1.3344			1.33054	1.44153	1.71984	4.1157	3.83797	3.37358
Q5NBU8	Xaf1	XIAP-associated factor 1	0.0049874	2.51777	1.33215			0.343525	0.410675	0.324236	0.986866	0.980806	0.747584
Q8BWF2	Gimap5	GTPase IMAP family member 5	0.00114899	2.51342	1.32965	v		0.30773	0.249024	0.269873	0.775435	0.794371	0.507859
P12787	Cox5a	Cytochrome c oxidase subunit 5A, mitochondrial	0.00132558	2.51063	1.32805			26.7221	27.4693	28.5748	46.5941	97.8926	63.3083
P62257	Ube2h	Ubiquitin-conjugating enzyme E2 H	0.0107718	2.50612	1.32545			1.47607	1.29226	1.53747	1.9705	5.34358	3.47674
Q3TVI8	Pbxip1	Pre-B-cell leukemia transcription factor-interacting protein 1	0.0182147	2.50398	1.32422			0.880766	0.921023	0.915237	1.0478	3.77229	1.9833
Q3URQ0	Tex10	Testis-expressed protein 10	0.000534934	2.49982	1.32182			0.237543	0.259378	0.368813	0.945054	0.596833	0.622294
Q3TDQ1	Stt3b	Dolichyl-diphosphooligosaccharide--protein glycosyltransferase subunit STT3B	0.00296585	2.49836	1.32098			2.18856	2.43	2.41032	8.30291	2.89462	6.36311
Q8BGQ1	Vipas39	Spermatogenesis-defective protein 39 homolog	0.00137003	2.49502	1.31905			0.565855	0.668787	0.779561	1.21294	1.43199	2.38055
Q5SSH8	Cyb5d2	Neuferricin	0.00301505	2.49337	1.3181			0.175639	0.239583	0.221951	0.812714	0.42991	0.346084
Q9CTG6	Atp13a2	Polyamine-transporting ATPase 13A2	0.00186121	2.4889	1.31551			0.322552	0.252283	0.377774	0.54614	0.709706	1.1151
Q9JLL0	Crim1	Cysteine-rich motor neuron 1 protein	7.25903e-05	2.48781	1.31487			0.145041	0.177727	0.141333	0.390739	0.446516	0.317339
Q8C547	Heatr5b	HEAT repeat-containing protein 5B	4.09743e-05	2.48329	1.31225			0.49223	0.465309	0.505249	1.30369	0.93056	1.39828
P08607	C4bpa	C4b-binding protein	0.0149446	2.48271	1.31191			0.706489	0.843725	0.709779	1.41212	3.16611	1.03267
P97393	Arhgap5	Rho GTPase-activating protein 5	0.00689077	2.48172	1.31134			0.374118	0.405056	0.331887	0.982893	0.891092	0.88336
Q9CPP0	Npm3	Nucleoplasmin-3	0.0128186	2.479	1.30976			9.94989	7.56354	8.37785	10.4707	32.3883	21.3255
Q8BTV1	Tusc3	Tumor suppressor candidate 3	3.88934e-06	2.47122	1.30522			0.466664	0.825916	0.656254	1.68691	1.43182	1.69727
Q9D8M4	Rpl7l1	60S ribosomal protein L7-like 1	0.00772919	2.46295	1.30039			0.173548	0.139132	0.192746	0.675702	0.343994	0.225147
Q8BY87	Usp47	Ubiquitin carboxyl-terminal hydrolase 47	0.00484025	2.45885	1.29798			1.70405	1.73221	1.92298	2.80073	3.36859	7.00823
O70165	Fcn1	Ficolin-1	0.00255188	2.45852	1.29779			0.608395	0.941487	0.894874	1.35453	2.97266	1.6833
P56382	Atp5f1e	ATP synthase subunit epsilon, mitochondrial	0.0132639	2.4553	1.2959			2.34537	4.1687	3.7818	8.5466	11.1824	5.55039
P47758	Srprb	Signal recognition particle receptor subunit beta	3.11755e-07	2.43637	1.28474			1.41553	1.82576	1.49619	4.61416	3.34825	3.57988
Q9Z2D1	Mtmr2	Myotubularin-related protein 2	0.000227857	2.43195	1.28211			1.17835	1.37629	1.23763	3.0803	2.09621	4.04608
Q9D0M5	Dynll2	Dynein light chain 2, cytoplasmic	4.37643e-06	2.42559	1.27834			10.3398	10.5837	9.56801	19.4469	27.6795	26.8337
Q8CGA3	Slc43a2	Large neutral amino acids transporter small subunit 4	0.00961533	2.42177	1.27606			0.321995	0.274994	0.261229	1.04349	0.702034	0.332878
P09925	Surf1	Surfeit locus protein 1	4.19863e-09	2.42075	1.27545			0.461059	0.541044	0.512863	1.16589	1.31576	1.1857
P62748	Hpcal1	Hippocalcin-like protein 1	0.0110541	2.41687	1.27314			17.0878	17.1344	16.9613	19.5051	66.9317	37.2668
Q00651	Itga4	Integrin alpha-4	0.0137857	2.41637	1.27284	v		4.05486	4.27649	4.99203	5.09553	17.1849	9.91372
Q91YL2	Rnf126	E3 ubiquitin-protein ligase RNF126	0.000141288	2.41281	1.27071			1.40594	1.27433	1.60356	4.00535	3.90446	2.42623
Q8K4Q8	Colec12	Collectin-12	0.0210887	2.41186	1.27015	v		3.08154	3.19902	4.04992	3.85915	14.3191	6.73747
Q8BXA1	Golim4	Golgi integral membrane protein 4	0.0330172	2.41186	1.27015			0.674271	0.739831	0.784479	0.796243	3.17786	1.32858
Q64735	Cr1l	Complement component receptor 1-like protein	0.0160043	2.41097	1.26961	v		10.3103	11.8597	14.4415	13.9162	50.3982	23.9548
P97858	Slc35b1	Solute carrier family 35 member B1	0.00495874	2.40877	1.2683			0.352965	0.321711	0.311639	0.995203	0.637551	0.743054
Q8VEC4	Calhm2	Calcium homeostasis modulator protein 2	0.000807304	2.40751	1.26754			0.250915	0.26242	0.283644	0.543568	0.560393	0.814776
Q9CQ06	Mrpl24	39S ribosomal protein L24, mitochondrial	0.00177629	2.40694	1.2672			2.48416	3.22518	3.65347	11.2196	5.3311	5.98495
Q02614	Sap30bp	SAP30-binding protein	0.0215	2.40622	1.26677			2.53743	2.41319	2.87182	1.71039	9.75567	7.35648
O35242	Nsmaf	Protein FAN	0.00259174	2.3973	1.26141			0.435129	0.439494	0.436994	0.627441	1.02142	1.49548
P28741	Kif3a	Kinesin-like protein KIF3A	0.00361729	2.39197	1.2582			0.430887	0.461892	0.441072	1.34082	0.847928	1.00178
Q8BHN1	Txlng	Gamma-taxilin	0.0020531	2.38895	1.25638			0.526286	0.510941	0.581787	0.757593	1.65843	1.45172
Q02526	Zfp41	Zinc finger protein 41	0.000414744	2.3884	1.25605			0.597957	0.586581	0.455032	1.63005	1.3735	0.912409
Q99N91	Mrpl34	39S ribosomal protein L34, mitochondrial	8.62717e-05	2.38827	1.25596			0.966449	0.933267	1.18057	2.5269	2.19399	2.63565
F7BWT7	Tspan15	Tetraspanin-15	0.0368593	2.38766	1.2556			0.224991	0.302072	0.206209	0.954267	0.323384	0.473156
Q99J79	Ddb2	DNA damage-binding protein 2	7.46879e-05	2.38754	1.25552			0.351744	0.377245	0.386482	0.993741	0.991808	0.67768
Q3V009	Tmed1	Transmembrane emp24 domain-containing protein 1	0.02111	2.38639	1.25483			1.59904	1.82902	2.17945	2.16738	7.94265	3.27165
P43275	H1-1	Histone H1.1	0.00393803	2.3823	1.25235			53.6098	66.4337	84.0309	245.496	140.512	100.157
Q6PIC6	Atp1a3	Sodium/potassium-transporting ATPase subunit alpha-3	0.00465054	2.38064	1.25135			0.254787	0.357362	0.208724	0.651004	0.866535	0.43667
O88947	F10	Coagulation factor X	0.00868137	2.37559	1.24828			0.757702	1.06009	0.77749	2.65529	2.54261	0.967424
Q8BXV2	Bri3bp	BRI3-binding protein	0.000385052	2.37408	1.24737			1.62456	2.01921	1.70988	5.02508	4.90196	2.78295
Q9JL35	Hmgn5	High mobility group nucleosome-binding domain-containing protein 5	4.97691e-05	2.37376	1.24717			4.48545	5.57791	6.01318	11.1147	16.0613	10.9858
P01592	Jchain	Immunoglobulin J chain	0.00694596	2.37056	1.24523	v		10.601	11.6132	10.8797	14.015	35.2401	29.1958
Q66GT5	Ptpmt1	Phosphatidylglycerophosphatase and protein-tyrosine phosphatase 1	0.00102012	2.3698	1.24476			0.842897	0.96416	1.03996	2.99212	2.3763	1.37843
Q5XJE5	Leo1	RNA polymerase-associated protein LEO1	0.0172238	2.36864	1.24406			2.2113	2.21082	2.93768	2.55267	9.76856	5.11147
Q7TMJ8	Pik3ip1	Phosphoinositide-3-kinase-interacting protein 1	0.000236394	2.36638	1.24268			0.432045	0.346569	0.466635	1.04357	1.11399	0.789172
Q6DID7	Wls	Protein wntless homolog	4.89374e-05	2.36164	1.23979			0.960362	1.10926	1.10909	2.87811	1.95667	2.67219
P63260	Actg1	Actin, cytoplasmic 2	0.0140245	2.35994	1.23875	v		1.43662	1.4659	1.4088	1.72327	5.02373	3.42749
Q925N2	Sfxn2	Sideroflexin-2	0.00719362	2.3581	1.23762			0.457405	0.480365	0.491468	1.77029	0.757316	0.842677
Q7TPR4	Actn1	Alpha-actinin-1	0.00090421	2.35584	1.23624			77.0911	74.0548	78.7016	123.06	247.748	170.676
O35714	Tnfrsf18	Tumor necrosis factor receptor superfamily member 18	0.0316361	2.35198	1.23387			0.730909	0.536887	0.758396	0.763379	2.86356	1.13862
Q6X893	Slc44a1	Choline transporter-like protein 1	0.0465322	2.34852	1.23175			0.453407	0.543426	0.359937	1.98125	0.687641	0.517511
Q6P6L0	Filip1l	Filamin A-interacting protein 1-like	0.00529212	2.34281	1.22824			3.64276	3.55765	4.59427	4.20741	11.0324	12.3929
Q923D4	Sf3b5	Splicing factor 3B subunit 5	0.0133246	2.33704	1.22468			1.88853	1.61153	2.21084	1.64967	6.60703	5.0899
Q9WU81	Slc37a2	Glucose-6-phosphate exchanger SLC37A2	0.00507452	2.33502	1.22344			0.457672	0.349745	0.462119	1.31248	0.612444	1.03947
O09043	Napsa	Napsin-A	0.00169764	2.33058	1.22069			16.4445	12.6706	17.5286	29.6379	48.7124	30.3565
P40237	Cd82	CD82 antigen	0.00102174	2.32592	1.2178			2.04003	2.09895	2.10563	3.44927	6.07456	5.00065
Q60862	Orc2	Origin recognition complex subunit 2	0.00350409	2.32548	1.21753			0.307348	0.269099	0.320493	0.67789	0.902216	0.505714
Q63850	Nup62	Nuclear pore glycoprotein p62	0.0113548	2.32505	1.21726			6.63536	6.48233	7.39213	8.43458	25.086	14.1658
P50172	Hsd11b1	Corticosteroid 11-beta-dehydrogenase isozyme 1	6.2837e-05	2.32344	1.21626			2.18861	2.86738	2.06676	6.8246	5.00564	4.71899
Q99PW4	Tp53rk	EKC/KEOPS complex subunit Tp53rk	0.00175995	2.32255	1.21571			0.234463	0.257173	0.22831	0.406124	0.449982	0.816
P19536	Cox5b	Cytochrome c oxidase subunit 5B, mitochondrial	0.00916855	2.32146	1.21503			40.0523	48.7404	51.144	76.1839	174.847	73.8273
Q921H8	Acaa1a	3-ketoacyl-CoA thiolase A, peroxisomal	0.0292711	2.32077	1.2146			7.66075	9.07895	10.076	9.01019	36.818	16.4047
O55028	Bckdk	[3-methyl-2-oxobutanoate dehydrogenase [lipoamide]] kinase, mitochondrial	0.0085793	2.31661	1.21201			0.864639	1.17535	0.984149	3.71772	1.66753	1.62049
Q07456	Ambp	Protein AMBP	0.0234631	2.31543	1.21128			0.739939	0.597531	0.496065	2.47255	1.07737	0.695502
Q3V3E1	Ubash3a	Ubiquitin-associated and SH3 domain-containing protein A	8.62557e-05	2.314	1.21039			0.434632	0.272581	0.317386	0.74756	0.965743	0.657617
Q8CCX5	Krt222	Keratin-like protein KRT222	0.0285476	2.31319	1.20989			6.59289	7.14086	7.31051	5.73793	14.7954	28.1461
Q8BGS7	Cept1	Choline/ethanolaminephosphotransferase 1	0.0335893	2.31319	1.20988			5.46665	5.68162	8.37586	27.4939	9.35112	8.31797
Q3UZP4	Svip	Small VCP/p97-interacting protein	0.0169203	2.312	1.20914			0.237459	0.416004	0.229555	0.527988	1.10649	0.407059
P48774	Gstm5	Glutathione S-transferase Mu 5	0.00849779	2.31119	1.20864			0.343497	0.37336	0.274302	0.524768	0.547743	1.21825
Q7TMM9	Tubb2a	Tubulin beta-2A chain	0.00752778	2.30974	1.20773			8.58362	5.38851	4.93179	8.64208	20.6979	14.3231
Q99PV8	Bcl11b	B-cell lymphoma/leukemia 11B	0.0342041	2.30198	1.20288	v		1.05893	0.905121	1.09655	1.26268	3.95687	1.82591
Q8VE18	Smg8	Protein SMG8	0.000478967	2.30141	1.20252			0.255366	0.321993	0.265073	0.516976	0.720597	0.701212
Q6NS46	Pdcd11	Protein RRP5 homolog	0.0387149	2.30043	1.2019			0.797442	0.782591	0.887905	3.46188	1.0503	1.16513
P19221	F2	Prothrombin	0.0157102	2.29642	1.19939	v		3.36431	3.95702	3.10343	6.75231	13.2304	3.95691
Q9D8C2	Tspan13	Tetraspanin-13	0.00392258	2.28763	1.19386			0.513159	0.595019	0.575994	0.951486	1.73141	1.16987
Q9D517	Agpat3	1-acyl-sn-glycerol-3-phosphate acyltransferase gamma	4.00231e-07	2.28643	1.1931			1.33106	1.457	1.42748	3.51636	3.31758	2.80463
Q9ES97	Rtn3	Reticulon-3	2.89812e-06	2.28634	1.19304			7.40354	7.42615	6.76515	16.3845	19.1558	13.8327
Q149F3	Gspt2	Eukaryotic peptide chain release factor GTP-binding subunit ERF3B	0.00766563	2.2853	1.19238			0.91595	0.960743	0.957432	0.891283	2.48249	3.10306
Q9DBS1	Tmem43	Transmembrane protein 43	0.000210352	2.28515	1.19229	v		4.46317	6.25637	4.85461	15.0036	11.4477	9.1379
Q6KAQ7	Zzz3	ZZ-type zinc finger-containing protein 3	0.00709481	2.28413	1.19165			0.135537	0.205573	0.222069	0.280993	0.624322	0.381059
Q3UFS4	Gpatch11	G patch domain-containing protein 11	0.0097117	2.27956	1.18876			2.30505	2.66987	2.49186	2.70544	9.00607	5.30945
Q9JJZ4	Ube2j1	Ubiquitin-conjugating enzyme E2 J1	0.0258286	2.27608	1.18655			1.59803	1.68287	1.83633	1.30704	6.51041	3.82976
P97478	Coq7	5-demethoxyubiquinone hydroxylase, mitochondrial	0.000170102	2.27569	1.1863			0.893991	0.97096	1.0188	1.77919	2.89613	1.88718
Q9CQA6	Chchd1	Coiled-coil-helix-coiled-coil-helix domain-containing protein 1	0.00343729	2.27049	1.183			0.595059	0.686597	0.744597	0.993768	2.27674	1.33008
Q9D3S3	Snx29	Sorting nexin-29	0.00333431	2.26879	1.18192			1.31948	1.20484	1.25923	1.75457	3.58437	3.24514
Q9CXF0	Kynu	Kynureninase	0.00689036	2.26864	1.18183	v		4.19147	3.89895	3.67608	5.92492	6.86957	13.8995
O35900	Lsm2	U6 snRNA-associated Sm-like protein LSm2	0.00198645	2.26225	1.17776			5.24885	5.33816	6.53954	7.01663	16.0758	15.6522
Q6P1G2	Kdm2b	Lysine-specific demethylase 2B	0.026782	2.26105	1.17699			0.344736	0.26553	0.298143	1.19793	0.541659	0.314376
Q5SVD0	Rflnb	Refilin-B	0.0152557	2.26094	1.17692			0.980647	1.01951	1.03986	0.797839	3.52239	2.55307
O54957	Lat	Linker for activation of T-cells family member 1	0.0178346	2.26022	1.17646	v		2.0856	1.49289	1.89454	1.81646	6.71923	3.83456
Q80ZJ1	Rap2a	Ras-related protein Rap-2a	0.0109913	2.25655	1.17412			1.42396	1.33528	1.64012	1.47922	5.17971	3.26845
Q8CJ26	Nradd	Death domain-containing membrane protein NRADD	0.00339905	2.25557	1.17349			0.434684	0.463101	0.455465	0.74681	1.41173	0.893814
Q9CR98	Fam136a	Protein FAM136A	0.0179604	2.25519	1.17325			2.81778	3.18073	3.33209	2.85984	11.6806	6.50188
Q61093	Cybb	Cytochrome b-245 heavy chain	0.000933366	2.25498	1.17312	v		1.88243	2.00485	2.49511	5.35034	3.77084	5.27101
Q9Z2D6	Mecp2	Methyl-CpG-binding protein 2	0.00223573	2.25207	1.17125			6.3907	7.76565	8.71961	10.1798	20.4347	20.9037
Q91WK7	Ankrd54	Ankyrin repeat domain-containing protein 54	0.00788022	2.24846	1.16893			0.320071	0.169196	0.321055	0.282883	0.864329	0.674761
P55258	Rab8a	Ras-related protein Rab-8A	7.91313e-06	2.24459	1.16645			2.21399	2.4215	2.57438	6.05372	4.67877	5.45075
P83093	Stim2	Stromal interaction molecule 2	9.51544e-05	2.24383	1.16596			0.514292	0.510504	0.614993	0.897905	1.3226	1.45889
Q9QZI9	Serinc3	Serine incorporator 3	0.000205009	2.24284	1.16532	v		1.8302	1.79694	1.97209	4.44898	4.22404	3.88515
Q9CPW9	Metap1d	Methionine aminopeptidase 1D, mitochondrial	0.0145153	2.24248	1.16509			0.483926	0.434379	0.519101	0.656562	1.79505	0.771738
Q9JMG7	Hdgfl3	Hepatoma-derived growth factor-related protein 3	0.00391051	2.23976	1.16335			5.30313	5.61537	6.32866	7.13649	17.9497	13.5434
Q9QY33	Tspan3	Tetraspanin-3	0.0411809	2.23736	1.1618			0.659322	0.808192	0.848328	0.909631	2.81805	1.45369
Q99KN2	Ciao1	Probable cytosolic iron-sulfur protein assembly protein CIAO1	0.0157356	2.23245	1.15863			0.91239	0.93199	1.16606	0.801318	2.92408	2.99527
Q9WTX8	Mad1l1	Mitotic spindle assembly checkpoint protein MAD1	0.00629503	2.22942	1.15667	v		2.31148	2.81602	3.43543	3.69797	9.80215	5.59023
P57787	Slc16a3	Monocarboxylate transporter 4	0.00169135	2.22929	1.15659			0.115849	0.0811824	0.0799594	0.233985	0.14615	0.237358
Q640Q5	Pan3	PAN2-PAN3 deadenylation complex subunit Pan3	0.0051868	2.22016	1.15066			1.73262	2.05431	2.22634	3.62104	6.0141	3.71525
Q80VA0	Galnt7	N-acetylgalactosaminyltransferase 7	4.80879e-05	2.21971	1.15037			0.347773	0.363361	0.354904	0.606552	0.802753	0.956993
P18181	Cd48	CD48 antigen	0.042302	2.2155	1.14763	v		8.82979	7.96394	10.2568	5.07312	35.3935	19.4638
Q3U284	Tmem231	Transmembrane protein 231	2.01516e-05	2.21473	1.14713			0.42199	0.462731	0.377045	1.15767	0.872652	0.764151
Q8BWY2	Clec1a	C-type lectin domain family 1 member A	0.0339707	2.20729	1.14228			0.900177	0.913485	1.14992	0.916082	3.9496	1.67581
P52795	Efnb1	Ephrin-B1	0.029048	2.20609	1.14149	v		0.68356	0.755291	0.778112	0.454163	2.57309	1.86357
P99027	Rplp2	60S acidic ribosomal protein P2	0.0131431	2.1917	1.13205			71.13	67.6868	79.1001	79.0349	252.139	146.434
Q9WTX7	Fhl5	Four and a half LIM domains protein 5	0.0298169	2.19035	1.13116			0.521242	1.03819	0.586976	1.03815	2.44191	1.22133
Q9D554	Sf3a3	Splicing factor 3A subunit 3	0.0217699	2.18923	1.13042			27.3145	26.2377	33.651	32.5164	106.916	51.4755
Q9DB15	Mrpl12	39S ribosomal protein L12, mitochondrial	0.026706	2.18733	1.12917			6.46273	7.38858	8.77059	8.58104	27.9332	12.9674
Q9ES18	Foxj2	Forkhead box protein J2	0.0180731	2.18424	1.12713			0.268767	0.287196	0.333084	0.385682	0.922452	0.633759
Q9WVC3	Cav2	Caveolin-2	0.0391217	2.18348	1.12663			0.446647	0.835231	0.492323	1.53765	1.76367	0.572619
Q9QZF2	Gpc1	Glypican-1	0.023934	2.18331	1.12651			0.814818	0.954417	0.827019	1.20186	3.25296	1.2136
P40338	Vhl	von Hippel-Lindau disease tumor suppressor	0.0227125	2.18302	1.12632			0.841209	0.739276	0.91453	1.01288	3.08569	1.34809
Q8BJM7	Tyw1	S-adenosyl-L-methionine-dependent tRNA 4-demethylwyosine synthase TYW1	3.17664e-05	2.18083	1.12488			0.411321	0.44997	0.446137	0.927546	0.84068	1.08305
Q3TDE8	Znf691	Zinc finger protein 691	0.00656251	2.18025	1.12449			0.372912	0.324091	0.495134	0.776822	1.23437	0.587955
Q9JIQ3	Diablo	Diablo homolog, mitochondrial	0.00233571	2.1779	1.12294			2.60835	2.93952	3.76111	4.26589	9.46262	6.54552
Q7TQK4	Exosc3	Exosome complex component RRP40	3.13789e-05	2.17749	1.12266	v		1.99282	2.35214	2.45475	3.8869	6.02883	4.89055
Q9JKN1	Slc30a7	Zinc transporter 7	0.00731203	2.17534	1.12124			0.223019	0.285202	0.293805	0.469832	0.521883	0.752966
Q91W36	Usp3	Ubiquitin carboxyl-terminal hydrolase 3	0.000661077	2.17396	1.12032			0.501049	0.679015	0.573629	1.41351	1.62507	0.773874
P01630		Ig kappa chain V-II region 7S34.1	0.00570355	2.17383	1.12024	v		0.789086	0.702347	1.43792	1.45414	2.76611	2.14766
Q91WD5	Ndufs2	NADH dehydrogenase [ubiquinone] iron-sulfur protein 2, mitochondrial	0.00604133	2.17284	1.11958			1.88365	2.95072	2.23747	7.5449	3.448	4.37308
O88569	Hnrnpa2b1	Heterogeneous nuclear ribonucleoproteins A2/B1	0.0215311	2.17213	1.11911			344.092	306.957	430.663	307.87	1278.01	763.738
Q9CQ39	Med21	Mediator of RNA polymerase II transcription subunit 21	0.0248395	2.16948	1.11735			0.862951	1.03189	1.16232	1.13447	3.70873	1.78925
Q9WVM3	Anapc7	Anaphase-promoting complex subunit 7	2.55738e-06	2.16944	1.11733			0.413443	0.473885	0.433168	0.975223	1.07305	0.816467
Q9Z2N8	Actl6a	Actin-like protein 6A	0.000704582	2.1683	1.11656			9.21051	9.39972	11.8614	15.1704	29.0933	21.8079
Q80XC6	Nrde2	Nuclear exosome regulator NRDE2	0.0203948	2.16762	1.11611			0.931948	0.760476	0.968348	3.17441	1.27195	1.32118
Q9DC33	Hmg20a	High mobility group protein 20A	0.0214561	2.16722	1.11584			2.69393	2.49767	3.1766	2.7353	10.1359	5.26452
Q61190	Il10rb	Interleukin-10 receptor subunit beta	0.00968071	2.16663	1.11545			0.418332	0.4305	0.490991	0.50381	1.53448	0.864604
P01899	H2-D1	H-2 class I histocompatibility antigen, D-B alpha chain	1.52876e-05	2.16034	1.11126	v		10.7649	10.2892	15.9954	28.0843	23.9496	28.0056
P63321	Rala	Ras-related protein Ral-A	0.00189045	2.15867	1.11014			0.733868	1.00578	0.86618	1.37775	1.99359	2.25378
P25446	Fas	Tumor necrosis factor receptor superfamily member 6	0.00876074	2.15109	1.10507	v		0.334206	0.433528	0.377277	0.496008	1.18104	0.785978
Q99KF1	Tmed9	Transmembrane emp24 domain-containing protein 9	0.0278968	2.14954	1.10403			27.5561	27.714	37.4341	26.3159	112.773	60.1823
Q3UM18	Lsg1	Large subunit GTPase 1 homolog	0.00126586	2.14233	1.09918			1.41487	1.57381	1.56575	4.13655	2.0265	3.59402
Q8C522	Endod1	Endonuclease domain-containing 1 protein	0.000424743	2.13859	1.09666	v		2.06573	2.36068	1.88438	4.6655	5.12586	3.70482
Q9R0M4	Podxl	Podocalyxin	0.00653958	2.13708	1.09564	v		0.984313	1.53612	1.28959	1.69752	4.15793	2.28687
P49817	Cav1	Caveolin-1	0.0252723	2.13395	1.09353	v		11.1941	20.4254	13.2391	34.4361	43.4846	17.8055
Q9JIX0	Eny2	Transcription and mRNA export factor ENY2	0.0223905	2.13367	1.09334			6.38592	6.83763	7.25741	7.76564	23.9885	11.9455
P09581	Csf1r	Macrophage colony-stimulating factor 1 receptor	0.00123664	2.13248	1.09253	v		1.70698	1.87918	2.48878	2.5442	5.58655	4.82392
Q8BY89	Slc44a2	Choline transporter-like protein 2	0.00251123	2.12787	1.08941			4.61989	4.90943	4.56774	9.17394	12.063	8.75978
Q922L6	Nelfcd	Negative elongation factor D	0.00325933	2.12728	1.08901			3.17165	3.42973	4.15473	4.81813	10.9577	7.1054
Q8VCW4	Unc93b1	Protein unc-93 homolog B1	0.000468199	2.12646	1.08845	v		2.06309	2.06802	2.38401	3.32523	4.48468	6.04423
P43276	H1-5	Histone H1.5	0.0146549	2.12599	1.08813			484.485	414.06	605.649	528.922	1398.3	1270.67
Q9CX86	Hnrnpa0	Heterogeneous nuclear ribonucleoprotein A0	0.00782552	2.12258	1.08582			29.2825	28.3103	37.7782	37.7598	86.5751	78.0974
Q6PCP5	Mff	Mitochondrial fission factor	0.00016354	2.12247	1.08575			0.793278	0.775775	0.86965	1.20837	1.9212	2.04652
Q99KK1	Reep3	Receptor expression-enhancing protein 3	0.0209644	2.11752	1.08237			0.389782	0.516533	0.471911	1.60341	0.665995	0.649011
Q9Z2A9	Ggt5	Glutathione hydrolase 5 proenzyme	0.0383939	2.11644	1.08164			4.1174	4.8014	5.70862	5.12405	17.712	8.122
P98192	Gnpat	Dihydroxyacetone phosphate acyltransferase	0.00895956	2.11162	1.07835			0.211367	0.129913	0.102003	0.484924	0.222909	0.228211
Q6PGH1	Bud31	Protein BUD31 homolog	0.00171552	2.10994	1.0772			3.06385	2.51487	3.13167	8.17524	5.95801	4.24517
Q921S7	Mrpl37	39S ribosomal protein L37, mitochondrial	0.00310219	2.09859	1.06942			0.402066	0.433151	0.459513	1.32518	0.710681	0.681246
P52840	Sult1a1	Sulfotransferase 1A1	0.000701529	2.09707	1.06837			1.01453	1.07847	1.15686	3.02708	1.72182	2.06628
P84089	Erh	Enhancer of rudimentary homolog	0.0323086	2.09571	1.06744			34.4082	39.7153	47.3099	39.1494	150.009	65.3308
Q3U564	Dcp1b	mRNA-decapping enzyme 1B	0.000631616	2.09157	1.06459			0.476094	0.419747	0.553047	0.734593	1.09462	1.20124
P51949	Mnat1	CDK-activating kinase assembly factor MAT1	0.0328053	2.09154	1.06456			1.33478	1.36742	1.67854	1.12374	4.36615	3.67256
Q8CE08	Acp3	Prostatic acid phosphatase	0.00605894	2.09005	1.06354			0.222271	0.195656	0.22109	0.386674	0.666057	0.282847
Q9D771	Pacc1	Proton-activated chloride channel	0.0239062	2.08909	1.06287			1.06449	1.33479	1.43567	1.10186	4.11043	2.79928
Q9CXE7	Tmed5	Transmembrane emp24 domain-containing protein 5	0.0192683	2.08839	1.06239			12.9518	15.885	16.6202	18.3178	53.3376	23.2762
Q6P1H1	Cyb561a3	Cytochrome b ascorbate-dependent protein 3	0.00200065	2.08222	1.05812			0.519209	0.624614	0.600387	1.07762	0.990445	1.56376
Q8CG14	C1sa	Complement C1s-A subcomponent	0.012081	2.08208	1.05802			0.708885	0.839454	0.938741	0.861694	2.66501	1.65159
Q9EQI8	Mrpl46	39S ribosomal protein L46, mitochondrial	0.00240596	2.08078	1.05712			1.37933	1.53743	2.00951	2.58288	4.80109	2.86654
Q8K0Y7	Paxx	Protein PAXX	0.0371021	2.07593	1.05376			0.768579	0.774941	0.952927	0.634347	2.9647	1.5834
O55022	Pgrmc1	Membrane-associated progesterone receptor component 1	0.0266568	2.0739	1.05234			32.2076	37.2137	40.3825	42.3821	130.158	55.1822
O88307	Sorl1	Sortilin-related receptor	0.00126463	2.0694	1.04921			2.1169	2.83366	2.88855	4.09631	7.48649	4.63944
Q69ZU6	Thsd7a	Thrombospondin type-1 domain-containing protein 7A	2.78872e-05	2.06821	1.04838			0.0950021	0.12802	0.105432	0.213458	0.273242	0.192611
Q60590	Orm1	Alpha-1-acid glycoprotein 1	0.0212598	2.06623	1.047			1.86036	0.981902	1.00227	4.41267	2.14701	1.38402
Q00623	Apoa1	Apolipoprotein A-I	0.00304661	2.06337	1.04501			63.8595	61.8857	52.6588	102.671	180.473	84.9692
Q9JI99	Sgpp1	Sphingosine-1-phosphate phosphatase 1	0.000987737	2.06242	1.04434			0.402314	0.461952	0.480796	1.21975	0.710542	0.843786
P33609	Pola1	DNA polymerase alpha catalytic subunit	3.13876e-05	2.06221	1.04419			0.355756	0.314167	0.328319	0.686063	0.65937	0.713154
P11911	Cd79a	B-cell antigen receptor complex-associated protein alpha chain	0.0205552	2.06187	1.04395	v		3.95069	4.79867	6.06378	5.72072	16.1125	8.70956
Q9CZT6	Cmss1	Protein CMSS1	0.013684	2.05864	1.04169			0.296618	0.382717	0.360367	1.02031	0.524083	0.595978
B2RX14	Tut4	Terminal uridylyltransferase 4	5.42694e-08	2.05858	1.04165			1.05573	1.07257	1.24599	2.24938	2.18048	2.51639
Q9D7S9	Chmp5	Charged multivesicular body protein 5	0.0170909	2.05736	1.0408			0.800095	0.670078	0.756777	0.576681	2.14311	1.86186
Q9EQR5	Lime1	Lck-interacting transmembrane adapter 1	0.00618692	2.05502	1.03916	v		0.251431	0.177987	0.220848	0.27987	0.641075	0.415366
O88845	Akap10	A-kinase anchor protein 10, mitochondrial	0.00482289	2.05137	1.03659			0.8571	0.936006	1.07141	1.39104	1.58334	2.9018
Q6NVE9	Pptc7	Protein phosphatase PTC7 homolog	0.0258909	2.04749	1.03386			0.88417	0.994134	1.2455	0.936632	3.49501	1.96433
Q8K0B2	Lmbrd1	Lysosomal cobalamin transport escort protein LMBD1	0.000104913	2.04585	1.0327			1.86493	1.82437	2.26874	3.22548	5.10169	3.86205
Q8BG15	Ctdspl2	CTD small phosphatase-like protein 2	0.0036964	2.04413	1.03149			0.734695	1.01331	0.909288	1.40697	2.61202	1.41287
P51829	Adcy7	Adenylate cyclase type 7	2.99685e-05	2.04251	1.03035			0.174042	0.135764	0.191902	0.290409	0.365765	0.368572
Q3TZM9	Alg11	GDP-Man:Man(3)GlcNAc(2)-PP-Dol alpha-1,2-mannosyltransferase	0.00420476	2.04085	1.02917			0.303312	0.328502	0.292454	0.91678	0.438519	0.53099
Q9CUX1	Thap12	52 kDa repressor of the inhibitor of the protein kinase	0.00340186	2.03826	1.02734			0.102379	0.174299	0.124611	0.343178	0.21837	0.256383
B2RY04	Dock5	Dedicator of cytokinesis protein 5	0.000471338	2.03754	1.02683			0.270329	0.354326	0.370779	0.861623	0.608217	0.558401
P13020	Gsn	Gelsolin	0.0204315	2.03602	1.02575	v		43.4397	48.6786	53.9191	45.8069	164.201	87.3269
Q8BV49	Pyhin1	Pyrin and HIN domain-containing protein 1	0.000766309	2.03273	1.02342			6.62507	8.57993	8.3487	20.9697	14.0042	12.9044
Q80X41	Vrk1	Serine/threonine-protein kinase VRK1	0.000652688	2.03076	1.02202			2.71002	2.95813	3.20635	6.46354	6.34991	5.20856
Q8K2C9	Hacd3	Very-long-chain (3R)-3-hydroxyacyl-CoA dehydratase 3	0.0144311	2.02551	1.01829			0.681396	0.723996	0.875955	2.47004	1.01617	1.13469
Q9CXW2	Mrps22	28S ribosomal protein S22, mitochondrial	0.00275637	2.02478	1.01776			2.08422	2.16106	2.5458	2.79387	6.38311	4.57343
P13504	Il1r1	Interleukin-1 receptor type 1	0.0407411	2.0243	1.01742			1.11078	1.24601	0.863891	3.47484	1.32037	1.72441
Q9D361	Snrnp48	U11/U12 small nuclear ribonucleoprotein 48 kDa protein	0.00659703	2.02418	1.01734			0.161559	0.148974	0.153345	0.251381	0.289432	0.398159
Q9D968	Hcfc2	Host cell factor 2	0.000280379	2.01979	1.0142			0.455469	0.468567	0.499715	1.16355	0.735025	0.977097
Q9ERF3	Wdr61	WD repeat-containing protein 61	0.00417402	2.01807	1.01298			6.72984	7.13259	8.4779	9.116	21.5084	14.46
P31650	Slc6a11	Sodium- and chloride-dependent GABA transporter 3	0.00056691	2.01746	1.01254			1.47751	1.05684	0.775645	1.77418	2.01847	2.88514
P59997	Kdm2a	Lysine-specific demethylase 2A	0.00223713	2.01089	1.00783			1.15559	1.44664	1.34488	3.60849	2.52433	1.80436
Q91X72	Hpx	Hemopexin	0.00875255	2.00905	1.00651	v		22.1529	19.1906	17.9722	56.6129	41.3038	21.2514
Q91YT2	Rnf185	E3 ubiquitin-protein ligase RNF185	0.00417909	2.00863	1.00621	v		1.43883	1.22551	1.53713	1.93707	4.18474	2.31736
P62911	Rpl32	60S ribosomal protein L32	0.0137985	2.00794	1.00572			0.380174	0.432955	0.642548	1.26838	0.475568	1.17896
Q9JIZ9	Plscr3	Phospholipid scramblase 3	0.0347504	1.99281	0.994802			0.185811	0.407813	0.371131	0.892256	0.765689	0.264626
Q9JI08	Bin3	Bridging integrator 3	0.00683661	1.99198	0.994206			0.226539	0.211169	0.302223	0.313827	0.705815	0.454288
Q9CQY1	Atg12	Ubiquitin-like protein ATG12	0.0324141	1.99076	0.993321			0.889202	0.803225	1.07558	0.831739	2.95092	1.72778
Q8BJT9	Edem2	ER degradation-enhancing alpha-mannosidase-like protein 2	0.00177121	1.98992	0.992707			0.337024	0.359298	0.42116	0.880496	0.675454	0.667742
Q9EP52	Twsg1	Twisted gastrulation protein homolog 1	0.0195542	1.98831	0.991545			0.900287	0.777357	0.736622	0.597876	2.28684	1.9156
Q61469	Plpp1	Phospholipid phosphatase 1	0.0139529	1.98783	0.991195			0.541028	0.534381	0.417053	1.04303	1.21834	0.705395
Q8K1N4	Spats2	Spermatogenesis-associated serine-rich protein 2	0.00286667	1.98646	0.990196			0.482393	0.502285	0.614736	1.52218	0.794129	0.860859
Q9Z0M9	Il18bp	Interleukin-18-binding protein	0.000623581	1.98207	0.987008	v		0.591955	0.522591	0.818095	1.10424	1.56747	1.15892
Q6PE15	Abhd10	Palmitoyl-protein thioesterase ABHD10, mitochondrial	0.00151367	1.98199	0.986951			0.396039	0.437021	0.410091	1.04949	0.833112	0.58131
O70131	Ninj1	Ninjurin-1	0.00264367	1.98167	0.986719	v		0.348211	0.285758	0.323046	0.42179	0.727991	0.746708
Q9D1N2	Gpihbp1	Glycosylphosphatidylinositol-anchored high density lipoprotein-binding protein 1	0.00210265	1.9796	0.985211			0.214218	0.28132	0.238502	0.392739	0.653897	0.406473
Q8CAK1	Iba57	Putative transferase CAF17 homolog, mitochondrial	0.00973342	1.97889	0.984693			0.693787	1.012	0.764785	2.4674	1.3084	1.11319
Q9CRA0	Art4	Ecto-ADP-ribosyltransferase 4	0.0317964	1.97887	0.984675			1.25441	1.49311	1.46501	1.42655	4.76849	2.141
Q791T5	Mtch1	Mitochondrial carrier homolog 1	0.00813257	1.97618	0.982716			0.443538	0.482044	0.437433	1.04759	1.04276	0.603213
Q9CQZ6	Ndufb3	NADH dehydrogenase [ubiquinone] 1 beta subcomplex subunit 3	2.82642e-06	1.97324	0.980567			2.37084	3.69056	3.46921	6.76972	6.46531	5.57119
P16951	Atf2	Cyclic AMP-dependent transcription factor ATF-2	0.0113414	1.97244	0.979984	v		0.639797	0.608163	0.729246	0.654731	1.44747	1.79772
Q91VX2	Ubap2	Ubiquitin-associated protein 2	0.0271746	1.96955	0.977868			0.391262	0.33728	0.459556	0.419821	0.742897	1.1773
P35441	Thbs1	Thrombospondin-1	0.0228983	1.96579	0.975107			1.22845	2.06831	1.52732	3.57666	3.59228	2.31417
Q64261	Cdk6	Cyclin-dependent kinase 6	0.00100802	1.96178	0.972161	v		0.616284	0.576639	0.696718	0.933339	1.09831	1.67541
Q9Z1R3	Apom	Apolipoprotein M	2.55592e-05	1.96064	0.971327			1.53491	2.02095	1.5646	3.31811	3.85409	2.8672
E9PYL2	Prr12	Proline-rich protein 12	0.000465026	1.95564	0.967643			0.417959	0.384242	0.497197	0.601377	1.05072	0.889065
Q8BG05	Hnrnpa3	Heterogeneous nuclear ribonucleoprotein A3	0.0164519	1.95191	0.964884			88.7336	81.2158	118.09	84.2991	245.811	232.116
P04925	Prnp	Major prion protein	0.00722805	1.95144	0.964537			0.893443	0.990199	0.869795	1.01484	2.61461	1.74371
P07724	Alb	Albumin	0.0499369	1.94788	0.961903			559.062	525.527	587.172	713.826	1964.88	577.678
Q9QZ67	Ppm1d	Protein phosphatase 1D	0.0244504	1.94763	0.961717			2.2405	2.23006	2.14736	6.72559	3.39017	2.77348
Q9ERI2	Rab27a	Ras-related protein Rab-27A	0.00108685	1.94647	0.960862	v		3.67703	3.93899	4.65414	6.99228	10.9785	5.91279
Q8K426	Retnlg	Resistin-like gamma	0.0477165	1.94623	0.960682	v		0.566668	0.613231	0.773832	0.553771	1.98415	1.26449
O55101	Syngr2	Synaptogyrin-2	0.000471264	1.94492	0.959713			2.26294	3.07102	3.1942	5.36498	6.87601	4.34562
O35473	C1d	Nuclear nucleic acid-binding protein C1D	0.0130938	1.94478	0.959603			2.20511	1.70721	2.41957	2.14929	5.91099	4.25382
Q91VR8	Brk1	Protein BRICK1	0.0245915	1.94437	0.959302			9.46103	10.0303	11.3112	7.75132	30.4807	21.6594
P01872	Ighm	Immunoglobulin heavy constant mu	0.00453179	1.94161	0.95725	v		24.5765	42.8293	55.1817	49.6162	92.7937	95.6065
Q9D1H9	Mfap4	Microfibril-associated glycoprotein 4	0.0207395	1.94051	0.956435			1.05219	2.16198	0.99735	2.38663	3.08491	2.70096
P47740	Aldh3a2	Aldehyde dehydrogenase family 3 member A2	0.0040318	1.94027	0.95626			1.79301	2.53184	2.226	4.78631	5.16506	2.75907
Q99KI3	Emc3	ER membrane protein complex subunit 3	0.000387142	1.94003	0.956082			0.800554	1.01101	0.93384	1.91863	1.28796	2.11958
E9Q7F2	Rnf169	E3 ubiquitin-protein ligase RNF169	4.57185e-06	1.93918	0.955444			0.385567	0.406636	0.5556	0.958536	0.838428	0.816663
Q9WV54	Asah1	Acid ceramidase	0.00606929	1.93731	0.954054			34.6394	32.369	41.9244	38.3792	84.547	88.1104
P41971	Elk3	ETS domain-containing protein Elk-3	0.00619235	1.93533	0.952583			0.29385	0.36077	0.378289	0.715619	0.841228	0.442177
Q9CYZ2	Tpd52l2	Tumor protein D54	0.00805189	1.93132	0.949587			17.4219	19.359	20.5938	17.5962	46.9604	46.2523
O55003	Bnip3	BCL2/adenovirus E1B 19 kDa protein-interacting protein 3	0.016363	1.93022	0.948763			0.127502	0.334835	0.180382	0.421555	0.546642	0.27239
Q8BU31	Rap2c	Ras-related protein Rap-2c	0.0174276	1.92906	0.947896			3.87949	3.25269	3.56323	3.21316	10.4089	7.00999
P17809	Slc2a1	Solute carrier family 2, facilitated glucose transporter member 1	0.0195864	1.92905	0.947888			1.75369	2.11564	1.49392	4.88117	2.35784	3.10695
Q8R2L5	Mrps18c	28S ribosomal protein S18c, mitochondrial	0.0098802	1.9282	0.947252			0.324371	0.263622	0.314702	0.359306	0.779813	0.601454
Q9CWU9	Nup37	Nucleoporin Nup37	2.01908e-05	1.92782	0.946971			0.920462	1.15358	1.07091	2.36953	1.94354	1.74982
Q99PQ2	Trim11	E3 ubiquitin-protein ligase TRIM11	0.0218745	1.92522	0.945025	v		0.233073	0.188669	0.227671	0.196407	0.600173	0.453685
Q99J93	Ifitm2	Interferon-induced transmembrane protein 2	0.00929711	1.92511	0.944941	v		0.520474	0.668244	0.585218	0.613328	1.46918	1.33251
Q8C6D4	Bend5	BEN domain-containing protein 5	0.0180559	1.92031	0.941338			0.719875	0.860396	1.11675	1.15536	2.57635	1.4474
P32020	Scp2	Sterol carrier protein 2	0.00187218	1.91836	0.939876			39.8445	55.6262	50.7569	73.4887	128.034	78.9955
Q9CR68	Uqcrfs1	Cytochrome b-c1 complex subunit Rieske, mitochondrial	7.31647e-05	1.91729	0.939072			24.6815	33.6859	25.9261	45.4041	68.4858	47.7257
Q62445	Sp4	Transcription factor Sp4	0.013185	1.91662	0.938567			0.206616	0.181347	0.279415	0.270083	0.607227	0.401803
Q8CHI8	Ep400	E1A-binding protein p400	1.35695e-05	1.91567	0.937852			0.425487	0.377074	0.462507	0.828746	0.725031	0.869683
Q6ZWY3	Rps27l	40S ribosomal protein S27-like	0.000180548	1.90779	0.931902			1.71269	2.02747	2.23298	4.42955	2.86823	4.0977
Q9D6K5	Synj2bp	Synaptojanin-2-binding protein	0.0229755	1.90677	0.93113			5.29882	6.01024	6.7289	6.49033	18.4991	9.4048
Q9D6U8	Fam162a	Protein FAM162A	0.0098477	1.90592	0.93049			5.55073	5.04966	5.67649	7.42317	16.0937	7.50567
Q9WUB4	Dctn6	Dynactin subunit 6	0.0177722	1.90463	0.92951			2.08097	1.88846	2.07537	1.55611	5.40549	4.5515
Q64685	St6gal1	Beta-galactoside alpha-2,6-sialyltransferase 1	0.00324404	1.90287	0.928175			0.285267	0.208019	0.301905	0.609828	0.402396	0.500917
Q9JIX8	Acin1	Apoptotic chromatin condensation inducer in the nucleus	0.017457	1.90281	0.928129			13.2831	12.8727	16.2444	13.1672	34.0599	33.4523
Q8CBG9	Rnf170	E3 ubiquitin-protein ligase RNF170	0.00223609	1.90086	0.926653			0.540942	0.685258	0.587722	1.35356	0.970122	1.12433
O35381	Anp32a	Acidic leucine-rich nuclear phosphoprotein 32 family member A	0.0237151	1.89631	0.923195			20.8005	18.5878	21.575	16.0167	54.7949	44.7937
Q61735	Cd47	Leukocyte surface antigen CD47	0.0275117	1.89386	0.921328	v		6.59098	9.47379	8.05329	5.34732	22.3147	18.0141
Q8C115	Plekhh2	Pleckstrin homology domain-containing family H member 2	0.0204006	1.8922	0.920065			0.407509	0.240681	0.288669	0.539769	0.799622	0.433334
Q60953	Pml	Protein PML	0.00468931	1.89077	0.918974	v		35.3754	47.2836	53.7188	64.3471	122.363	71.149
Q8K0D0	Cdk17	Cyclin-dependent kinase 17	0.00218862	1.88921	0.917785			0.169217	0.215253	0.223403	0.532059	0.284096	0.332247
Q08024	Cbfb	Core-binding factor subunit beta	0.0125838	1.88846	0.917213	v		8.63174	7.06007	10.2463	7.57621	20.0179	21.3891
P55264	Adk	Adenosine kinase	0.0184231	1.88732	0.916343			5.91722	6.18106	7.16426	5.80774	11.9829	18.564
Q9D620	Rab11fip1	Rab11 family-interacting protein 1	0.036756	1.88574	0.915132			2.54908	2.62758	3.37043	1.67845	7.75047	6.68868
Q8CI71	Vps50	Syndetin	0.0246012	1.88297	0.913013			0.166439	0.178046	0.171504	0.424523	0.132559	0.414513
Q9CPP6	Ndufa5	NADH dehydrogenase [ubiquinone] 1 alpha subcomplex subunit 5	0.000304668	1.88053	0.911142			10.1431	13.2353	13.0125	18.671	27.6085	22.1549
P43277	H1-3	Histone H1.3	0.00291457	1.87909	0.910032			55.7296	48.1558	62.7834	94.8693	112.119	106.197
Q8BSN5	Phf23	PHD finger protein 23	0.0398422	1.877	0.908425			1.24327	1.22629	1.43478	0.966315	3.4264	2.93572
Q8CH25	Sltm	SAFB-like transcription modulator	0.000242294	1.87612	0.907751			3.22459	3.40828	3.93794	6.21238	5.55257	8.06715
Q91ZI0	Celsr3	Cadherin EGF LAG seven-pass G-type receptor 3	3.65947e-05	1.87196	0.90455			0.48854	0.474366	0.421628	0.71103	1.0239	0.856864
P54320	Eln	Elastin	0.00521846	1.87093	0.903753			5.32554	5.21706	4.50218	8.57047	8.94317	10.6341
P48036	Anxa5	Annexin A5	0.041765	1.86972	0.902826			312.319	355.928	373.039	277.492	1066.57	602.855
Q9DCK3	Tspan4	Tetraspanin-4	0.00348386	1.86933	0.90252			0.144301	0.161624	0.145851	0.205923	0.361761	0.276835
Q9D2L1	Arsk	Arylsulfatase K	0.00182936	1.8691	0.902342			0.368226	0.406843	0.444509	0.588327	0.728595	0.962587
Q9WUA2	Farsb	Phenylalanine--tRNA ligase beta subunit	1.38671e-05	1.86681	0.900574			5.5865	7.34687	7.06827	13.784	11.2246	12.3307
P10107	Anxa1	Annexin A1	0.0023231	1.86532	0.899422	v		16.134	20.2844	20.5686	26.8668	47.1158	32.3165
Q99JF8	Psip1	PC4 and SFRS1-interacting protein	0.0186486	1.86396	0.898368			8.63993	8.87229	10.5961	8.63355	25.2664	18.4926
P54726	Rad23a	UV excision repair protein RAD23 homolog A	0.0496612	1.86347	0.89799			11.9957	9.50677	11.405	5.20252	27.8167	28.3028
Q8R332	Nup58	Nucleoporin p58/p45	0.0247576	1.8627	0.897398			4.58363	4.74302	5.13251	4.97153	14.4355	7.52612
Q9DC37	Mfsd1	Major facilitator superfamily domain-containing protein 1	0.000991955	1.85969	0.895059			0.423786	0.3077	0.355687	0.581966	0.800241	0.639592
Q7TT18	Atf7ip	Activating transcription factor 7-interacting protein 1	0.0176822	1.85968	0.895054			1.08732	1.03818	1.24042	1.17081	2.703	2.38572
P40630	Tfam	Transcription factor A, mitochondrial	0.0324576	1.85838	0.894043			6.54506	7.62715	9.24946	7.88778	23.5985	12.04
Q9CPQ3	Tomm22	Mitochondrial import receptor subunit TOM22 homolog	3.56976e-05	1.85659	0.892653			3.97531	4.69349	4.53431	7.76147	7.44469	9.30654
Q8BTW3	Exosc6	Exosome complex component MTR3	0.0404861	1.856	0.892195	v		8.15104	8.63938	9.62712	7.66345	27.715	13.6525
O54940	Bnip2	BCL2/adenovirus E1B 19 kDa protein-interacting protein 2	0.00457122	1.85507	0.891472			0.452213	0.342829	0.325951	0.601816	0.481332	0.99637
Q9DCA5	Brix1	Ribosome biogenesis protein BRX1 homolog	0.0212733	1.84278	0.881882			0.270799	0.336744	0.535979	1.10256	0.461092	0.543607
Q8HWE5	Mill2	MHC class I-like protein MILL2	0.0318144	1.84113	0.880595	v		0.194203	0.254732	0.248962	0.560311	0.480817	0.243791
O08530	S1pr1	Sphingosine 1-phosphate receptor 1	0.00409282	1.84026	0.879906	v		0.315725	0.33966	0.369245	0.860351	0.416099	0.609132
Q9CWY8	Rnaseh2a	Ribonuclease H2 subunit A	0.0251761	1.83486	0.875667			3.2838	2.59299	3.43221	2.28975	7.63735	7.15359
Q04841	Mpg	DNA-3-methyladenine glycosylase	0.0144511	1.83426	0.875198			0.415621	0.465781	0.46775	1.24079	0.689671	0.544231
Q8BMI3	Gga3	ADP-ribosylation factor-binding protein GGA3	0.0131163	1.83349	0.87459			1.44847	1.39055	1.71725	1.53672	3.10578	3.71138
Q9CQN6	Tmem14c	Transmembrane protein 14C	0.00311466	1.83347	0.874574	v		1.98283	2.67399	1.91083	4.54035	2.62546	4.87575
B1AZA5	Tmem245	Transmembrane protein 245	0.0012052	1.83336	0.874492			0.80983	0.788203	0.661264	0.96564	1.59091	1.58556
Q9JMA1	Usp14	Ubiquitin carboxyl-terminal hydrolase 14	0.0116276	1.83245	0.873771	v		11.761	11.9289	14.0411	10.8415	26.5968	31.7017
O54998	Fkbp7	Peptidyl-prolyl cis-trans isomerase FKBP7	0.0055296	1.83217	0.873557			1.12142	1.22265	1.36874	1.48858	3.28971	2.02423
Q8BHB3	Lax1	Lymphocyte transmembrane adapter 1	0.00996467	1.83211	0.873503	v		0.583105	0.441589	0.510178	0.930305	1.03982	0.841919
Q99KU0	Vmp1	Vacuole membrane protein 1	0.0135555	1.83196	0.873386			0.731249	0.686762	0.739935	1.76445	0.716678	1.47213
Q2VPQ9	Meaf6	Chromatin modification-related protein MEAF6	0.00413457	1.83167	0.873162			2.81858	2.50518	3.46127	3.77833	6.98825	5.32472
Q6PFR5	Tra2a	Transformer-2 protein homolog alpha	0.00628679	1.82996	0.871813			0.961684	0.881666	0.913175	1.54187	1.16261	2.33985
Q9CXD6	Mcur1	Mitochondrial calcium uniporter regulator 1	0.0077801	1.82719	0.869626			0.338241	0.541074	0.233611	0.62116	0.489616	0.92275
Q8BR63	Fam177a1	Protein FAM177A1	0.0243944	1.82574	0.868479			4.12576	3.57705	4.48499	3.78512	11.4612	7.00545
P55772	Entpd1	Ectonucleoside triphosphate diphosphohydrolase 1	0.0277427	1.82371	0.866879			8.58716	10.7254	9.5799	11.5299	28.6122	12.5496
Q9JKK1	Stx6	Syntaxin-6	0.0105607	1.8203	0.86418			3.48413	4.12472	4.57896	4.16247	10.4853	7.53774
B2RX12	Abcc3	ATP-binding cassette sub-family C member 3	0.0237004	1.81737	0.861855			0.26576	0.187786	0.169321	0.313067	0.2283	0.590615
Q8C7V8	Ccdc134	Coiled-coil domain-containing protein 134	0.0339327	1.81679	0.861388			0.754036	0.815422	0.884343	0.567631	2.15373	1.73667
Q80SY5	Prpf38b	Pre-mRNA-splicing factor 38B	0.000154764	1.81539	0.860282			0.873918	0.938147	1.07172	1.92182	1.52232	1.79108
P70245	Ebp	3-beta-hydroxysteroid-Delta(8),Delta(7)-isomerase	7.19597e-05	1.8118	0.857425			1.77178	2.00358	2.13412	3.17263	3.36817	4.16601
Q8BK30	Ndufv3	NADH dehydrogenase [ubiquinone] flavoprotein 3, mitochondrial	0.0453531	1.81145	0.857144			0.950777	1.22403	1.04419	1.17513	3.25521	1.40072
Q9CY66	Gar1	H/ACA ribonucleoprotein complex subunit 1	0.00039072	1.81135	0.857067			6.49079	7.78006	7.60814	14.8748	10.9712	13.7846
Q8R2Y9	Nabp2	SOSS complex subunit B1	0.0453151	1.80952	0.855611			0.175148	0.15166	0.208347	0.147101	0.490019	0.331258
Q9CQQ4	Gemin2	Gem-associated protein 2	0.00809964	1.80822	0.854571			0.461166	0.49584	0.602978	0.781955	1.18302	0.855818
Q9CQS9	Haus2	HAUS augmin-like complex subunit 2	0.0237803	1.80698	0.853581			0.248658	0.193661	0.260032	0.595231	0.391822	0.282081
Q8BTS4	Nup54	Nuclear pore complex protein Nup54	0.0246125	1.80339	0.850714			6.91244	6.99459	8.12468	7.9509	21.2456	10.5354
Q8R2Q8	Bst2	Bone marrow stromal antigen 2	0.00105441	1.80282	0.850254	v		3.76087	4.72907	4.67688	6.21024	9.45978	8.06737
Q09324	Gcnt1	Beta-1,3-galactosyl-O-glycosyl-glycoprotein beta-1,6-N-acetylglucosaminyltransferase	0.0133713	1.80204	0.849629	v		2.18421	1.68132	2.2257	3.97212	4.90593	2.09858
Q99JX4	Eif3m	Eukaryotic translation initiation factor 3 subunit M	0.00217244	1.80141	0.84913			2.08521	2.27728	2.17529	2.93209	3.59657	5.2486
P48678	Lmna	Prelamin-A/C	0.0286931	1.79999	0.847985			112.949	161.244	165.675	160.768	413.272	217.716
P62315	Snrpd1	Small nuclear ribonucleoprotein Sm D1	0.00127576	1.79765	0.846113			5.28492	6.43655	4.98421	8.3227	8.09343	13.6148
Q9D924	Isca1	Iron-sulfur cluster assembly 1 homolog, mitochondrial	0.00998604	1.79123	0.84095			0.45819	0.742854	0.633824	0.62984	1.49102	1.16581
Q78S06	Sys1	Protein SYS1 homolog	0.000173518	1.79071	0.840529			0.536124	0.435852	0.74026	1.19946	0.927454	0.939196
P57780	Actn4	Alpha-actinin-4	0.0116951	1.78987	0.839858			65.3354	75.7167	78.6588	85.3248	197.187	110.743
O08664	Bcl7c	B-cell CLL/lymphoma 7 protein family member C	0.0192708	1.78986	0.83985			2.15739	2.31094	2.39734	2.14614	5.66896	4.47353
Q6PIE5	Atp1a2	Sodium/potassium-transporting ATPase subunit alpha-2	0.0366039	1.78882	0.839012			3.66203	5.16591	3.35237	6.88168	9.60619	5.30057
Q9ERR7	Selenof	Selenoprotein F	0.0428981	1.78826	0.838555			16.9784	17.9184	19.4834	16.9032	54.6115	25.7311
Q60767	Ly75	Lymphocyte antigen 75	0.001404	1.78676	0.837348			4.6447	4.00179	4.81427	5.65523	10.2931	8.10289
Q3U821	Wdr75	WD repeat-containing protein 75	0.00302846	1.78632	0.836992			1.07771	1.23844	1.08748	2.58147	1.55119	1.9473
P25918	Cd19	B-lymphocyte antigen CD19	0.0192451	1.7855	0.836328	v		1.53574	1.5972	2.24938	1.95005	4.48698	3.17311
Q9CQ22	Lamtor1	Ragulator complex protein LAMTOR1	0.0204463	1.78481	0.835768			9.82113	11.1511	13.1796	11.9906	31.222	17.7418
O35664	Ifnar2	Interferon alpha/beta receptor 2	0.0121494	1.78413	0.835223	v	Type I interferon	1.26481	1.3702	1.39444	1.4854	3.49353	2.21016
Q60931	Vdac3	Voltage-dependent anion-selective channel protein 3	0.000273584	1.78345	0.834674			8.36341	10.9513	9.83723	19.2451	13.8124	18.9337
P97493	Txn2	Thioredoxin, mitochondrial	0.0456733	1.78122	0.832869			2.2726	1.96641	2.29903	4.16972	5.9711	1.50491
Q9Z222	B3GNT2	N-acetyllactosaminide beta-1,3-N-acetylglucosaminyltransferase 2	0.00160643	1.77991	0.831806			0.420069	0.345141	0.431731	0.533323	0.914707	0.682422
P41233	Abca1	Phospholipid-transporting ATPase ABCA1	0.000152258	1.77168	0.825118			1.15263	0.995552	1.33177	1.69211	2.37773	2.09552
Q9D1I2	Card19	Caspase recruitment domain-containing protein 19	0.00227201	1.7709	0.82448			1.99675	2.2177	2.36901	3.50739	4.80875	3.34248
Q9WVB4	Slit3	Slit homolog 3 protein	0.0173221	1.76945	0.823303			1.03701	1.28871	1.00086	2.11061	2.49274	1.28288
P08003	Pdia4	Protein disulfide-isomerase A4	0.00610592	1.76899	0.822925			30.5428	34.4739	41.3292	37.4533	72.6188	78.0527
Q9Z0M6	Adgre5	Adhesion G protein-coupled receptor E5	0.0219111	1.76709	0.821378			11.1281	10.6228	13.26	14.1904	31.9143	15.7627
Q8R034	Anapc13	Anaphase-promoting complex subunit 13	0.035	1.76639	0.8208			0.736672	0.692893	0.662335	0.43882	1.47478	1.7815
O88685	Psmc3	26S proteasome regulatory subunit 6A	0.0424296	1.76449	0.819249			21.9533	21.8239	26.9778	16.3382	59.8285	48.6797
Q9D0B1	Znf524	Zinc finger protein 524	0.0159804	1.76375	0.818643			0.723806	0.654581	0.600561	0.711476	1.51447	1.26442
O88990	Actn3	Alpha-actinin-3	0.0398675	1.76339	0.818354			1.35425	1.41926	1.40617	2.13025	3.62393	1.61623
Q9CQH3	Ndufb5	NADH dehydrogenase [ubiquinone] 1 beta subcomplex subunit 5, mitochondrial	0.000335169	1.76305	0.818072			4.15771	5.55437	5.11089	10.8217	6.96292	8.34895
Q6P5F7	Ttyh3	Protein tweety homolog 3	0.036905	1.76297	0.818006			0.634619	0.511279	0.789239	0.836694	1.72945	0.845444
Q9BCZ4	Selenos	Selenoprotein S	0.035922	1.76212	0.817314			1.04389	1.14089	1.31928	0.921445	3.21104	2.0421
E9Q634	Myo1e	Unconventional myosin-Ie	0.000286877	1.76191	0.817139			1.1616	1.52536	1.96352	2.67073	3.07428	2.44871
Q91VT1	Nsmce2	E3 SUMO-protein ligase NSE2	0.0330953	1.761	0.816391			1.17282	1.28189	1.36012	1.22795	3.55635	1.93361
P18155	Mthfd2	Bifunctional methylenetetrahydrofolate dehydrogenase/cyclohydrolase, mitochondrial	0.0412737	1.75895	0.814714			1.93669	1.70485	2.00467	1.70199	5.20543	3.02397
Q80VL1	Tdrkh	Tudor and KH domain-containing protein	0.046696	1.75877	0.814569			0.406228	0.502484	0.491859	0.441752	1.40345	0.618081
Q64321	Zbtb7b	Zinc finger and BTB domain-containing protein 7B	0.0061299	1.75622	0.81247	v		0.382365	0.313282	0.361347	0.464274	0.801102	0.590933
Q8CCI5	Rybp	RING1 and YY1-binding protein	0.0473884	1.75248	0.8094			0.247469	0.232568	0.212372	0.250339	0.522096	0.441001
P59016	Vps33b	Vacuolar protein sorting-associated protein 33B	2.92282e-05	1.75111	0.80827			9.64851	11.291	11.0256	20.3092	17.5434	18.1218
Q91XD7	Creld1	Protein disulfide isomerase Creld1	0.0132611	1.74882	0.806382			2.72156	3.50198	3.2141	3.36048	8.01794	5.1263
Q811M1	Arhgap15	Rho GTPase-activating protein 15	0.00077458	1.74624	0.804254			1.49472	1.4876	1.77913	2.15512	3.57936	2.58017
Q66JX5	Cep43	Centrosomal protein 43	0.030394	1.74595	0.804015			1.63584	1.37471	1.71439	1.54647	4.25318	2.44987
Q9D2C7	Tmbim6	Bax inhibitor 1	0.0022312	1.74389	0.802305			0.668324	0.594945	0.494449	1.0697	1.22501	0.770543
P97760	Polr2c	DNA-directed RNA polymerase II subunit RPB3	0.0361843	1.74373	0.802179			5.78647	6.41256	7.99137	6.20887	18.7802	10.2176
Q5SQY2	Bod1	Biorientation of chromosomes in cell division protein 1	0.0344916	1.7434	0.801902			0.37725	0.343207	0.443699	0.31558	1.0125	0.701509
Q924M7	Mpi	Mannose-6-phosphate isomerase	0.0198457	1.74132	0.800183			1.20312	1.15046	1.23461	1.40134	1.65955	3.18732
Q9WTK2	Cdyl	Chromodomain Y-like protein	0.0374443	1.7404	0.799419			0.688401	0.823539	0.852792	2.15006	1.0338	0.931725
Q8BTY2	Slc4a7	Sodium bicarbonate cotransporter 3	0.00100191	1.74007	0.799142			0.553495	0.452751	0.445342	0.699878	0.91782	0.908159
Q9CQ54	Ndufc2	NADH dehydrogenase [ubiquinone] 1 subunit C2	0.000166747	1.73959	0.798751			3.10281	4.76789	3.61848	7.93896	5.92264	6.12491
Q8BGD8	Coa6	Cytochrome c oxidase assembly factor 6 homolog	0.0471048	1.73941	0.798595			0.479586	0.621611	0.729369	0.78106	1.68865	0.714384
Q9DBM1	Gpatch1	G patch domain-containing protein 1	0.00465804	1.7389	0.798176			0.85591	1.02824	1.21942	1.38239	2.24884	1.76558
Q8CFB4	Gbp5	Guanylate-binding protein 5	0.0293924	1.7384	0.797759	v	Predictor of treatment, positively correlated with immune score, the level of tumor-infiltrating immune cells and immune-related genes.; Medullary carcinoma of the colon.; A potential biomarker for predicting the outcome of NSCLC.; Biomarker of ICIs efficacy.	6.18895	5.22033	7.62409	5.09473	12.2835	15.7093
O35609	Scamp3	Secretory carrier-associated membrane protein 3	0.0419913	1.7384	0.797758			1.47963	1.70928	1.76428	1.22131	3.78993	3.59939
Q8R2X8	Blzf1	Golgin-45	0.0211123	1.73758	0.797083			0.274579	0.297008	0.322255	0.323251	0.739617	0.490258
Q9CYN9	Atp6ap2	Renin receptor	6.88751e-05	1.73686	0.796485			0.774615	0.853904	0.923475	1.38332	1.73179	1.31736
Q9R0U0	Srsf10	Serine/arginine-rich splicing factor 10	0.00854777	1.73621	0.795938			7.15309	7.07963	8.22927	8.57951	16.5165	13.9027
Q9Z0M5	Lipa	Lysosomal acid lipase/cholesteryl ester hydrolase	0.0424197	1.73427	0.794325	v		5.90535	5.77496	6.55119	5.36448	9.22874	17.0251
Q6P5B0	Rrp12	RRP12-like protein	0.0327392	1.73233	0.792716			0.327151	0.431124	0.581317	1.17506	0.666911	0.478643
Q6PE01	Snrnp40	U5 small nuclear ribonucleoprotein 40 kDa protein	0.00190342	1.73213	0.792551			6.70364	7.96997	9.41261	9.62059	17.5398	14.5602
Q8BHL8	Psmf1	Proteasome inhibitor PI31 subunit	0.0470935	1.73167	0.792165			4.9827	4.53542	6.26496	3.01913	10.9551	13.3569
P09242	Alpl	Alkaline phosphatase, tissue-nonspecific isozyme	0.0404576	1.72962	0.790453			1.82217	2.45545	2.44774	1.94215	6.27884	3.41131
Q9D385	Arl2bp	ADP-ribosylation factor-like protein 2-binding protein	0.00854404	1.72702	0.788286			1.01052	0.72464	0.915749	0.988057	1.895	1.69512
Q8K1J6	Trnt1	CCA tRNA nucleotidyltransferase 1, mitochondrial	0.0490271	1.72623	0.787625			3.13357	3.85411	4.59789	3.14032	6.11137	10.7477
Q9WUD8	Faim	Fas apoptotic inhibitory molecule 1	0.0482634	1.72509	0.786674			0.671513	0.652646	0.700041	0.533694	1.03235	1.92589
Q9DBN5	Lonp2	Lon protease homolog 2, peroxisomal	0.00185432	1.72433	0.786039			3.66934	4.69104	4.08335	9.37292	5.53051	6.55371
Q8K194	Snrnp27	U4/U6.U5 small nuclear ribonucleoprotein 27 kDa protein	0.0186075	1.72106	0.783301			1.43596	1.3029	1.70653	1.6103	2.95725	3.08325
Q8K2C6	Sirt5	NAD-dependent protein deacylase sirtuin-5, mitochondrial	0.0257747	1.72046	0.782798			0.596753	0.803982	0.966134	0.769067	2.00332	1.29973
Q8R0A0	Gtf2f2	General transcription factor IIF subunit 2	0.0413398	1.71909	0.781647			6.18801	6.0409	7.81733	4.56661	16.6431	13.2516
P26151	Fcgr1	High affinity immunoglobulin gamma Fc receptor I	0.00180927	1.71838	0.781051	v		1.13966	0.863148	0.947569	1.39334	1.4513	2.22524
Q80X71	Tmem106b	Transmembrane protein 106B	0.01925	1.7182	0.780898			0.313133	0.364333	0.35083	0.313745	0.768309	0.684766
Q61334	Bcap29	B-cell receptor-associated protein 29	9.17519e-06	1.71329	0.776766			0.696986	0.806867	0.823915	1.21995	1.31062	1.45756
P60867	Rps20	40S ribosomal protein S20	0.00349847	1.7127	0.77627			47.5477	50.2092	58.3715	58.6062	117.971	90.8233
E9Q236	Abcc4	ATP-binding cassette sub-family C member 4	0.00111833	1.71262	0.776206			0.557872	0.399869	0.483577	1.00906	0.622014	0.837355
Q9CWR2	Smyd3	Histone-lysine N-methyltransferase SMYD3	2.60916e-05	1.71262	0.776202			0.176028	0.196405	0.181838	0.360661	0.263233	0.325358
Q62189	Snrpa	U1 small nuclear ribonucleoprotein A	0.021811	1.71185	0.775554			13.084	14.4274	16.6553	12.7366	37.2633	25.6067
Q6P9R1	Ddx51	ATP-dependent RNA helicase DDX51	0.00612752	1.71107	0.774895			0.517719	0.568237	0.690014	1.37241	0.663132	1.00326
Q61462	Cyba	Cytochrome b-245 light chain	0.00290505	1.71038	0.774317	v		3.07085	3.13907	3.1642	6.63181	4.62562	4.77588
P16546	Sptan1	Spectrin alpha chain, non-erythrocytic 1	0.0303471	1.71004	0.774027			80.725	98.7298	96.4404	90.5024	251.634	129.655
Q3UPP8	Cep63	Centrosomal protein of 63 kDa	0.0469848	1.70846	0.772693			1.10653	1.05511	1.20958	1.58468	2.74525	1.42965
O54774	Ap3d1	AP-3 complex subunit delta-1	0.00511175	1.70727	0.771692	v		0.865494	1.12783	1.33001	2.56921	1.28951	1.81511
Q64704	Stx3	Syntaxin-3	0.0485625	1.70263	0.767764			1.03246	0.812905	1.2474	0.782698	2.8121	1.67102
Q91WL6	Snx11	Sorting nexin-11	0.00634278	1.70159	0.766884			0.683998	0.722485	1.0753	0.964239	1.67916	1.57959
Q61048	Wbp4	WW domain-binding protein 4	0.0286066	1.70046	0.765924			0.37657	0.277498	0.372071	0.358708	0.681021	0.705177
Q9D2G2	Dlst	Dihydrolipoyllysine-residue succinyltransferase component of 2-oxoglutarate dehydrogenase complex, mitochondrial	0.00143619	1.69882	0.764535			31.5924	36.3111	38.9956	47.3991	79.5615	54.6419
Q6IQX8	Znf219	Zinc finger protein 219	0.00315196	1.6953	0.761537			0.615032	0.601649	0.73818	1.25077	0.891057	1.17225
P53762	Arnt	Aryl hydrocarbon receptor nuclear translocator	0.00510173	1.69345	0.759962			0.635718	0.543055	0.631357	0.654574	1.03889	1.37189
P01864		Ig gamma-2A chain C region secreted form	0.00140362	1.69272	0.759343			2.16591	1.71755	2.64732	3.27372	4.01959	3.76148
Q5M8N4	Sdr39u1	Epimerase family protein SDR39U1	0.0420686	1.69264	0.759276			0.748116	0.692621	0.744666	2.01375	0.840848	0.844504
Q91W90	Txndc5	Thioredoxin domain-containing protein 5	0.00170061	1.6902	0.757195			28.5753	30.3462	39.9471	44.6953	71.5564	50.8561
Q9CQE8	RTRAF	RNA transcription, translation and transport factor protein	0.0410727	1.68973	0.756794			10.9025	11.3976	11.7328	9.20326	28.8579	19.4453
Q6PAL7	Ahdc1	AT-hook DNA-binding motif-containing protein 1	0.0243264	1.68923	0.756368			0.627413	0.619221	0.814035	0.978712	0.884875	1.61736
P17742	Ppia	Peptidyl-prolyl cis-trans isomerase A	0.0365478	1.68909	0.756247	v		379.921	354.548	436.836	293.344	978.309	706.788
Q9D024	Ccdc47	PAT complex subunit CCDC47	0.0132297	1.68892	0.756099			2.93999	3.15572	3.61731	3.27619	7.89484	5.23346
Q8R3Q0	Saraf	Store-operated calcium entry-associated regulatory factor	0.0124853	1.68732	0.754736			1.40996	1.49345	1.58582	1.77975	3.68428	2.11074
E9PVX6	Mki67	Proliferation marker protein Ki-67	0.0448686	1.68684	0.754321			2.98927	2.05218	2.54074	2.09063	4.99772	5.70157
Q64726	Azgp1	Zinc-alpha-2-glycoprotein	0.0231144	1.68645	0.753994	v		0.927801	0.703605	0.846753	0.887567	2.12395	1.16779
Q9D0R9	Wdr89	WD repeat-containing protein 89	0.039073	1.68614	0.753725			0.884393	0.725229	0.815883	0.66849	1.87039	1.55086
Q8JZX4	Rbm17	Splicing factor 45	0.0449562	1.68582	0.753453			7.82862	7.73878	10.0075	6.38939	21.6204	15.1049
Q6P9L6	Kif15	Kinesin-like protein KIF15	0.0205461	1.68348	0.751447			3.83745	3.42763	3.53584	5.38426	3.63208	9.16678
Q9CQI7	Snrpb2	U2 small nuclear ribonucleoprotein B''	0.00245459	1.68302	0.751056			2.29987	2.95458	2.86097	3.26828	5.13506	5.25511
Q61127	Nab2	NGFI-A-binding protein 2	0.0487794	1.68145	0.749708			0.933315	0.879051	1.07398	0.657481	2.38308	1.8127
P21619	Lmnb2	Lamin-B2	0.0271184	1.68075	0.749109			33.5598	40.4298	48.8698	40.8619	107.614	58.021
P60762	Morf4l1	Mortality factor 4-like protein 1	0.00254138	1.68028	0.748698			1.38304	1.51631	1.31179	1.6063	2.99339	2.47619
O55128	Sap18	Histone deacetylase complex subunit SAP18	0.0025055	1.67363	0.742978			16.4196	17.2602	18.8803	24.9627	37.3945	25.6089
Q9CQF8	Mrpl57	Ribosomal protein 63, mitochondrial	0.00500462	1.6736	0.742955			0.280593	0.243999	0.262183	0.356941	0.594106	0.365702
Q9DBV4	Mxra8	Matrix remodeling-associated protein 8	0.0255737	1.67017	0.739997			1.42311	1.38483	1.46116	1.56723	3.66839	1.89451
Q8BJZ4	Mrps35	28S ribosomal protein S35, mitochondrial	0.00277344	1.6699	0.739758			0.924646	0.91496	0.977816	1.60935	1.40909	1.68636
E9PVA8	Gcn1	eIF-2-alpha kinase activator GCN1	0.00717496	1.66462	0.735192			24.6774	23.9743	30.5054	61.7554	30.5138	39.4972
P17047	Lamp2	Lysosome-associated membrane glycoprotein 2	0.0167251	1.66366	0.734358			43.1895	43.2385	57.1193	56.6902	109.935	72.1884
Q99LY9	Ndufs5	NADH dehydrogenase [ubiquinone] iron-sulfur protein 5	0.0340718	1.6636	0.734312			3.23173	3.60298	4.13719	5.1418	9.70787	3.40323
Q8CG70	P3h3	Prolyl 3-hydroxylase 3	0.00906007	1.66306	0.73384			0.460993	0.503903	0.5024	0.575467	0.868468	0.996264
Q9D7M8	Polr2d	DNA-directed RNA polymerase II subunit RPB4	0.0173703	1.66304	0.733822			3.88789	4.46995	4.99518	4.8644	10.9884	6.35376
O08677	Kng1	Kininogen-1	0.0275661	1.66231	0.733191	v		9.57239	8.51326	10.1386	20.3293	19.2093	7.3789
P62751	Rpl23a	60S ribosomal protein L23a	0.0123901	1.66179	0.732736			2.03521	2.68995	2.73397	3.70061	3.0338	5.6611
Q61730	Il1rap	Interleukin-1 receptor accessory protein	0.00608392	1.66033	0.731471	v		0.840225	0.909451	0.924806	1.377	2.00385	1.05968
Q9WTQ8	Timm23	Mitochondrial import inner membrane translocase subunit Tim23	0.0410158	1.66016	0.73132			1.1762	1.14879	1.1383	2.48121	0.794198	2.47419
O88384	Vti1b	Vesicle transport through interaction with t-SNAREs homolog 1B	0.0224076	1.65872	0.730069			7.30138	7.79024	8.85903	7.04788	19.1284	13.5511
P17433	Spi1	Transcription factor PU.1	0.0239765	1.65864	0.730003	v		3.20663	3.02652	3.97754	3.22687	8.10031	5.60869
Q7TSG2	Ctdp1	RNA polymerase II subunit A C-terminal domain phosphatase	0.0329604	1.6584	0.729792			2.70659	3.03709	3.73878	2.42981	6.06383	7.23206
Q8BXB6	Slco2b1	Solute carrier organic anion transporter family member 2B1	0.00714563	1.65532	0.727107			0.505475	0.543024	0.641414	0.677649	0.990767	1.12893
Q9CQ28	Dph6	Diphthine--ammonia ligase	0.00473025	1.65439	0.726296			0.519939	0.410278	0.580513	0.815758	0.682709	1.00086
Q9Z266	Snapin	SNARE-associated protein Snapin	0.0261826	1.65261	0.72475			3.20265	3.43031	3.9419	3.41517	8.05047	6.01054
Q78IK2	Atp5mk	ATP synthase membrane subunit K, mitochondrial	0.0143529	1.64964	0.722149			8.63862	11.8459	11.6836	12.672	24.4686	15.9251
Q9Z2D0	Mtmr9	Myotubularin-related protein 9	0.000481341	1.64567	0.718677			0.50645	0.610809	0.522327	0.742502	0.818843	1.13688
Q6P1D7	Slx4	Structure-specific endonuclease subunit SLX4	0.0325779	1.64511	0.718181			0.252444	0.243511	0.274519	0.417173	0.384295	0.466044
Q8K3J1	Ndufs8	NADH dehydrogenase [ubiquinone] iron-sulfur protein 8, mitochondrial	0.00510908	1.64476	0.717879			17.9063	21.1726	19.7097	26.6018	44.9585	25.133
Q8BYU6	Tor1aip2	Torsin-1A-interacting protein 2	0.0200288	1.64461	0.717746			2.62614	2.7201	3.45153	3.16903	6.92384	4.37604
Q99N94	Mrpl9	39S ribosomal protein L9, mitochondrial	0.021335	1.64405	0.717255			0.823232	1.0363	1.13238	2.22608	1.38039	1.31239
O09117	Sypl1	Synaptophysin-like protein 1	0.0281692	1.64354	0.716805			7.1169	11.3446	9.90909	9.6732	23.4848	13.4701
P48771	Cox7a2	Cytochrome c oxidase subunit 7A2, mitochondrial	0.0281241	1.63898	0.7128			69.9806	96.7273	96.2242	79.0898	211.398	140.453
O88843	Cradd	Death domain-containing protein CRADD	0.029429	1.63723	0.711254			0.55895	0.448378	0.547012	0.582578	1.16787	0.794363
Q9DBX6	Cyp2s1	Cytochrome P450 2S1	0.00414292	1.63509	0.709369			0.143752	0.123475	0.133652	0.232902	0.275408	0.147163
Q91WM3	Rrp9	U3 small nucleolar RNA-interacting protein 2	0.000823371	1.63385	0.708277			1.77855	1.9624	2.06047	3.98968	2.54343	2.94555
Q8K449	Abca9	ATP-binding cassette sub-family A member 9	0.00428266	1.632	0.706639			0.607082	0.602294	0.737756	0.867602	1.24148	1.06863
P21855	Cd72	B-cell differentiation antigen CD72	0.0459797	1.63181	0.706476			2.65661	3.01478	3.8755	2.80625	7.87791	4.89457
P56391	Cox6b1	Cytochrome c oxidase subunit 6B1	0.000402613	1.63108	0.705831			46.3239	52.2677	54.1034	82.5537	99.5796	66.9252
Q9QXE0	Hacl1	2-hydroxyacyl-CoA lyase 1	0.00256727	1.6305	0.705315			0.24089	0.37009	0.321133	0.445619	0.530212	0.543979
P19783	Cox4i1	Cytochrome c oxidase subunit 4 isoform 1, mitochondrial	0.00682703	1.62523	0.700644			42.2278	61.067	54.2197	65.6465	115.38	74.9711
Q8CD92	Ttc27	Tetratricopeptide repeat protein 27	0.0136732	1.62437	0.699876			1.96798	1.82073	1.93597	2.31063	4.28756	2.70077
Q99M71	Epdr1	Mammalian ependymin-related protein 1	0.00667635	1.62261	0.698317			2.66496	2.59063	2.75471	2.83103	4.63352	5.53305
Q9Z1P6	Ndufa7	NADH dehydrogenase [ubiquinone] 1 alpha subcomplex subunit 7	0.0279796	1.6222	0.697952			6.00454	7.49192	8.70685	6.93868	17.5461	11.5334
Q9CRA8	Exosc5	Exosome complex component RRP46	0.00823385	1.62049	0.696435			3.44335	3.94444	4.95677	4.98224	8.93108	6.09098
P61211	Arl1	ADP-ribosylation factor-like protein 1	0.00865229	1.62044	0.696385			1.74888	1.99988	1.36305	2.67381	1.8086	3.80097
Q9QZQ8	Macroh2a1	Core histone macro-H2A.1	0.0193975	1.62023	0.696197			40.2127	48.881	68.4649	117.631	59.8151	77.8349
P58749	Tm6sf1	Transmembrane 6 superfamily member 1	0.0326796	1.61819	0.694383			0.442269	0.4818	0.4056	1.07778	0.470845	0.603031
P01849	Tcra	T-cell receptor alpha chain C region	0.0247719	1.61671	0.69306	v		1.23262	0.98307	1.19589	1.27647	2.59464	1.64441
Q99LM2	Cdk5rap3	CDK5 regulatory subunit-associated protein 3	0.0303012	1.61514	0.691657	v		4.93646	5.1443	6.00418	5.71374	13.0137	7.25197
P56480	Atp5f1b	ATP synthase subunit beta, mitochondrial	0.00185347	1.61219	0.689022			319.789	405.894	402.739	510.256	791.894	517.08
Q9QZM2	Polg2	DNA polymerase subunit gamma-2, mitochondrial	0.0204143	1.61094	0.687905			0.323434	0.333024	0.230405	0.68921	0.371071	0.368404
Q3TWI9	Tmem63b	CSC1-like protein 2	0.00331531	1.60905	0.686213			0.303044	0.281836	0.211999	0.42358	0.366628	0.492013
Q61470	Cd37	Leukocyte antigen CD37	0.0192946	1.60871	0.685906	v		8.48231	8.71133	9.81682	12.4411	17.9788	13.0321
Q9EQ06	Hsd17b11	Estradiol 17-beta-dehydrogenase 11	0.0117989	1.60737	0.684699			3.33157	3.327	4.26744	7.90094	4.15589	5.50525
P08226	Apoe	Apolipoprotein E	0.0358554	1.60732	0.684661			49.9834	57.0801	63.5145	47.293	133.965	92.9156
Q9D8V7	Sec11c	Signal peptidase complex catalytic subunit SEC11C	0.0284493	1.60451	0.682129			2.20519	2.62499	2.48001	5.44532	3.49686	2.78707
Q8VDS3	Cbx7	Chromobox protein homolog 7	0.0132058	1.60267	0.680478			0.748116	0.840438	1.0509	1.00092	1.78551	1.44375
P46638	Rab11b	Ras-related protein Rab-11B	0.0129003	1.60266	0.680467			22.508	23.7647	21.1837	36.5944	34.0268	37.4882
Q3UB74	Tbrg1	Transforming growth factor beta regulator 1	0.0125357	1.60057	0.678589			0.829678	0.862738	0.921856	1.40212	1.52746	1.25476
P39749	Fen1	Flap endonuclease 1	0.00207003	1.6003	0.678346			15.6635	15.9045	19.048	19.4294	32.9416	28.63
O88207	Col5a1	Collagen alpha-1(V) chain	0.00737505	1.60005	0.678117			4.35253	4.8386	4.19569	4.71835	9.34073	7.3605
A1L314	Mpeg1	Macrophage-expressed gene 1 protein	0.0118526	1.59881	0.677	v		13.6754	13.8493	16.4443	14.1634	28.2616	27.8731
Q8VCH8	Ubxn4	UBX domain-containing protein 4	0.00219876	1.59829	0.676531			1.72406	2.0174	2.03688	2.25576	3.27553	3.70419
Q8CES0	Naa30	N-alpha-acetyltransferase 30	0.010397	1.59809	0.676348			0.369031	0.451125	0.51958	0.835702	0.676101	0.629214
P20029	Hspa5	Endoplasmic reticulum chaperone BiP	0.0333538	1.59647	0.674886			226.375	253.141	300.562	221.869	594.595	428.907
Q8JZS9	Mrpl48	39S ribosomal protein L48, mitochondrial	0.00287764	1.59575	0.674231			0.335371	0.352724	0.373017	0.645979	0.456645	0.590641
Q3U108	Arid5a	AT-rich interactive domain-containing protein 5A	0.00518319	1.59463	0.673223	v		0.439878	0.454665	0.490733	0.590417	0.882812	0.735775
Q80U35	Arhgef17	Rho guanine nucleotide exchange factor 17	0.000447885	1.59444	0.67305			1.17046	1.4083	1.35041	1.74669	2.12712	2.39102
Q8QZV7	IntS13	Integrator complex subunit 13	4.06867e-05	1.59212	0.670953			1.89083	2.07447	2.4519	3.43606	3.58278	3.19815
Q3U2S8	Hvcn1	Voltage-gated hydrogen channel 1	0.00371659	1.58953	0.6686			0.714958	0.828103	0.85153	1.03769	1.11583	1.65275
Q9WUR2	Eci2	Enoyl-CoA delta isomerase 2	0.0297053	1.58904	0.668156			2.69335	3.8031	3.15939	2.57411	7.21585	5.55357
P20444	Prkca	Protein kinase C alpha type	0.0474043	1.58808	0.667287	v		0.444526	0.516576	0.591111	0.961851	0.456784	1.04641
Q9Z2V6	Hdac5	Histone deacetylase 5	0.0174653	1.58707	0.666367	v		0.369472	0.460751	0.393426	0.551914	0.501203	0.8889
Q3UBX0	Tmem109	Transmembrane protein 109	0.020051	1.58693	0.666235			14.458	18.2343	14.5532	20.7763	35.3508	18.848
Q61247	Serpinf2	Alpha-2-antiplasmin	0.00158283	1.58398	0.663556			1.50126	2.05436	1.84276	2.43717	3.69399	2.41977
Q9R087	Gpc6	Glypican-6	0.0141696	1.58278	0.662458			2.17701	2.39373	2.64097	2.8387	5.24706	3.32878
E9Q7X6	Heg1	Protein HEG homolog 1	0.0293178	1.58268	0.662373			0.550164	0.65662	0.761502	0.595785	1.53419	0.985201
Q9EPR4	Slc23a2	Solute carrier family 23 member 2	0.0126467	1.58176	0.661527			0.63231	0.582738	0.762207	0.670585	1.11856	1.33839
P25976	Ubtf	Nucleolar transcription factor 1	0.00498368	1.57786	0.657973			11.0705	12.7815	14.153	16.6677	25.51	17.7891
Q9EQG7	Enpp5	Ectonucleotide pyrophosphatase/phosphodiesterase family member 5	0.0150542	1.57721	0.657372			1.28426	1.58791	1.64238	1.42464	3.22707	2.46868
Q8VCX6	Kptn	KICSTOR complex protein kaptin	0.0248177	1.57565	0.65595			0.410396	0.417892	0.525942	0.400131	1.00224	0.731427
P63325	Rps10	40S ribosomal protein S10	0.0422682	1.57486	0.655222			19.3263	22.9175	24.5646	28.6384	25.5471	51.0282
Q9WUA6	Akt3	RAC-gamma serine/threonine-protein kinase	0.0229472	1.5737	0.654157			0.315077	0.30591	0.198845	0.304732	0.551632	0.433803
Q99MR3	Slc12a9	Solute carrier family 12 member 9	0.000928797	1.57342	0.6539			2.7094	2.58911	3.08789	3.95138	4.25325	4.99065
P33611	Pola2	DNA polymerase alpha subunit B	0.0265643	1.57309	0.653602			0.816547	0.653033	0.879876	0.729022	1.40806	1.55883
Q9CQ75	Ndufa2	NADH dehydrogenase [ubiquinone] 1 alpha subcomplex subunit 2	0.0200534	1.5708	0.651504			9.89983	11.1782	12.2364	11.6602	25.6228	15.0476
P49769	Psen1	Presenilin-1	0.0118139	1.57028	0.651026	v		0.390199	0.503625	0.496919	0.532169	0.929079	0.722615
P31041	Cd28	T-cell-specific surface glycoprotein CD28	0.0269518	1.56887	0.649723	v		0.292161	0.217729	0.237835	0.256117	0.534144	0.38282
Q9D4H9	Phf14	PHD finger protein 14	0.031361	1.56524	0.646388	v		2.74579	3.0279	3.58416	3.60984	5.59062	5.44686
Q80YQ8	Rmnd5a	E3 ubiquitin-protein ligase RMND5A	0.0252112	1.56431	0.645527			0.952463	0.968523	1.25749	0.892238	2.12287	1.95701
Q9D7Z3	Nol7	Nucleolar protein 7	0.0130922	1.56372	0.644985			0.690198	0.671098	0.673645	0.793272	1.13872	1.25009
Q9CQL5	Mrpl18	39S ribosomal protein L18, mitochondrial	0.00735482	1.56246	0.643818			0.750121	1.11494	0.83921	1.14414	1.35745	1.72372
Q99PQ1	Trim12a	Tripartite motif-containing protein 12A	0.0172641	1.56009	0.641625	v		1.19501	1.47089	1.41931	1.18886	2.78193	2.40247
Q8BXL7	Arfrp1	ADP-ribosylation factor-related protein 1	1.74183e-05	1.55847	0.640133			0.659789	0.674986	0.616971	0.977045	1.05062	1.01408
O55126	Nipsnap2	Protein NipSnap homolog 2	0.00179488	1.55603	0.637869			1.15362	1.78972	1.54799	2.53004	2.32449	2.1341
Q9Z2W1	Stk25	Serine/threonine-protein kinase 25	0.0178453	1.55543	0.637313			0.331048	0.482958	0.508345	0.904569	0.555426	0.596829
Q9CQE1	Nipsnap3b	Protein NipSnap homolog 3B	0.019424	1.55523	0.637125			0.97869	1.53862	1.12631	1.22997	2.44771	1.98898
A2AJT4	Pnisr	Arginine/serine-rich protein PNISR	0.0280782	1.55522	0.637122			0.634755	0.565413	0.72525	0.730784	0.908883	1.35479
O54984	Get3	ATPase GET3	0.00156634	1.55519	0.637089			16.7396	15.1688	18.5274	18.511	31.336	28.5902
Q9DBY1	Syvn1	E3 ubiquitin-protein ligase synoviolin	0.000661819	1.55499	0.636901	v		1.19415	1.39679	1.31406	2.13673	1.65541	2.28009
P50580	Pa2g4	Proliferation-associated protein 2G4	0.00222547	1.55453	0.636478			12.8931	15.4555	15.5332	16.5315	23.2215	28.4624
P46978	Stt3a	Dolichyl-diphosphooligosaccharide--protein glycosyltransferase subunit STT3A	0.0160971	1.55397	0.635958			8.16663	8.38767	8.59329	16.3283	8.42811	14.3221
P56677	St14	Suppressor of tumorigenicity 14 protein homolog	0.0180919	1.55316	0.635206			0.343204	0.275407	0.392117	0.491896	0.703658	0.374269
Q64131	Runx3	Runt-related transcription factor 3	0.0287016	1.5523	0.634405			1.28722	1.38528	1.74742	2.2803	2.5302	2.05054
Q9R1Q6	Tmem176b	Transmembrane protein 176B	0.047009	1.55199	0.634118			0.840509	0.904587	1.0252	0.898043	1.46638	1.93504
P61793	Lpar1	Lysophosphatidic acid receptor 1	0.00127966	1.55135	0.633521			1.71043	1.6211	1.56066	2.75866	2.04828	2.78255
Q924N4	Slc12a6	Solute carrier family 12 member 6	0.0179799	1.54976	0.63204			0.213226	0.223724	0.221479	0.239594	0.34724	0.433569
Q99KW9	Itfg1	T-cell immunomodulatory protein	0.00692836	1.54754	0.62998			1.06345	0.933386	1.11234	1.08827	2.13728	1.58604
P28665	Mug1	Murinoglobulin-1	0.0163104	1.54699	0.629463			5.22798	4.82685	3.87204	4.2407	9.84655	7.45746
P51410	Rpl9	60S ribosomal protein L9	0.00315037	1.54692	0.629396			7.65112	7.37796	8.67215	12.0857	9.31951	15.2586
Q91VN4	Chchd6	MICOS complex subunit Mic25	0.021032	1.54677	0.629256			0.870142	1.51599	1.21248	1.49612	2.56754	1.50254
O88653	Lamtor3	Ragulator complex protein LAMTOR3	0.000184406	1.54576	0.628319			4.46594	4.10562	4.11067	6.56481	6.80133	6.23758
Q80XL7	Mppe1	Metallophosphoesterase 1	0.0218826	1.5452	0.627793			31.2969	21.7707	24.2622	46.9417	42.2823	30.266
Q3U0K8	Ogfod1	Prolyl 3-hydroxylase OGFOD1	0.0498866	1.54282	0.625567			0.189875	0.156204	0.189565	0.123776	0.327588	0.375036
Q8BWD8	Cdk19	Cyclin-dependent kinase 19	0.00147869	1.54186	0.624673			0.178454	0.165664	0.186288	0.310259	0.206474	0.301079
P24369	Ppib	Peptidyl-prolyl cis-trans isomerase B	0.00241014	1.54094	0.623812	v		47.4269	56.6878	60.0003	60.6189	105.312	86.9609
P60670	Nploc4	Nuclear protein localization protein 4 homolog	0.0279649	1.53907	0.622055			3.29306	3.48721	3.97068	2.85194	6.87271	6.82177
Q99P65	Slc29a3	Equilibrative nucleoside transporter 3	0.0308017	1.5376	0.62068			0.524168	0.551969	0.774238	1.17119	0.802243	0.871699
O35343	Kpna4	Importin subunit alpha-3	0.0360326	1.53717	0.620274			4.24438	3.95787	4.29098	3.4243	8.38708	7.39281
E9Q5K9	Ythdc1	YTH domain-containing protein 1	0.00127051	1.53555	0.61876			0.574472	0.55949	0.761662	1.14006	1.01371	0.757058
P60824	Cirbp	Cold-inducible RNA-binding protein	0.0197	1.53294	0.616303			9.93007	10.9119	14.7195	15.8951	24.7368	13.8816
P48356	Lepr	Leptin receptor	0.0135791	1.53008	0.613603	v		1.27843	1.48794	2.01009	1.63391	2.91579	2.75863
Q9CWX2	Ndufaf1	Complex I intermediate-associated protein 30, mitochondrial	0.000516131	1.52878	0.612382			0.690795	0.953335	0.90625	1.31064	1.39888	1.18945
Q9D8P4	Mrpl17	39S ribosomal protein L17, mitochondrial	0.00573967	1.52632	0.610059			2.67294	3.07633	3.57321	3.43588	6.04352	4.7497
Q8VCP9	Clec14a	C-type lectin domain family 14 member A	0.0293017	1.52535	0.609139			0.37343	0.413343	0.435213	0.363585	0.859415	0.640954
Q9CR24	Nudt8	Nucleoside diphosphate-linked moiety X motif 8	0.0153863	1.52247	0.606414			2.51028	2.62759	2.70829	2.61157	5.38114	3.95281
P21447	Abcb1a	ATP-dependent translocase ABCB1	0.000233996	1.52	0.604069			1.09256	1.27545	1.26292	2.01544	1.81803	1.68554
P35285	Rab22a	Ras-related protein Rab-22A	0.0471722	1.51879	0.602926			0.333586	0.235973	0.209124	0.418466	0.434611	0.329582
Q61288	Acvrl1	Serine/threonine-protein kinase receptor R3	0.0133454	1.51863	0.602768			0.175605	0.20971	0.187901	0.276297	0.259708	0.334496
Q8R3G1	Ppp1r8	Nuclear inhibitor of protein phosphatase 1	0.0192948	1.51838	0.602533			0.699724	0.799213	0.878551	0.729163	1.34247	1.5383
Q570Y9	Deptor	DEP domain-containing mTOR-interacting protein	0.00119827	1.5179	0.602074			0.307226	0.458552	0.349944	0.594435	0.465121	0.633996
P46737	Brcc3	Lys-63-specific deubiquitinase BRCC36	0.0460398	1.51644	0.600691			0.649843	0.904586	0.83052	0.705852	1.12454	1.78625
Q8K2P7	Slc38a1	Sodium-coupled neutral amino acid transporter 1	0.0210306	1.51578	0.600058			0.25399	0.234316	0.23577	0.279856	0.458828	0.358854
Q80W00	Ppp1r10	Serine/threonine-protein phosphatase 1 regulatory subunit 10	0.0188486	1.51575	0.600034			2.21065	2.24482	2.72068	2.22161	4.6293	4.02636
Q3U1G5	Isg20l2	Interferon-stimulated 20 kDa exonuclease-like 2	0.000260222	1.51466	0.598991			0.762329	0.803929	0.865163	1.22257	1.20824	1.25197
Q9CZX8	Rps19	40S ribosomal protein S19	0.00869455	1.51264	0.597065	v		68.5175	68.95	77.7165	78.4167	117.229	129.849
Q8R574	Prpsap2	Phosphoribosyl pyrophosphate synthase-associated protein 2	0.0292103	1.51142	0.595902			1.51673	1.69138	1.59279	1.63164	2.10451	3.52001
Q9D0M3	Cyc1	Cytochrome c1, heme protein, mitochondrial	0.0276952	1.50868	0.593289			27.5649	35.5779	26.6654	32.6414	66.2792	36.5714
Q9ER88	Dap3	28S ribosomal protein S29, mitochondrial	0.00605842	1.50465	0.589431			0.927261	1.08445	0.94214	1.838	1.07751	1.52902
Q9DBH5	Lman2	Vesicular integral-membrane protein VIP36	0.0335237	1.50308	0.587924			39.7065	40.6942	50.8889	41.8779	96.8563	58.6048
Q8R0G7	Spns1	Protein spinster homolog 1	0.0473744	1.5026	0.587461			0.55726	0.626884	0.696314	0.453636	1.12832	1.24362
Q9D711	Pir	Pirin	0.0210616	1.50203	0.586909			1.26339	1.89828	1.28767	2.29324	2.39355	1.99624
Q9DBG6	Rpn2	Dolichyl-diphosphooligosaccharide--protein glycosyltransferase subunit 2	0.00144703	1.50118	0.586096			8.07902	9.40857	9.03768	11.9403	11.5006	16.3782
Q3UEB3	Puf60	Poly(U)-binding-splicing factor PUF60	0.00830686	1.50094	0.585865			10.2905	12.3112	12.5068	11.8858	21.8694	18.9406
Q6DFX2	Antxr2	Anthrax toxin receptor 2	0.0487452	1.49996	0.584927			0.904421	0.977454	0.899389	0.848835	2.12005	1.2029
Q8CIF6	Sidt2	SID1 transmembrane family member 2	0.00562639	1.49967	0.584641			1.84973	1.96108	1.99832	2.23181	3.59837	2.88158
Q9D483	Polr3c	DNA-directed RNA polymerase III subunit RPC3	0.000951828	1.49894	0.583943	v		0.819394	0.871967	0.84804	1.02237	1.45603	1.32801
P62342	Selenot	Thioredoxin reductase-like selenoprotein T	0.0065809	1.49887	0.583872			0.690143	0.967318	0.605414	1.25929	1.05951	1.07295
Q9WUZ9	Entpd5	Ectonucleoside triphosphate diphosphohydrolase 5	0.047849	1.49723	0.582296			0.392447	0.697484	0.480732	0.907382	0.621058	0.823202
P61028	Rab8b	Ras-related protein Rab-8B	0.00088999	1.49672	0.581801	v		4.04444	4.34404	4.87023	6.8094	6.38066	6.65448
Q80XI4	Pip4k2b	Phosphatidylinositol 5-phosphate 4-kinase type-2 beta	0.0158876	1.4964	0.581498			2.8709	3.23551	3.09191	3.47198	3.73488	6.55751
Q60872	Eif1a	Eukaryotic translation initiation factor 1A	0.0119688	1.49631	0.58141			1.37326	1.51881	1.79324	1.78796	2.60562	2.61709
Q6URW6	Myh14	Myosin-14	0.00386849	1.49614	0.581246			14.7661	17.4699	14.0111	29.2626	19.0209	20.9087
O70458	Osmr	Oncostatin-M-specific receptor subunit beta	0.0113479	1.4956	0.580724			0.593573	0.604717	0.771444	0.676136	1.2266	1.0432
D3Z2R5	Selenon	Selenoprotein N	0.0358884	1.49559	0.580713			0.648996	0.851042	0.718542	1.31532	0.950524	1.05224
Q9CQE3	Mrps17	28S ribosomal protein S17, mitochondrial	0.00459803	1.49306	0.578273			0.645407	0.64118	0.645812	1.24856	0.719453	0.917178
Q923B6	Steap4	Metalloreductase STEAP4	0.00530213	1.49193	0.57718			6.85561	7.84641	8.64458	9.48441	11.796	13.5511
P50544	Acadvl	Very long-chain specific acyl-CoA dehydrogenase, mitochondrial	0.0106138	1.4915	0.576768			21.2901	34.0036	25.1019	48.589	31.2384	40.083
Q9CR20	Ier3ip1	Immediate early response 3-interacting protein 1	0.037314	1.49117	0.576446			2.8871	1.89572	1.78163	4.61498	2.25939	2.91435
Q80VJ3	Dnph1	2'-deoxynucleoside 5'-phosphate N-hydrolase 1	0.0374349	1.49051	0.575801			0.706476	0.44842	0.643526	0.601158	1.23007	0.84933
Q91WC9	Daglb	Diacylglycerol lipase-beta	0.0212431	1.48924	0.57458			1.51309	1.53274	1.72262	1.51669	2.6539	2.93079
Q8VE97	Srsf4	Serine/arginine-rich splicing factor 4	0.00165069	1.48818	0.573548			2.9585	3.06132	3.54352	4.46157	4.29049	5.4799
Q8R3N1	Nop14	Nucleolar protein 14	0.0280052	1.48759	0.572974			0.920389	0.869223	0.917891	1.91945	0.929959	1.17824
Q9D8Y1	Tmem126a	Transmembrane protein 126A	0.000482019	1.48664	0.572053	v		0.885556	0.823214	0.937234	1.33286	1.28875	1.31205
P07759	Serpina3k	Serine protease inhibitor A3K	0.040316	1.48623	0.571655			21.1298	19.1748	12.8811	14.2831	31.2214	33.5415
Q9CRD0	Ociad1	OCIA domain-containing protein 1	0.0125269	1.48603	0.571465			4.27247	4.83143	4.9972	4.69767	9.08607	7.17096
P62876	Polr2l	DNA-directed RNA polymerases I, II, and III subunit RPABC5	0.0307905	1.48591	0.571348			1.70603	1.85559	2.41264	2.2045	3.9764	2.69632
Q3UIU2	Ndufb6	NADH dehydrogenase [ubiquinone] 1 beta subcomplex subunit 6	0.0153643	1.48535	0.570803			3.63158	4.73963	3.79578	8.21143	4.66524	5.19558
P57716	Ncstn	Nicastrin	0.0446311	1.47638	0.562066	v		13.1164	14.6503	16.1219	12.966	30.8015	21.0288
Q9D1M4	Eef1e1	Eukaryotic translation elongation factor 1 epsilon-1	0.0316934	1.47091	0.556706			2.03028	2.06903	2.32387	2.00075	3.93657	3.51058
Q3U1T9	Dennd1b	DENN domain-containing protein 1B	0.0381143	1.47059	0.556399	v		0.550515	0.629871	0.685528	1.1578	0.657686	0.928511
Q8BH74	Nup107	Nuclear pore complex protein Nup107	0.000996079	1.47007	0.555889			1.53587	1.90264	2.1028	2.71611	2.34441	3.08562
P97429	Anxa4	Annexin A4	0.0241937	1.4698	0.555623			35.4498	43.1569	46.5051	46.1767	81.4896	56.2234
Q8C0L0	Tmx4	Thioredoxin-related transmembrane protein 4	0.0225024	1.46951	0.555333			4.70291	4.41772	4.71249	5.48464	9.13451	5.70872
O35405	Pld3	5'-3' exonuclease PLD3	0.0298399	1.46899	0.554822	v		9.88724	9.23032	10.2056	9.11466	14.4593	19.5014
P10852	Slc3a2	4F2 cell-surface antigen heavy chain	0.0238399	1.4678	0.553658			22.3378	22.0549	26.4723	24.4734	48.8532	30.6892
Q99K46	Usp11	Ubiquitin carboxyl-terminal hydrolase 11	0.0035018	1.46681	0.552681			0.860661	0.987305	1.06426	1.67926	1.27774	1.31467
Q64012	Raly	RNA-binding protein Raly	0.0051828	1.46658	0.552457			6.99345	7.90441	9.25964	9.61739	13.1425	12.6691
Q8R3I9	B3gnt8	UDP-GlcNAc:betaGal beta-1,3-N-acetylglucosaminyltransferase 8	0.0340013	1.46551	0.551403			0.258476	0.349916	0.370294	0.574577	0.564061	0.295636
Q3URS9	Ccdc51	Mitochondrial potassium channel	0.0390814	1.46254	0.54848			1.63282	1.74412	1.85771	1.78724	3.75675	2.11191
Q8C9V1	Tbc1d10c	Carabin	0.00433261	1.46147	0.547416	v		0.655656	0.686348	0.9021	1.29476	0.888637	1.09629
P70404	Idh3g	Isocitrate dehydrogenase [NAD] subunit gamma 1, mitochondrial	0.00862425	1.46146	0.54741			3.18385	4.46046	3.19809	6.30953	4.2184	5.31779
Q9D0R4	Ddx56	Probable ATP-dependent RNA helicase DDX56	0.0330995	1.45995	0.545915			0.866884	1.09755	1.12124	1.76511	1.36014	1.37967
Q9D198	Syf2	Pre-mRNA-splicing factor SYF2	0.0241614	1.45928	0.545258			2.5026	2.3659	3.16238	2.6414	5.14364	3.93428
P97313	Prkdc	DNA-dependent protein kinase catalytic subunit	0.0122346	1.45621	0.542214	v		1.5657	1.4955	1.78543	2.94896	2.03595	2.07277
Q9EQU3	Tlr9	Toll-like receptor 9	0.00435447	1.45561	0.541627	v		1.69495	1.92099	2.17427	2.27575	2.93842	3.21412
P06909	Cfh	Complement factor H	0.037123	1.45493	0.540953	v		6.17362	7.55586	7.886	13.7873	11.239	6.42278
P84096	Rhog	Rho-related GTP-binding protein RhoG	0.0263354	1.4523	0.538344			22.5721	24.4584	26.372	21.7443	46.368	38.4906
O55106	Strn	Striatin	0.0415165	1.4511	0.537146			8.28798	8.71935	10.7003	7.5893	18.1676	14.4497
Q61503	Nt5e	5'-nucleotidase	0.0460667	1.44927	0.535322			3.92082	3.52854	4.16133	3.20208	8.00062	5.62427
Q80WW9	Ddrgk1	DDRGK domain-containing protein 1	0.0275837	1.44534	0.531406			1.30304	1.18118	1.71902	1.39822	2.56602	2.11085
E2JF22	Piezo1	Piezo-type mechanosensitive ion channel component 1	0.0434426	1.44496	0.531025			0.358698	0.4143	0.385435	0.613718	0.630055	0.430111
Q9D338	Mrpl19	39S ribosomal protein L19, mitochondrial	0.00590556	1.4447	0.530767			0.704557	0.779044	0.95014	1.06967	1.06509	1.38126
Q9D7A6	Srp19	Signal recognition particle 19 kDa protein	0.0347469	1.44266	0.528728			1.2276	1.17595	1.26048	1.27026	2.29998	1.7157
Q8K3G9	Appl2	DCC-interacting protein 13-beta	0.00712774	1.44246	0.528533			0.400529	0.51138	0.473396	0.631979	0.552492	0.813779
Q9CPR8	Nsmce3	Non-structural maintenance of chromosomes element 3 homolog	0.00237837	1.4417	0.527774			2.47967	2.57894	2.96328	3.08872	4.72437	3.75208
Q5F2E8	Taok1	Serine/threonine-protein kinase TAO1	0.00475081	1.4406	0.526674			0.306281	0.426117	0.384129	0.636427	0.440534	0.531511
Q9D6Z1	Nop56	Nucleolar protein 56	0.00769438	1.43975	0.525814			9.06785	11.1858	11.7843	18.8234	12.8369	14.4663
Q2HXL6	Edem3	ER degradation-enhancing alpha-mannosidase-like protein 3	0.000295057	1.43891	0.52498			0.764258	0.775004	0.883179	1.02643	1.13326	1.32599
Q5RJ54	Zscan26	Zinc finger and SCAN domain-containing protein 26	0.00861318	1.43814	0.5242			0.570441	0.556743	0.734326	0.702124	1.00426	0.970725
Q6AXF6	Sidt1	SID1 transmembrane family member 1	0.0447679	1.43809	0.524154			0.230077	0.264044	0.26472	0.43036	0.311433	0.34949
Q64518	Atp2a3	Sarcoplasmic/endoplasmic reticulum calcium ATPase 3	0.00735931	1.43728	0.523345			7.42225	8.37901	9.44655	11.2678	14.9768	10.0437
Q9CQR6	Ppp6c	Serine/threonine-protein phosphatase 6 catalytic subunit	0.0279663	1.43719	0.523251	v		0.626636	0.705785	0.695887	0.685329	0.920704	1.30903
Q6ZQE4	Nemp1	Nuclear envelope integral membrane protein 1	0.00637152	1.43648	0.522535			1.09286	1.06339	1.13848	1.5339	1.81266	1.38624
Q9QYR9	Acot2	Acyl-coenzyme A thioesterase 2, mitochondrial	0.0375347	1.4334	0.519446			1.43166	1.67226	1.76021	1.52652	2.61713	2.82861
Q9JIS8	Slc12a4	Solute carrier family 12 member 4	0.00117888	1.43337	0.519409			0.916767	0.865058	0.949158	1.17574	1.32413	1.41464
Q99LV7	Pigx	Phosphatidylinositol-glycan biosynthesis class X protein	0.0120869	1.43297	0.519013			0.659831	0.667746	0.801642	1.04037	1.20416	0.806585
Q3UDW8	Hgsnat	Heparan-alpha-glucosaminide N-acetyltransferase	0.015917	1.43026	0.516275			1.2402	1.33345	1.42614	1.38421	2.40031	1.93621
Q9CZS1	Aldh1b1	Aldehyde dehydrogenase X, mitochondrial	0.038122	1.43025	0.516267			3.77659	3.96805	5.30662	3.9346	8.45133	6.28063
Q99L45	Eif2s2	Eukaryotic translation initiation factor 2 subunit 2	0.0171248	1.42999	0.516005			10.0972	10.5309	11.5999	10.2237	19.4735	16.3885
Q09200	B4galnt1	Beta-1,4 N-acetylgalactosaminyltransferase 1	0.000425159	1.42813	0.514129			3.75622	4.13426	3.93563	5.24055	5.37563	6.27305
Q61733	Mrps31	28S ribosomal protein S31, mitochondrial	0.0467182	1.427	0.512981			1.52983	1.56489	1.66786	1.34673	3.00397	2.44548
O09126	Sema4d	Semaphorin-4D	0.0308764	1.42621	0.512191			1.37635	1.42365	1.66047	1.37467	2.85864	2.12828
Q8VHI3	Pofut2	GDP-fucose protein O-fucosyltransferase 2	0.0488757	1.42546	0.511431			0.665178	0.72814	0.699225	0.707616	0.802351	1.47288
Q9D7N3	Mrps9	28S ribosomal protein S9, mitochondrial	0.00269215	1.42432	0.510275			0.427734	0.511609	0.481687	0.615267	0.693131	0.715605
Q62093	Srsf2	Serine/arginine-rich splicing factor 2	0.0113863	1.42397	0.509916			32.2178	29.9225	27.949	40.4434	35.377	52.4637
P55012	Slc12a2	Solute carrier family 12 member 2	0.000308158	1.42126	0.507173	v		1.13173	1.32376	1.32378	1.62716	1.75127	1.99291
Q62465	Vat1	Synaptic vesicle membrane protein VAT-1 homolog	0.0487067	1.41777	0.50362			14.8907	20.4574	18.8878	18.0938	21.853	36.947
E9PVB5	Ttc17	Tetratricopeptide repeat protein 17	0.0198425	1.41714	0.502978			0.0730889	0.0642348	0.0640083	0.0821483	0.129249	0.0739178
Q8BGX2	Timm29	Mitochondrial import inner membrane translocase subunit Tim29	0.0107464	1.41657	0.502406			1.9553	2.35451	2.52451	3.45453	3.34277	2.88403
Q8VD31	Tapbpl	Tapasin-related protein	0.0320207	1.4142	0.499983	v		7.00965	7.41804	9.23255	8.36844	14.3756	10.7162
P31001	Des	Desmin	0.0217843	1.41384	0.499615			184.808	198.283	235.079	198.024	320.253	355.714
Q91XL3	Uxs1	UDP-glucuronic acid decarboxylase 1	0.0298313	1.41237	0.498117			0.437969	0.406164	0.581081	0.465764	0.837034	0.710131
Q9CZ13	Uqcrc1	Cytochrome b-c1 complex subunit 1, mitochondrial	0.0326011	1.41005	0.495747			48.1585	53.9532	58.0827	54.5195	107.275	64.0875
Q8BZ00	Slc9a9	Sodium/hydrogen exchanger 9	0.0485009	1.4085	0.49416			1.14871	0.970857	1.42126	1.586	1.77032	1.63092
P67984	Rpl22	60S ribosomal protein L22	0.0344579	1.40814	0.493792	v		38.556	41.7498	52.5995	52.8489	53.6748	80.6257
P41158	Elk4	ETS domain-containing protein Elk-4	0.0198588	1.40703	0.492654			1.3677	1.09867	1.42311	1.3861	2.42244	1.66407
Q80W54	Zmpste24	CAAX prenyl protease 1 homolog	0.0057209	1.40579	0.491379	v		2.3903	2.64735	2.6767	4.40826	2.75465	3.68183
P53986	Slc16a1	Monocarboxylate transporter 1	0.012133	1.4028	0.488309			1.72742	1.94116	1.39929	1.7317	2.38913	2.98837
Q99M31	Hspa14	Heat shock 70 kDa protein 14	0.00311904	1.40106	0.486522			3.45783	3.42374	3.74495	3.77015	5.40032	5.71796
Q9CYN2	Spcs2	Signal peptidase complex subunit 2	0.000642099	1.40025	0.48568			6.03822	7.46348	7.56428	10.5248	9.20928	9.76342
Q61165	Slc9a1	Sodium/hydrogen exchanger 1	0.0164235	1.39972	0.485142			0.745117	0.754323	0.894703	0.866149	1.34402	1.14097
B2RUP2	Unc13d	Protein unc-13 homolog D	0.00151199	1.3949	0.480162	v		1.16833	1.1285	1.07118	1.44424	1.51417	1.73963
Q8K2W3	Txndc11	Thioredoxin domain-containing protein 11	0.041027	1.39467	0.479923			0.653465	0.751629	0.79625	0.997157	1.06884	1.00415
Q8VC60	Glb1l	Beta-galactosidase-1-like protein	0.0445768	1.39457	0.479819			0.281475	0.269386	0.258591	0.332733	0.281584	0.514518
Q6DVA0	Lemd2	LEM domain-containing protein 2	0.0220786	1.39437	0.479614			5.20037	6.09242	6.69984	6.82932	10.9034	7.35563
O89106	Fhit	Bis(5'-adenosyl)-triphosphatase	0.0381462	1.39194	0.477093			0.586528	0.689691	0.801908	0.639595	1.16184	1.09119
Q9DAA6	Exosc1	Exosome complex component CSL4	0.00598546	1.39118	0.476311			1.93347	2.23466	2.51427	2.65337	3.65919	2.98386
P35917	Flt4	Vascular endothelial growth factor receptor 3	0.0189065	1.39052	0.475624			0.528936	0.469767	0.634393	0.510373	0.872445	0.888033
P54276	Msh6	DNA mismatch repair protein Msh6	0.000133071	1.38967	0.474746	v		1.91666	2.07684	2.31259	2.76807	3.18657	2.80878
Q9WV68	Decr2	Peroxisomal 2,4-dienoyl-CoA reductase [(3E)-enoyl-CoA-producing]	0.0116036	1.38901	0.474057			0.40071	0.505399	0.425641	0.709584	0.531085	0.609145
Q62028	Pla2r1	Secretory phospholipase A2 receptor	0.0342516	1.38806	0.473068			0.443678	0.617294	0.70021	0.587468	1.08167	0.775487
Q9D7N9	Apmap	Adipocyte plasma membrane-associated protein	0.0149648	1.38798	0.472992			5.64553	9.52033	6.65488	9.75131	10.3798	10.1558
Q60932	Vdac1	Voltage-dependent anion-selective channel protein 1	0.0265366	1.38582	0.470737			29.2376	38.0461	38.9491	61.9881	42.3547	42.8764
Q7TNC4	Luc7l2	Putative RNA-binding protein Luc7-like 2	0.033331	1.38577	0.470692			5.72437	5.28695	6.32857	6.04245	8.23808	9.74865
Q9D168	Ints12	Integrator complex subunit 12	0.0305095	1.38552	0.470432			2.69185	2.61199	3.00263	2.848	4.77535	3.88547
O35368	Ifi203	Interferon-activable protein 203	0.0055399	1.3829	0.467694	v		0.49487	0.658106	0.701876	0.942787	0.799329	0.822952
Q8C5Q4	Grsf1	G-rich sequence factor 1	0.0306592	1.37939	0.464026			1.42431	1.41824	1.58718	1.37319	2.6045	2.13261
Q8R121	Serpina10	Protein Z-dependent protease inhibitor	0.0246947	1.37634	0.460838			0.608014	0.490606	0.593178	0.823778	0.870583	0.634129
P15208	Insr	Insulin receptor	0.00281976	1.37608	0.460563			0.748703	1.05291	0.885827	1.32675	1.34527	1.0261
Q9JIY5	Htra2	Serine protease HTRA2, mitochondrial	0.0215039	1.3739	0.458282			6.73678	7.54623	7.58846	8.5111	12.6748	8.86342
Q8K2Q7	Brox	BRO1 domain-containing protein BROX	0.0481723	1.37223	0.45652			1.68999	1.92103	1.82215	2.124	1.79889	3.53266
P63044	Vamp2	Vesicle-associated membrane protein 2	0.00427734	1.37129	0.455533	v		1.39721	1.48677	1.66609	1.79381	2.45281	1.99284
O55143	Atp2a2	Sarcoplasmic/endoplasmic reticulum calcium ATPase 2	0.0116551	1.36901	0.453132			6.44278	8.05516	7.56811	7.47165	11.8718	10.8652
Q9CXI0	Coq5	2-methoxy-6-polyprenyl-1,4-benzoquinol methylase, mitochondrial	0.037856	1.36858	0.452684			0.609921	0.73972	0.760081	0.640293	1.24892	0.998116
A2A4P0	Dhx8	ATP-dependent RNA helicase DHX8	0.000257018	1.36197	0.445698			3.31591	3.59734	4.07683	5.06889	4.82813	5.07118
Q8C080	Snx16	Sorting nexin-16	0.0200092	1.36115	0.444829			0.210906	0.21474	0.231942	0.211473	0.327325	0.35628
P36552	Cpox	Oxygen-dependent coproporphyrinogen-III oxidase, mitochondrial	0.0277916	1.36018	0.443797			2.96096	3.22248	3.91639	3.50071	5.68794	4.54893
Q99M87	Dnaja3	DnaJ homolog subfamily A member 3, mitochondrial	0.00182924	1.35979	0.443387	v		6.65118	7.85727	7.88237	8.59935	11.3472	10.5003
O08912	Galnt1	Polypeptide N-acetylgalactosaminyltransferase 1	0.0151427	1.35747	0.44092			1.70222	2.07722	2.09434	1.99201	2.71232	3.26915
Q921I1	Tf	Serotransferrin	0.0169047	1.35605	0.439415			59.5292	56.9369	59.3081	91.1856	89.5461	57.6276
Q8BH95	Echs1	Enoyl-CoA hydratase, mitochondrial	0.0257038	1.35574	0.439079			16.5365	26.8153	21.7606	24.0015	34.9849	29.289
Q3UYV9	Ncbp1	Nuclear cap-binding protein subunit 1	0.00487465	1.35523	0.43854			2.59796	2.8269	2.77936	4.32403	3.25505	3.53954
Q62086	Pon2	Serum paraoxonase/arylesterase 2	0.0367764	1.35462	0.437886			3.11692	4.33044	4.04339	3.80434	6.70212	5.05911
Q6P5E4	Uggt1	UDP-glucose:glycoprotein glucosyltransferase 1	0.0114772	1.35095	0.433974			10.3103	12.7597	12.3598	12.4786	15.5345	19.8508
Q6PFD9	Nup98	Nuclear pore complex protein Nup98-Nup96	0.00227801	1.34518	0.427796			7.56495	8.61005	9.99322	10.5554	12.9892	11.6563
Q8BXN9	Tmem87a	Transmembrane protein 87A	0.0200056	1.34326	0.425737			0.712756	0.771747	0.914041	0.819462	1.26615	1.13625
Q7TQ95	Lnpk	Endoplasmic reticulum junction formation protein lunapark	0.00724594	1.34231	0.424718			1.20125	1.36749	1.32377	1.39044	1.77381	2.06071
O54834	Arhgap6	Rho GTPase-activating protein 6	0.0421158	1.34149	0.423838			0.289047	0.274158	0.339757	0.291805	0.389972	0.529538
Q91YH5	Atl3	Atlastin-3	0.00290753	1.33949	0.42168			4.20353	5.52845	4.62089	5.8011	6.35896	7.06542
Q9QZC2	Plxnc1	Plexin-C1	0.0395671	1.33428	0.416056			0.356048	0.371989	0.406541	0.382222	0.680385	0.451232
Q9EPE9	Atp13a1	Endoplasmic reticulum transmembrane helix translocase	0.018619	1.32632	0.407429			2.3062	2.54649	2.55761	3.82629	2.33497	3.66717
Q9R0P6	Sec11a	Signal peptidase complex catalytic subunit SEC11A	0.0362266	1.32364	0.404513			8.8936	9.21099	10.3312	15.8464	11.5561	10.2364
Q922Q8	Lrrc59	Leucine-rich repeat-containing protein 59	0.0131334	1.32255	0.403324			36.704	39.6916	40.4707	42.9436	59.7113	51.9068
Q8BPM0	Daam1	Disheveled-associated activator of morphogenesis 1	0.0214938	1.32126	0.40191			0.88018	1.12612	0.893229	1.2797	1.42189	1.12943
Q8R3F5	Mcat	Malonyl-CoA-acyl carrier protein transacylase, mitochondrial	0.0196977	1.31891	0.399345			1.57725	1.97372	1.83219	2.59061	2.17137	2.33793
Q8K1R3	Pnpt1	Polyribonucleotide nucleotidyltransferase 1, mitochondrial	0.0086219	1.31876	0.399177			1.27879	1.66688	1.32328	1.79031	1.74509	2.0943
P97298	Serpinf1	Pigment epithelium-derived factor	0.0488969	1.31871	0.399123			0.751933	1.01393	0.900929	1.23407	1.33808	0.944563
Q8C310	Robo4	Roundabout homolog 4	0.044775	1.31791	0.398246			0.543504	0.660425	0.706859	0.535845	0.975392	1.007
Q9Z1M0	P2rx7	P2X purinoceptor 7	0.0226247	1.31691	0.397156	v	Control the growth of lung tumor	0.378251	0.355741	0.420143	0.51178	0.490046	0.518064
Q9DC11	Plxdc2	Plexin domain-containing protein 2	0.0344413	1.31441	0.394412			1.57892	2.25111	2.26548	2.19142	3.31465	2.5059
P14234	Fgr	Tyrosine-protein kinase Fgr	0.0082154	1.31397	0.393938	v		1.70089	2.09801	2.0949	2.40235	2.55663	2.78533
Q8BG73	Sh3bgrl2	SH3 domain-binding glutamic acid-rich-like protein 2	0.0488819	1.31377	0.393716			0.641865	0.732933	0.630773	0.912213	0.759245	0.963406
P59470	Polr3b	DNA-directed RNA polymerase III subunit RPC2	0.0167154	1.31123	0.390923	v		0.632436	0.608096	0.64738	0.752107	0.691382	1.032
Q6PDQ2	Chd4	Chromodomain-helicase-DNA-binding protein 4	0.0488485	1.30999	0.389557			2.71079	3.22534	3.44496	3.46004	3.54791	5.28121
Q60680	Chuk	Inhibitor of nuclear factor kappa-B kinase subunit alpha	0.0161431	1.30942	0.388923			0.389385	0.493739	0.462795	0.614408	0.543321	0.604638
Q9DCX2	Atp5pd	ATP synthase subunit d, mitochondrial	0.0266865	1.30416	0.383126			49.933	60.0291	57.952	51.8676	91.1145	76.0055
O35857	Timm44	Mitochondrial import inner membrane translocase subunit TIM44	0.00513337	1.30076	0.37935			2.18459	2.7579	2.58527	2.61279	3.69367	3.48533
Q9EP89	Lactb	Serine beta-lactamase-like protein LACTB, mitochondrial	0.0110676	1.29986	0.378352			2.09124	2.50263	2.66973	2.80634	3.47467	3.16062
O08992	Sdcbp	Syntenin-1	0.0481825	1.29121	0.368721			2.85835	3.00455	3.26952	3.01385	4.90969	3.86831
Q8JZM7	Cdc73	Parafibromin	0.0269795	1.29045	0.36787			3.44124	4.16351	4.17473	4.50233	6.44795	4.25051
Q8VE10	Naa40	N-alpha-acetyltransferase 40	0.0366163	1.2884	0.365577			1.96151	1.68513	1.60608	2.10155	2.38108	2.28496
Q8C4J7	Tbl3	Transducin beta-like protein 3	0.0289486	1.28718	0.364218			2.00746	2.3913	2.11753	3.033	2.21875	3.13591
Q6P9N1	Fam126a	Hyccin	0.0252074	1.28383	0.36045			0.56493	0.678706	0.745834	0.98867	0.844039	0.721425
Q3TZZ7	Esyt2	Extended synaptotagmin-2	0.015598	1.26943	0.344178			8.21473	9.8505	9.24669	12.2186	10.717	11.7349
Q8BZ36	Rint1	RAD50-interacting protein 1	0.0447357	1.26879	0.343453			0.2554	0.257194	0.286395	0.296619	0.350101	0.367029
Q9JKF1	Iqgap1	Ras GTPase-activating-like protein IQGAP1	0.0181356	1.26454	0.338616			39.9041	47.4314	50.4503	48.1783	58.1458	67.9121
Q80TR8	Dcaf1	DDB1- and CUL4-associated factor 1	0.0161272	1.26342	0.33734	v		0.932621	1.0487	1.12125	1.05933	1.50771	1.35283
Q9DBS2	Tprg1l	Tumor protein p63-regulated gene 1-like protein	0.0299163	1.2619	0.335593			0.903228	0.993736	0.948536	1.35762	0.963822	1.26928
Q61387	Cox7a2l	Cytochrome c oxidase subunit 7A-related protein, mitochondrial	0.0233316	1.26027	0.333734			0.335238	0.467427	0.446637	0.54264	0.531471	0.500348
Q920B9	Supt16h	FACT complex subunit SPT16	0.034848	1.25858	0.3318			8.58794	10.6569	10.3918	12.4071	10.0269	14.8661
Q9WV02	Rbmx	RNA-binding motif protein, X chromosome	0.0227076	1.25771	0.330799			1.70777	1.80151	2.13805	2.53532	2.32716	2.24022
Q9D125	Mrps25	28S ribosomal protein S25, mitochondrial	0.0124891	1.25632	0.329209			0.641876	0.591518	0.537756	0.752421	0.793001	0.679717
O35598	Adam10	Disintegrin and metalloproteinase domain-containing protein 10	0.0330255	1.25455	0.327167	v		7.47626	8.98698	8.90276	8.44217	12.9437	10.4369
Q91W52	Tmem19	Transmembrane protein 19	0.0496296	1.25227	0.324547			1.17659	1.20412	1.23262	1.65037	1.43137	1.44312
P61804	Dad1	Dolichyl-diphosphooligosaccharide--protein glycosyltransferase subunit DAD1	0.00511128	1.25061	0.322631			14.5508	17.9654	15.7932	20.4899	19.2186	20.7077
Q9CZ69	Cmtm6	CKLF-like MARVEL transmembrane domain-containing protein 6	0.0309959	1.24685	0.318285			6.40681	5.64797	4.93513	7.37261	5.99665	7.81456
P97384	Anxa11	Annexin A11	0.0418115	1.24589	0.317171			19.3309	21.428	24.562	22.3363	31.3972	27.6488
P06683	C9	Complement component C9	0.0408182	1.23969	0.30998	v		0.552974	0.534198	0.433063	0.47874	0.678296	0.727584
Q6GQT9	Nomo1	Nodal modulator 1	0.00829711	1.23647	0.306232			6.17419	7.85113	7.18057	7.96246	8.96451	9.29356
Q8JZQ2	Afg3l2	AFG3-like protein 2	0.0380724	1.23298	0.302153			4.21975	5.80978	5.45127	7.21835	5.62816	6.24107
Q3TYA6	Mphosph8	M-phase phosphoprotein 8	0.0257221	1.23223	0.301271			1.53446	1.45933	1.77858	1.82926	1.94875	2.10265
Q61510	Trim25	E3 ubiquitin/ISG15 ligase TRIM25	0.0346578	1.22339	0.290887	v		1.3272	1.47664	1.4653	1.73297	1.41222	2.07764
O08715	Akap1	A-kinase anchor protein 1, mitochondrial	0.0453756	1.22131	0.288428	v		0.57467	0.756384	0.611851	0.714469	0.89409	0.764327
Q922V4	Plrg1	Pleiotropic regulator 1	0.0415846	1.21841	0.285001			1.60554	1.89522	2.03144	1.83155	2.37439	2.53456
Q9JKW0	Arl6ip1	ADP-ribosylation factor-like protein 6-interacting protein 1	0.0310924	1.21799	0.284507			3.65833	4.22401	3.83225	4.04553	5.05646	5.16631
Q6PAJ1	Bcr	Breakpoint cluster region protein	0.0251632	1.21081	0.275974	v		0.605094	0.60626	0.641252	0.65684	0.695335	0.890981
Q921M3	Sf3b3	Splicing factor 3B subunit 3	0.0493225	1.20709	0.271531			20.0281	24.4939	23.0978	21.7536	30.9925	28.8769
P45700	Man1a1	Mannosyl-oligosaccharide 1,2-alpha-mannosidase IA	0.0276609	1.20423	0.268105			3.45944	3.66097	4.00285	4.92793	3.89542	4.57158
Q6A0D4	Rftn1	Raftlin	0.0431413	1.19304	0.254638	v		2.15149	2.03608	2.42713	2.21387	2.88956	2.78814
Q6ZWQ7	Spcs3	Signal peptidase complex subunit 3	0.0486625	1.1839	0.243553			9.79679	11.9828	12.1525	14.5554	12.4613	13.1556
Q9EP69	Sacm1l	Phosphatidylinositol-3-phosphatase SAC1	0.0406784	0.851733	-0.231527			15.9457	20.4503	18.413	15.8538	13.2262	17.6025
Q9D5T0	Atad1	Outer mitochondrial transmembrane helix translocase	0.0363271	0.844806	-0.243308			4.4908	5.26884	5.64791	4.42841	4.56181	4.02617
Q8VCM8	Ncln	Nicalin	0.028692	0.844597	-0.243665			2.61508	3.20657	3.05016	2.7284	2.17125	2.59345
P01027	C3	Complement C3	0.00860968	0.841083	-0.249679	v		18.8112	18.9087	19.389	16.4924	14.4946	17.0464
Q99KP6	Prpf19	Pre-mRNA-processing factor 19	0.0294173	0.830971	-0.26713			12.9588	16.6642	15.5644	10.7902	12.6852	14.0741
Q6PD26	Pigs	GPI transamidase component PIG-S	0.0218082	0.826814	-0.274365			4.31109	4.78376	5.11055	3.82332	3.80325	4.11865
Q9Z2I0	Letm1	Mitochondrial proton/calcium exchanger protein	0.0282458	0.816195	-0.293014			6.12529	7.9932	7.32242	5.57406	5.85567	6.07023
Q8BWW9	Pkn2	Serine/threonine-protein kinase N2	0.0435795	0.804169	-0.31443			0.576798	0.59612	0.64739	0.397118	0.413758	0.652959
P70279	Surf6	Surfeit locus protein 6	0.0404489	0.800583	-0.320877			3.23513	3.19355	3.28019	2.21789	2.60424	2.95063
Q8C5L6	Inpp5k	Inositol polyphosphate 5-phosphatase K	0.0402764	0.798882	-0.323946			0.934704	1.14879	1.22532	0.923391	0.692772	1.02719
Q05117	Acp5	Tartrate-resistant acid phosphatase type 5	0.0433973	0.798593	-0.324467	v		7.36213	7.59373	7.99988	7.45013	3.99965	6.88252
Q8CI33	Cwf19l1	CWF19-like protein 1	0.0294689	0.79639	-0.328454			2.62573	3.28201	3.11196	2.47506	1.98069	2.72744
Q8R3P6	Ints14	Integrator complex subunit 14	0.0103687	0.795731	-0.329647			1.53736	1.78229	1.79392	1.23943	1.40331	1.42628
Q8R2S9	Actr8	Actin-related protein 8	0.0168846	0.794855	-0.331237			0.728959	0.745412	0.658358	0.708481	0.526324	0.460404
P01029	C4b	Complement C4-B	0.0160579	0.793504	-0.333691	v		6.81934	6.82176	6.14587	4.16793	6.21888	5.31423
Q6ZPY2	Smg5	Protein SMG5	0.0435083	0.793435	-0.333817			0.498435	0.534289	0.485679	0.342631	0.428503	0.433619
Q91VR5	Ddx1	ATP-dependent RNA helicase DDX1	0.0431836	0.790086	-0.339919	v		16.3221	19.0764	20.1984	11.3047	13.8737	18.7479
Q148V7	Relch	RAB11-binding protein RELCH	0.00709827	0.787412	-0.344809			0.874729	0.799315	0.879779	0.52838	0.73291	0.749621
Q9R1Z8	Sorbs3	Vinexin	0.0455163	0.787298	-0.345018			4.72045	5.23539	5.83456	2.84385	4.52588	5.06202
Q9JMC3	Dnaja4	DnaJ homolog subfamily A member 4	0.0482993	0.786788	-0.345953			0.8353	0.896095	0.907914	0.490467	0.903557	0.682553
P58137	Acot8	Acyl-coenzyme A thioesterase 8	0.0278918	0.784129	-0.350838			0.91766	1.16265	1.02204	0.740075	0.761755	0.930814
Q8CJ19	Mical3	[F-actin]-monooxygenase MICAL3	0.0167016	0.784103	-0.350885			0.49451	0.544203	0.51832	0.360688	0.516712	0.343474
Q8CIM8	Ints4	Integrator complex subunit 4	0.0205748	0.783855	-0.351341			0.966472	1.23599	1.19548	1.09068	0.767749	0.805062
Q78HU3	Mvb12a	Multivesicular body subunit 12A	0.0495876	0.783836	-0.351376			1.58446	1.65883	2.02898	0.940135	1.61747	1.57499
Q4VAE3	Tmem65	Transmembrane protein 65	0.0178017	0.783196	-0.352555			1.70376	2.0026	1.87494	1.79136	1.25784	1.32204
Q9Z0S9	Rabac1	Prenylated Rab acceptor protein 1	0.00702239	0.782901	-0.353098			1.64445	1.84936	1.64198	1.51313	1.08051	1.42717
Q04750	Top1	DNA topoisomerase 1	0.0248404	0.781047	-0.356519			10.4434	11.5448	12.4437	9.46683	7.62934	9.79677
Q9QX11	Cyth1	Cytohesin-1	0.0335792	0.780002	-0.35845			3.61886	3.46142	3.98695	1.9601	3.37878	3.29359
Q8BUL6	Plekha1	Pleckstrin homology domain-containing family A member 1	0.0349853	0.778198	-0.36179	v		0.596032	0.558476	0.66642	0.384832	0.515798	0.516414
O35286	Dhx15	Pre-mRNA-splicing factor ATP-dependent RNA helicase DHX15	0.0343052	0.777997	-0.362163	v		9.91037	12.2124	13.5326	11.7628	7.06612	8.91092
Q91WQ5	Taf5l	TAF5-like RNA polymerase II p300/CBP-associated factor-associated factor 65 kDa subunit 5L	0.0404735	0.777485	-0.363114			0.308553	0.388371	0.420219	0.235862	0.299563	0.333136
Q9DB96	Ngdn	Neuroguidin	0.0438558	0.775683	-0.366461			1.32474	1.61578	1.44397	0.881725	1.34612	1.17314
P62046	Lrch1	Leucine-rich repeat and calponin homology domain-containing protein 1	0.0027354	0.774981	-0.367767			4.22046	4.38501	4.79463	3.22312	3.23913	3.92257
Q61550	Rad21	Double-strand-break repair protein rad21 homolog	0.0147041	0.773974	-0.369643			8.92251	9.6974	10.5807	5.79479	8.49447	8.31124
O55236	Rngtt	mRNA-capping enzyme	0.038115	0.772277	-0.37281			0.759434	0.723294	0.782755	0.696098	0.34344	0.710042
Q8R502	Lrrc8c	Volume-regulated anion channel subunit LRRC8C	0.000945209	0.772256	-0.372849			1.76814	1.93745	1.7039	1.5701	1.12186	1.48555
Q91YI4	Arrb2	Beta-arrestin-2	0.0290442	0.771492	-0.374277			4.00927	4.22813	4.13604	2.2441	3.02748	4.27444
Q9QZB9	Dctn5	Dynactin subunit 5	0.0263294	0.771065	-0.375075			26.6698	31.8424	27.0695	19.3969	21.2866	25.3055
P70121	Zhx1	Zinc fingers and homeoboxes protein 1	0.0440495	0.77086	-0.37546			0.473257	0.437458	0.561981	0.436228	0.275409	0.423604
Q99PL6	Ubxn6	UBX domain-containing protein 6	0.0433154	0.770143	-0.376802			1.22607	1.27834	1.46038	0.666703	1.10164	1.2851
Q9QXZ0	Macf1	Microtubule-actin cross-linking factor 1	0.0422962	0.769381	-0.378229			5.45222	6.25644	6.94549	3.02719	5.1304	6.19457
Q64127	Trim24	Transcription intermediary factor 1-alpha	0.0305149	0.768941	-0.379055			0.932705	0.980129	1.20978	0.556526	0.92212	0.922458
Q9CXF4	Tbc1d15	TBC1 domain family member 15	0.0169772	0.767831	-0.381139			4.48956	4.72912	5.10404	2.75914	3.60971	4.62858
Q8CFE3	Rcor1	REST corepressor 1	0.0376369	0.767555	-0.381658	v		2.12871	2.19909	2.77069	1.21926	2.09952	2.1297
P56960	Exosc10	Exosome component 10	0.0130984	0.766327	-0.383969			1.50092	1.61855	1.91869	1.4884	1.02918	1.3433
Q9R0E1	Plod3	Multifunctional procollagen lysine hydroxylase and glycosyltransferase LH3	0.0324503	0.766251	-0.38411			2.61906	3.0555	3.32657	1.82032	2.36238	2.71443
Q8CFI7	Polr2b	DNA-directed RNA polymerase II subunit RPB2	0.0127898	0.765924	-0.384727			4.61525	5.69749	5.54877	4.70848	3.03481	4.40542
P35922	Fmr1	Synaptic functional regulator FMR1	0.0225775	0.765811	-0.384941			0.684207	0.745289	0.834249	0.592289	0.436817	0.704494
Q91VK1	Bzw2	Basic leucine zipper and W2 domain-containing protein 2	0.00896161	0.765092	-0.386295			2.9199	2.83124	3.00519	1.99916	2.00064	2.69959
P61600	Naa20	N-alpha-acetyltransferase 20	0.0487547	0.765007	-0.386456			2.45663	2.52914	3.07913	1.60456	1.98997	2.57518
Q8VDD5	Myh9	Myosin-9	0.0156298	0.764678	-0.387077	v		133.163	158.651	177.607	95.4345	142.283	121.239
O88673	Dgka	Diacylglycerol kinase alpha	0.00931771	0.764594	-0.387234			1.65755	1.67846	1.61717	1.47675	1.19561	1.11482
Q9EP53	Tsc1	Hamartin	0.0103929	0.761993	-0.39215	v		2.08401	1.96211	2.05152	1.23547	1.66252	1.74836
O54781	Srpk2	SRSF protein kinase 2	0.0259172	0.761389	-0.393294			1.33133	1.49735	1.33302	0.862366	1.06154	1.24476
Q8BH04	Pck2	Phosphoenolpyruvate carboxykinase [GTP], mitochondrial	0.0268878	0.761298	-0.393466			13.5255	15.4348	17.6153	8.48288	11.7836	15.1914
Q9R233	Tapbp	Tapasin	0.0207744	0.760378	-0.395212	v		54.0117	56.6605	61.6488	55.7253	39.0123	36.2915
Q8CEC0	Nup88	Nuclear pore complex protein Nup88	0.0035076	0.758605	-0.398579			2.9203	3.57275	3.42875	2.52084	2.56409	2.4418
Q9CWS4	Ints11	Integrator complex subunit 11	0.0387455	0.758297	-0.399165			1.28367	1.73306	1.34276	1.2689	0.822934	1.21395
Q8BTZ4	Anapc5	Anaphase-promoting complex subunit 5	0.0183492	0.757051	-0.401538			5.40257	6.50941	6.01007	3.42012	4.26994	5.87784
Q8BH15	Cnot10	CCR4-NOT transcription complex subunit 10	0.0204134	0.756574	-0.402447			1.95845	2.31033	2.24826	1.20386	1.60516	2.1216
Q61210	Arhgef1	Rho guanine nucleotide exchange factor 1	0.0178237	0.754725	-0.405977			33.4523	36.1149	40.8123	23.074	24.7735	35.4586
Q8C0I1	Agps	Alkyldihydroxyacetonephosphate synthase, peroxisomal	0.00558894	0.752914	-0.409443			2.17311	2.47073	2.56162	2.1202	1.50005	1.80485
Q9CU62	Smc1a	Structural maintenance of chromosomes protein 1A	0.0204707	0.75283	-0.409604			15.6767	19.3332	21.2009	11.5871	13.8662	16.8638
P11930	Nudt19	Nucleoside diphosphate-linked moiety X motif 19	0.0359754	0.752041	-0.411117			0.589013	0.614097	0.528225	0.360989	0.4815	0.459546
O88874	Ccnk	Cyclin-K	0.0267672	0.751987	-0.411221			2.31902	2.70655	2.52172	1.45379	1.69596	2.52571
Q8BPM2	Map4k5	Mitogen-activated protein kinase kinase kinase kinase 5	0.0366401	0.751833	-0.411517			0.574367	0.631126	0.701586	0.546869	0.319924	0.567012
Q8BFQ4	Wdr82	WD repeat-containing protein 82	0.00667521	0.751479	-0.412195			2.27275	2.63814	2.59914	1.52631	1.81444	2.30288
Q99KK9	Hars2	Histidine--tRNA ligase, mitochondrial	0.0421619	0.751373	-0.412399			1.01029	1.33699	1.25186	0.839314	0.73321	1.13177
Q9DBL2	Gdap2	Ganglioside-induced differentiation-associated protein 2	0.00515015	0.749872	-0.415284			0.604954	0.671365	0.658702	0.539784	0.396292	0.514942
P26369	U2af2	Splicing factor U2AF 65 kDa subunit	0.0303589	0.748911	-0.417133			46.4904	45.1029	53.0196	28.8395	36.8514	42.6113
Q3UHN9	Ndst1	Bifunctional heparan sulfate N-deacetylase/N-sulfotransferase 1	0.00575113	0.748226	-0.418454			0.716542	0.612303	0.694055	0.545917	0.50334	0.46433
Q61187	Tsg101	Tumor susceptibility gene 101 protein	0.00370356	0.746816	-0.421175			8.21924	9.23609	9.4013	5.51961	7.1297	7.40763
Q91YM4	Tbrg4	FAST kinase domain-containing protein 4	0.00196664	0.746726	-0.42135			3.89435	4.48316	4.46101	3.23548	3.19518	3.15619
Q8CG76	Akr7a2	Aflatoxin B1 aldehyde reductase member 2	0.036369	0.746677	-0.421444			7.01747	6.95158	8.18855	3.12703	6.32517	7.09237
Q3UQ44	Iqgap2	Ras GTPase-activating-like protein IQGAP2	0.0375887	0.746673	-0.421452			3.50936	4.35179	4.48421	2.61959	2.93619	3.66217
Q3UXZ9	Kdm5a	Lysine-specific demethylase 5A	0.0467587	0.74606	-0.422636			1.22165	1.43741	1.67892	1.53116	1.01273	0.692506
Q6P2B1	Tnpo3	Transportin-3	0.0109512	0.745537	-0.423649			3.01073	2.77044	3.08176	2.02626	1.71123	2.87015
Q9CQC6	Bzw1	Basic leucine zipper and W2 domain-containing protein 1	0.0210013	0.745169	-0.42436			10.6102	12.7557	11.5387	6.77416	7.76951	11.4661
P17426	Ap2a1	AP-2 complex subunit alpha-1	0.0103803	0.745139	-0.424418			6.77413	8.0158	7.49192	5.89255	3.96725	6.74327
Q9Z0U1	Tjp2	Tight junction protein ZO-2	0.0258009	0.744892	-0.424897			3.34131	3.58982	4.39844	1.66515	3.12699	3.64717
P70362	Ufd1	Ubiquitin recognition factor in ER-associated degradation protein 1	0.0099459	0.744695	-0.425278			6.74162	7.7957	8.26368	5.17321	5.74692	6.05967
P26041	Msn	Moesin	0.0359792	0.744439	-0.425775	v		103.89	116.332	131.001	63.5439	76.3123	121.608
P61166	Tmem258	Transmembrane protein 258	0.0289568	0.744265	-0.426111			4.84734	6.30857	5.96952	5.54421	3.60481	3.59684
Q8R4H2	Arhgef12	Rho guanine nucleotide exchange factor 12	0.0319307	0.743506	-0.427584			1.09843	1.40536	1.43468	0.703568	0.840888	1.38381
Q9Z0W3	Nup160	Nuclear pore complex protein Nup160	0.00825189	0.743191	-0.428195			3.00939	3.52739	3.41867	3.14112	1.80008	2.4576
Q9CQW1	Ykt6	Synaptobrevin homolog YKT6	0.0173342	0.742734	-0.429083			9.1202	9.84249	9.22601	5.3869	7.05013	8.49968
Q8BP56	Pgghg	Protein-glucosylgalactosylhydroxylysine glucosidase	0.0199511	0.741531	-0.431421			1.26486	1.39804	1.56098	0.837766	1.03584	1.25853
O35239	Ptpn9	Tyrosine-protein phosphatase non-receptor type 9	0.0215636	0.739586	-0.435209			1.7847	2.17862	1.87329	1.45352	0.984752	1.87841
O89103	Cd93	Complement component C1q receptor	0.0280723	0.739408	-0.435557			3.99043	4.62019	5.02398	2.36435	4.38024	3.33694
Q76N33	Stambpl1	AMSH-like protease	0.00741331	0.738742	-0.436858			4.26152	4.22089	3.79812	3.37172	2.88652	2.8139
Q9QXK3	Copg2	Coatomer subunit gamma-2	0.0156044	0.738349	-0.437625			2.21624	2.54041	2.64356	1.28513	1.67943	2.49938
Q9D0D3	Mtpap	Poly(A) RNA polymerase, mitochondrial	0.00923959	0.737914	-0.438475			0.649951	0.798112	0.732804	0.549244	0.546372	0.513677
E9Q309	Cep350	Centrosome-associated protein 350	0.0294656	0.736967	-0.440329			1.21735	1.15342	1.49845	0.7559	0.988203	1.10738
Q61097	Ksr1	Kinase suppressor of Ras 1	0.0400998	0.736769	-0.440715			1.20629	1.43443	1.4864	0.684255	1.33956	1.01692
Q8K411	Pitrm1	Presequence protease, mitochondrial	0.0167826	0.736178	-0.441874			3.79564	5.1221	5.02443	2.92713	3.34219	3.9946
Q8K114	Ints9	Integrator complex subunit 9	0.00374333	0.736146	-0.441936			0.838966	1.02077	1.08143	0.93677	0.610738	0.617616
Q8BLY7	Hps6	Hermansky-Pudlak syndrome 6 protein homolog	0.0281845	0.735832	-0.442551			0.443166	0.535484	0.529881	0.401298	0.235441	0.473287
Q9CX00	Ist1	IST1 homolog	0.048342	0.735449	-0.443302			5.23427	6.89301	7.66209	3.54594	5.19264	5.81551
Q91VN6	Ddx41	Probable ATP-dependent RNA helicase DDX41	0.0233762	0.735343	-0.44351			1.4181	1.47714	1.64966	0.87381	0.859698	1.60855
Q5U4D9	Thoc6	THO complex subunit 6 homolog	0.0158537	0.735336	-0.443524			2.69203	3.58722	3.32582	2.20586	2.80471	2.05239
Q8C147	Dock8	Dedicator of cytokinesis protein 8	0.00913298	0.734633	-0.444905	v		7.05106	6.60916	7.94293	5.02898	4.03533	6.80606
Q69ZF8	Msl2	E3 ubiquitin-protein ligase MSL2	0.0253332	0.734612	-0.444945			0.93438	0.967974	1.13641	0.592758	0.836514	0.803042
Q99PU7	Bap1	Ubiquitin carboxyl-terminal hydrolase BAP1	0.0262267	0.734299	-0.445561	v		0.563014	0.584186	0.65952	0.294842	0.441454	0.590376
P70188	Kifap3	Kinesin-associated protein 3	0.0239891	0.73426	-0.445636			0.490409	0.61103	0.526557	0.365803	0.378703	0.450868
P05480	Src	Neuronal proto-oncogene tyrosine-protein kinase Src	0.00835429	0.734104	-0.445943	v		0.912709	0.94005	0.962172	0.465527	0.723679	0.877247
Q921D4	Med6	Mediator of RNA polymerase II transcription subunit 6	0.0195825	0.733898	-0.446349			0.47168	0.434518	0.602818	0.312125	0.412654	0.382685
Q91WR3	Ascc2	Activating signal cointegrator 1 complex subunit 2	0.0299048	0.733681	-0.446774			1.31488	1.17769	1.40354	0.811002	0.880097	1.1674
Q8CFX1	H6pd	GDH/6PGL endoplasmic bifunctional protein	0.0338916	0.733336	-0.447453			5.63073	8.21613	6.20441	4.5295	3.83534	6.33949
Q9DBW0	Cyp4v2	Cytochrome P450 4V2	0.0352673	0.731325	-0.451416			1.37734	1.23412	1.53145	1.46462	0.733339	0.831857
Q8CGF6	Wdr47	WD repeat-containing protein 47	0.00504029	0.731147	-0.451766			0.6142	0.510483	0.500585	0.372797	0.346915	0.468599
Q8VIB3	St3gal6	Type 2 lactosamine alpha-2,3-sialyltransferase	0.000871512	0.731125	-0.45181			2.85577	3.00541	3.10985	2.61307	1.89462	2.05126
Q9DC51	Gnai3	Guanine nucleotide-binding protein G(i) subunit alpha-3	0.021306	0.731117	-0.451827			3.19864	4.1026	3.26355	2.18554	2.84212	2.69643
Q9D7A8	Armc1	Armadillo repeat-containing protein 1	0.0165742	0.730554	-0.452936			5.08892	5.76273	5.7665	3.07977	3.86935	5.19134
Q61739	Itga6	Integrin alpha-6	0.0481492	0.730268	-0.453501	v		10.0598	13.7744	10.5726	7.87336	11.7293	5.52356
Q6VN19	Ranbp10	Ran-binding protein 10	0.0430237	0.730261	-0.453516			1.5269	1.80129	2.15098	0.778641	1.70151	1.52106
Q80V53	Chst14	Carbohydrate sulfotransferase 14	0.0190306	0.730113	-0.453808			0.344476	0.383605	0.364444	0.337349	0.196175	0.264143
Q60989	Xiap	E3 ubiquitin-protein ligase XIAP	0.0104604	0.729929	-0.454172			0.745472	0.62355	0.836595	0.429737	0.675513	0.504694
Q9WUM3	Coro1b	Coronin-1B	0.0487893	0.729534	-0.454952			32.958	36.7397	41.775	15.5643	26.441	39.3179
P49586	Pcyt1a	Choline-phosphate cytidylyltransferase A	0.0356544	0.729495	-0.455029			3.79405	4.14508	4.34822	1.84553	3.92356	3.19448
Q8K4L3	Svil	Supervillin	0.0107937	0.728698	-0.456608			1.27019	1.50231	1.29707	0.857362	0.981423	1.1267
Q8VDG3	Parn	Poly(A)-specific ribonuclease PARN	0.0237916	0.727815	-0.458356			2.42039	2.83324	3.06628	1.45622	2.0573	2.54184
Q3UDR8	Yipf3	Protein YIPF3	0.00120566	0.72778	-0.458426			2.74153	2.70993	3.08667	2.23567	2.00685	1.97136
Q5NCF2	Trappc1	Trafficking protein particle complex subunit 1	0.0106298	0.727155	-0.459665			1.42303	1.68167	1.40542	1.21839	0.955956	1.10521
P59114	Pcif1	mRNA (2'-O-methyladenosine-N(6)-)-methyltransferase	0.0287442	0.726855	-0.46026			2.63821	3.26215	3.27122	2.206	1.41243	3.04798
Q8BTG3	Tcp11l1	T-complex protein 11-like protein 1	0.0147018	0.726614	-0.460739			0.304488	0.346152	0.273232	0.221254	0.198509	0.251536
Q5SQX6	Cyfip2	Cytoplasmic FMR1-interacting protein 2	0.00656144	0.72655	-0.460866			2.03709	2.08683	2.45444	1.45948	1.36894	1.95109
Q9CQJ8	Ndufb9	NADH dehydrogenase [ubiquinone] 1 beta subcomplex subunit 9	0.0228822	0.726291	-0.461381			3.9563	4.82167	4.51605	3.62368	3.64476	2.38688
Q6PGB6	Naa50	N-alpha-acetyltransferase 50	0.019873	0.726075	-0.461809			1.88772	1.95885	2.20253	0.913292	1.71822	1.7606
Q3B7Z2	Osbp	Oxysterol-binding protein 1	0.00396548	0.725882	-0.462192			3.8457	4.10996	4.22584	2.62988	2.30801	3.90445
Q9R207	Nbn	Nibrin	0.00315707	0.725719	-0.462517	v		1.08921	1.17765	1.39668	0.747452	0.958584	0.952675
Q9JI13	Utp3	Something about silencing protein 10	0.00923592	0.725108	-0.463733			1.15785	0.981734	1.12685	0.862227	0.710392	0.795902
Q05909	Ptprg	Receptor-type tyrosine-protein phosphatase gamma	0.00622831	0.724638	-0.464668			1.12098	1.2699	1.3234	0.714245	1.09978	0.877484
Q99P88	Nup155	Nuclear pore complex protein Nup155	0.000275271	0.723799	-0.466338			4.31789	4.93126	5.02939	3.41508	3.25781	3.66189
Q6ZQF7	Jade2	E3 ubiquitin-protein ligase Jade-2	0.0433448	0.723226	-0.467481			1.13654	1.29988	1.45876	0.573006	1.19864	1.04545
Q8VCH7	Rdh10	Retinol dehydrogenase 10	0.00863332	0.723111	-0.467711			0.364533	0.472914	0.364402	0.367338	0.211416	0.290316
Q9Z1P7	Kank3	KN motif and ankyrin repeat domain-containing protein 3	0.0359574	0.722877	-0.468177			3.97134	4.92869	5.71226	1.95677	4.38843	4.21769
Q6ZQ29	Taok2	Serine/threonine-protein kinase TAO2	0.0275449	0.722836	-0.468259			0.639694	0.750638	0.725766	0.743154	0.324587	0.461851
Q62178	Sema4a	Semaphorin-4A	0.043414	0.722667	-0.468597	v		2.87463	2.89286	3.73107	1.02777	2.80344	3.03308
Q9JID9	Sh2b2	SH2B adapter protein 2	0.0256002	0.722157	-0.469616	v		1.00373	0.810639	1.0647	0.511707	0.761954	0.805476
Q9JKY0	Cnot9	CCR4-NOT transcription complex subunit 9	0.00534267	0.72197	-0.46999			1.40581	1.63859	1.52212	1.0094	1.02644	1.26105
Q8BZH4	Pogz	Pogo transposable element with ZNF domain	0.0050412	0.721579	-0.470771			1.64272	1.69541	2.00781	1.54013	1.02795	1.28943
Q8VBX6	Mpdz	Multiple PDZ domain protein	0.0211578	0.720978	-0.471973			0.472118	0.469694	0.55061	0.2205	0.370382	0.485122
P01636		Ig kappa chain V-V region MOPC 149	0.0432611	0.720572	-0.472785	v		4.22996	4.58836	3.9186	4.08637	1.91622	3.17528
Q52KI8	Srrm1	Serine/arginine repetitive matrix protein 1	0.00715754	0.720513	-0.472904			2.10752	2.15093	2.11531	1.29586	1.40719	1.88932
Q60520	Sin3a	Paired amphipathic helix protein Sin3a	0.0122028	0.720492	-0.472946	v		3.804	4.058	4.62405	2.1819	2.6134	4.2008
O35144	Terf2	Telomeric repeat-binding factor 2	0.0276515	0.720153	-0.473625			0.955437	1.41906	1.41259	1.18792	0.674124	0.865238
Q80X80	C2cd2l	Phospholipid transfer protein C2CD2L	0.0192815	0.71997	-0.473992			0.669441	0.936961	0.84788	0.429068	0.793579	0.544362
O55029	Copb2	Coatomer subunit beta'	0.0428527	0.719604	-0.474724			18.0526	21.5073	19.3766	9.87302	9.85191	22.686
Q9CX99	Grap	GRB2-related adapter protein	0.0255293	0.719107	-0.475722			4.59258	4.58311	6.42652	2.90814	4.84199	3.46954
P97470	Ppp4c	Serine/threonine-protein phosphatase 4 catalytic subunit	0.0266478	0.718976	-0.475985			1.68927	1.70436	1.79331	0.741069	1.18686	1.80136
O35425	Bok	Bcl-2-related ovarian killer protein	0.0337605	0.718839	-0.47626			0.556002	0.546218	0.53736	0.574934	0.314853	0.288807
Q9Z0E0	Ncdn	Neurochondrin	0.0108667	0.718685	-0.476568			1.36585	1.3786	1.24325	0.7663	0.736125	1.36348
P62482	Kcnab2	Voltage-gated potassium channel subunit beta-2	0.0221486	0.71829	-0.477361			2.47734	2.91121	2.39443	1.3418	2.38925	1.8594
P48453	Ppp3cb	Serine/threonine-protein phosphatase 2B catalytic subunit beta isoform	0.00940459	0.718006	-0.477932	v		4.41059	4.66611	5.25844	2.33291	3.51631	4.44351
Q8CIF4	Btd	Biotinidase	0.0220776	0.717926	-0.478092			2.29322	2.48812	2.79469	1.02	2.2175	2.20153
P70257	Nfix	Nuclear factor 1 X-type	0.00996014	0.717276	-0.4794			0.809963	0.864021	0.940966	0.755417	0.377897	0.742327
O88379	Baz1a	Bromodomain adjacent to zinc finger domain protein 1A	0.0363553	0.717215	-0.479522			0.762327	0.796129	0.831762	0.851259	0.445395	0.417646
Q9JL26	Fmnl1	Formin-like protein 1	0.0104092	0.716968	-0.480019			16.6133	18.0452	20.1291	8.94266	12.7101	17.6282
Q8VHK9	Dhx36	ATP-dependent DNA/RNA helicase DHX36	0.0021278	0.716769	-0.48042	v		0.812291	0.877292	0.94554	0.550242	0.612686	0.725847
P70268	Pkn1	Serine/threonine-protein kinase N1	0.0202092	0.716752	-0.480454	v		8.36648	9.00566	9.38922	4.2961	5.49414	9.39101
P70288	Hdac2	Histone deacetylase 2	0.00930054	0.716752	-0.480454			1.3487	1.71373	1.7355	0.975834	0.924458	1.53864
Q99KR8	Fuca2	Plasma alpha-L-fucosidase	0.0134853	0.716075	-0.481818			0.572249	0.527897	0.528952	0.30519	0.325138	0.536228
P97930	Dtymk	Thymidylate kinase	0.041568	0.715975	-0.482019			3.22983	3.64229	4.31227	1.6055	3.14207	3.26017
Q3UH68	Limch1	LIM and calponin homology domains-containing protein 1	0.0340822	0.715417	-0.483143			0.84775	0.854823	0.80336	0.399891	0.783648	0.60925
Q8BVG4	Dpp9	Dipeptidyl peptidase 9	0.0334774	0.715048	-0.483889			1.20465	1.31588	1.33627	0.641203	0.68945	1.42715
Q9D2V7	Coro7	Coronin-7	0.0393466	0.714975	-0.484035			17.6584	17.9781	22.5986	7.66773	14.4379	19.531
Q9JJA2	Cog8	Conserved oligomeric Golgi complex subunit 8	0.0189512	0.714817	-0.484354			0.959048	0.741891	0.811867	0.481927	0.454051	0.860219
A2BE28	Las1l	Ribosomal biogenesis protein LAS1L	0.00570949	0.714796	-0.484398			1.90554	2.26917	2.21459	1.27654	1.28873	2.00177
Q61193	Rgl2	Ral guanine nucleotide dissociation stimulator-like 2	0.00536877	0.71427	-0.485458			0.701707	0.798832	0.752563	0.452496	0.506939	0.649888
Q99NB1	Acss1	Acetyl-coenzyme A synthetase 2-like, mitochondrial	0.0238419	0.71392	-0.486166			3.29244	4.2032	4.45635	1.94035	2.76574	3.82668
Q60838	Dvl2	Segment polarity protein dishevelled homolog DVL-2	0.043026	0.713387	-0.487244			0.328796	0.35941	0.388688	0.129647	0.325536	0.313058
Q99LH1	Gnl2	Nucleolar GTP-binding protein 2	0.00251994	0.712942	-0.488144			0.996784	1.05415	1.06085	0.748706	0.604261	0.865551
A2AIV2	Virma	Protein virilizer homolog	0.00342869	0.71257	-0.488896			2.5928	2.78634	3.00865	2.01455	1.68958	2.27275
Q9EPU4	Cpsf1	Cleavage and polyadenylation specificity factor subunit 1	0.00141792	0.712212	-0.48962			6.48013	7.50321	7.77676	4.56951	4.64061	6.2877
Q04519	Smpd1	Sphingomyelin phosphodiesterase	0.0048258	0.712175	-0.489696	v		0.889129	0.91394	1.02292	0.533369	0.690889	0.788338
Q5SSH7	Zzef1	Zinc finger ZZ-type and EF-hand domain-containing protein 1	0.0123142	0.711658	-0.490745			1.25192	1.24922	1.37271	0.774226	0.643269	1.33936
P14206	Rpsa	40S ribosomal protein SA	0.0230263	0.711597	-0.490869			130.998	127.384	163.835	62.3593	134.824	103.265
Q6P542	Abcf1	ATP-binding cassette sub-family F member 1	0.0032738	0.711097	-0.491881			5.56336	6.10868	6.89512	3.8549	3.76591	5.58225
Q8R2Y0	Abhd6	Monoacylglycerol lipase ABHD6	0.00532572	0.711047	-0.491983			0.494893	0.640592	0.584114	0.409419	0.497163	0.316133
Q9R0L6	Pcm1	Pericentriolar material 1 protein	0.0214424	0.710966	-0.492148			1.90956	1.88609	2.39474	1.15988	1.29612	1.94516
Q01320	Top2a	DNA topoisomerase 2-alpha	0.0155096	0.71071	-0.492666			0.841948	0.719331	1.03914	0.645486	0.521529	0.681127
Q8R3S6	Exoc1	Exocyst complex component 1	0.00691207	0.710446	-0.493203			1.25892	1.66673	1.54201	0.956935	1.00953	1.20757
Q9D8X1	Cutc	Copper homeostasis protein cutC homolog	0.0406744	0.710175	-0.493753			2.86653	3.62021	3.86417	1.35341	3.19416	2.8034
Q8BGG7	Ubash3b	Ubiquitin-associated and SH3 domain-containing protein B	0.00630054	0.709921	-0.49427			0.68051	0.743911	0.74593	0.593231	0.365408	0.582137
Q5Y5T1	Zdhhc20	Palmitoyltransferase ZDHHC20	0.0347828	0.709693	-0.494733			1.19152	0.788335	1.00719	0.791317	0.669701	0.658863
A2BDX3	Mocs3	Adenylyltransferase and sulfurtransferase MOCS3	0.0134343	0.709599	-0.494923			75.8261	76.1475	87.6162	42.1723	57.71	70.1305
Q7TT37	Elp1	Elongator complex protein 1	0.00801488	0.708169	-0.497835			1.82996	2.21593	2.06515	1.2807	1.05315	1.9938
Q8BM39	Prpf18	Pre-mRNA-splicing factor 18	0.0282346	0.708041	-0.498096			2.54725	2.30862	2.92953	0.925216	2.40017	2.187
Q60992	Vav2	Guanine nucleotide exchange factor VAV2	0.00604723	0.707139	-0.499935			0.48253	0.516178	0.551927	0.256046	0.401021	0.439447
P52633	Stat6	Signal transducer and transcription activator 6	0.0324906	0.707124	-0.499965	v		4.31686	4.55269	4.88928	2.58166	2.12647	5.02106
Q8CGC7	Eprs1	Bifunctional glutamate/proline--tRNA ligase	0.00721121	0.70692	-0.500381			7.97976	9.43165	9.10861	4.96494	5.09643	8.68616
Q8BPZ8	Abraxas1	BRCA1-A complex subunit Abraxas 1	0.0424843	0.706893	-0.500437			0.878006	0.953458	1.11641	0.365853	0.945171	0.772811
Q91W50	Csde1	Cold shock domain-containing protein E1	0.0217897	0.706533	-0.501172			3.65904	3.94815	3.90784	1.72433	2.29615	4.11527
Q9Z1K5	Arih1	E3 ubiquitin-protein ligase ARIH1	0.0329479	0.706357	-0.501532			3.32709	3.73997	4.54362	1.48137	3.00406	3.71585
Q8VC30	Tkfc	Triokinase/FMN cyclase	0.0202818	0.706171	-0.50191			1.19517	1.09142	1.07269	0.815941	0.450292	1.10599
Q8VEH5	Epm2aip1	EPM2A-interacting protein 1	0.024318	0.706143	-0.501967			0.96907	1.03907	0.875338	0.799381	0.465328	0.771443
Q3UYC0	Ppm1h	Protein phosphatase 1H	0.0183937	0.705895	-0.502474			1.42771	1.52939	1.56786	0.799796	1.00664	1.38771
Q08122	Tle3	Transducin-like enhancer protein 3	0.0375556	0.70541	-0.503466			1.88895	2.02258	2.38176	0.646416	1.96621	1.82672
Q9QUG9	Rasgrp2	RAS guanyl-releasing protein 2	0.00654576	0.704623	-0.505077			1.4761	1.75525	1.71097	0.835348	1.09677	1.55035
Q8C6G8	Wdr26	WD repeat-containing protein 26	0.0165592	0.704246	-0.505848			2.88523	3.27965	3.61521	1.87176	1.73624	3.2796
Q8BMG7	Rab3gap2	Rab3 GTPase-activating protein non-catalytic subunit	0.00383336	0.703107	-0.508184			2.13402	2.55182	2.58649	1.60233	1.23645	2.27445
Q7TMK9	Syncrip	Heterogeneous nuclear ribonucleoprotein Q	0.0428524	0.702959	-0.508487	v		29.3057	29.308	36.165	12.9238	23.3317	30.37
Q3U7U3	Fbxo7	F-box only protein 7	0.00148656	0.702821	-0.50877	v		1.22484	1.18045	1.28326	0.733227	0.869836	0.989325
P28704	Rxrb	Retinoic acid receptor RXR-beta	0.0155991	0.702519	-0.50939			0.605893	0.647778	0.664326	0.4132	0.34011	0.59412
Q8CIG8	Prmt5	Protein arginine N-methyltransferase 5	0.00459834	0.702345	-0.509748			2.0373	2.16156	2.01374	1.19345	1.13862	2.03132
P97770	Thumpd3	THUMP domain-containing protein 3	0.0153283	0.702055	-0.510344			2.05151	2.112	2.17416	1.03996	1.24135	2.16809
P16406	Enpep	Glutamyl aminopeptidase	0.0378601	0.701925	-0.510611			6.05987	10.547	7.74692	4.72164	7.24546	5.12747
Q3UVG3	Fam91a1	Protein FAM91A1	0.00141391	0.701765	-0.51094			1.46037	1.74705	1.66025	1.16578	1.03846	1.21172
Q9CZE3	Rab32	Ras-related protein Rab-32	0.00737263	0.70174	-0.510991	v		5.44354	6.6425	6.2808	3.47188	3.38476	6.03212
Q5SUA5	Myo1g	Unconventional myosin-Ig	0.0211322	0.701309	-0.511878	v		5.67946	6.01789	7.16292	6.49494	3.35086	3.38107
O88545	Cops6	COP9 signalosome complex subunit 6	0.029078	0.70079	-0.512945			3.17984	4.06936	3.49157	1.78435	2.14712	3.59556
Q3UMR0	Ankrd27	Ankyrin repeat domain-containing protein 27	0.000691819	0.700767	-0.512994			0.515228	0.519976	0.552889	0.383457	0.322555	0.406871
Q8R0S2	Iqsec1	IQ motif and SEC7 domain-containing protein 1	0.0045696	0.700433	-0.513682			1.24869	1.68522	1.59864	1.095	0.964439	1.1153
O35250	Exoc7	Exocyst complex component 7	0.00740224	0.700376	-0.513799			2.53832	3.26065	3.23512	1.8663	1.68236	2.7786
Q91YJ5	Mtif2	Translation initiation factor IF-2, mitochondrial	0.0104066	0.700216	-0.514128			1.16785	1.57172	1.58187	1.13628	0.627838	1.26183
Q8R411	Myct1	Myc target protein 1	0.0184427	0.700179	-0.514205			0.706997	1.01882	1.00229	0.464503	0.678407	0.767252
Q9WUM4	Coro1c	Coronin-1C	0.00515874	0.699968	-0.51464			17.4806	21.5973	22.6285	13.3387	11.5992	18.2545
O88502	Pde8a	High affinity cAMP-specific and IBMX-insensitive 3',5'-cyclic phosphodiesterase 8A	0.000911352	0.699947	-0.514682			0.546946	0.590016	0.572063	0.394309	0.373669	0.428249
Q9ESE1	Lrba	Lipopolysaccharide-responsive and beige-like anchor protein	0.00941954	0.699828	-0.514928			2.10649	2.4053	2.45898	1.23608	1.30744	2.33482
Q9Z0X1	Aifm1	Apoptosis-inducing factor 1, mitochondrial	0.0130644	0.699498	-0.515609			9.09767	13.0538	10.3351	7.27288	7.04769	8.40377
Q9CZ62	Cep97	Centrosomal protein of 97 kDa	0.0145028	0.69901	-0.516615			0.426595	0.457087	0.481307	0.277356	0.268848	0.407938
Q99J95	Cdk9	Cyclin-dependent kinase 9	0.00454463	0.698823	-0.517			1.37484	1.57396	1.64798	1.20758	0.787235	1.21753
P23611	Irf8	Interferon regulatory factor 8	0.0210732	0.698248	-0.518189	v		3.3315	3.32895	4.08524	1.349	2.56413	3.59003
P26043	Rdx	Radixin	0.0116832	0.697984	-0.518735			9.41004	10.7962	11.6167	4.62593	6.91536	10.6706
P13864	Dnmt1	DNA (cytosine-5)-methyltransferase 1	0.00571902	0.697971	-0.518762			3.78522	3.36875	4.08381	2.79186	2.12951	2.92228
Q91YW3	Dnajc3	DnaJ homolog subfamily C member 3	0.00499082	0.69778	-0.519156			10.5453	13.1379	14.4486	7.60245	7.48706	11.5181
Q5SW19	Cluh	Clustered mitochondria protein homolog	0.0116097	0.697692	-0.519338			1.96804	2.11499	1.95186	1.08108	1.15862	1.9708
P36423	Tbxas1	Thromboxane-A synthase	0.0410977	0.697506	-0.519723			2.56505	2.53125	2.81365	1.51608	1.36641	2.63474
Q9CQF3	Nudt21	Cleavage and polyadenylation specificity factor subunit 5	0.0148474	0.697001	-0.520767			5.18412	5.74101	7.32213	3.61355	4.45149	4.65333
Q8K0V2	Dcun1d3	DCN1-like protein 3	0.0277983	0.696661	-0.52147			0.329452	0.465664	0.418362	0.200146	0.369266	0.275972
Q8BGW1	Fto	Alpha-ketoglutarate-dependent dioxygenase FTO	0.0436483	0.695827	-0.5232			3.87632	3.5938	4.42122	1.28698	3.48561	3.50172
Q3TUF7	Yeats2	YEATS domain-containing protein 2	0.00347006	0.69566	-0.523546			0.579862	0.573189	0.715632	0.309722	0.537893	0.452353
Q9R1T4	Septin6	Septin-6	0.0422837	0.695592	-0.523686			12.3074	13.061	15.2083	6.35593	8.99164	12.8773
O70145	Ncf2	Neutrophil cytosol factor 2	0.0218865	0.695542	-0.52379			8.69449	9.42526	10.6035	4.02265	6.0744	9.88119
Q8K4Q0	Rptor	Regulatory-associated protein of mTOR	0.00720275	0.694842	-0.525243			0.693591	0.775357	0.728082	0.596827	0.367821	0.561941
Q8CAY6	Acat2	Acetyl-CoA acetyltransferase, cytosolic	0.0129474	0.694577	-0.525793			7.92879	8.05518	7.68151	3.27185	5.78763	7.37803
P62137	Ppp1ca	Serine/threonine-protein phosphatase PP1-alpha catalytic subunit	0.00469916	0.694464	-0.526027			27.4113	29.4818	32.4143	14.6674	23.3613	23.9921
Q9QYB5	Add3	Gamma-adducin	0.000764848	0.694358	-0.526249			12.3487	15.0774	13.6072	7.99369	8.80829	11.6898
O88968	Tcn2	Transcobalamin-2	0.00962173	0.69416	-0.526659			0.589747	0.699513	0.58239	0.502356	0.347654	0.449215
Q8BI22	Cep128	Centrosomal protein of 128 kDa	0.013934	0.694085	-0.526816			0.796303	0.872912	1.04316	0.650451	0.548525	0.683645
P26443	Glud1	Glutamate dehydrogenase 1, mitochondrial	0.0080164	0.693866	-0.527272			43.9055	58.6263	57.9887	30.8234	34.9902	45.566
Q8BFV2	Pcid2	PCI domain-containing protein 2	0.00309084	0.693808	-0.527392	v		0.718839	0.856714	0.942277	0.635767	0.544636	0.566488
P55002	Mfap2	Microfibrillar-associated protein 2	0.0186458	0.693663	-0.527694			5.31866	7.91153	8.33987	5.45281	5.82697	3.68258
Q9QUI6	Ackr1	Atypical chemokine receptor 1	0.0328315	0.693537	-0.527956			1.25742	1.23935	1.83868	1.23205	0.637632	1.1371
Q08890	Ids	Iduronate 2-sulfatase	0.035038	0.693477	-0.528081			1.54093	1.57516	1.69556	0.563935	1.74509	1.02774
Q3UQN2	Fcho2	F-BAR domain only protein 2	0.0372614	0.693096	-0.528873			4.53875	4.65111	6.12565	1.38391	3.98465	5.24656
Q8CH40	Nudt6	Nucleoside diphosphate-linked moiety X motif 6	0.033172	0.693008	-0.529057			5.53868	6.462	6.85228	5.42454	4.97927	2.66144
O35654	Pold2	DNA polymerase delta subunit 2	0.0347966	0.692663	-0.529774			5.05793	5.67629	7.00564	2.22047	5.10394	4.96333
Q925J9	Med1	Mediator of RNA polymerase II transcription subunit 1	0.00292367	0.692638	-0.529827	v		3.58552	3.85551	4.41932	2.14606	2.70404	3.36483
Q8BRG8	Tmem209	Transmembrane protein 209	0.00268173	0.692595	-0.529917			1.40453	1.55891	1.74333	1.13152	1.17901	0.949357
Q3V1V3	Esf1	ESF1 homolog	0.0163635	0.692196	-0.530747			0.52388	0.417828	0.610819	0.303616	0.43394	0.337097
Q99M04	Lias	Lipoyl synthase, mitochondrial	0.0335687	0.691815	-0.531541			0.98006	1.20477	1.19484	0.412086	1.15273	0.773294
Q9WV76	Ap4b1	AP-4 complex subunit beta-1	0.0233195	0.691725	-0.53173			0.218556	0.256521	0.22072	0.221831	0.0998605	0.159609
Q00724	Rbp4	Retinol-binding protein 4	0.00190452	0.69136	-0.532491			1.82189	1.98119	2.10868	1.44724	1.67515	0.964762
G5E8Q8	Adgrf5	Adhesion G protein-coupled receptor F5	0.0208193	0.691331	-0.53255	v		0.812253	0.985377	1.0343	0.448776	0.993102	0.515926
Q3ULW8	Parp3	Protein mono-ADP-ribosyltransferase PARP3	0.00247652	0.690979	-0.533286			11.6807	11.9816	13.5559	6.39728	9.77593	9.54373
Q8CGY8	Ogt	UDP-N-acetylglucosamine--peptide N-acetylglucosaminyltransferase 110 kDa subunit	0.00297211	0.690061	-0.535204			3.83209	4.58128	4.63423	2.33765	2.68953	3.97645
Q8C052	Map1s	Microtubule-associated protein 1S	0.00114629	0.689811	-0.535727			8.51434	9.26122	10.3744	4.85854	6.6922	7.86742
Q80VP0	Tecpr1	Tectonin beta-propeller repeat-containing protein 1	0.00684087	0.689145	-0.537121			0.498685	0.569096	0.656545	0.281036	0.388128	0.519146
E9Q414	Apob	Apolipoprotein B-100	0.0447258	0.688564	-0.538337			1.9266	1.90496	1.91549	1.43893	1.05857	1.45971
D3Z7P3	Gls	Glutaminase kidney isoform, mitochondrial	0.00567285	0.68852	-0.53843			12.7582	13.8956	16.2094	6.26336	10.9757	12.2731
Q8CBC4	Cnst	Consortin	0.0144743	0.688193	-0.539115			0.786568	0.848904	0.917312	0.423204	0.864061	0.469543
Q9JJ89	Ccdc86	Coiled-coil domain-containing protein 86	0.0177564	0.688152	-0.539201			1.48894	1.42354	1.91174	0.913727	1.19806	1.208
Q8K389	Cdk5rap2	CDK5 regulatory subunit-associated protein 2	0.00467928	0.687978	-0.539565			0.822296	0.863827	1.04126	0.744367	0.430176	0.701839
Q99LC2	Cstf1	Cleavage stimulation factor subunit 1	0.00373062	0.687342	-0.540899			2.65648	3.11335	3.56952	1.7708	2.54492	2.10361
Q78IK4	Apool	MICOS complex subunit Mic27	0.00219731	0.687308	-0.540971			4.06243	5.31031	4.87734	3.68237	2.70906	3.40276
A2AJI0	Map7d1	MAP7 domain-containing protein 1	0.00806935	0.68703	-0.541556			3.74843	3.798	4.67592	2.04899	2.61183	3.7363
Q9QWT9	Kifc1	Kinesin-like protein KIFC1	0.0229634	0.68658	-0.542501			0.792876	0.843258	0.96172	0.357432	0.754236	0.671965
Q62203	Sf3a2	Splicing factor 3A subunit 2	0.0196787	0.686344	-0.542995			2.8634	3.25091	4.13151	1.37543	2.93756	2.71917
Q8BZA9	Tigar	Fructose-2,6-bisphosphatase TIGAR	0.0279156	0.685943	-0.54384			1.11423	1.03603	1.1015	0.440504	0.895797	0.894216
Q3TWF6	Wdr70	WD repeat-containing protein 70	0.00507012	0.685798	-0.544145			1.48082	1.72809	1.81667	1.05653	0.836522	1.55348
P53994	Rab2a	Ras-related protein Rab-2A	0.000554856	0.685441	-0.544896			5.21493	6.48017	5.57579	3.52205	3.32027	4.99586
P20152	Vim	Vimentin	0.00916038	0.684778	-0.546292	v		1606.57	1764.32	2052.89	898.233	1564.38	1251.47
Q8BHL5	Elmo2	Engulfment and cell motility protein 2	0.0016453	0.68455	-0.546772			2.81945	3.0055	3.31262	1.73941	1.72875	2.78696
Q6ZWR6	Syne1	Nesprin-1	0.00251148	0.684517	-0.546842			3.67456	4.1882	4.09523	2.42855	2.93151	2.82538
Q8BFS6	Cpped1	Serine/threonine-protein phosphatase CPPED1	0.0278173	0.684388	-0.547114			1.45227	1.30403	1.57674	0.502473	1.1161	1.3469
Q9CQW2	Arl8b	ADP-ribosylation factor-like protein 8B	0.0242701	0.684269	-0.547364	v		5.7009	6.56643	4.46674	3.57268	2.061	5.81692
Q9Z1W9	Stk39	STE20/SPS1-related proline-alanine-rich protein kinase	0.0462938	0.684199	-0.547513	v		1.6502	1.49673	1.60043	0.405257	1.23752	1.60536
P05202	Got2	Aspartate aminotransferase, mitochondrial	0.0142529	0.684174	-0.547565			16.9313	23.3932	19.3258	10.4471	14.5754	15.7887
Q9CR89	Ergic2	Endoplasmic reticulum-Golgi intermediate compartment protein 2	0.00393346	0.684134	-0.547649			1.36799	1.33968	1.59884	1.02341	1.00555	0.917275
Q9JI44	Dmap1	DNA methyltransferase 1-associated protein 1	0.00730136	0.684124	-0.547671			1.06694	1.28921	1.4927	0.706988	0.819926	1.10617
P56389	Cda	Cytidine deaminase	0.0458532	0.683959	-0.548019			1.21246	1.1801	1.40689	0.385948	1.14007	1.07265
Q3UMW8	Cln5	Ceroid-lipofuscinosis neuronal protein 5 homolog	0.0126127	0.683944	-0.54805			2.10263	2.48386	2.53506	0.977643	1.49348	2.39961
P05622	Pdgfrb	Platelet-derived growth factor receptor beta	0.00340732	0.683939	-0.548061			2.7809	3.02604	3.07422	1.65559	2.63848	1.78009
P08775	Polr2a	DNA-directed RNA polymerase II subunit RPB1	0.000620875	0.683874	-0.548198			6.28517	7.34623	7.56455	5.13737	3.65383	5.70416
Q8C0D5	Efl1	Elongation factor-like GTPase 1	0.012926	0.683654	-0.548663			3.11566	3.44562	3.54177	1.783	1.68384	3.44015
Q5U4C3	Scaf1	Splicing factor, arginine/serine-rich 19	0.00846153	0.683643	-0.548685			0.711712	0.726036	0.88868	0.322801	0.677487	0.590158
Q8BX94	Osbpl2	Oxysterol-binding protein-related protein 2	0.0143423	0.68335	-0.549304			0.936043	0.841438	1.04498	0.714813	0.342894	0.871022
Q9ESJ4	Nckipsd	NCK-interacting protein with SH3 domain	0.00115333	0.683254	-0.549505			2.4286	2.27755	2.38401	1.28686	1.39253	2.16499
Q00420	Gabpb1	GA-binding protein subunit beta-1	0.0169727	0.68294	-0.550169			1.74642	1.89867	2.27908	1.09034	1.64105	1.31447
Q9DB16	Cab39l	Calcium-binding protein 39-like	0.0124597	0.682913	-0.550227			0.722748	0.822508	0.763176	0.38547	0.4899	0.701088
Q9R0G7	Zeb2	Zinc finger E-box-binding homeobox 2	0.0373597	0.68277	-0.550529			3.49255	3.75577	4.67036	1.0033	3.38215	3.75226
Q61466	Smarcd1	SWI/SNF-related matrix-associated actin-dependent regulator of chromatin subfamily D member 1	0.0050253	0.682717	-0.55064			1.48808	1.77951	2.00999	0.910491	1.2015	1.49111
Q9DBR3	Armc8	Armadillo repeat-containing protein 8	0.00418243	0.68212	-0.551902			1.60755	1.92067	1.90002	1.10895	1.11569	1.47808
Q91XD6	Vps36	Vacuolar protein-sorting-associated protein 36	0.0177287	0.681577	-0.55305			4.13145	4.90276	4.41651	2.19529	4.71143	2.26099
Q9CQ25	Mzt2	Mitotic-spindle organizing protein 2	0.0177687	0.681457	-0.553306			1.41299	1.79448	2.00918	0.792896	1.43133	1.3307
Q3UMR5	Mcu	Calcium uniporter protein, mitochondrial	0.0220341	0.681176	-0.553901			1.30094	1.64587	1.58447	1.51475	0.694875	0.876974
Q9EQP2	Ehd4	EH domain-containing protein 4	0.038109	0.680989	-0.554296			14.5504	18.5867	19.5872	9.03446	8.38819	18.4821
P97872	Fmo5	Flavin-containing monooxygenase 5	0.00419383	0.680978	-0.554321			2.32259	2.87568	2.40604	2.28878	1.36781	1.52178
A6H619	Phrf1	PHD and RING finger domain-containing protein 1	0.010432	0.680708	-0.554892			2.3602	2.02548	2.77616	1.50425	1.45468	1.9162
Q9D1M0	Sec13	Protein SEC13 homolog	0.00360354	0.680427	-0.555488			14.3253	15.5122	19.3204	8.01939	12.7689	12.6602
P42225	Stat1	Signal transducer and activator of transcription 1	0.0370927	0.680253	-0.555856	v		27.6637	27.472	30.4748	11.4165	14.3821	32.4382
P23116	Eif3a	Eukaryotic translation initiation factor 3 subunit A	0.0274867	0.680051	-0.556286			8.99894	9.80109	10.6157	6.15371	3.30573	10.5447
P70388	Rad50	DNA repair protein RAD50	0.00445552	0.679908	-0.556588			3.29488	3.88759	4.51874	1.90145	2.63932	3.41499
Q5SU73	Coil	Coilin	0.0106271	0.679851	-0.55671			2.72366	2.4762	2.81123	1.77321	1.71597	1.95716
Q8CH02	Sugp1	SURP and G-patch domain-containing protein 1	0.0394951	0.679802	-0.556813			1.62853	1.67307	2.32859	0.628951	1.52077	1.67769
P49615	Cdk5	Cyclin-dependent-like kinase 5	0.0297722	0.679433	-0.557596			0.642684	0.866984	0.791055	0.482427	0.430283	0.650478
Q8K2D3	Edc3	Enhancer of mRNA-decapping protein 3	0.0151421	0.679433	-0.557598			3.41788	3.40166	4.45629	1.47835	2.78777	3.39505
Q9QYY8	Spast	Spastin	0.0020569	0.678748	-0.559052			1.27228	1.27332	1.41118	0.629562	1.09424	0.961853
Q3UI43	Babam1	BRISC and BRCA1-A complex member 1	0.0259347	0.678022	-0.560596			5.62491	6.06484	7.34545	2.05173	6.07554	4.77902
Q91WK5	Gcsh	Glycine cleavage system H protein, mitochondrial	0.00346154	0.677933	-0.560786			2.14338	2.52728	2.33946	1.03816	2.07733	1.6369
Q9QYC0	Add1	Alpha-adducin	0.00305218	0.677772	-0.561129	v		6.15642	7.916	8.0869	3.92969	4.93708	6.15218
Q8VBW6	Nae1	NEDD8-activating enzyme E1 regulatory subunit	0.0456205	0.677752	-0.56117			2.47911	3.08029	2.93965	0.9036	1.73009	3.12656
P61967	Ap1s1	AP-1 complex subunit sigma-1A	0.00361185	0.677575	-0.561549			1.30409	1.29218	1.29831	0.844093	0.555995	1.23878
Q8BIJ6	Iars2	Isoleucine--tRNA ligase, mitochondrial	0.00531827	0.677545	-0.561611			6.38384	9.15445	7.0835	4.52425	4.65556	6.14748
Q5I012	Slc38a10	Putative sodium-coupled neutral amino acid transporter 10	0.0200886	0.677482	-0.561745			0.780885	0.756005	0.881343	0.380542	0.742624	0.515144
E9QAM5	Helz2	Helicase with zinc finger domain 2	0.0215587	0.677416	-0.561887			1.22915	1.47509	1.34419	1.34017	0.421417	0.980886
Q9CQ02	Commd4	COMM domain-containing protein 4	0.0206636	0.677276	-0.562184			1.95405	2.20449	2.44125	0.829006	1.75148	1.88939
Q9JK91	Mlh1	DNA mismatch repair protein Mlh1	0.0143378	0.677213	-0.562319	v		0.311005	0.375208	0.39205	0.176367	0.223334	0.330512
Q8CFI0	Nedd4l	E3 ubiquitin-protein ligase NEDD4-like	0.00396227	0.677076	-0.562609			2.14089	2.15948	2.29045	0.920016	1.50438	2.0381
P59108	Cpne2	Copine-2	0.00011785	0.677038	-0.562691			1.71143	2.15378	2.02132	1.36693	1.02028	1.5982
Q80X95	Rraga	Ras-related GTP-binding protein A	0.0181969	0.676833	-0.563128			0.521497	0.559642	0.472219	0.413148	0.295457	0.34276
Q9ESK9	Rb1cc1	RB1-inducible coiled-coil protein 1	0.0333995	0.676733	-0.563342			0.368865	0.463784	0.476339	0.256424	0.209101	0.42031
Q8CGN4	Bcor	BCL-6 corepressor	0.0104591	0.676573	-0.563681			0.399919	0.359809	0.506141	0.272953	0.292406	0.291095
Q3TYS2	Cybc1	Cytochrome b-245 chaperone 1	0.00382156	0.676435	-0.563976	v		5.06372	7.23318	5.82787	3.59191	3.68834	4.97999
Q8CIL4		Uncharacterized protein C1orf131 homolog	0.00467607	0.676339	-0.564181			0.708779	0.596769	0.70465	0.434988	0.509086	0.415501
Q9D0F6	Rfc5	Replication factor C subunit 5	0.00149372	0.676245	-0.564382			1.76971	1.99637	1.94946	1.35656	1.02326	1.48528
O35465	Fkbp8	Peptidyl-prolyl cis-trans isomerase FKBP8	0.00292202	0.676245	-0.564382			3.44846	3.84252	4.41727	2.10841	3.07667	2.73257
Q8C8R3	Ank2	Ankyrin-2	0.0424225	0.676027	-0.564848			1.269	1.74291	0.855422	0.997222	0.756933	0.860265
Q69ZA1	Cdk13	Cyclin-dependent kinase 13	0.0227932	0.675806	-0.565318			1.35281	1.39191	1.5082	0.558247	1.23827	1.07764
Q7TSH8	Tmem94	Transmembrane protein 94	0.000722096	0.675761	-0.565415			0.415114	0.388264	0.39358	0.289051	0.272879	0.246928
O88974	Setdb1	Histone-lysine N-methyltransferase SETDB1	0.00136688	0.675736	-0.565469			0.612982	0.630564	0.748429	0.456998	0.346029	0.543021
P16277	Blk	Tyrosine-protein kinase Blk	0.0477741	0.675571	-0.565821	v		0.408178	0.590678	0.559238	0.487351	0.257483	0.307768
Q9D5V5	Cul5	Cullin-5	0.00791415	0.675486	-0.566002			1.01816	1.17953	1.15499	0.613753	0.652093	0.998841
Q9WTK5	Nfkb2	Nuclear factor NF-kappa-B p100 subunit	0.00919757	0.675294	-0.566412	v		6.04618	6.39375	7.64778	3.2774	3.98573	6.30198
Q08639	Tfdp1	Transcription factor Dp-1	0.0113995	0.67523	-0.566549			0.730968	0.672719	0.801486	0.353248	0.47694	0.65881
Q8R570	Snap47	Synaptosomal-associated protein 47	0.00321527	0.67506	-0.566911			0.768869	0.920905	0.776575	0.551325	0.554718	0.558892
Q6PIP5	Nudcd1	NudC domain-containing protein 1	0.0213956	0.674725	-0.567628			2.89808	3.19071	3.31302	1.12888	1.96416	3.25061
Q8BHN3	Ganab	Neutral alpha-glucosidase AB	0.00243245	0.674633	-0.567826			27.4673	37.1158	32.1919	17.4409	22.4996	25.347
Q8R2Y8	Ptrh2	Peptidyl-tRNA hydrolase 2, mitochondrial	0.000754455	0.674293	-0.568552			8.09922	8.33249	9.53877	6.69279	5.89342	4.92552
Q6P3E7	Hdac10	Polyamine deacetylase HDAC10	0.0379642	0.674048	-0.569076			0.877825	1.15002	0.980109	0.538211	0.437062	1.05223
P43247	Msh2	DNA mismatch repair protein Msh2	0.00542276	0.673822	-0.56956	v		2.5234	2.95377	3.00053	1.43146	1.71463	2.56637
Q60604	Scin	Adseverin	0.0384104	0.673794	-0.56962			1.47876	1.69414	1.95644	0.685709	1.5419	1.22851
P61021	Rab5b	Ras-related protein Rab-5B	0.00149686	0.673143	-0.571015	v		4.04574	5.08365	4.32308	2.82332	2.83982	3.39231
Q9ESL4	Map3k20	Mitogen-activated protein kinase kinase kinase 20	0.0186925	0.673049	-0.571216			0.973828	1.143	0.78622	0.529224	0.53341	0.891259
P53996	Cnbp	Cellular nucleic acid-binding protein	0.0332338	0.672742	-0.571875			7.8739	8.18452	9.38845	2.4376	7.197	7.48457
Q9CWE0	Mtfr1l	Mitochondrial fission regulator 1-like	0.019538	0.672604	-0.572171			2.80965	2.79971	3.30196	0.992728	3.11622	1.88483
O08796	Eef2k	Eukaryotic elongation factor 2 kinase	0.0332686	0.672541	-0.572306			0.558531	0.621257	0.760668	0.204386	0.445757	0.654893
Q9DD18	Dtd1	D-aminoacyl-tRNA deacylase 1	0.0164195	0.672398	-0.572612			2.19581	3.01033	2.6471	1.08131	2.48423	1.71496
Q9JIB4	Gtf2h2	General transcription factor IIH subunit 2	0.000622046	0.671708	-0.574093			0.817629	1.00758	0.947068	0.788332	0.522798	0.551034
P62880	Gnb2	Guanine nucleotide-binding protein G(I)/G(S)/G(T) subunit beta-2	0.000529789	0.671569	-0.574393			29.8303	37.2268	34.0836	18.8708	25.8808	23.1714
P54822	Adsl	Adenylosuccinate lyase	0.0176311	0.671485	-0.574573			5.24788	5.44395	5.76573	2.39242	2.92828	5.73031
P97492	Rgs14	Regulator of G-protein signaling 14	0.0334123	0.671421	-0.574711			1.63391	1.35835	1.92666	0.494556	1.40312	1.40499
Q8CE96	Trmt6	tRNA (adenine(58)-N(1))-methyltransferase non-catalytic subunit TRM6	0.02096	0.670684	-0.576294			1.59614	1.5419	1.71617	1.04598	0.610504	1.59916
Q9R1R2	Trim3	Tripartite motif-containing protein 3	0.0164892	0.670459	-0.576779			1.2086	1.80344	1.53964	0.67529	1.01446	1.36197
Q5DW34	Ehmt1	Histone-lysine N-methyltransferase EHMT1	0.00241447	0.670433	-0.576835			0.763635	0.898616	0.974028	0.571335	0.581766	0.614348
Q8BWY3	Etf1	Eukaryotic peptide chain release factor subunit 1	0.0214456	0.670308	-0.577103			10.807	13.3115	11.4624	5.16665	5.94718	12.7363
Q8K1E6	Alkbh3	Alpha-ketoglutarate-dependent dioxygenase alkB homolog 3	0.0343759	0.67029	-0.577143			1.3593	1.05001	1.66048	0.510342	0.925015	1.29259
Q6DFV3	Arhgap21	Rho GTPase-activating protein 21	0.012018	0.670237	-0.577257			0.402563	0.420591	0.484873	0.408253	0.231546	0.236889
Q5U3K5	Rabl6	Rab-like protein 6	0.00266468	0.669792	-0.578215			1.40811	1.37581	1.54623	0.74597	0.806336	1.348
P54823	Ddx6	Probable ATP-dependent RNA helicase DDX6	0.00873871	0.669711	-0.57839			7.19649	8.84535	8.65373	4.7708	3.85742	7.91067
Q6PDM1	Msl1	Male-specific lethal 1 homolog	0.0201565	0.669522	-0.578797			0.504549	0.563118	0.742611	0.226965	0.460597	0.524459
Q8BMB0	Emsy	BRCA2-interacting transcriptional repressor EMSY	0.00647329	0.669453	-0.578945			1.16212	1.32562	1.41029	0.644259	1.1935	0.771789
Q8C650	Septin10	Septin-10	0.00491154	0.669307	-0.579259			0.94548	1.16792	1.08674	0.740875	0.467198	0.933802
Q6PD03	Ppp2r5a	Serine/threonine-protein phosphatase 2A 56 kDa regulatory subunit alpha isoform	0.00704443	0.668823	-0.580303			1.88361	2.42241	2.17241	1.06264	1.43284	1.83745
Q3UIR3	Dtx3l	E3 ubiquitin-protein ligase DTX3L	0.0042272	0.668762	-0.580435	v		2.38836	2.41156	3.12392	1.19363	1.95949	2.14604
Q9Z2E2	Mbd1	Methyl-CpG-binding domain protein 1	0.00121356	0.668382	-0.581255			1.33578	1.43935	1.7929	0.929794	0.993583	1.12981
Q9D9B4	Lrmda	Leucine-rich melanocyte differentiation-associated protein	0.017792	0.66817	-0.581714			1.59037	1.12723	1.5437	0.450858	1.05939	1.33702
Q8R2Q4	Gfm2	Ribosome-releasing factor 2, mitochondrial	0.0017441	0.66812	-0.581821			1.17567	1.44894	1.35161	0.745045	0.847478	1.06407
P06332	Cd4	T-cell surface glycoprotein CD4	0.00608969	0.667594	-0.582958	v		3.35041	3.47239	3.96754	1.56352	2.68846	2.95159
Q8VBW5	Bbx	HMG box transcription factor BBX	0.0469408	0.667475	-0.583214			0.92638	0.88983	1.17437	0.409438	0.580003	1.0067
Q61136	Prpf4b	Serine/threonine-protein kinase PRP4 homolog	0.00551498	0.667132	-0.583956			1.55931	1.64306	1.89087	1.32028	1.16121	0.916379
O35218	Cpsf2	Cleavage and polyadenylation specificity factor subunit 2	0.00381055	0.667105	-0.584014			5.60797	6.52566	7.66872	3.1219	4.45769	5.63065
Q9WU56	Pus1	tRNA pseudouridine synthase A	0.00489832	0.666855	-0.584554			2.0553	2.2374	2.31533	1.12097	1.18166	2.10398
Q8CIG9	Fbxl8	F-box/LRR-repeat protein 8	0.00973292	0.666818	-0.584636			0.9112	0.847843	0.83466	0.610073	0.465112	0.654342
P19324	Serpinh1	Serpin H1	0.0101852	0.666461	-0.585407			35.5468	49.5427	42.544	17.413	32.6124	35.0374
Q9EPX2	Papln	Papilin	0.00738809	0.666412	-0.585514			3.61737	3.2204	4.09849	1.85744	2.68936	2.74125
Q9CWN7	Cnot11	CCR4-NOT transcription complex subunit 11	0.000995662	0.66626	-0.585842			1.22358	1.41196	1.28683	0.778338	0.744365	1.09061
Q8BG67	Efr3a	Protein EFR3 homolog A	0.000127771	0.666249	-0.585866			1.01876	1.03277	1.23828	0.763464	0.585502	0.842868
Q8BSQ9	Pbrm1	Protein polybromo-1	0.00211916	0.665976	-0.586458			2.67453	3.08297	3.38275	2.70581	1.7307	1.65068
Q3UHD6	Snx27	Sorting nexin-27	0.022077	0.665611	-0.587249			5.5297	6.09866	6.23757	2.60145	2.66761	6.6227
Q8CHH5	Bicral	BRD4-interacting chromatin-remodeling complex-associated protein-like	0.0353983	0.665516	-0.587455			0.728848	0.7216	1.09598	0.385155	0.596683	0.712848
Q7TN29	Smap2	Stromal membrane-associated protein 2	0.0191627	0.664973	-0.588632			10.4883	9.98414	12.2308	4.11568	6.98168	10.6494
Q3UHJ0	Aak1	AP2-associated protein kinase 1	0.0277472	0.664691	-0.589244			1.65415	1.97316	2.1361	0.574672	1.31465	1.94156
A2A8Z1	Osbpl9	Oxysterol-binding protein-related protein 9	0.00166575	0.664486	-0.589688			2.53066	2.58103	2.91768	1.4866	1.41693	2.43188
Q9EQW7	Kif13a	Kinesin-like protein KIF13A	0.0106405	0.66438	-0.58992			0.236512	0.309102	0.292218	0.145061	0.19676	0.214817
Q8BQM4	Heatr3	HEAT repeat-containing protein 3	0.0234498	0.664018	-0.590707	v		2.32542	2.0922	2.28086	0.74675	1.35862	2.34254
P97823	Lypla1	Acyl-protein thioesterase 1	0.031392	0.664007	-0.59073			25.7647	27.1453	31.6217	8.1928	26.4041	21.5327
Q9CR11	Yeats4	YEATS domain-containing protein 4	0.0242039	0.663724	-0.591344			1.52879	1.75737	1.97276	0.583577	1.82108	1.08581
Q921Y0	Mob1a	MOB kinase activator 1A	0.0389853	0.663667	-0.59147			4.36657	5.20214	5.63832	1.65127	3.38516	5.05597
Q7TMB8	Cyfip1	Cytoplasmic FMR1-interacting protein 1	0.00989272	0.663333	-0.592196			3.25674	3.50296	4.52063	2.5661	1.41853	3.49798
P62830	Rpl23	60S ribosomal protein L23	0.00423834	0.663259	-0.592356			21.9888	23.2235	28.6151	18.5947	9.85415	20.5179
Q8BIP0	Dars2	Aspartate--tRNA ligase, mitochondrial	0.013396	0.662966	-0.592993			1.18464	1.58776	1.35861	0.914035	0.812753	1.01193
Q9ER00	Stx12	Syntaxin-12	0.00956351	0.662875	-0.59319			12.3312	14.5699	16.2398	5.42751	13.7488	9.42072
Q9WVJ3	Cpq	Carboxypeptidase Q	0.0107267	0.662704	-0.593564			7.08583	8.83385	10.0902	3.13047	5.81168	8.29468
Q9CQ26	Stambp	STAM-binding protein	0.000582675	0.662658	-0.593663			1.47932	1.6798	1.59433	1.1856	1.0087	0.955619
Q61211	Eif2d	Eukaryotic translation initiation factor 2D	0.000103386	0.662626	-0.593734			2.3666	2.49353	2.49904	1.47482	1.59738	1.80416
Q9EQG9	Cert1	Ceramide transfer protein	0.0202447	0.662621	-0.593744			1.66311	1.81263	2.043	0.550779	1.33906	1.767
Q62141	Sin3b	Paired amphipathic helix protein Sin3b	0.0033283	0.662583	-0.593827			0.409846	0.451443	0.467727	0.321957	0.309538	0.249089
Q8CDM8	Fam160b1	Protein FAM160B1	0.00163757	0.662457	-0.594102			1.46516	1.33116	1.44821	0.75592	0.787634	1.26826
Q3TTA7	Cblb	E3 ubiquitin-protein ligase CBL-B	0.00505508	0.661835	-0.595458	v		1.36708	1.29744	1.66584	0.95385	0.75997	1.15216
Q61391	Mme	Neprilysin	0.0499271	0.661685	-0.595783			5.1321	3.31174	4.20914	1.47602	4.34178	2.55448
Q6PAR5	Gapvd1	GTPase-activating protein and VPS9 domain-containing protein 1	0.00770525	0.661679	-0.595796			3.70669	3.71847	4.48134	2.06973	1.90507	3.9035
Q91VM3	Wdr45	WD repeat domain phosphoinositide-interacting protein 4	0.0203335	0.661575	-0.596024			0.477424	0.519993	0.46986	0.179051	0.276894	0.514769
Q8VE11	Mtmr6	Myotubularin-related protein 6	0.00260435	0.661245	-0.596743			1.36833	1.3779	1.47214	0.684325	0.809241	1.29581
Q08509	Eps8	Epidermal growth factor receptor kinase substrate 8	0.0166688	0.660852	-0.597601	v		1.31637	1.33935	1.5407	0.37572	1.09346	1.30404
Q6A0A2	Larp4b	La-related protein 4B	0.041933	0.660347	-0.598704			1.72521	1.53692	2.00962	0.458827	1.1644	1.85795
Q8R1Q8	Dync1li1	Cytoplasmic dynein 1 light intermediate chain 1	0.00957212	0.660024	-0.59941			18.0658	20.1803	22.9982	8.30331	12.7279	19.3915
P0DOV2	Ifi204	Interferon-activable protein 204	0.00534433	0.659234	-0.601137	v		3.31767	4.25168	4.04386	2.54804	1.62943	3.47836
Q9DBT5	Ampd2	AMP deaminase 2	0.0110965	0.659214	-0.601182			3.39078	3.85582	3.9493	1.89219	1.68006	3.80824
P68181	Prkacb	cAMP-dependent protein kinase catalytic subunit beta	0.00905858	0.65895	-0.601758			1.66431	1.87686	1.74482	1.25046	0.649015	1.58373
Q9D3G5	Stx11	Syntaxin-11	0.0219632	0.658808	-0.60207	v		0.726074	0.752251	0.703966	0.250826	0.703808	0.483076
Q91XM9	Dlg2	Disks large homolog 2	0.00760475	0.658326	-0.603126			0.61668	0.632005	0.779719	0.285604	0.380956	0.668792
O88796	Rpp30	Ribonuclease P protein subunit p30	0.00373843	0.658251	-0.603289			3.26912	3.48886	3.11055	1.68676	1.68548	3.12373
Q9ERR1	Ndel1	Nuclear distribution protein nudE-like 1	0.00153802	0.65813	-0.603556			1.06293	0.925636	0.954357	0.472925	0.844869	0.619029
P97863	Nfib	Nuclear factor 1 B-type	0.0166211	0.657981	-0.603883			2.20631	3.26299	3.4334	2.61452	1.0356	2.20769
P29452	Casp1	Caspase-1	0.02056	0.657838	-0.604195	v		8.73622	8.22595	9.52923	3.09486	5.04301	9.28918
Q99P31	Hspbp1	Hsp70-binding protein 1	0.00228435	0.657604	-0.604708			2.54729	2.399	2.88129	1.33047	1.59347	2.22351
Q9CR00	Psmd9	26S proteasome non-ATPase regulatory subunit 9	0.0339589	0.657196	-0.605604			16.5161	15.9008	19.9635	4.45741	17.1022	12.8646
Q8BWP8	B4gat1	Beta-1,4-glucuronyltransferase 1	0.0138421	0.657012	-0.606009			0.578458	0.916211	0.668833	0.339645	0.65776	0.424041
Q80U87	Usp8	Ubiquitin carboxyl-terminal hydrolase 8	0.00896812	0.65699	-0.606056			3.06313	3.29211	3.72671	1.12563	2.69858	2.79954
Q9Z268	Rasal1	RasGAP-activating-like protein 1	0.00178985	0.656861	-0.606339			2.32276	2.65615	2.93507	1.90508	1.55499	1.73832
Q5SW75	Ssh2	Protein phosphatase Slingshot homolog 2	0.00185614	0.656849	-0.606367			0.436969	0.445582	0.467841	0.228967	0.283147	0.374889
Q02788	Col6a2	Collagen alpha-2(VI) chain	0.0067119	0.656159	-0.607884			203.948	248.006	275.641	183.847	139.919	153.652
Q810A7	Ddx42	ATP-dependent RNA helicase DDX42	0.00437148	0.656096	-0.608022			6.6931	7.12998	8.5342	4.41796	3.2369	7.01366
Q9JJ28	Flii	Protein flightless-1 homolog	7.62533e-05	0.655893	-0.608469			6.40931	7.22657	7.25231	4.57412	3.79607	5.33021
Q6ZQ38	Cand1	Cullin-associated NEDD8-dissociated protein 1	0.0020843	0.655542	-0.609239			9.44908	10.3572	11.1782	7.10364	5.05905	8.14898
Q8CFD4	Snx8	Sorting nexin-8	0.000424219	0.655485	-0.609366			0.913746	0.860128	1.00985	0.673187	0.536156	0.615344
P54761	Ephb4	Ephrin type-B receptor 4	0.000751129	0.654724	-0.611042			0.568542	0.606754	0.609238	0.461843	0.324002	0.382531
Q99M51	Nck1	Cytoplasmic protein NCK1	0.0159369	0.654707	-0.611078	v		5.56675	5.71268	7.00914	1.92024	5.18611	4.86732
P48725	Pcnt	Pericentrin	0.00157333	0.654697	-0.611101			1.73788	1.89512	2.22723	1.26443	1.0832	1.48904
Q80Y55	Bsdc1	BSD domain-containing protein 1	0.031709	0.654693	-0.611111			1.3838	1.15374	1.68649	0.373946	1.16098	1.23052
Q00993	Axl	Tyrosine-protein kinase receptor UFO	0.00330434	0.654447	-0.611651	v		2.44186	2.09011	2.89638	1.30356	1.71167	1.84624
Q9QXY6	Ehd3	EH domain-containing protein 3	0.00114007	0.654289	-0.611999			7.70778	7.73766	8.24684	4.14884	4.23418	7.11858
Q8VD66	Abhd4	(Lyso)-N-acylphosphatidylethanolamine lipase	0.0307128	0.653299	-0.614184			0.340451	0.421697	0.448768	0.287741	0.126586	0.376763
Q811S7	Ubp1	Upstream-binding protein 1	0.0114911	0.653204	-0.614395			3.20679	2.99448	3.62166	1.13315	3.07859	2.20464
Q9ESZ8	Gtf2i	General transcription factor II-I	0.00336807	0.65318	-0.614448			6.72438	7.49858	8.3036	2.72585	5.4842	6.50384
Q569Z5	Ddx46	Probable ATP-dependent RNA helicase DDX46	0.00048574	0.653129	-0.614561			5.41256	6.29073	6.58823	3.23749	3.7516	4.95763
Q99JX7	Nxf1	Nuclear RNA export factor 1	0.000707432	0.65271	-0.615485			3.84322	4.46285	4.59204	2.97599	2.14083	3.30191
Q91YE6	Ipo9	Importin-9	0.024385	0.652644	-0.615631			3.3439	3.14213	3.56699	1.08702	1.82721	3.64682
Q7TN05	Ap1s3	AP-1 complex subunit sigma-3	0.000388295	0.652356	-0.616269			4.74136	5.08359	5.53757	3.55156	2.65505	3.81522
Q9DAJ4	Wdr83	WD repeat domain-containing protein 83	0.0313398	0.651783	-0.617536			1.09319	1.26875	1.53564	0.422808	1.47148	0.646082
Q8CI08	Slain2	SLAIN motif-containing protein 2	0.0448152	0.651596	-0.617951			2.99076	3.02785	3.87853	0.696539	2.30411	3.44828
Q922F4	Tubb6	Tubulin beta-6 chain	0.0214706	0.651446	-0.618282			4.64941	4.8784	4.93099	1.59417	3.41765	4.40731
Q8CEE0	Cep57	Centrosomal protein of 57 kDa	0.00676245	0.651298	-0.618609			2.26581	2.18867	2.44053	1.11492	1.91829	1.4575
Q9Z0X4	Pde3a	cGMP-inhibited 3',5'-cyclic phosphodiesterase A	0.0376924	0.651284	-0.618641			0.480351	0.635755	0.452394	0.367765	0.25846	0.395314
Q9JLJ2	Aldh9a1	4-trimethylaminobutyraldehyde dehydrogenase	0.0141145	0.650854	-0.619594			13.9694	17.5308	16.1331	7.33383	7.75294	15.9156
Q9JHK5	Plek	Pleckstrin	0.0361318	0.650561	-0.620243			3.83517	3.98509	4.13687	1.33362	1.99611	4.44911
O89079	Cope	Coatomer subunit epsilon	0.0111095	0.650369	-0.620671			14.3452	14.9877	19.2134	5.31743	12.4607	13.7949
Q91ZU6	Dst	Dystonin	0.00505319	0.650273	-0.620883			0.939328	1.30631	1.01878	0.755921	0.603965	0.762877
Q9QYE6	Golga5	Golgin subfamily A member 5	0.0126767	0.650026	-0.621431			3.71047	3.84035	4.65825	1.33261	3.94336	2.66026
Q8CI51	Pdlim5	PDZ and LIM domain protein 5	0.0104829	0.65	-0.621488			8.82485	9.02151	9.4963	3.3796	6.98752	7.40562
Q5BLK4	Tut7	Terminal uridylyltransferase 7	0.00343761	0.649918	-0.62167			10.4908	11.4427	13.3052	7.59866	5.88755	9.41608
Q7TMI3	Uhrf2	E3 ubiquitin-protein ligase UHRF2	0.0038389	0.649906	-0.621698			1.1995	1.46293	1.5774	1.22334	0.935082	0.597073
P52431	Pold1	DNA polymerase delta catalytic subunit	0.00217748	0.649904	-0.621702			3.00067	3.66946	4.00037	3.22647	1.70278	2.00555
Q9Z224	Mocs2	Molybdopterin synthase sulfur carrier subunit	0.0278215	0.649777	-0.621984			1.50185	1.49534	1.87025	0.665177	1.02214	1.47543
P50247	Ahcy	Adenosylhomocysteinase	0.0187896	0.649769	-0.622001	v		62.6163	73.8574	71.5888	32.5754	32.0031	70.6141
Q80UF4	Sdccag8	Serologically defined colon cancer antigen 8 homolog	0.00839248	0.648969	-0.62378			0.409918	0.380189	0.443655	0.266636	0.326077	0.20796
Q9JHR7	Ide	Insulin-degrading enzyme	0.00379814	0.648672	-0.624438	v		4.39981	5.28763	4.6105	2.285	2.56177	4.42791
Q9CPY7	Lap3	Cytosol aminopeptidase	0.0138238	0.648615	-0.624565			26.527	26.5199	30.695	8.15239	19.5403	26.6236
O35638	Stag2	Cohesin subunit SA-2	0.000339559	0.648428	-0.624982			3.10002	3.30232	3.95194	2.11147	1.86908	2.73345
Q9Z1T6	Pikfyve	1-phosphatidylinositol 3-phosphate 5-kinase	0.000954783	0.648383	-0.625081	v		2.20374	2.68435	2.79144	1.4061	1.45659	2.11658
Q9QXT5	Egfl7	Epidermal growth factor-like protein 7	0.0110298	0.648362	-0.625128			12.8354	13.8564	18.4867	11.0787	9.80299	8.41038
Q61216	Mre11	Double-strand break repair protein MRE11	0.009547	0.648315	-0.625232			4.57046	4.71852	5.71465	2.29826	2.8016	4.62723
Q99PT1	Arhgdia	Rho GDP-dissociation inhibitor 1	0.0172991	0.648181	-0.625531			32.3194	34.6193	41.4183	13.4827	25.7329	31.0194
Q9Z1G3	Atp6v1c1	V-type proton ATPase subunit C 1	0.00701683	0.648161	-0.625576			5.05349	5.36515	6.41755	2.33242	3.8739	4.70624
Q8VEH3	Arl8a	ADP-ribosylation factor-like protein 8A	0.00796966	0.647777	-0.626432			2.31416	3.07732	2.21547	1.14653	1.55415	2.22692
P08103	Hck	Tyrosine-protein kinase HCK	0.0145747	0.647419	-0.627229	v		4.50638	4.66002	5.37228	2.03636	2.30178	5.07448
Q9CR25	Dph2	2-(3-amino-3-carboxypropyl)histidine synthase subunit 2	0.0211152	0.647097	-0.627946			2.91809	2.81406	3.46969	0.968064	2.13707	2.84935
P62270	Rps18	40S ribosomal protein S18	0.00513176	0.646528	-0.629214			35.0381	39.6347	44.4404	22.8534	19.8932	34.2634
Q76I79	Ssh1	Protein phosphatase Slingshot homolog 1	0.00234503	0.646066	-0.630246			0.860006	0.959049	1.07806	0.44096	0.577215	0.853554
A2AB59	Arhgap27	Rho GTPase-activating protein 27	0.0272572	0.645949	-0.630508			3.21418	3.01535	4.01325	1.00249	2.09501	3.51882
Q91Y74	St3gal4	CMP-N-acetylneuraminate-beta-galactosamide-alpha-2,3-sialyltransferase 4	0.000178781	0.645837	-0.630758			1.15474	1.18828	1.36949	0.729293	0.730377	0.938006
O70551	Srpk1	SRSF protein kinase 1	0.000349676	0.645711	-0.631038			1.36139	1.22128	1.3354	0.680178	0.762104	1.08766
Q91UZ5	Impa2	Inositol monophosphatase 2	0.00714228	0.645571	-0.631353			1.79888	2.07361	1.69786	1.35115	0.620162	1.62474
Q9ER72	Cars1	Cysteine--tRNA ligase, cytoplasmic	0.022071	0.645372	-0.631797			1.98783	2.18219	2.18523	0.822941	0.987036	2.29152
Q8BRT1	Clasp2	CLIP-associating protein 2	0.00293061	0.644932	-0.632781			2.47478	2.73738	3.10012	1.04028	2.04445	2.27613
Q9CZH3	Psmg3	Proteasome assembly chaperone 3	0.0418971	0.644774	-0.633135			0.503437	0.511587	0.48153	0.221769	0.210371	0.532798
Q9QUM9	Psma6	Proteasome subunit alpha type-6	0.0139506	0.644434	-0.633896			20.7627	23.5126	25.5522	9.40023	12.9563	22.6426
Q80UM3	Naa15	N-alpha-acetyltransferase 15, NatA auxiliary subunit	0.000513544	0.644418	-0.633932			2.87231	3.12216	3.22733	1.79229	1.81637	2.33403
P58468	Fam207a	Protein FAM207A	0.0236403	0.64429	-0.634219			1.99871	1.7191	2.12364	0.829941	0.998696	1.93494
Q99LL5	Pwp1	Periodic tryptophan protein 1 homolog	0.00406982	0.644057	-0.634739			1.45712	1.4199	1.67634	0.626731	1.03738	1.26852
Q9D7X8	Ggct	Gamma-glutamylcyclotransferase	0.0477572	0.64384	-0.635226			1.32727	1.4913	1.66466	0.335838	0.997622	1.55302
Q8C2A2	Tsen54	tRNA-splicing endonuclease subunit Sen54	0.00951468	0.643701	-0.635537			1.00072	0.975241	1.22455	0.383516	0.743002	0.933654
Q9WTL7	Lypla2	Acyl-protein thioesterase 2	0.0230359	0.643581	-0.635806			17.3851	17.1047	20.0657	4.07573	14.8835	16.1516
Q62186	Ssr4	Translocon-associated protein subunit delta	0.00418194	0.643447	-0.636107			22.362	29.859	35.3456	17.7551	19.7685	18.821
Q8R3I3	Cog6	Conserved oligomeric Golgi complex subunit 6	0.00457387	0.643409	-0.636192			1.67927	1.81412	1.82942	0.885575	0.828384	1.71079
Q9CSH3	Dis3	Exosome complex exonuclease RRP44	0.00126766	0.64335	-0.636324			2.09132	2.76281	2.57971	1.79849	1.13494	1.84913
Q01279	Egfr	Epidermal growth factor receptor	1.16045e-05	0.643148	-0.636778			3.02674	3.41442	3.33934	2.02651	2.34614	1.91765
Q3TW96	Uap1l1	UDP-N-acetylhexosamine pyrophosphorylase-like protein 1	0.0464744	0.642856	-0.637433			20.3494	18.0163	23.5418	5.1456	11.1774	23.4747
Q9D0L8	Rnmt	mRNA cap guanine-N7 methyltransferase	0.0239279	0.642531	-0.638163			4.1349	4.96596	5.96757	1.86023	2.80235	5.01934
Q8R3D1	Tbc1d13	TBC1 domain family member 13	0.0080355	0.642415	-0.638422			4.44261	4.56423	5.66451	1.74722	3.08911	4.58877
Q8R418	Dicer1	Endoribonuclease Dicer	0.000829704	0.642017	-0.639317	v		3.17144	3.44383	3.85462	2.1344	1.70205	2.88539
A2A5R2	Arfgef2	Brefeldin A-inhibited guanine nucleotide-exchange protein 2	0.00292671	0.642008	-0.639337			0.895496	0.905734	1.12357	0.486313	0.660576	0.730855
Q8BY71	Hat1	Histone acetyltransferase type B catalytic subunit	0.00176243	0.641289	-0.640952			0.74685	0.755847	0.756664	0.425154	0.388783	0.634967
Q8R0G9	Nup133	Nuclear pore complex protein Nup133	0.000283445	0.641017	-0.641565			5.97127	7.18045	6.99881	3.80114	4.67854	4.43716
Q9DCE5	Pak1ip1	p21-activated protein kinase-interacting protein 1	0.000669525	0.640377	-0.643007			1.90743	2.07749	2.13621	1.08742	1.34814	1.48427
P42232	Stat5b	Signal transducer and activator of transcription 5B	0.00661555	0.640181	-0.643449	v		1.70632	1.59929	1.85213	0.753332	0.89341	1.65515
P62962	Pfn1	Profilin-1	0.0103902	0.640107	-0.643615			294.503	272.839	350.199	97.7131	202.374	287.238
Q3TIU4	Pde12	2',5'-phosphodiesterase 12	0.000278794	0.639661	-0.644621	v		3.6197	3.77644	3.72839	1.89241	2.16565	3.05786
Q9R1W5	Calcrl	Calcitonin gene-related peptide type 1 receptor	0.00431281	0.63956	-0.644847			1.2392	1.26101	1.60336	0.447044	1.11378	1.06366
Q9Z2F6	Bcl3	B-cell lymphoma 3 protein homolog	0.00458054	0.639276	-0.645489	v		1.11436	1.11832	1.40039	0.550178	0.746894	1.02547
Q4PZA2	Ece1	Endothelin-converting enzyme 1	0.0102584	0.639021	-0.646064			3.17088	3.28848	3.58235	1.28437	3.33051	1.80199
Q9JLM8	Dclk1	Serine/threonine-protein kinase DCLK1	0.00449695	0.638453	-0.647348			7.68935	7.58049	9.08834	3.22698	5.02338	7.30119
Q7TSC1	Prrc2a	Protein PRRC2A	0.0331169	0.638376	-0.647522			3.47865	3.20496	4.49729	1.10127	2.02762	4.00873
Q8K0L9	Zbtb20	Zinc finger and BTB domain-containing protein 20	0.000692619	0.638324	-0.64764			0.582418	0.791843	0.703881	0.503633	0.303044	0.519851
O09110	Map2k3	Dual specificity mitogen-activated protein kinase kinase 3	0.00152782	0.638253	-0.647799			1.25399	1.2869	1.40211	0.639781	0.85949	1.01736
Q5XG73	Acbd5	Acyl-CoA-binding domain-containing protein 5	0.00285444	0.637954	-0.648476			2.08209	2.39141	2.66513	0.905691	2.11992	1.52851
Q3V3Q7	Pacs2	Phosphofurin acidic cluster sorting protein 2	0.00115768	0.637841	-0.64873			0.605715	0.756751	0.742468	0.372699	0.570163	0.399752
Q60996	Ppp2r5c	Serine/threonine-protein phosphatase 2A 56 kDa regulatory subunit gamma isoform	0.00157878	0.637752	-0.648933			1.9471	2.22457	2.27748	1.34785	1.07567	1.68944
P80315	Cct4	T-complex protein 1 subunit delta	4.62764e-05	0.637679	-0.649097			12.4507	15.2168	13.6629	7.94715	7.76021	10.6482
Q8BUK6	Hook3	Protein Hook homolog 3	0.00834525	0.637279	-0.650002			6.23854	6.14773	7.55557	1.90686	5.13871	5.66295
Q9Z2M7	Pmm2	Phosphomannomutase 2	0.0453931	0.637204	-0.650174			16.56	16.0968	19.1782	2.46315	14.6223	15.944
Q9ET22	Dpp7	Dipeptidyl peptidase 2	0.0294607	0.637057	-0.650506			8.75454	9.9961	11.828	1.77745	8.25009	9.45279
Q8BU14	Sec62	Translocation protein SEC62	0.000482354	0.637049	-0.650525			4.21244	4.89596	5.15512	2.71624	3.75703	2.61328
P70206	Plxna1	Plexin-A1	0.000473769	0.636898	-0.650865			1.1126	1.25986	1.32915	0.668668	0.790606	0.898274
Q9JLV5	Cul3	Cullin-3	0.00377951	0.636843	-0.650991			2.09761	2.38948	2.23414	1.1812	1.02979	2.06937
Q8CB62	Cntrob	Centrobin	0.0152956	0.636817	-0.651049			0.688552	0.638148	0.808766	0.256461	0.504509	0.598932
Q91ZJ5	Ugp2	UTP--glucose-1-phosphate uridylyltransferase	0.0222292	0.636755	-0.651191			4.83974	5.91435	5.79218	2.15133	2.64395	5.74064
Q8C8U0	Ppfibp1	Liprin-beta-1	0.00142608	0.636663	-0.651399			3.06773	3.22603	3.77971	1.21215	2.45963	2.74163
Q8VDF2	Uhrf1	E3 ubiquitin-protein ligase UHRF1	0.00234572	0.636213	-0.652418			1.06279	0.78277	1.09018	0.597893	0.758656	0.511207
Q80XQ2	Tbc1d5	TBC1 domain family member 5	0.0106097	0.636041	-0.652809			2.28366	2.49355	2.9309	0.911859	1.40982	2.58099
Q9DCS2	Mettl26	Methyltransferase-like 26	0.0356449	0.635807	-0.653339			2.73534	2.5793	3.51753	0.716834	2.34537	2.55335
Q9D1E6	Tbcb	Tubulin-folding cofactor B	0.0224328	0.635727	-0.653521			8.54298	8.17679	9.52811	2.32795	5.36815	8.99037
A6H6E2	Mmrn2	Multimerin-2	0.0017659	0.635477	-0.654087			2.54844	2.69788	3.43675	1.51859	1.89086	2.10844
Q99K41	Emilin1	EMILIN-1	0.00213119	0.635395	-0.654274			46.7031	45.4198	55.1605	22.9041	34.2595	36.4197
Q9DCS9	Ndufb10	NADH dehydrogenase [ubiquinone] 1 beta subcomplex subunit 10	0.00380284	0.635198	-0.654722			22.7844	28.5031	28.2464	14.495	24.4066	11.6181
P28650	Adss1	Adenylosuccinate synthetase isozyme 1	0.0100754	0.635171	-0.654784			5.45875	4.65211	5.54486	2.1957	2.54543	5.20292
Q9QZD8	Slc25a10	Mitochondrial dicarboxylate carrier	0.018583	0.634898	-0.655403			2.69107	3.8821	3.42505	3.38244	1.35644	1.60897
Q8BX80	Engase	Cytosolic endo-beta-N-acetylglucosaminidase	0.000268649	0.634722	-0.655803			2.8554	3.5241	3.10684	1.8234	1.55314	2.64465
Q8R310	Tmcc3	Transmembrane and coiled-coil domain protein 3	0.00812588	0.634128	-0.657154			0.554684	0.561611	0.702764	0.232655	0.52652	0.394342
Q9D1A2	Cndp2	Cytosolic non-specific dipeptidase	0.0344283	0.633889	-0.657697			63.5446	58.3732	75.6861	12.341	44.6815	68.2365
Q8QZS1	Hibch	3-hydroxyisobutyryl-CoA hydrolase, mitochondrial	0.0171817	0.633813	-0.657871			11.0059	17.9815	14.0005	6.6091	10.6453	9.99193
Q9CQI3	Gmfb	Glia maturation factor beta	0.0221967	0.633763	-0.657985			15.8473	12.5484	16.0964	3.11052	10.4831	14.6038
P22646	Cd3e	T-cell surface glycoprotein CD3 epsilon chain	0.0139584	0.633663	-0.658212	v		4.90544	4.20629	4.66125	1.42182	4.43108	2.87452
O35969	Gamt	Guanidinoacetate N-methyltransferase	0.00479861	0.633642	-0.65826			1.30996	1.25647	1.36732	0.796558	0.645878	1.05016
Q9CRT8	Xpot	Exportin-T	0.00315916	0.633587	-0.658386			1.33838	1.43618	1.466	0.605859	0.772252	1.30865
Q9DCM2	Gstk1	Glutathione S-transferase kappa 1	0.0336472	0.633519	-0.658541			1.17235	2.01219	1.44072	1.24303	0.82826	0.858908
Q8BJF9	Chmp2b	Charged multivesicular body protein 2b	0.0216156	0.63319	-0.65929			2.46288	2.74924	3.26404	0.886308	2.18271	2.298
P26638	Sars1	Serine--tRNA ligase, cytoplasmic	0.0236112	0.633105	-0.659483			17.2401	18.1964	20.3359	5.58138	9.95761	19.7709
O88291	Znf326	DBIRD complex subunit ZNF326	0.0142222	0.633051	-0.659606			3.46465	3.87844	4.95392	1.52236	2.41748	3.8448
Q8VEE4	Rpa1	Replication protein A 70 kDa DNA-binding subunit	0.00316074	0.632712	-0.660378			3.26468	3.73353	3.96386	1.43923	2.16572	3.33089
P62254	Ube2g1	Ubiquitin-conjugating enzyme E2 G1	0.007795	0.632574	-0.660694			4.01804	3.79234	4.43231	1.30723	3.22029	3.21689
P05201	Got1	Aspartate aminotransferase, cytoplasmic	0.00469116	0.632188	-0.661575			8.71309	10.0174	9.33212	4.04782	5.27065	8.42236
Q9D3U0	Pus10	tRNA pseudouridine synthase Pus10	0.0101528	0.632163	-0.661632			1.05828	1.15816	1.31361	0.469148	0.618291	1.14413
O70279	Ess2	Splicing factor ESS-2 homolog	0.0134286	0.632128	-0.661712			1.11968	1.05042	1.42959	0.41179	1.01677	0.846903
Q9CWI3	Bccip	BRCA2 and CDKN1A-interacting protein	0.0188832	0.632126	-0.661717			4.59852	4.33078	5.59137	1.32251	3.72795	4.12842
Q9CW03	Smc3	Structural maintenance of chromosomes protein 3	0.000588236	0.631978	-0.662054			6.16548	7.70469	8.35001	3.94739	5.38007	4.7152
Q8C0D4	Arhgap12	Rho GTPase-activating protein 12	0.00200589	0.631897	-0.662238			0.590044	0.485404	0.572085	0.256802	0.319834	0.464436
P14901	Hmox1	Heme oxygenase 1	0.00303219	0.631131	-0.663989	v		4.5615	5.28586	6.70664	2.20209	4.25252	3.99313
P50096	Impdh1	Inosine-5'-monophosphate dehydrogenase 1	0.0141547	0.63113	-0.663991	v		3.2242	3.45725	4.38293	1.34573	2.35738	3.27996
Q91WG8	Gne	Bifunctional UDP-N-acetylglucosamine 2-epimerase/N-acetylmannosamine kinase	0.00763333	0.630858	-0.664612			1.16054	1.29047	1.24795	0.620712	0.500354	1.21246
Q9D824	Fip1l1	Pre-mRNA 3'-end-processing factor FIP1	0.0178543	0.630771	-0.664811			15.6647	14.3918	20.4016	4.68513	14.0212	13.1212
Q80Y17	Llgl1	Lethal(2) giant larvae protein homolog 1	0.000136154	0.630742	-0.664879			1.33064	1.30903	1.47362	0.954985	0.664183	0.975255
Q8R349	Cdc16	Cell division cycle protein 16 homolog	0.00112244	0.630568	-0.665275			1.31128	1.59136	1.32622	0.766841	0.643439	1.2563
Q6PR54	Rif1	Telomere-associated protein RIF1	0.0077478	0.630279	-0.665938			0.600938	0.64121	0.713339	0.303845	0.579703	0.348955
Q3TDD9	Ppp1r21	Protein phosphatase 1 regulatory subunit 21	0.0253667	0.630266	-0.665967			3.30581	3.33211	4.36362	0.935102	2.23136	3.76744
Q3V384	Afg1l	AFG1-like ATPase	0.00490493	0.630062	-0.666434			0.612166	0.873876	0.660792	0.43438	0.519717	0.398543
Q9QUR8	Sema7a	Semaphorin-7A	0.00106945	0.62993	-0.666737			1.29882	1.29671	1.51038	0.579009	0.958924	1.0485
O55033	Nck2	Cytoplasmic protein NCK2	0.00013795	0.629701	-0.667261	v		1.64423	1.67221	1.94195	0.824378	1.21572	1.27111
Q8K349	Gimap6	GTPase IMAP family member 6	0.0094535	0.629247	-0.668301			1.10115	0.982722	1.47441	0.381319	0.916052	0.941674
Q60770	Stxbp3	Syntaxin-binding protein 3	0.0098306	0.629182	-0.66845	v		3.4929	4.91045	4.26553	3.47542	2.11867	2.37694
Q3UHH1	Zswim8	Zinc finger SWIM domain-containing protein 8	0.00172464	0.628985	-0.668903			0.257737	0.293268	0.298768	0.201334	0.127887	0.205274
P26450	Pik3r1	Phosphatidylinositol 3-kinase regulatory subunit alpha	0.0158987	0.628816	-0.669291	v		4.63316	4.76043	5.934	1.25613	4.70532	3.67678
O09167	Rpl21	60S ribosomal protein L21	0.0156247	0.628586	-0.669817			4.57847	4.67485	6.8785	4.60628	1.94942	3.58453
Q9CQ60	Pgls	6-phosphogluconolactonase	0.0246888	0.62799	-0.671186			64.7152	53.8586	73.0569	12.3212	48.5339	59.4871
P15105	Glul	Glutamine synthetase	0.00992009	0.62772	-0.671806			15.2291	21.8951	17.8387	11.7024	9.49401	13.3049
Q9DC04	Rgs3	Regulator of G-protein signaling 3	0.0174852	0.627621	-0.672036			1.91236	1.81611	2.19942	0.567435	1.18824	1.96479
Q8K268	Abcf3	ATP-binding cassette sub-family F member 3	0.00144974	0.62761	-0.672059			1.85083	1.78004	2.08255	1.17192	0.927357	1.48652
Q9CQF9	Pcyox1	Prenylcysteine oxidase	0.000138774	0.627302	-0.672768			9.149	11.9387	10.343	6.55093	5.1014	8.0642
Q9D662	Sec23b	Protein transport protein Sec23B	0.000319368	0.627259	-0.672866			3.41437	4.31679	4.09844	2.17858	1.97824	3.26341
Q08642	Padi2	Protein-arginine deiminase type-2	0.0016221	0.627233	-0.672927			1.94296	2.24271	2.10823	1.17417	0.874187	1.89938
Q6GV12	Kdsr	3-ketodihydrosphingosine reductase	0.0156275	0.626375	-0.674902			1.41983	2.26763	1.18143	1.20933	0.896893	0.943525
Q9D710	Tmx2	Thioredoxin-related transmembrane protein 2	0.000114624	0.626164	-0.675387			2.5467	2.72153	3.01896	2.16529	1.20715	1.8167
O88665	Brd7	Bromodomain-containing protein 7	0.00691306	0.625709	-0.676435			1.74613	1.96121	2.2901	0.749871	1.45965	1.54313
Q99JW4	Lims1	LIM and senescent cell antigen-like-containing domain protein 1	0.000424697	0.625498	-0.676923			4.78155	5.55592	4.98746	2.27363	3.42972	3.88237
Q9DB73	Cyb5r1	NADH-cytochrome b5 reductase 1	0.00836658	0.625229	-0.677544			0.782518	1.16145	0.975741	0.787018	0.562522	0.475943
Q8CG19	Ltbp1	Latent-transforming growth factor beta-binding protein 1	0.0246342	0.625019	-0.678028			2.73048	2.70746	2.42677	1.55739	1.82262	1.53558
P07903	Ercc1	DNA excision repair protein ERCC-1	0.00125547	0.624423	-0.679405	v		0.99143	0.845354	1.08449	0.409766	0.732397	0.681947
Q8BVI4	Qdpr	Dihydropteridine reductase	0.013279	0.624147	-0.680041			13.0804	17.1619	17.6903	5.56401	10.3278	14.0252
Q8CJG1	Ago1	Protein argonaute-1	0.000623568	0.6241	-0.680152			2.06966	2.51439	2.37725	1.71926	1.08503	1.54026
Q8BK72	Mrps27	28S ribosomal protein S27, mitochondrial	0.000838088	0.623925	-0.680556			1.68295	1.90033	1.97953	1.0193	1.11891	1.33257
Q8BMA6	Srp68	Signal recognition particle subunit SRP68	0.000693994	0.623924	-0.680557			4.96735	6.26071	5.99589	2.7182	2.96631	5.06193
Q91W39	Ncoa5	Nuclear receptor coactivator 5	0.00286589	0.62391	-0.68059			4.82187	5.28671	6.33148	2.88899	3.04244	4.32568
A2AGT5	Ckap5	Cytoskeleton-associated protein 5	0.000128826	0.623874	-0.680674			4.24675	4.74943	4.98192	2.31449	2.86902	3.53706
Q6DFV7	Ncoa7	Nuclear receptor coactivator 7	0.00981716	0.623721	-0.681026			0.583229	0.571297	0.700206	0.186822	0.434745	0.535268
Q6PFY1	Fchsd1	F-BAR and double SH3 domains protein 1	0.00802447	0.623576	-0.681363			0.745728	0.610655	0.879289	0.311061	0.49884	0.58421
Q9Z2W0	Dnpep	Aspartyl aminopeptidase	0.00910604	0.623498	-0.681542			4.26621	5.62233	4.8944	2.56604	2.59306	4.05804
Q4VBE8	Wdr18	WD repeat-containing protein 18	8.44002e-05	0.623479	-0.681588			3.10353	3.72944	3.51057	1.75059	2.26966	2.42873
Q8K4F5	Abhd11	Protein ABHD11	0.00642728	0.623423	-0.681717			5.31328	6.25067	6.64863	1.62943	5.6593	4.06541
Q6PGN3	Dclk2	Serine/threonine-protein kinase DCLK2	0.0082478	0.623421	-0.68172			0.534921	0.602276	0.572398	0.297914	0.230691	0.537193
Q6NSR8	Npepl1	Probable aminopeptidase NPEPL1	0.00619659	0.623326	-0.681942			4.64933	5.4458	5.24554	1.94183	2.63364	4.98676
Q9Z2Q6	Septin5	Septin-5	0.0171531	0.623219	-0.682189			2.85625	4.08545	2.95212	1.7507	1.9781	2.43722
Q9CWP6	Mospd2	Motile sperm domain-containing protein 2	0.00199041	0.623203	-0.682226			2.96867	3.00216	3.38652	1.1818	1.87792	2.77181
Q8VHL1	Setd7	Histone-lysine N-methyltransferase SETD7	0.0092552	0.622905	-0.682915			1.27437	1.12337	1.38739	0.336094	0.989004	1.03268
P40124	Cap1	Adenylyl cyclase-associated protein 1	0.0120964	0.622875	-0.682986			43.5292	51.3417	51.0364	15.0988	29.5757	46.2075
Q01149	Col1a2	Collagen alpha-2(I) chain	0.0154078	0.622638	-0.683535			192.932	315.836	212.467	125.385	194.071	129.612
Q8R164	Bphl	Valacyclovir hydrolase	0.00462054	0.622016	-0.684977			1.24821	1.74199	1.67807	0.94573	0.931809	1.0262
Q9CR13	Fmc1	Protein FMC1 homolog	0.000499858	0.621976	-0.685069			0.442425	0.485617	0.393552	0.252778	0.251505	0.317717
P15535	B4galt1	Beta-1,4-galactosyltransferase 1	3.82875e-05	0.621967	-0.68509	v		3.29872	3.47341	3.87673	2.42573	2.36179	1.83572
Q9DC63	Fbxo3	F-box only protein 3	0.000881151	0.621936	-0.685162			0.598922	0.697999	0.543105	0.325154	0.391518	0.427706
Q99J45	Nrbp1	Nuclear receptor-binding protein	0.0186436	0.621875	-0.685305			3.3017	3.85297	4.13536	1.27173	1.9592	3.79005
Q921G6	Lrch4	Leucine-rich repeat and calponin homology domain-containing protein 4	0.00152003	0.621813	-0.685448			8.53337	8.15445	10.5754	4.24682	6.23338	6.47244
Q3UFK8	Frmd8	FERM domain-containing protein 8	0.00534923	0.621758	-0.685575			4.24149	4.41199	5.13982	1.64279	2.79128	4.14202
Q5SFM8	Rbm27	RNA-binding protein 27	0.0169278	0.6217	-0.685709			3.66974	3.57163	4.66002	1.01562	2.87609	3.50738
Q9QZN4	Fbxo6	F-box only protein 6	0.00253295	0.621613	-0.685911			1.20565	1.65968	1.2502	0.805594	0.662179	1.09049
Q9JHS9	Cwc15	Spliceosome-associated protein CWC15 homolog	0.00956451	0.621447	-0.686296			6.81328	6.68636	8.84394	2.08205	6.5548	5.24851
P61027	Rab10	Ras-related protein Rab-10	0.00381844	0.621221	-0.686823	v		11.0068	13.6196	11.6232	4.51059	9.33144	8.67698
Q8CFA1	Irak2	Interleukin-1 receptor-associated kinase-like 2	0.00399726	0.621185	-0.686906			0.41122	0.4954	0.51521	0.253694	0.245488	0.384036
O70370	Ctss	Cathepsin S	0.00827331	0.621108	-0.687084	v		44.1684	41.6084	56.9732	15.1523	32.2726	41.2382
Q9R1T2	Sae1	SUMO-activating enzyme subunit 1	0.0208462	0.621023	-0.687282			12.5581	13.1856	17.4565	3.75333	9.38175	13.6932
Q80VW7	Akna	Microtubule organization protein AKNA	0.0160563	0.620744	-0.687929			1.77893	1.44642	2.11315	0.775478	0.848445	1.68992
Q9Z2C5	Mtm1	Myotubularin	0.00199528	0.620737	-0.687947			0.706831	0.860175	0.841876	0.430758	0.472099	0.592425
P63073	Eif4e	Eukaryotic translation initiation factor 4E	0.0199486	0.620553	-0.688374			12.4099	12.2857	16.4108	3.49323	9.09544	12.92
Q8BQR4	Kansl2	KAT8 regulatory NSL complex subunit 2	0.0034911	0.620368	-0.688804			1.06503	1.08492	1.28538	0.468478	0.846732	0.815962
Q8BVW3	Trim14	Tripartite motif-containing protein 14	0.00140632	0.620313	-0.688933	v		0.478854	0.71885	0.653231	0.469275	0.330491	0.348392
P62814	Atp6v1b2	V-type proton ATPase subunit B, brain isoform	0.00154565	0.620039	-0.689568			19.2133	22.2478	20.6026	7.84116	12.0614	18.5794
Q6P2K6	Ppp4r3a	Serine/threonine-protein phosphatase 4 regulatory subunit 3A	0.0124632	0.619981	-0.689705			1.56298	1.75458	1.97274	0.675901	0.778865	1.82511
Q8VD04	Gripap1	GRIP1-associated protein 1	0.0279705	0.619811	-0.690101			2.79217	2.82081	3.67168	0.61276	2.86892	2.27305
Q9WTX6	Cul1	Cullin-1	0.000527549	0.619661	-0.690448			2.30474	2.56969	2.52905	1.18534	1.28222	2.1201
Q8K1R7	Nek9	Serine/threonine-protein kinase Nek9	0.0129829	0.619318	-0.691249			4.07094	5.03793	5.11147	1.88462	2.1881	4.73418
Q9JKC8	Ap3m1	AP-3 complex subunit mu-1	0.000771026	0.619292	-0.691308			1.86561	2.08812	2.04242	1.55574	0.823624	1.33401
P58871	Tnks1bp1	182 kDa tankyrase-1-binding protein	0.0166697	0.618889	-0.692248			3.99088	4.57923	5.59747	1.33554	2.9517	4.48092
Q9Z2B9	Rps6ka4	Ribosomal protein S6 kinase alpha-4	0.0013957	0.618757	-0.692555			1.30991	1.56401	1.57928	1.1006	0.634187	1.02066
Q9QXD8	Limd1	LIM domain-containing protein 1	0.0138985	0.618666	-0.692768			3.01323	3.48291	4.2257	1.04454	3.0299	2.5588
Q9CY64	Blvra	Biliverdin reductase A	0.0397169	0.618585	-0.692957			18.3547	17.0848	22.4573	4.7952	9.1387	21.8801
P12367	Prkar2a	cAMP-dependent protein kinase type II-alpha regulatory subunit	0.000289776	0.618436	-0.693303			4.14917	4.42316	4.94876	1.74132	3.22888	3.39173
Q68FD5	Cltc	Clathrin heavy chain 1	0.00204583	0.618378	-0.693439			103.562	124.59	110.53	59.5741	46.0223	103.838
Q9QZE7	Tsnax	Translin-associated protein X	0.0148928	0.618362	-0.693477			4.60986	4.51108	6.30023	1.58738	3.41135	4.53712
P80317	Cct6a	T-complex protein 1 subunit zeta	0.000111793	0.618218	-0.693813			19.0338	24.9809	23.8538	12.3838	13.7703	15.8034
Q9ER39	Tor1a	Torsin-1A	0.000485072	0.618039	-0.694231			0.616084	0.806776	0.831153	0.461308	0.40298	0.528779
Q9CR50	Rchy1	RING finger and CHY zinc finger domain-containing protein 1	0.0169094	0.617266	-0.696036			1.1827	1.1379	1.44486	0.364038	1.04881	0.911447
Q9JI75	Nqo2	Ribosyldihydronicotinamide dehydrogenase [quinone]	0.0183787	0.617256	-0.69606			2.66023	2.73914	3.10457	0.725868	1.88277	2.64047
Q91W89	Man2c1	Alpha-mannosidase 2C1	0.000125174	0.617091	-0.696444			2.81827	3.0369	2.99953	1.6191	1.46453	2.38052
Q99PP7	Trim33	E3 ubiquitin-protein ligase TRIM33	0.00584273	0.61697	-0.696728			1.71737	1.97276	2.33945	0.652404	1.36601	1.70166
P39054	Dnm2	Dynamin-2	0.00222551	0.616922	-0.69684			8.15925	9.28277	9.22672	4.47302	3.52151	8.458
O54785	Limk2	LIM domain kinase 2	0.000340182	0.616892	-0.69691			1.01621	0.997622	1.04787	0.609894	0.5202	0.758651
Q8BMJ2	Lars1	Leucine--tRNA ligase, cytoplasmic	0.00111507	0.616504	-0.697817			4.46006	5.53259	4.87701	3.23999	1.95842	3.9688
Q6PGF7	Exoc8	Exocyst complex component 8	0.00154587	0.61641	-0.698037			2.75261	3.35359	3.33003	1.30842	1.72687	2.7813
O55026	Entpd2	Ectonucleoside triphosphate diphosphohydrolase 2	0.00876504	0.616066	-0.698844			28.9008	39.485	25.339	18.0469	27.0283	12.6654
Q9QXB9	Drg2	Developmentally-regulated GTP-binding protein 2	0.00690415	0.616056	-0.698866			1.30956	1.2497	1.43707	1.18148	0.50865	0.771838
Q00558	F8a1	40-kDa huntingtin-associated protein	0.00474336	0.615678	-0.699751			2.08338	1.92172	2.42191	0.802725	1.23496	1.91928
Q60710	Samhd1	Deoxynucleoside triphosphate triphosphohydrolase SAMHD1	0.00616419	0.615543	-0.70007	v		50.6049	56.5258	59.2106	22.0964	24.9823	55.3114
Q3U0V2	Tradd	Tumor necrosis factor receptor type 1-associated DEATH domain protein	0.0178278	0.615083	-0.701147			4.72088	4.00735	5.50204	1.03743	3.33775	4.37762
Q3U487	Hectd3	E3 ubiquitin-protein ligase HECTD3	0.000616097	0.614622	-0.702228			1.19025	1.39888	1.39505	0.686388	0.625511	1.13686
Q924A2	Cic	Protein capicua homolog	0.00373928	0.614597	-0.702286			1.87237	1.78072	2.49948	0.702235	1.37568	1.70344
Q9ERS5	Plekha2	Pleckstrin homology domain-containing family A member 2	0.000599375	0.614522	-0.702463			2.78438	2.979	2.83404	1.68035	1.36207	2.24088
Q61702	Itih1	Inter-alpha-trypsin inhibitor heavy chain H1	0.00847728	0.61442	-0.702703			1.59429	1.98443	1.33554	1.39416	0.94173	0.683537
Q9CWQ0	Dph5	Diphthine methyl ester synthase	0.00458798	0.614231	-0.703146			0.918572	0.870426	0.866375	0.414873	0.411954	0.804187
Q9JHW2	Nit2	Omega-amidase NIT2	0.00904585	0.613999	-0.703691			7.15666	7.24872	8.47198	1.96068	5.44444	6.64156
Q91V24	Abca7	ATP-binding cassette sub-family A member 7	0.0119136	0.613965	-0.703772			0.425834	0.33574	0.439124	0.316796	0.22689	0.1935
Q8C2Q3	Rbm14	RNA-binding protein 14	0.00906118	0.613848	-0.704047	v		19.1063	21.905	24.9067	8.05419	11.2049	21.2046
Q9JM90	Stap1	Signal-transducing adaptor protein 1	0.00120798	0.613198	-0.705575			1.86181	2.1451	2.33267	0.966899	1.22238	1.69814
Q8BZ20	Parp12	Protein mono-ADP-ribosyltransferase PARP12	0.000461263	0.613043	-0.705939			0.545579	0.643265	0.564674	0.360016	0.29924	0.415726
Q9CU65	Zmym2	Zinc finger MYM-type protein 2	0.00119352	0.613039	-0.705949			0.881227	1.01339	1.08268	0.427972	0.665357	0.731871
Q9Z0E6	Gbp2	Guanylate-binding protein 2	0.0147852	0.612918	-0.706234	v		7.48396	7.37836	6.85951	2.21038	3.30084	7.80249
Q80U78	Pum1	Pumilio homolog 1	0.00235189	0.612852	-0.70639			1.4101	1.34108	1.57082	0.881813	0.736206	1.03072
Q99LM9	Tada1	Transcriptional adapter 1	0.00726016	0.612827	-0.706448			2.00872	2.20504	2.58669	0.761262	2.16473	1.24151
P70207	Plxna2	Plexin-A2	0.0330038	0.612821	-0.706463			1.41397	1.33898	0.869808	0.5586	0.896713	0.764786
P12382	Pfkl	ATP-dependent 6-phosphofructokinase, liver type	0.0036471	0.612817	-0.706472			4.2878	4.66531	4.37622	2.08682	1.95233	4.12928
Q9CZG9	Pdzd11	PDZ domain-containing protein 11	0.000540958	0.612813	-0.70648			0.879234	0.86368	0.999254	0.367482	0.762801	0.550155
Q8BGE6	Atg4b	Cysteine protease ATG4B	0.0311639	0.61269	-0.706771			2.90821	2.02435	2.7493	0.657426	1.33924	2.70993
Q8BVL9	Jakmip1	Janus kinase and microtubule-interacting protein 1	0.0186272	0.612412	-0.707426			2.26513	1.93252	2.56558	0.736031	1.90364	1.50221
Q91WE6	Cdkal1	Threonylcarbamoyladenosine tRNA methylthiotransferase	0.00106627	0.612068	-0.708237			3.18394	3.91036	4.21623	2.11296	2.33405	2.47579
Q80V26	Bpnt2	Golgi-resident adenosine 3',5'-bisphosphate 3'-phosphatase	0.000530364	0.612049	-0.708281			2.63096	2.59295	3.19095	1.24044	2.3619	1.54796
O35643	Ap1b1	AP-1 complex subunit beta-1	0.00133114	0.612043	-0.708296			15.4732	17.3521	18.3217	6.20772	9.90577	15.1907
Q64337	Sqstm1	Sequestosome-1	0.00529935	0.611925	-0.708573	v		2.40037	2.01288	2.70024	1.00853	1.54858	1.79581
P0C7N9	Psmg4	Proteasome assembly chaperone 4	0.0323657	0.611915	-0.708598			1.27359	1.17052	1.59013	0.267204	1.00598	1.19543
P27612	Plaa	Phospholipase A-2-activating protein	0.0101609	0.611897	-0.70864			3.06699	3.69373	3.44979	1.09669	1.79231	3.35878
Q9JKB3	Ybx3	Y-box-binding protein 3	0.00157206	0.611793	-0.708885			0.539345	0.464815	0.6006	0.210694	0.335077	0.43601
P97351	Rps3a	40S ribosomal protein S3a	0.001174	0.611505	-0.709563			38.8028	43.7161	47.2077	25.7669	16.6785	36.8831
Q9QZE5	Copg1	Coatomer subunit gamma-1	0.000380688	0.611452	-0.709689			9.13683	10.3618	10.6317	4.20471	5.95517	8.26339
O54865	Gucy1b1	Guanylate cyclase soluble subunit beta-1	0.00116612	0.611142	-0.71042			2.05155	2.70406	2.07473	1.22608	1.04455	1.90368
O70503	Hsd17b12	Very-long-chain 3-oxoacyl-CoA reductase	0.00413783	0.610292	-0.712429			2.64113	3.43093	3.10398	2.91742	1.11585	1.56679
A2RSY1	Kansl3	KAT8 regulatory NSL complex subunit 3	0.00395751	0.610259	-0.712506			0.75358	0.934733	0.837231	0.766632	0.328136	0.446469
Q9D394	Rufy3	Protein RUFY3	0.00117872	0.610219	-0.712601			2.29405	2.77998	2.57931	1.0634	1.41769	2.18913
Q9CZU3	Mtrex	Exosome RNA helicase MTR4	5.37303e-05	0.610097	-0.712889			6.94941	7.76704	8.08576	3.73501	4.20123	5.97533
Q9CY73	Mrpl44	39S ribosomal protein L44, mitochondrial	0.00246325	0.609977	-0.713173			0.740019	0.815443	0.737826	0.491178	0.369354	0.538321
Q3U0S6	Rasip1	Ras-interacting protein 1	0.000790087	0.609781	-0.713636			5.61646	7.69721	8.05922	5.09962	3.84669	4.08647
Q8K3J5	Znf131	Zinc finger protein 131	0.00508768	0.609171	-0.71508			0.417726	0.407218	0.467798	0.151922	0.391172	0.244408
Q8K1J5	Sde2	Replication stress response regulator SDE2	0.00952779	0.60913	-0.715178			1.23107	1.15481	1.41664	0.378735	1.00768	0.929817
Q6P1F6	Ppp2r2a	Serine/threonine-protein phosphatase 2A 55 kDa regulatory subunit B alpha isoform	0.00039979	0.609092	-0.715269			4.76156	5.02346	4.87491	2.19271	2.93985	3.79668
Q8R344	Ccdc12	Coiled-coil domain-containing protein 12	0.0151444	0.609053	-0.715361			3.92983	4.06617	4.86754	0.977304	3.87312	2.98414
O89023	Tpp1	Tripeptidyl-peptidase 1	0.00660702	0.609017	-0.715446			44.5505	41.4002	49.7396	11.6165	38.2142	32.807
Q8BMZ5	Tsen34	tRNA-splicing endonuclease subunit Sen34	0.0081367	0.608791	-0.71598			2.76812	2.5162	3.26099	0.809342	1.74005	2.65292
Q99LG4	Ttc5	Tetratricopeptide repeat protein 5	0.00109185	0.608534	-0.716591			1.01007	1.10583	1.23821	0.490867	0.630077	0.920143
Q9CRC8	Lrrc40	Leucine-rich repeat-containing protein 40	0.000113059	0.608487	-0.716702			1.72985	1.88553	1.96878	1.20037	1.06644	1.13109
P48410	Abcd1	ATP-binding cassette sub-family D member 1	0.010226	0.608103	-0.717612			1.50311	1.32239	1.82101	1.24315	0.793818	0.788594
Q6NZC7	Sec23ip	SEC23-interacting protein	0.00709571	0.607956	-0.717961			3.42582	4.09956	4.04545	1.69391	1.43909	3.90155
Q64327	Mea1	Male-enhanced antigen 1	0.00181345	0.607917	-0.718053			2.09905	1.96689	2.11235	0.680243	1.48022	1.59543
P70444	Bid	BH3-interacting domain death agonist	0.0453623	0.607824	-0.718274			7.70581	6.45246	9.05499	1.24014	6.22687	6.64257
P63085	Mapk1	Mitogen-activated protein kinase 1	0.00138919	0.607369	-0.719355	v		20.8719	26.8022	24.8342	9.88202	14.7885	19.3688
P0C872	Jmjd7	Bifunctional peptidase and (3S)-lysyl hydroxylase Jmjd7	0.00145064	0.607151	-0.719872			1.00925	0.836079	1.02212	0.539131	0.501108	0.70074
Q91V16	Etfrf1	Electron transfer flavoprotein regulatory factor 1	0.00346833	0.607055	-0.720101			2.20104	2.94183	2.10289	1.36578	1.79458	1.23823
Q9DB60	Prxl2b	Prostamide/prostaglandin F synthase	0.0218131	0.607041	-0.720134			8.86954	9.46034	12.4452	3.49359	7.62642	7.5617
Q60754	Marco	Macrophage receptor MARCO	0.0128141	0.606995	-0.720243	v		18.1707	17.7127	23.3048	4.63475	18.6374	12.6548
Q61554	Fbn1	Fibrillin-1	0.0168935	0.606552	-0.721297			88.2804	153.381	125.495	92.9157	75.6317	54.1517
Q9CR70	Lage3	EKC/KEOPS complex subunit Lage3	0.0333125	0.606531	-0.721346			0.653419	0.653796	0.95346	0.210703	0.503286	0.657182
Q64514	Tpp2	Tripeptidyl-peptidase 2	0.00193821	0.606359	-0.721756			7.70221	8.98096	8.47113	3.30675	4.22948	7.71631
Q91V12	Acot7	Cytosolic acyl coenzyme A thioester hydrolase	0.0118356	0.60613	-0.722302			10.4459	12.4189	10.1525	3.65397	4.59013	11.7687
P80316	Cct5	T-complex protein 1 subunit epsilon	0.000903726	0.606002	-0.722605			25.2348	32.4384	34.699	12.2039	19.4374	24.3364
Q6AW69	Cgnl1	Cingulin-like protein 1	0.00102111	0.605661	-0.723418			1.6303	1.68913	1.79303	0.736873	1.4485	0.911043
Q03249	Galt	Galactose-1-phosphate uridylyltransferase	0.0165145	0.605218	-0.724473			0.595329	0.669502	0.815514	0.24771	0.444148	0.567204
P80318	Cct3	T-complex protein 1 subunit gamma	0.000785963	0.604754	-0.725579			68.9647	88.1501	89.493	40.0452	40.8608	68.2312
Q9D2R6	Coa3	Cytochrome c oxidase assembly factor 3 homolog, mitochondrial	0.000772084	0.604644	-0.725842			4.41664	4.58071	5.82306	2.53201	3.90156	2.5275
O35593	Psmd14	26S proteasome non-ATPase regulatory subunit 14	0.0109326	0.604258	-0.726763			4.96591	6.58013	6.72015	2.58629	2.87511	5.57609
Q8K3W0	Babam2	BRISC and BRCA1-A complex member 2	0.00140538	0.604156	-0.727008			2.47538	3.20664	2.92235	1.91385	1.44382	1.84072
Q9JHL1	Slc9a3r2	Na(+)/H(+) exchange regulatory cofactor NHE-RF2	0.00393227	0.604063	-0.72723			4.93836	6.00126	6.52888	1.7106	4.91213	3.92934
Q02248	Ctnnb1	Catenin beta-1	0.000114553	0.60372	-0.728048	v		6.15337	7.44961	7.82629	4.16895	3.72772	5.04061
Q9DBC0	Selenoo	Protein adenylyltransferase SelO, mitochondrial	0.00533943	0.603669	-0.72817			2.04173	2.09631	2.57134	0.767083	1.48393	1.79923
Q5M8N0	Cnrip1	CB1 cannabinoid receptor-interacting protein 1	0.025734	0.603167	-0.72937			1.35296	1.46357	1.36947	0.526177	0.719649	1.27903
Q9CRY7	Gdpd1	Lysophospholipase D GDPD1	0.00282507	0.602647	-0.730615			1.65056	1.76464	1.539	1.39119	0.911289	0.683149
Q3TFQ1	Spryd7	SPRY domain-containing protein 7	0.000736336	0.602211	-0.731659			0.738632	0.904137	0.895832	0.389943	0.724597	0.414234
Q9JLI8	Sart3	Squamous cell carcinoma antigen recognized by T-cells 3	0.0142416	0.601984	-0.732203			7.01604	8.24047	9.85589	2.80325	3.91114	8.40287
Q8BNU0	Armc6	Armadillo repeat-containing protein 6	0.00647994	0.601614	-0.733089			1.79627	1.51028	1.94719	0.398492	1.30684	1.4554
Q9JLQ0	Cd2ap	CD2-associated protein	0.0113066	0.601365	-0.733688			15.942	14.6811	20.7687	3.73898	12.1734	14.9929
P59110	Senp1	Sentrin-specific protease 1	0.000582753	0.601332	-0.733767			0.600459	0.664988	0.761419	0.400783	0.388663	0.429372
P47754	Capza2	F-actin-capping protein subunit alpha-2	0.00247454	0.601297	-0.733851			45.6731	60.5833	62.7408	19.0455	36.4194	46.1525
P47199	Cryz	Quinone oxidoreductase	0.00677486	0.600916	-0.734764			2.71637	3.13147	3.34114	1.03405	1.81376	2.674
Q9WV32	Arpc1b	Actin-related protein 2/3 complex subunit 1B	0.000393208	0.600816	-0.735006			35.3603	41.2275	41.2582	18.1666	20.1622	32.4749
Q80VI1	Trim56	E3 ubiquitin-protein ligase TRIM56	7.36475e-06	0.600788	-0.735072	v		1.63545	1.76472	1.7464	0.874846	0.905842	1.31131
Q8VEG6	Cnot6l	CCR4-NOT transcription complex subunit 6-like	0.000140056	0.600657	-0.735386			1.64491	1.71477	1.675	1.13412	0.667005	1.22299
Q9D7E3	Ovca2	Esterase OVCA2	0.000865753	0.60061	-0.7355			3.87998	3.25493	4.02166	1.37137	2.60147	2.7279
Q9Z0H1	Wdr46	WD repeat-containing protein 46	0.00132733	0.600413	-0.735972			0.773196	0.84234	0.963836	0.712338	0.378101	0.45825
Q80VH0	Bank1	B-cell scaffold protein with ankyrin repeats	0.0251879	0.600252	-0.73636	v		3.41732	4.03793	4.63664	1.39851	1.78927	4.0704
Q9D787	Ppil2	RING-type E3 ubiquitin-protein ligase PPIL2	0.00113097	0.60005	-0.736844			1.91778	1.95718	2.36422	0.810159	1.17321	1.76045
Q9JI78	Ngly1	Peptide-N(4)-(N-acetyl-beta-glucosaminyl)asparagine amidase	0.000255334	0.599855	-0.737313			2.98967	3.3901	3.64093	1.49904	2.20169	2.31025
Q9DBC3	Cmtr1	Cap-specific mRNA (nucleoside-2'-O-)-methyltransferase 1	0.000242292	0.599539	-0.738074			1.32964	1.5101	1.73476	1.01323	0.733788	0.995571
P60766	Cdc42	Cell division control protein 42 homolog	0.00186174	0.599164	-0.738977	v		48.899	47.4835	62.9399	23.0287	43.3387	29.0929
Q68FE6	Ripor1	Rho family-interacting cell polarization regulator 1	0.000355678	0.599062	-0.739223			1.3824	1.62473	1.73201	0.663058	1.00198	1.174
Q99MK8	Grk2	Beta-adrenergic receptor kinase 1	0.000360397	0.598777	-0.73991			5.86819	6.53299	6.70638	3.64282	3.19836	4.59999
P61965	Wdr5	WD repeat-containing protein 5	0.000707067	0.598621	-0.740286			3.64972	4.89896	4.90881	2.02856	2.70836	3.31901
Q8C181	Mbnl2	Muscleblind-like protein 2	0.0234341	0.59812	-0.741494			1.72705	1.56186	2.43886	0.572043	1.40552	1.44833
Q6NZA9	Taf9b	Transcription initiation factor TFIID subunit 9B	0.00611535	0.598084	-0.741581			1.76401	1.74341	2.08136	0.519169	1.76065	1.06273
O88351	Ikbkb	Inhibitor of nuclear factor kappa-B kinase subunit beta	0.0024658	0.597842	-0.742164	v		2.74826	2.96468	3.56732	1.37661	1.55033	2.62119
Q8R4K2	Irak4	Interleukin-1 receptor-associated kinase 4	0.00605552	0.597697	-0.742513	v		3.7718	3.66197	4.38518	0.999285	2.57515	3.48972
Q91V81	Rbm42	RNA-binding protein 42	0.0039494	0.597672	-0.742574			6.03491	5.67016	6.90807	2.27323	4.1732	4.67813
Q922D8	Mthfd1	C-1-tetrahydrofolate synthase, cytoplasmic	0.000520073	0.597575	-0.742809	v		10.3987	11.8995	11.4318	5.59615	6.15873	8.4013
P97333	Nrp1	Neuropilin-1	0.000340633	0.597427	-0.743165			1.40578	1.86101	1.79961	0.891688	1.0677	1.06742
Q8C0C7	Farsa	Phenylalanine--tRNA ligase alpha subunit	0.00153171	0.597052	-0.744071			8.69694	9.75356	11.3342	4.96734	4.65129	8.1644
P97311	Mcm6	DNA replication licensing factor MCM6	0.00130305	0.596424	-0.74559			6.84866	6.03791	6.91646	2.39091	3.72461	5.69548
P97452	Bop1	Ribosome biogenesis protein BOP1	4.18902e-05	0.596187	-0.746162			1.43569	1.51614	1.58829	0.905199	0.71086	1.0907
P51807	Dynlt1	Dynein light chain Tctex-type 1	0.0280012	0.596054	-0.746484			1.68704	2.11187	2.30419	0.684217	2.05128	0.902282
Q06138	Cab39	Calcium-binding protein 39	0.00238192	0.595881	-0.746905			3.51071	4.1419	3.75582	1.48447	2.1147	3.19889
Q8R016	Blmh	Bleomycin hydrolase	0.00401126	0.595801	-0.747098			9.19795	10.8473	10.8477	4.07044	4.88605	9.4495
Q8BRF7	Scfd1	Sec1 family domain-containing protein 1	0.00365113	0.595649	-0.747467			3.66098	5.5661	4.4396	2.97093	2.83389	2.33572
Q9QZK7	Dok3	Docking protein 3	0.0282169	0.595461	-0.747922			8.23705	8.05249	12.2858	2.61368	5.87593	8.52586
Q6ZQ82	Arhgap26	Rho GTPase-activating protein 26	7.95472e-05	0.595017	-0.748996			1.72439	1.8315	1.81744	1.15261	0.739867	1.30475
Q60974	Ncor1	Nuclear receptor corepressor 1	0.0174959	0.594767	-0.749604	v		2.70593	2.51793	3.55024	0.720422	1.72227	2.77585
Q99LI8	Hgs	Hepatocyte growth factor-regulated tyrosine kinase substrate	0.015745	0.594757	-0.749629			5.83327	5.5172	7.06838	1.035	4.22913	5.6906
Q9WTU6	Mapk9	Mitogen-activated protein kinase 9	0.00106217	0.594754	-0.749634			2.34976	2.46121	2.32538	1.03194	1.1325	2.07994
P10493	Nid1	Nidogen-1	0.00267382	0.594705	-0.749753			49.6137	66.1367	54.9131	33.7896	35.0794	32.6255
O08586	Pten	Phosphatidylinositol 3,4,5-trisphosphate 3-phosphatase and dual-specificity protein phosphatase PTEN	0.00113935	0.594605	-0.749995	v		1.72064	1.83426	1.77398	0.972052	0.621552	1.57498
P70218	Map4k1	Mitogen-activated protein kinase kinase kinase kinase 1	0.000870715	0.594346	-0.750625			2.906	3.32853	3.60744	1.94144	1.7061	2.20199
Q8BTU1	Cfap20	Cilia- and flagella-associated protein 20	0.000277597	0.594251	-0.750857			1.03989	1.1559	1.10372	0.724422	0.546759	0.689554
P62301	Rps13	40S ribosomal protein S13	0.00969917	0.594202	-0.750975			11.9243	14.4788	19.661	9.98692	7.20184	10.1825
P54923	Adprh	[Protein ADP-ribosylarginine] hydrolase	0.0142806	0.593961	-0.751561			10.4949	9.28645	11.9713	1.9706	7.0993	9.78994
Q91WZ8	Dtnbp1	Dysbindin	0.00615692	0.593406	-0.75291			2.10299	2.0165	2.81482	0.687359	1.56102	1.86648
Q60668	Hnrnpd	Heterogeneous nuclear ribonucleoprotein D0	0.00804096	0.593318	-0.753123			132.152	134.927	184.992	37.4663	130.992	99.763
Q925F2	Esam	Endothelial cell-selective adhesion molecule	0.00158361	0.593211	-0.753382			4.0577	5.01062	5.38685	2.08218	4.06776	2.42503
Q8R1X6	Spart	Spartin	0.00123329	0.593134	-0.75357			1.0563	1.04881	1.21674	0.43375	0.678079	0.858472
Q8CHP5	Pym1	Partner of Y14 and mago	0.0309752	0.593082	-0.753697			1.85523	1.86696	2.72357	0.362372	1.55981	1.90068
Q8C163	Exog	Nuclease EXOG, mitochondrial	0.000378131	0.593071	-0.753723			3.67616	3.25845	4.19321	1.94664	2.44178	2.21117
Q8BGZ2	Fam168a	Protein FAM168A	0.00732906	0.593058	-0.753755			1.16375	1.01086	1.29949	0.245326	0.976699	0.838314
Q3TJZ6	Fam98a	Protein FAM98A	0.00201201	0.592739	-0.754531			0.963505	1.06176	0.849349	0.841643	0.286921	0.575333
Q8BZQ7	Anapc2	Anaphase-promoting complex subunit 2	0.00029213	0.592137	-0.755998			1.42659	1.61382	1.69164	0.748224	0.753619	1.30018
Q9Z1Q9	Vars1	Valine--tRNA ligase	0.00067798	0.592005	-0.756319			12.5364	12.775	14.6709	6.693	5.42096	11.5558
Q9Z1E3	Nfkbia	NF-kappa-B inhibitor alpha	0.0382458	0.591879	-0.756626	v		1.65416	1.7573	2.10404	0.294684	1.35523	1.61459
Q8BRK9	Man2a2	Alpha-mannosidase 2x	2.86395e-05	0.591528	-0.757482			0.559931	0.632076	0.502492	0.396315	0.30945	0.296578
Q6ZPZ3	Zc3h4	Zinc finger CCCH domain-containing protein 4	0.00761411	0.591106	-0.758511			4.41395	4.09343	5.70495	1.39023	2.64264	4.36812
P23591	Gfus	GDP-L-fucose synthase	0.0069409	0.59096	-0.758868	v		4.75257	4.9578	6.04199	1.89717	2.54436	4.86749
P61164	Actr1a	Alpha-centractin	0.00143987	0.590327	-0.760414			3.03289	3.92943	3.06792	1.93122	1.47457	2.51534
Q3V3V9	Carmil2	Capping protein, Arp2/3 and myosin-I linker protein 2	0.000139526	0.590245	-0.760614	v		0.4927	0.509075	0.574728	0.271098	0.272613	0.386812
Q9R0Q7	Ptges3	Prostaglandin E synthase 3	0.00598288	0.590058	-0.761071			69.7335	65.7037	83.1244	14.8171	56.0089	58.138
Q9D757	Dapl1	Death-associated protein-like 1	0.0241301	0.58952	-0.762387			1.4287	1.31601	1.70966	0.321843	1.30199	1.00211
Q04207	Rela	Transcription factor p65	0.0190846	0.589501	-0.762435	v		4.71588	4.94735	5.85652	1.55154	2.28445	5.31291
Q9EQM6	Dgcr8	Microprocessor complex subunit DGCR8	0.000963373	0.588821	-0.764098			1.33858	1.17728	1.60766	0.647625	0.834179	0.946214
O70310	Nmt1	Glycylpeptide N-tetradecanoyltransferase 1	0.000772715	0.588591	-0.764662			4.1702	4.68248	4.93704	1.75338	2.47365	3.88948
P28867	Prkcd	Protein kinase C delta type	0.000389399	0.588459	-0.764987	v		5.37015	5.7737	6.39749	2.99388	2.69324	4.63524
Q9DCR2	Ap3s1	AP-3 complex subunit sigma-1	0.00500991	0.588417	-0.765089			1.93298	1.97237	2.28211	0.795874	0.819272	2.02566
P15864	H1-2	Histone H1.2	0.000707572	0.587611	-0.767067			103.615	114.562	120.11	53.4542	75.7892	69.5378
O08583	Alyref	THO complex subunit 4	0.0267223	0.587088	-0.76835			21.5514	22.4943	25.4824	5.56463	10.3819	24.8726
Q99KC8	Vwa5a	von Willebrand factor A domain-containing protein 5A	0.000813648	0.586883	-0.768855			22.4571	23.2943	23.4524	8.16418	11.9533	20.4971
Q80TA6	Mtmr12	Myotubularin-related protein 12	5.43757e-05	0.586874	-0.768877			1.07528	1.01074	1.0993	0.713785	0.568147	0.587454
Q9D964	Gatm	Glycine amidinotransferase, mitochondrial	0.00173861	0.586773	-0.769125			1.36244	1.55847	1.16915	0.887141	0.500474	1.01232
O70348	Dxo	Decapping and exoribonuclease protein	0.0042158	0.586751	-0.769179			0.752042	0.788887	1.06823	0.513784	0.389362	0.62778
Q2YDW2	Msto1	Protein misato homolog 1	0.00125719	0.586637	-0.769461			1.11458	1.12986	1.32378	0.549649	0.650502	0.893098
Q8R322	Gle1	Nucleoporin GLE1	0.000213232	0.586278	-0.770343			0.80029	0.900973	0.938595	0.632626	0.47897	0.436095
Q9QZJ6	Mfap5	Microfibrillar-associated protein 5	0.0293737	0.586221	-0.770483			9.21279	16.1152	12.8158	9.46757	9.03928	3.85384
Q810B6	Ankfy1	Rabankyrin-5	0.00301025	0.586154	-0.770648			5.94052	6.95547	6.66916	2.45802	2.86212	6.14805
Q68FH4	Galk2	N-acetylgalactosamine kinase	0.00740132	0.586037	-0.770937			3.94404	4.13716	3.98583	1.55732	1.38158	4.13282
Q9JJL8	Sars2	Serine--tRNA ligase, mitochondrial	6.60045e-05	0.586004	-0.771019			1.32509	1.54735	1.4729	0.883313	0.878287	0.784789
Q9Z1Z2	Strap	Serine-threonine kinase receptor-associated protein	0.00689579	0.585937	-0.771183			9.64333	10.2461	12.9092	2.56312	6.9869	9.66795
P57746	Atp6v1d	V-type proton ATPase subunit D	0.000310667	0.585424	-0.772446			2.04962	2.23194	2.24522	0.975555	1.11285	1.73253
Q91W61	Fbxl15	F-box/LRR-repeat protein 15	0.00934861	0.585183	-0.77304			0.800373	0.552805	0.847766	0.253233	0.356387	0.678335
Q924C1	Xpo5	Exportin-5	9.99861e-05	0.585129	-0.773174			1.27211	1.30685	1.4666	0.609279	0.725572	1.03233
E9PZJ8	Ascc3	Activating signal cointegrator 1 complex subunit 3	0.000709134	0.58466	-0.774331			0.301814	0.321773	0.34028	0.212415	0.232589	0.11853
Q9JHP7	Poglut2	Protein O-glucosyltransferase 2	0.000182657	0.584649	-0.774358			0.641633	0.757787	0.752145	0.345011	0.368166	0.544732
Q8R3B1	Plcd1	1-phosphatidylinositol 4,5-bisphosphate phosphodiesterase delta-1	0.00105292	0.584593	-0.774495			4.62259	4.91175	5.18429	2.11987	2.25191	4.23264
Q921F2	Tardbp	TAR DNA-binding protein 43	0.00158512	0.58454	-0.774627			68.9317	79.2414	97.9057	29.4756	64.8686	49.4987
Q8K2Z2	Prpf39	Pre-mRNA-processing factor 39	0.000367507	0.584256	-0.775328			1.14442	1.45118	1.45158	0.579208	0.724256	1.06112
Q9Z148	Ehmt2	Histone-lysine N-methyltransferase EHMT2	0.00019976	0.583599	-0.776951			1.04753	1.21007	1.27885	0.737272	0.599967	0.72663
Q9D864	Actr6	Actin-related protein 6	0.000406661	0.583523	-0.777137			0.673987	0.824343	0.724563	0.612506	0.357903	0.326702
Q8CIH5	Plcg2	1-phosphatidylinositol 4,5-bisphosphate phosphodiesterase gamma-2	0.00773912	0.583516	-0.777155	v		7.91153	9.10851	9.51412	3.76375	2.94946	8.76991
P07901	Hsp90aa1	Heat shock protein HSP 90-alpha	0.007836	0.583358	-0.777547	v		55.5265	56.5266	62.2141	14.6906	29.7403	57.2292
Q78JE5	Fbxo22	F-box only protein 22	0.000569948	0.582897	-0.778687			2.3407	2.56396	2.61523	1.13529	1.03547	2.21257
Q64213	Sf1	Splicing factor 1	0.00932169	0.582867	-0.778762			27.8807	25.7582	35.9313	6.16264	24.3512	21.6936
Q8K0D5	Gfm1	Elongation factor G, mitochondrial	4.27286e-05	0.582823	-0.77887			2.65948	2.909	2.74616	1.49694	1.18906	2.15996
Q9CQY5	Magt1	Magnesium transporter protein 1	0.00422305	0.582803	-0.778919			2.65222	3.30266	3.09177	1.77504	1.24834	2.24904
Q80TP3	Ubr5	E3 ubiquitin-protein ligase UBR5	3.60475e-05	0.582712	-0.779144			1.059	1.19507	1.24604	0.593372	0.592423	0.853763
Q9JME7	Trappc2l	Trafficking protein particle complex subunit 2-like protein	0.000234067	0.582673	-0.779241			1.70678	2.07722	1.84162	0.825991	1.18562	1.26628
Q80VQ0	Aldh3b1	Aldehyde dehydrogenase family 3 member B1	0.000145724	0.58265	-0.779299			1.86107	2.00555	2.45567	1.32747	0.957824	1.39838
Q61315	Apc	Adenomatous polyposis coli protein	0.000120068	0.582155	-0.780526	v		0.303373	0.321132	0.382744	0.196325	0.162299	0.22775
Q8BZ32	Asxl2	Putative Polycomb group protein ASXL2	0.0032245	0.582026	-0.780844			0.831208	0.698974	0.879283	0.271784	0.536212	0.594376
P26618	Pdgfra	Platelet-derived growth factor receptor alpha	0.00394701	0.581935	-0.78107			0.656314	0.759043	1.0702	0.330884	0.565154	0.550395
G3X9K3	Arfgef1	Brefeldin A-inhibited guanine nucleotide-exchange protein 1	0.000176584	0.581008	-0.783371			0.853118	0.818654	0.869749	0.495091	0.462072	0.519482
Q3UMC0	Spata5	ATPase family protein 2 homolog	3.49652e-05	0.580982	-0.783435			1.61159	1.91722	1.85555	1.17911	0.882789	1.06632
Q8C7K6	Pcyox1l	Prenylcysteine oxidase-like	0.00018558	0.580606	-0.784368			2.09195	2.92924	2.12132	1.27265	1.24621	1.62813
Q5NCQ5	Dph1	2-(3-amino-3-carboxypropyl)histidine synthase subunit 1	0.000695454	0.580457	-0.78474			1.386	1.51762	1.62122	0.882044	0.667164	1.07727
Q8BGZ4	Cdc23	Cell division cycle protein 23 homolog	0.000803092	0.580343	-0.785023			1.19696	1.46987	1.46122	0.99995	0.50392	0.891813
Q64442	Sord	Sorbitol dehydrogenase	0.0160258	0.579706	-0.786606			3.7228	4.54107	4.26282	1.17005	1.73653	4.35522
Q9WUU9	Mcm3ap	Germinal-center associated nuclear protein	1.90338e-05	0.579545	-0.787007	v		1.32156	1.45923	1.5468	1.04207	0.830959	0.635007
Q9WTU0	Phf2	Lysine-specific demethylase PHF2	0.000441328	0.579521	-0.787068			1.28723	1.40472	1.46	0.515936	0.996338	0.893863
O08582	Gtpbp1	GTP-binding protein 1	0.000273742	0.579356	-0.787478			1.73916	1.80914	1.93234	1.04085	0.904656	1.22973
O35516	Notch2	Neurogenic locus notch homolog protein 2	0.00954294	0.57895	-0.788489	v		0.762488	0.883095	1.09084	0.252558	0.885101	0.446595
Q9R0H2	Emcn	Endomucin	0.00982921	0.578712	-0.789082			0.0982189	0.135646	0.0997553	0.0376449	0.0850729	0.0703522
Q8JZR0	Acsl5	Long-chain-fatty-acid--CoA ligase 5	7.09699e-06	0.578686	-0.789147			3.81502	4.33088	4.12493	2.66958	2.00827	2.42311
P48377	Rfx1	MHC class II regulatory factor RFX1	0.000860409	0.578618	-0.789317			1.4588	1.67519	1.87803	1.03019	0.757332	1.11251
Q9D1F4	Akt1s1	Proline-rich AKT1 substrate 1	0.0029919	0.578505	-0.7896			4.10661	3.37501	4.68376	1.08903	2.62726	3.32144
Q8QZZ7	Tprkb	EKC/KEOPS complex subunit Tprkb	0.00343694	0.578363	-0.789952			5.65325	5.86869	7.16674	1.8757	3.87066	5.06249
Q8R0X7	Sgpl1	Sphingosine-1-phosphate lyase 1	0.00139446	0.578358	-0.789966			1.19012	1.55096	1.88425	1.12418	0.68	0.870916
Q8R2T8	Gtf3c5	General transcription factor 3C polypeptide 5	2.37251e-05	0.578281	-0.790159			1.44899	1.72154	1.7256	0.820229	0.754732	1.25637
Q8R1N0	Znf830	Zinc finger protein 830	0.00785709	0.57795	-0.790983			1.33274	1.4074	1.72262	0.340944	1.19227	1.04604
Q9CPV4	Glod4	Glyoxalase domain-containing protein 4	0.00905904	0.577946	-0.790993			36.4258	37.6043	45.3341	6.78397	28.7644	33.4377
Q9ES00	Ube4b	Ubiquitin conjugation factor E4 B	0.000996018	0.577448	-0.792238			1.41458	1.44553	1.59281	0.646125	0.606787	1.31842
Q60790	Rasa3	Ras GTPase-activating protein 3	0.000236598	0.577405	-0.792345			3.9311	4.61357	4.60887	2.36068	1.81938	3.41486
P35123	Usp4	Ubiquitin carboxyl-terminal hydrolase 4	0.0011719	0.57736	-0.792457			2.74287	2.85045	2.93507	1.23933	1.07409	2.61053
Q61881	Mcm7	DNA replication licensing factor MCM7	0.000194063	0.577307	-0.792588			5.96083	5.93071	6.31687	2.90486	2.73518	4.87181
Q8VDM4	Psmd2	26S proteasome non-ATPase regulatory subunit 2	0.000975127	0.577135	-0.79302			14.4008	15.8694	16.9333	5.73955	8.19313	13.3102
Q8R010	Aimp2	Aminoacyl tRNA synthase complex-interacting multifunctional protein 2	0.000171749	0.576947	-0.793489			4.64156	5.42862	5.5996	2.7035	2.25867	4.07846
Q04857	Col6a1	Collagen alpha-1(VI) chain	0.00130656	0.57691	-0.793582			174.137	219.297	229.032	118.858	126.622	113.628
Q91W96	Anapc4	Anaphase-promoting complex subunit 4	0.000301302	0.576856	-0.793717			2.49535	2.38696	2.42268	1.18476	0.982359	2.04681
P56959	Fus	RNA-binding protein FUS	0.0381719	0.576467	-0.79469			108.278	89.6429	139.183	24.44	46.4082	123.481
Q9D786	Haus5	HAUS augmin-like complex subunit 5	3.43946e-05	0.576184	-0.795399			0.596883	0.665889	0.756536	0.453115	0.342744	0.367634
Q99LE6	Abcf2	ATP-binding cassette sub-family F member 2	0.000136892	0.576068	-0.795689			1.10583	1.13228	1.20953	0.669966	0.415746	0.900362
Q8BGF7	Pan2	PAN2-PAN3 deadenylation complex catalytic subunit Pan2	7.5674e-05	0.575992	-0.79588			0.399616	0.452038	0.471139	0.201257	0.227931	0.332729
Q922E4	Pcyt2	Ethanolamine-phosphate cytidylyltransferase	0.00544405	0.575717	-0.796567			1.88888	1.78117	2.0659	0.488538	0.99578	1.81797
P11589	Mup2	Major urinary protein 2	0.0162323	0.575449	-0.79724			0.431696	0.496734	0.394681	0.0578867	0.418497	0.284999
Q8BM85	Tbck	TBC domain-containing protein kinase-like protein	0.000562603	0.575378	-0.797417			0.54046	0.672792	0.655785	0.23809	0.367759	0.469555
Q9QUH0	Glrx	Glutaredoxin-1	0.00375258	0.575214	-0.79783			42.5199	36.0928	46.8568	10.0273	30.6553	31.4893
Q62167	Ddx3x	ATP-dependent RNA helicase DDX3X	0.00134581	0.575161	-0.797963	v		4.73547	5.29054	6.51004	4.81265	1.98832	2.70992
Q61316	Hspa4	Heat shock 70 kDa protein 4	0.000919754	0.575118	-0.798069			24.1766	26.7114	27.2929	9.39247	13.7705	21.8004
Q8K2X3	Stn1	CST complex subunit STN1	0.000862242	0.575118	-0.79807			1.43578	1.81291	2.12912	0.709361	1.14039	1.24313
P51432	Plcb3	1-phosphatidylinositol 4,5-bisphosphate phosphodiesterase beta-3	3.91992e-05	0.574929	-0.798544			2.19088	2.55875	2.44488	1.27377	1.11168	1.75089
Q3TYD6	Lmtk2	Serine/threonine-protein kinase LMTK2	0.000757582	0.574498	-0.799626			0.872039	0.842942	1.08047	0.32227	0.692644	0.591068
Q9Z1T1	Ap3b1	AP-3 complex subunit beta-1	0.000604095	0.574453	-0.799739	v		8.75021	9.22583	10.1234	4.27012	3.58811	8.28357
E9Q4N7	Arid1b	AT-rich interactive domain-containing protein 1B	0.00534471	0.573657	-0.801739			2.93521	2.97027	4.20381	1.25868	1.43731	3.10328
Q8R0Y6	Aldh1l1	Cytosolic 10-formyltetrahydrofolate dehydrogenase	0.0401819	0.573632	-0.801803			2.1691	3.21135	2.0994	1.62299	0.823697	1.84399
Q8BGT1	Flrt3	Leucine-rich repeat transmembrane protein FLRT3	0.00485088	0.573569	-0.801962			1.27675	1.09276	1.6977	0.31295	0.966683	1.05319
Q6NVE8	Wdr44	WD repeat-containing protein 44	0.000356429	0.572731	-0.804069			1.2981	1.27479	1.34307	0.457994	0.784251	1.00055
P98086	C1qa	Complement C1q subcomponent subunit A	0.000607852	0.572312	-0.805125	v		1.54492	1.6874	1.62477	0.627881	1.01573	1.13617
Q8BSZ2	Ap3s2	AP-3 complex subunit sigma-2	0.00159291	0.571982	-0.805958			0.752674	0.905656	0.921616	0.407635	0.498877	0.569171
Q8CAS9	Parp9	Protein mono-ADP-ribosyltransferase PARP9	0.000100032	0.57181	-0.806393	v		1.60643	1.94983	1.75579	1.20963	0.580623	1.24723
Q9ESU6	Brd4	Bromodomain-containing protein 4	0.00470269	0.571454	-0.807292			7.42995	6.86075	10.5504	2.32531	6.09901	5.77122
Q99KP3	Cryl1	Lambda-crystallin homolog	0.00458801	0.570742	-0.809088			6.13035	6.29425	7.75036	2.09284	3.34931	6.07256
Q80UV9	Taf1	Transcription initiation factor TFIID subunit 1	0.000939822	0.570733	-0.809112			1.10725	1.34432	1.59482	1.01238	0.552604	0.744428
Q9CSB4	Pard3b	Partitioning defective 3 homolog B	0.000128949	0.570441	-0.80985			0.678511	0.641114	0.838416	0.29512	0.470748	0.465167
Q8CBA2	Slfn5	Schlafen family member 5	0.000541273	0.569962	-0.811061			6.07607	6.79457	6.63571	4.24959	1.83795	5.03035
Q3V0K9	Pls1	Plastin-1	0.0143347	0.569795	-0.811484			0.884279	0.866413	0.754981	0.199954	0.626066	0.601701
Q8VDM6	Hnrnpul1	Heterogeneous nuclear ribonucleoprotein U-like protein 1	0.00270159	0.568994	-0.813514			7.76399	8.80927	9.93705	3.08055	3.7224	8.28126
Q9JJK2	Lancl2	LanC-like protein 2	0.00594979	0.568942	-0.813646			3.76447	5.51801	4.64899	2.32993	1.78433	3.81194
P63328	Ppp3ca	Serine/threonine-protein phosphatase 2B catalytic subunit alpha isoform	0.000936086	0.568905	-0.813739			9.54408	11.225	12.3927	4.07493	6.57044	8.22055
Q9CR33	Mansc1	MANSC domain-containing protein 1	0.011156	0.568711	-0.814232			0.180425	0.235139	0.206724	0.0885248	0.164575	0.100802
Q922S4	Pde2a	cGMP-dependent 3',5'-cyclic phosphodiesterase	0.00106398	0.568124	-0.815722			4.14891	4.41992	4.69754	1.39607	2.37843	3.76245
Q9JHC9	Elf2	ETS-related transcription factor Elf-2	0.00604657	0.567976	-0.816098			1.41411	1.50236	2.02042	0.308885	1.27653	1.21862
Q3TC72	Fahd2	Fumarylacetoacetate hydrolase domain-containing protein 2A	0.00694934	0.56794	-0.81619			1.28464	2.15931	1.72261	0.863637	1.08698	0.983678
Q80YV3	Trrap	Transformation/transcription domain-associated protein	0.00055068	0.567739	-0.8167			1.13046	1.14916	1.4887	0.933256	0.449022	0.757141
Q99MQ4	Aspn	Asporin	0.0057041	0.567494	-0.817324			10.616	14.9853	10.8586	10.665	4.82168	5.2041
Q8K2A7	Ints10	Integrator complex subunit 10	1.91586e-05	0.567436	-0.817469			1.95882	2.22783	2.25359	1.53021	1.10358	1.02064
Q99J87	Dhx58	Probable ATP-dependent RNA helicase DHX58	0.000375384	0.567226	-0.818004	v		0.954007	1.08705	0.980667	0.727368	0.344126	0.642507
P22366	Myd88	Myeloid differentiation primary response protein MyD88	0.00198624	0.567044	-0.818467	v		1.83905	1.87231	2.17771	0.771105	0.940755	1.6275
Q9D1C9	Rrp7a	Ribosomal RNA-processing protein 7 homolog A	0.000765572	0.566978	-0.818636			0.629767	0.797957	0.792739	0.477895	0.393432	0.387626
Q9CRC9	Gnpda2	Glucosamine-6-phosphate isomerase 2	0.00114654	0.56678	-0.819139			1.45135	1.6619	1.60957	1.01679	0.485154	1.17486
Q9CZN8	Qrsl1	Glutamyl-tRNA(Gln) amidotransferase subunit A, mitochondrial	0.00311447	0.566133	-0.820787			0.727046	0.910303	0.946589	0.446369	0.507136	0.509347
Q9ERU9	Ranbp2	E3 SUMO-protein ligase RanBP2	0.00011011	0.566028	-0.821054			9.50547	10.6562	12.0457	4.28112	6.01409	7.93502
Q8VDL4	Adpgk	ADP-dependent glucokinase	7.43056e-05	0.565839	-0.821536			5.54359	7.25389	6.80889	4.0735	3.30897	3.71159
Q8CFV9	Rfk	Riboflavin kinase	0.0104384	0.565837	-0.821541			2.54074	2.48256	3.2877	1.43123	0.957812	2.31364
Q8C6K9	Col6a6	Collagen alpha-6(VI) chain	0.00115779	0.565769	-0.821714			7.34701	8.95649	7.91835	5.41039	3.34029	4.9533
Q78PY7	Snd1	Staphylococcal nuclease domain-containing protein 1	2.21448e-06	0.565763	-0.821731			44.1566	57.363	49.8831	25.9118	24.2031	35.5431
O55222	Ilk	Integrin-linked protein kinase	0.000838786	0.565505	-0.822387			14.3192	18.1448	16.2345	8.47556	8.27863	10.7851
Q80YV4	Pank4	4'-phosphopantetheine phosphatase	0.00218173	0.565459	-0.822505			0.824351	1.01326	1.01857	0.497202	0.463381	0.654469
P51174	Acadl	Long-chain specific acyl-CoA dehydrogenase, mitochondrial	0.00846275	0.565275	-0.822976			27.7302	47.9414	32.4521	17.8834	16.477	26.7592
Q64471	Gstt1	Glutathione S-transferase theta-1	0.0132956	0.564839	-0.824087			4.20236	4.46536	5.89529	1.85646	2.0039	4.3654
Q9CVD2	Atxn3	Ataxin-3	0.023659	0.564357	-0.82532			0.814003	0.778846	1.26535	0.239933	0.510814	0.862296
Q9EP72	Emc7	ER membrane protein complex subunit 7	0.000338144	0.564181	-0.825769			5.54745	6.99957	7.25256	2.74121	4.99422	3.43512
Q6ZQK5	Acap2	Arf-GAP with coiled-coil, ANK repeat and PH domain-containing protein 2	0.00157841	0.564149	-0.825851			1.77515	2.06004	2.0681	0.73947	0.808335	1.78254
P97494	Gclc	Glutamate--cysteine ligase catalytic subunit	0.00295203	0.56384	-0.826643			2.98577	3.15458	3.41443	1.09204	1.32092	2.9744
Q05793	Hspg2	Basement membrane-specific heparan sulfate proteoglycan core protein	0.00315595	0.563729	-0.826926			48.9722	62.9968	51.693	36.2561	27.7325	28.2724
Q62376	Snrnp70	U1 small nuclear ribonucleoprotein 70 kDa	0.000680537	0.563687	-0.827035			24.3613	24.8136	29.283	10.5849	13.3538	20.2869
Q8VE19	Mios	GATOR complex protein MIOS	0.000135826	0.563496	-0.827522			1.1643	1.57381	1.42107	1.01394	0.614371	0.715368
P21180	C2	Complement C2	8.03425e-05	0.563454	-0.827629	v		0.678289	0.58738	0.521998	0.431305	0.288324	0.28764
Q91V64	Isoc1	Isochorismatase domain-containing protein 1	0.00223706	0.562777	-0.829364			11.9001	12.0064	11.3785	3.44998	5.35035	11.0572
P47879	Igfbp4	Insulin-like growth factor-binding protein 4	0.000878503	0.562504	-0.830064			1.48218	1.27256	1.39911	0.338865	1.05616	0.941536
Q3UV70	Pdp1	[Pyruvate dehydrogenase [acetyl-transferring]]-phosphatase 1, mitochondrial	0.000306464	0.562055	-0.831217			1.63021	1.69713	1.98416	0.811108	1.2817	0.892548
Q9Z1M4	Rps6kb2	Ribosomal protein S6 kinase beta-2	0.000454131	0.561996	-0.831368			1.08752	1.24719	1.17064	0.621861	0.493553	0.854576
Q3THK7	Gmps	GMP synthase [glutamine-hydrolyzing]	0.000476871	0.561355	-0.833014			8.90292	9.78276	10.9294	4.34565	4.35745	7.92146
Q5EG47	Prkaa1	5'-AMP-activated protein kinase catalytic subunit alpha-1	4.57133e-05	0.561139	-0.833569			4.79559	5.48617	5.40424	3.31998	2.13609	3.34596
Q9JI10	Stk3	Serine/threonine-protein kinase 3	0.000218988	0.560935	-0.834094			1.8893	1.93935	2.31782	0.698018	1.16407	1.58568
Q6ZQ88	Kdm1a	Lysine-specific histone demethylase 1A	5.18454e-05	0.560874	-0.834252			2.43765	2.8216	2.9121	1.47125	1.08766	2.02418
Q6PAV2	Herc4	Probable E3 ubiquitin-protein ligase HERC4	0.000175205	0.560556	-0.835069			1.52152	1.74735	1.72904	0.704807	0.709144	1.38766
P58802	Tbc1d10a	TBC1 domain family member 10A	0.00376678	0.560493	-0.835231			1.69063	1.63093	2.15829	0.575877	0.844281	1.65126
Q68FL4	Ahcyl2	Putative adenosylhomocysteinase 3	0.00363042	0.560101	-0.83624			2.07925	2.57908	2.48677	0.830057	1.59508	1.57684
Q65Z40	Wapl	Wings apart-like protein homolog	0.00104465	0.559518	-0.837745			1.6298	1.66348	2.13945	0.636338	0.993137	1.41024
Q5SUQ9	Ctc1	CST complex subunit CTC1	1.60757e-05	0.559265	-0.838395	v		1.5139	1.69406	1.68816	0.856396	0.680875	1.20096
Q80TG1	Kansl1	KAT8 regulatory NSL complex subunit 1	0.000137247	0.558948	-0.839215			0.756712	0.767113	0.960894	0.417001	0.425484	0.546343
Q6Q899	Ddx58	Antiviral innate immune response receptor RIG-I	0.00110629	0.558777	-0.839656			6.00948	6.69018	6.63262	2.80785	2.22002	5.77456
Q3UDE2	Ttll12	Tubulin--tyrosine ligase-like protein 12	0.00228492	0.558405	-0.840617	v		8.43166	7.84333	9.35345	3.02667	3.77611	7.50826
Q4PJX1	Odr4	Protein odr-4 homolog	7.53543e-06	0.55839	-0.840654			0.713109	0.88633	0.885625	0.509997	0.384983	0.492656
Q6ZQB6	Ppip5k2	Inositol hexakisphosphate and diphosphoinositol-pentakisphosphate kinase 2	0.000110169	0.558065	-0.841494			0.578681	0.727131	0.698949	0.359544	0.337763	0.421481
Q8K1C0	Angel2	Protein angel homolog 2	0.000161185	0.558013	-0.841629			0.949955	1.09378	1.081	0.606164	0.490214	0.647267
P98203	Arvcf	Armadillo repeat protein deleted in velo-cardio-facial syndrome homolog	0.000280226	0.558006	-0.841646			0.597909	0.717982	0.563489	0.368679	0.388843	0.291184
Q8BVE3	Atp6v1h	V-type proton ATPase subunit H	0.000527811	0.557973	-0.841733			3.43599	3.97347	3.67513	1.60162	1.49542	3.08786
P40224	Cxcl12	Stromal cell-derived factor 1	0.00629964	0.557595	-0.84271	v		1.43839	1.9453	2.30377	0.947048	1.14425	1.08001
Q9CV28	MINDY3	Ubiquitin carboxyl-terminal hydrolase MINDY-3	0.00639321	0.557568	-0.842781			1.06326	0.863075	1.26127	0.309986	0.493104	0.974217
Q8QZY1	Eif3l	Eukaryotic translation initiation factor 3 subunit L	0.000154063	0.557446	-0.843096			5.6363	6.73412	6.48845	2.80081	2.80196	4.91003
Q8CDA1	Inpp5f	Phosphatidylinositide phosphatase SAC2	0.00257024	0.557387	-0.843248			0.488761	0.628163	0.65893	0.276915	0.283678	0.429245
Q9D2Y4	Mlkl	Mixed lineage kinase domain-like protein	0.00644468	0.55717	-0.843811			1.0708	1.04231	1.07388	0.430923	0.317158	1.02761
O09172	Gclm	Glutamate--cysteine ligase regulatory subunit	0.000883052	0.556821	-0.844715			1.86773	2.05094	2.1461	0.744014	1.21163	1.42135
Q99PP6	Trim34a	Tripartite motif-containing protein 34A	2.31489e-05	0.556547	-0.845426	v		1.3951	1.54156	1.49088	0.951019	0.71767	0.795447
Q3SXD3	Hddc2	5'-deoxynucleotidase HDDC2	0.00258657	0.556395	-0.845819			4.67915	4.11096	5.25415	1.21312	3.36048	3.24056
Q99LN9	Dohh	Deoxyhypusine hydroxylase	0.00398826	0.556367	-0.84589			1.84613	1.52467	1.79619	0.368237	1.17481	1.3317
Q8CCH2	Nhlrc3	NHL repeat-containing protein 3	0.00312185	0.556135	-0.846492			3.68053	3.0411	4.49647	1.10213	2.54236	2.59429
O70133	Dhx9	ATP-dependent RNA helicase A	2.86679e-05	0.556088	-0.846614	v		38.3696	45.133	44.7519	27.7714	15.7503	27.7991
Q9CQZ5	Ndufa6	NADH dehydrogenase [ubiquinone] 1 alpha subcomplex subunit 6	0.00118008	0.556059	-0.846689			2.88528	3.9682	3.5593	2.3208	1.88128	1.58806
Q8BTI8	Srrm2	Serine/arginine repetitive matrix protein 2	0.00111568	0.55581	-0.847336			11.7691	12.1805	14.1847	3.97409	8.55542	8.66586
Q9D2E2	Toe1	Target of EGR1 protein 1	0.00011142	0.555338	-0.848563			2.09064	2.27051	2.47225	1.30381	1.17814	1.31288
O54967	Tnk2	Activated CDC42 kinase 1	0.000629958	0.555084	-0.849222			0.535712	0.560073	0.653214	0.271108	0.306576	0.393158
O35375	Nrp2	Neuropilin-2	1.23748e-05	0.554752	-0.850085			1.32108	1.38043	1.43005	0.519305	0.904768	0.867917
Q8BHC9	Fut11	Alpha-(1,3)-fucosyltransferase 11	0.00404076	0.554602	-0.850475			1.52757	1.8061	2.15493	0.401289	1.6458	0.996905
Q3U6N9		UPF0488 protein C8orf33 homolog	0.00148198	0.554284	-0.851303			0.926893	0.843867	0.8771	0.298895	0.57625	0.59252
Q8BU30	Iars1	Isoleucine--tRNA ligase, cytoplasmic	0.000147732	0.554045	-0.851925			5.93538	6.32122	6.02524	3.38332	1.95793	4.78771
Q3TAA7	Stk11ip	Serine/threonine-protein kinase 11-interacting protein	0.000270793	0.554015	-0.852003			0.910928	1.18464	1.24787	0.657554	0.518192	0.676569
Q91VU7	Pus7	Pseudouridylate synthase 7 homolog	0.00018639	0.553929	-0.852227			0.958633	1.03095	1.04543	0.509095	0.431727	0.740361
P70236	Map2k6	Dual specificity mitogen-activated protein kinase kinase 6	0.000507016	0.553741	-0.852717			2.21222	2.57258	2.39639	0.951203	1.21534	1.80998
Q9D8Y7	Tnfaip8l2	Tumor necrosis factor alpha-induced protein 8-like protein 2	2.82785e-05	0.553101	-0.854384	v		2.85601	2.67352	3.01253	1.26878	1.71802	1.73782
Q99PG2	Ogfr	Opioid growth factor receptor	0.00175623	0.552923	-0.854848			3.16558	2.59696	3.52866	1.07587	1.58205	2.47939
P00329	Adh1	Alcohol dehydrogenase 1	0.00907952	0.552245	-0.85662			11.2061	14.8405	13.2262	5.96102	5.48061	10.2465
Q6PHQ8	Naa35	N-alpha-acetyltransferase 35, NatC auxiliary subunit	6.4218e-05	0.551797	-0.857791			0.422373	0.534814	0.487852	0.267426	0.168579	0.361363
Q3TLD5	Uri1	Unconventional prefoldin RPB5 interactor	0.00180516	0.551589	-0.858334			3.96539	3.60435	4.64462	1.44577	2.98638	2.30516
Q8R5H1	Usp15	Ubiquitin carboxyl-terminal hydrolase 15	0.000706105	0.55132	-0.859037			3.52107	3.76544	3.91539	1.23844	1.70771	3.22969
Q91XU3	Pip4k2c	Phosphatidylinositol 5-phosphate 4-kinase type-2 gamma	0.000326475	0.550443	-0.861334			2.81569	2.66235	3.21258	0.907131	1.60028	2.27628
P70196	Traf6	TNF receptor-associated factor 6	0.000322278	0.550434	-0.861359	v		0.995457	0.998258	1.2198	0.65103	0.519713	0.598084
O70318	Epb41l2	Band 4.1-like protein 2	6.41597e-05	0.550328	-0.861637			17.4328	18.6992	20.6697	6.57612	9.86406	14.8193
Q924H7	Wac	WW domain-containing adapter protein with coiled-coil	0.00966787	0.550191	-0.861995			2.22578	2.20154	3.09264	0.426849	1.71457	1.99599
Q60997	Dmbt1	Deleted in malignant brain tumors 1 protein	0.0128444	0.54973	-0.863204	v		1.93951	2.98287	2.52994	1.02101	1.92448	1.15128
Q8BUY9	Pggt1b	Geranylgeranyl transferase type-1 subunit beta	0.00136894	0.549645	-0.863427			2.95505	2.98469	3.01255	0.711556	2.05643	2.1526
Q8BYC6	Taok3	Serine/threonine-protein kinase TAO3	0.000222113	0.549266	-0.864423			5.27154	5.70317	6.53122	2.12849	3.05092	4.436
Q8C0P5	Coro2a	Coronin-2A	1.04965e-05	0.549133	-0.864774			1.55486	1.76232	1.76318	1.16717	0.686165	0.936449
Q8CF89	Tab1	TGF-beta-activated kinase 1 and MAP3K7-binding protein 1	0.00666641	0.548954	-0.865243			2.09609	1.95653	2.49185	0.376977	1.58858	1.62706
Q91VA6	Poldip2	Polymerase delta-interacting protein 2	0.00034996	0.548617	-0.866127			0.967041	1.36117	1.25839	0.61867	0.539011	0.809991
Q9DB27	Mcts1	Malignant T-cell-amplified sequence 1	0.00106427	0.548147	-0.867364			6.33039	7.62942	6.52779	2.01005	5.05757	4.1626
Q91YT7	Ythdf2	YTH domain-containing family protein 2	0.00345455	0.547937	-0.867918	v		2.78645	2.59002	3.78448	0.845565	1.92102	2.25304
Q8C863	Itch	E3 ubiquitin-protein ligase Itchy	8.27485e-05	0.547721	-0.868488	v		1.17602	1.42065	1.37672	0.57963	0.717797	0.878883
Q99JI4	Psmd6	26S proteasome non-ATPase regulatory subunit 6	0.00123047	0.546864	-0.870746			5.8376	6.7256	6.5706	2.00933	2.74248	5.71178
Q921J2	Rheb	GTP-binding protein Rheb	0.00272276	0.546789	-0.870944			1.56807	1.86734	1.54038	0.538821	0.743411	1.43848
Q5SWW4	Med13	Mediator of RNA polymerase II transcription subunit 13	0.000763453	0.546648	-0.871317			0.574498	0.653318	0.783611	0.187088	0.433856	0.478598
Q9D1G1	Rab1b	Ras-related protein Rab-1B	6.49986e-06	0.546497	-0.871714			2.72688	3.0977	2.91751	1.62055	1.24651	1.91047
Q9JMG1	Edf1	Endothelial differentiation-related factor 1	0.00171468	0.546198	-0.872505			11.0324	10.9548	14.5878	2.89038	8.60052	8.48627
Q8BG32	Psmd11	26S proteasome non-ATPase regulatory subunit 11	0.00292692	0.545883	-0.873337			15.1231	17.181	19.2651	6.90584	7.31475	13.9301
A6H630	Armt1	Damage-control phosphatase ARMT1	0.00207444	0.545694	-0.873836			1.00531	0.976998	1.11626	0.326378	0.461874	0.902615
P32921	Wars1	Tryptophan--tRNA ligase, cytoplasmic	0.00106659	0.545293	-0.874896			19.9405	23.4529	23.1827	9.09928	8.19096	19.0132
Q9DCJ9	Npl	N-acetylneuraminate lyase	0.0244417	0.545125	-0.87534			6.28858	6.29866	8.28852	1.68009	2.85609	6.84372
B9EJR8	Dnaaf5	Dynein assembly factor 5, axonemal	0.000134237	0.54451	-0.87697			1.38801	1.33167	1.41031	0.535463	0.617994	1.09536
Q8BX90	Fndc3a	Fibronectin type-III domain-containing protein 3A	3.24046e-05	0.544164	-0.877888			1.90064	2.59275	2.62404	1.43905	1.00765	1.42634
Q9JI90	Rnf14	E3 ubiquitin-protein ligase RNF14	0.00362758	0.544042	-0.87821			0.847602	1.11152	0.920285	0.282373	0.548283	0.735864
Q9D8N2	Dennd10	DENN domain-containing protein 10	0.00478108	0.544011	-0.878292			1.44761	2.06814	1.61168	0.495044	0.79019	1.50415
Q8BIJ7	Rufy1	RUN and FYVE domain-containing protein 1	0.00262184	0.543511	-0.87962			4.88846	4.57296	6.46428	1.36469	2.75077	4.54033
Q80YQ2	Med23	Mediator of RNA polymerase II transcription subunit 23	0.00035027	0.543141	-0.880602			0.751296	0.754249	0.877809	0.534736	0.334354	0.425407
O88895	Hdac3	Histone deacetylase 3	1.24712e-05	0.54304	-0.880869			0.757075	0.885042	0.914327	0.411751	0.399603	0.576898
Q9QWY8	Asap1	Arf-GAP with SH3 domain, ANK repeat and PH domain-containing protein 1	0.00131435	0.543036	-0.880881			2.97221	2.81175	3.5536	0.743	1.80109	2.52654
Q8K339	Kin	DNA/RNA-binding protein KIN17	0.00124366	0.542677	-0.881835			1.52095	1.58307	1.91597	0.438447	1.35034	0.935438
Q62384	Zpr1	Zinc finger protein ZPR1	0.0019065	0.542112	-0.883337			6.93085	6.166	7.68595	1.54263	5.00147	4.7225
Q6PDG5	Smarcc2	SWI/SNF complex subunit SMARCC2	0.000498007	0.541473	-0.885038			10.5618	11.0792	15.0158	4.08457	7.47306	8.29108
Q69ZF3	Gba2	Non-lysosomal glucosylceramidase	8.99333e-05	0.541222	-0.885708			1.15463	1.2985	1.1826	0.913043	0.514452	0.540243
Q3U962	Col5a2	Collagen alpha-2(V) chain	0.018023	0.541198	-0.885773			9.1685	17.7403	10.6276	7.55108	7.08004	5.68346
Q8BHG1	Nrdc	Nardilysin	0.000903969	0.540997	-0.886308			5.57427	6.51389	6.47263	1.95973	2.73922	5.34237
Q9JKY5	Hip1r	Huntingtin-interacting protein 1-related protein	0.000246345	0.540592	-0.887387			3.185	3.68357	3.79539	1.66852	1.67623	2.4201
Q02780	Nfia	Nuclear factor 1 A-type	0.000684916	0.540178	-0.888493			0.577781	0.677015	0.872445	0.350085	0.325543	0.473461
Q5SNZ0	Ccdc88a	Girdin	0.00333502	0.539902	-0.88923			0.804746	0.822585	1.05495	0.188116	0.531138	0.728917
Q8BH86	Dglucy	D-glutamate cyclase, mitochondrial	0.00283391	0.539746	-0.889647			3.18627	4.30974	4.21333	1.55321	1.92955	2.8373
Q91WG4	Elp2	Elongator complex protein 2	3.24899e-05	0.539617	-0.889992			1.9395	2.07579	2.02267	0.865759	0.852148	1.54027
P47968	Rpia	Ribose-5-phosphate isomerase	0.00743033	0.539472	-0.890379			5.26534	5.99273	7.28239	1.6861	2.86405	5.45192
Q9JIY0	Plekho1	Pleckstrin homology domain-containing family O member 1	0.00356756	0.539061	-0.891481			2.49202	2.57079	3.16931	0.466401	1.76523	2.20598
Q80Y98	Ddhd2	Phospholipase DDHD2	0.000728186	0.538993	-0.89166			1.25417	1.44089	1.44513	0.68131	0.708453	0.841772
O35127	Grcc10	Protein C10	0.00190078	0.538873	-0.891983			6.16347	6.31363	8.07366	1.27401	5.41554	4.38471
P56380	Nudt2	Bis(5'-nucleosyl)-tetraphosphatase [asymmetrical]	0.00275556	0.538728	-0.892371			2.30869	2.29612	2.80761	0.663663	1.23236	2.09725
Q8BGU5	Ccny	Cyclin-Y	1.47081e-05	0.538528	-0.892906			0.975104	1.12085	1.02492	0.490038	0.595334	0.595302
O88271	Cfdp1	Craniofacial development protein 1	0.0134735	0.538395	-0.893264			5.90152	5.89984	8.61592	1.38153	3.68295	5.92807
Q7TMF2	Eri1	3'-5' exoribonuclease 1	0.000463276	0.538164	-0.893882			3.23798	3.21921	4.02355	1.29651	2.56877	1.77508
P59729	Rin3	Ras and Rab interactor 3	0.00112451	0.538048	-0.894194			0.996815	1.23779	1.31937	0.508886	0.481159	0.922164
Q62504	Spen	Msx2-interacting protein	0.00027476	0.537717	-0.895082			0.671466	0.665763	0.749346	0.236872	0.431492	0.453622
Q8BTZ7	Gmppb	Mannose-1-phosphate guanyltransferase beta	0.000742394	0.536959	-0.897117			8.02542	9.58764	8.86863	4.10283	3.27407	6.84268
Q9JIA7	Sphk2	Sphingosine kinase 2	5.88493e-06	0.536865	-0.89737			2.91855	2.50463	2.93404	1.52451	1.10124	1.86094
P70227	Itpr3	Inositol 1,4,5-trisphosphate receptor type 3	0.00271128	0.536803	-0.897535			4.79067	4.90343	6.07972	4.57863	1.8927	1.9961
Q8BZJ7	Dcun1d2	DCN1-like protein 2	0.0123122	0.536308	-0.898866			0.474708	0.460758	0.697442	0.107927	0.460838	0.306976
Q8K3H0	Appl1	DCC-interacting protein 13-alpha	0.00465545	0.536265	-0.898982			4.30744	4.61156	5.89847	1.29779	2.52461	4.12368
P97467	Pam	Peptidyl-glycine alpha-amidating monooxygenase	0.000103981	0.536251	-0.899019			1.60306	1.78135	1.48481	0.845875	1.11216	0.653095
Q6S5J6	Krit1	Krev interaction trapped protein 1	5.03665e-05	0.536175	-0.899225			1.16573	1.31622	1.29479	0.545075	0.805943	0.673971
[truncated: 743 more rows]
